# Supplementary material for: Development of novel aptamers for low-density lipoprotein particle quantification
Source: PLoS One. 2018 Oct 11;13(10):e0205460. doi: 10.1371/journal.pone.0205460 (PMC6181373; doi:10.1371/journal.pone.0205460)
Supplement: S1 Dataset — (ZIP) [file pone.0205460.s001.zip]

Archive with 5 entries (5 files):
- Supplementary Data/desktop.ini
- Supplementary Data/S1_List_LDL_experiments.xlsx
- Supplementary Data/S2_Top_1000_LDL_sequences.xlsx
- Supplementary Data/S3_Raw_serum_SPRi_data.xlsx
- Supplementary Data/S4_LDL_albumin_binding_data.xlsx
