# Supplementary material for: Development of novel aptamers for low-density lipoprotein particle quantification
Source: PLoS One. 2018 Oct 11;13(10):e0205460. doi: 10.1371/journal.pone.0205460 (PMC6181373; doi:10.1371/journal.pone.0205460)
Supplement: S1 Dataset — (ZIP) [file pone.0205460.s001.zip › Supplementary Data/S1_List_LDL_experiments.xlsx]

## Sheet: Oct 31-Nov 2
Species on chip		Buffer: 1X SB
A: LDL-A1
B: LDL-A2
C: LDL-A12
D: LDL-A38
E: LDL-A274
F: LDL-B664
G: Neg 1
Injections done	Flow rate (uL/min)
10 nM LF	10
10 nM SD	10
1 nM LF	50
1 nM LF	20
1 nM SD	20
1 nM LF	10
1 nM SD	10
1 nM LDL from Cedarlane	10
100 pM LDL from Cedarlane	10

## Sheet: Nov 8-9
Species on chip		Buffer: 1X SB
A: Neg 2
B: LDL-A274
C: LDL-B664
D: LDL-A12
E: LDL-A2
F: LDL-A38
G: LDL-A1
Injections done	Flow rate (uL/min)
1 nM LDL from Cedarlane	10
1 nM LF	10
1 nM SD	10
10 nM LF	10
10 nM SD	10
10 nM HSA	10

## Sheet: Nov 13-14
Species on chip (same chip as Nov 8-9)				Buffer: 1X SB 0.1% Tween 20
A: Neg 2
B: LDL-A274
C: LDL-B664
D: LDL-A12
E: LDL-A2
F: LDL-A38
G: LDL-A1
Injections done	Flow rate (uL/min)
1 nM LDL from Cedarlane	10
1 nM LDL from Cedarlane with 1% pooled human serum	10
1% pooled human serum	10
1 nM HDL from Cedarlane	10
10 nM HDL from Cedarlane	10
100 nM HDL from Cedarlane	10

## Sheet: Dec 4-7
Species on chip				Buffer: 1X SB
A: LDL-A1.1 MW: 4664.3 Da
B: LDL-A1.2 MW: 5312.8 Da
C: LDL-A1.3 MW: 5330.7 Da
D: LDL-A2.1 MW: 4840.4 Da
E: LDL-A2.2 MW: 5935.1 Da
F: LDL-A12.1 MW: 5620 Da
G: LDL-A12.2 MW: 5330.8 Da
Injections done	Flow rate (uL/min)
100 nM LDL-A1	50
250 nM LDL-A1	50
250 nM LDL-A1	50
250 nM LDL-A1	50
250 nM LDL-A2	50
250 nM LDL-A12	50
1 uM LDL-A1 followed by 1 nM LDL from Cedarlane	50
1 nM LDL from Cedarlane	50
100 pM LDL from Cedarlane	50
1 uM LDL-A1 followed by 100 pM LDL from Cedarlane	50
1 uM LDL-A1 + 100 pM LDL from Cedarlane incubated @ RT for 10 min	50
100 pM LDL from Cedarlane incubated @ RT for 10 min	50
1 uM LDL-A1 incubated @ RT for 10 min	50
100 pM LDL incubated @ RT for 10 min	50
Same chip but recalibrated
100 pM LDL incubated @ RT in silanized vial for 10 min	50
1 uM LDL-A2 followed by 100 pM LDL from Cedarlane	50
1 uM LDL-A12 followed by 100 pM LDL from Cedarlane	50

## Sheet: Aug 15-16
Species on chip (new chip)				Buffer: 1X SB 0.1% Tween 20
A: Neg 2
B: LDL-A274
C: LDL-B664
D: LDL-A12
E: LDL-A2
F: LDL-A38
G: LDL-A1
Injections done	Flow rate (uL/min)
100 nM HSA	10
500 nM HSA	10
1 uM HSA	10
1 uM HSA	10
