# Supplementary material for: Development of novel aptamers for low-density lipoprotein particle quantification
Source: PLoS One. 2018 Oct 11;13(10):e0205460. doi: 10.1371/journal.pone.0205460 (PMC6181373; doi:10.1371/journal.pone.0205460)
Supplement: S1 Dataset — (ZIP) [file pone.0205460.s001.zip › Supplementary Data/S2_Top_1000_LDL_sequences.xlsx]

## Sheet: Sheet1
		Name	Sequence	Copy number					Name	Sequence	Copy number
		LDL-A1	ACCTCGATTTTATATTATTTCGCTTACCAACAACTGCAGA	280300					LDL-B1	ACCTCGATTTTATATTATTTCGCTTACCAACAACTGCAGA	226438
		LDL-A2	GTCAGCTTCTTCTATATAATTCACCTTGCCTCTCGTTCCT	60008		Total sequences			LDL-B2	GTCAGCTTCTTCTATATAATTCACCTTGCCTCTCGTTCCT	55036
		LDL-A3	AACCCACGCACCCGATATCCCACTACTTAATTCTAGTCCA	40392	A	4345225			LDL-B3	AACCCACGCACCCGATATCCCACTACTTAATTCTAGTCCA	32042
		LDL-A4	CTACCACGCTTGCTATCTATCCCCTGTTTAACACGTGTCA	38250	B	6339741			LDL-B4	AAGCTATTCATACCATCCTTAATAACTCCCTTGCGCTCGA	31214
		LDL-A5	ATATTACACCTGTTAACCCGAGTCTTCTCTTGCCATCTTT	36557					LDL-B5	ATATTACACCTGTTAACCCGAGTCTTCTCTTGCCATCTTT	26842
		LDL-A6	CAGTCAACCATATTCCGTTCATTCTTCGCTTTATTTACTT	33522					LDL-B6	TCACGCTTACACCCGCCTTCCTGAACATAATTATTCAAGA	26680
		LDL-A7	TCACGCTTACACCCGCCTTCCTGAACATAATTATTCAAGA	28597					LDL-B7	CTACCACGCTTGCTATCTATCCCCTGTTTAACACGTGTCA	25629
		LDL-A8	AAGCTATTCATACCATCCTTAATAACTCCCTTGCGCTCGA	20879					LDL-B8	TCTAACCTTTATAAATCTTCAAGCACCTCACTGTGTAGCT	25566
		LDL-A9	TCACGTATTACATTACTTCCACCACTAAATATTTCCCACA	16439					LDL-B9	TCCACTTTATCATTCGGAAACACGAGCATAAGCCAAGCAT	24822
		LDL-A10	ACACACAAACATGGCCTTTCATTCATACTCGGCTCAAGGA	16326					LDL-B10	ACACACAAACATGGCCTTTCATTCATACTCGGCTCAAGGA	23148
		LDL-A11	TCTAACCTTTATAAATCTTCAAGCACCTCACTGTGTAGCT	12676					LDL-B11	TCACGTATTACATTACTTCCACCACTAAATATTTCCCACA	17897
		LDL-A12	AACCTTAATTTACCCTTGTTTTATCATTTCCATCATAGCT	10944					LDL-B12	CAGTCAACCATATTCCGTTCATTCTTCGCTTTATTTACTT	15576
		LDL-A13	CCAATTTTACCACCCTCCTAGCTTTATCGTTTCAAATCTA	9738					LDL-B13	TGTGAAAAGACACCACACAACACACATTTCATTCACATGA	14836
		LDL-A14	ACGCTATAATCCTTTCTTGCTATCCACTTTATACTCATAT	9614					LDL-B14	CCGAACCACAACGTCACAAATTTCAATCTCTTCCAAGCAA	12239
		LDL-A15	TGTGAAAAGACACCACACAACACACATTTCATTCACATGA	8591					LDL-B15	GCCTATTCATTACAATAACCACTTTCGTATATCTAACTCA	11677
		LDL-A16	TCCACTTTATCATTCGGAAACACGAGCATAAGCCAAGCAT	8226					LDL-B16	TAGATAGCTAACCACAACTTTTCATTACCTTATTGATAAG	11384
		LDL-A17	CATCGCCACACTCCGAATACATTATTTTACCTTTCATCTA	7739					LDL-B17	ATTTTTCTATTTGATCCATAACACCAAGATTTAAGTCTAA	10392
		LDL-A18	TTAACCAGATATTTTACTTTCTTATCGATTAACCAGCAGA	7710					LDL-B18	GAAATCAGCTTTTTCCAACACCATCTTCTCAAATCCCACC	10065
		LDL-A19	TAGATCACTTTATTATTTATCACACTTGAACCCGCAGCCG	7458					LDL-B19	AAACATATTACTAGCCCTTTACACAACCGGGACCCATTTT	9909
		LDL-A20	AACCAAAATACCAATTCATCCACAACTCAATTATTCCCGC	7258					LDL-B20	TACCCTTAACGATAATTACGTACCAACATGCCTTAACGAG	9780
		LDL-A21	AAATTTATCAACAACTACTTACACCTCTTTATTGCTGGTC	6828					LDL-B21	TTCTTAATATTTGTCTACTACATATCGTTGTCTTTTAACA	9625
		LDL-A22	ATTTTTCTATTTGATCCATAACACCAAGATTTAAGTCTAA	6246					LDL-B22	CCAATTTTACCACCCTCCTAGCTTTATCGTTTCAAATCTA	9534
		LDL-A23	AAAAGACCATAAATTCTTGTCGACCCCTTACATCTAGCTT	6033					LDL-B23	AAATTTATCAACAACTACTTACACCTCTTTATTGCTGGTC	9325
		LDL-A24	GCCTATTCATTACAATAACCACTTTCGTATATCTAACTCA	6029					LDL-B24	ATCTTAAAGGCAACACATTAAACTTCACCTAGATGTCCAC	8900
		LDL-A25	AAACATATTACTAGCCCTTTACACAACCGGGACCCATTTT	5826					LDL-B25	TTAACCAGATATTTTACTTTCTTATCGATTAACCAGCAGA	8802
		LDL-A26	GAAAGAACACCCAACCTTCTATCTCGCCTTAATCCTTACA	5721					LDL-B26	TCGATTCCTGATTCCCACTTTTTAGTTAGCCAAGTAACGG	8665
		LDL-A27	AGGCACCATACCAGCGCTTCACCTCTTTATCAATCAACTT	5428					LDL-B27	TAGATCACTTTATTATTTATCACACTTGAACCCGCAGCCG	8518
		LDL-A28	CCGAACCACAACGTCACAAATTTCAATCTCTTCCAAGCAA	5211					LDL-B28	ACGCTATAATCCTTTCTTGCTATCCACTTTATACTCATAT	7908
		LDL-A29	TAGATAGCTAACCACAACTTTTCATTACCTTATTGATAAG	5144					LDL-B29	ATCCATCGTAAATTAAATAGATTCAAGACGTCCTGAGTTA	7832
		LDL-A30	TACACTTTTATTAATCGCTCAAGCCTTTCATTACCATCTA	5139					LDL-B30	CGATTTGAATCCATTATTACTACCCGTTGATATTTATCAT	7656
		LDL-A31	ATACCTTTCCGAGCCCGCCCTTATTATTCCCTTTAATGTT	5102					LDL-B31	AACACTTTGCAAACACCAGGAAGTGACTAACTCTTTACCC	7355
		LDL-A32	GAAATCAGCTTTTTCCAACACCATCTTCTCAAATCCCACC	4892					LDL-B32	TATTATTCCAATACCAGCAAAGCAAATTTTACTTTCAACA	6226
		LDL-A33	CTCACGCCACAAACCGAATACCTTATACTTCATCATATTA	4708					LDL-B33	GATTAACATTTCAAGCACATAATCCTCGTTATCCCGAGTA	6010
		LDL-A34	CGATTTGAATCCATTATTACTACCCGTTGATATTTATCAT	4703					LDL-B34	ATTCTTACAGGATAATAACAATAACCACCCTTTAACCCGG	5897
		LDL-A35	CCACGTATTACATTACTTCCACCACTAAATATTTCCCACA	4689					LDL-B35	AAAAGACCATAAATTCTTGTCGACCCCTTACATCTAGCTT	5740
		LDL-A36	GAACCACATTTCACATAATTTCACACCCGCATGTAATCCA	4629					LDL-B36	CCGGTCTACACCGGTTTATCCATTCCACGCGCCCTCCATC	5706
		LDL-A37	AAAAAACGCCACAATACACCTCGATAGCCCCTTTTATTTA	4583					LDL-B37	GAAAGAACACCCAACCTTCTATCTCGCCTTAATCCTTACA	5681
		LDL-A38	AAACCATTCTTGTCTCGCATTTTTCTCTTTTATATTATTT	4537					LDL-B38	GAGGTTTCCATACATACTTATTCAATCTAGTCTGGGAATT	5481
		LDL-A39	TACAACGAAACCACAAACCTTAATTTACCTGCTAGATCTT	4508					LDL-B39	TGACCCAGACATACTCATTTATTAATGCTATTGATCACAA	5356
		LDL-A40	TTCTTAATATTTGTCTACTACATATCGTTGTCTTTTAACA	3926					LDL-B40	TGAAGGCTTTAGAGAATTATACCCTCGCATTACTACCCAC	4841
		LDL-A41	TATTATTCCAATACCAGCAAAGCAAATTTTACTTTCAACA	3907					LDL-B41	CATCATTTTTCCCCGCCATATAGATCTCCCTCATAGCGTT	4787
		LDL-A42	CCGGTCTACACCGGTTTATCCATTCCACGCGCCCTCCATC	3836					LDL-B42	GTAATTGCTGATTAAATAAATCATTATCCTTCATTAAAGT	4671
		LDL-A43	CGCAAGTTTTCTACCTGTCCATCTTTACTCAACCAACACA	3818					LDL-B43	TTAATCCCCCCGTCAATCCAATCCGTCCCAGAACCGTTAG	4624
		LDL-A44	GCAAAGTGCCAACCACAGCCAATAATTTATACATCCCGCA	3814					LDL-B44	GAACCACATTTCACATAATTTCACACCCGCATGTAATCCA	4542
		LDL-A45	TCCTCGATTTTATATTATTTCGCTTACCAACAACTGCAGA	3809					LDL-B45	TCTCATTCAATTTTCAAGACCAAGACCTAATTCAGAACGT	4536
		LDL-A46	TATCCAACCATCCTGCACCTTCAACAACCATATATCTCGA	3744					LDL-B46	GTTATAATTTTGCCCACTCCACACCTGTGACGCGTGTCCT	4519
		LDL-A47	GAAATTTTTTCTTGTCTTAACCACCAGTCTTCTTCTCGTC	3711					LDL-B47	TTTTAACGAACACACATGCCACACTTTCATCATGCTGCGC	4467
		LDL-A48	TACCCTTAACGATAATTACGTACCAACATGCCTTAACGAG	3603					LDL-B48	TAACCAAACCACGCATCTTGACTCTTCTCCTGCATACAAC	4411
		LDL-A49	ACCACGATCTGCCCTGTCTCAACCTTGCTCCTGCGTCAAC	3551					LDL-B49	AACCAAAATACCAATTCATCCACAACTCAATTATTCCCGC	4403
		LDL-A50	ATCTTAAAGGCAACACATTAAACTTCACCTAGATGTCCAC	3532					LDL-B50	TTAATCCCACAACGACCTCCTGTCCCAGTAGCAGACATTA	4268
		LDL-A51	ACCTTACATACACACTTCATTTTAATCACGAGACAACCCA	3472					LDL-B51	ATAATTGCTCTTCACTCACCGACGATACCAACTACTACAT	4144
		LDL-A52	CGTTGGACTTTTTATCTTTCCTATCCCACGTTTTGTACTA	3469					LDL-B52	CGTTGGACTTTTTATCTTTCCTATCCCACGTTTTGTACTA	4090
		LDL-A53	TCGATTCCTGATTCCCACTTTTTAGTTAGCCAAGTAACGG	3450					LDL-B53	GAAATTTTTTCTTGTCTTAACCACCAGTCTTCTTCTCGTC	4026
		LDL-A54	TACTACAGTATGCCCTTAACTTGATAGCTTCATACCGCTG	3392					LDL-B54	TGACTAATTTCCACAGCCAATCATCTGACTTAATCGAGAA	3852
		LDL-A55	TACCACAGCCACAGACGGAAATACACTTTTTATTCATCTA	3387					LDL-B55	TCTGATCAACAGTTTACATGACCCGTAATCATCAAAAGCA	3849
		LDL-A56	TAAGCCACAACCACTCCCTTGACCTGAAATACCGGCATGA	3380					LDL-B56	CAATCTTGTTAATAATTCCTGATCCAACTATGCCATCGGT	3847
		LDL-A57	CGTATCTTTTAGACTTTTATATCTCCCGGTTGTCCACATC	3275					LDL-B57	GCAAAGTGCCAACCACAGCCAATAATTTATACATCCCGCA	3789
		LDL-A58	GGCCATGTCTTACCTTTGCTTCACTCCAATCCATTTAATT	3262					LDL-B58	GACTACTTCGTCCTTGTTATAAAAGTAATCCCGAATACCC	3750
		LDL-A59	TCACTTTCCTTTATTTACACCTACCGCGAGAAGCTAACGA	3212					LDL-B59	CATCGCCACACTCCGAATACATTATTTTACCTTTCATCTA	3745
		LDL-A60	AATATAACCAATTCCCACTTGAACTATCTAACCCCACGTT	3136					LDL-B60	CTCACGCCACAAACCGAATACCTTATACTTCATCATATTA	3733
		LDL-A61	TTACCACGACACACGCAATAACTAGATTATCTACTTGAAA	3095					LDL-B61	AATATAACCAATTCCCACTTGAACTATCTAACCCCACGTT	3724
		LDL-A62	CATCATTTTTCCCCGCCATATAGATCTCCCTCATAGCGTT	3076					LDL-B62	CAACTGTACTTTTATTAAGCCTTAACCCCTAGACGTTTGT	3710
		LDL-A63	AAAACCGAAACAACACATAACCAACTCGAACCTTAAACTT	3056					LDL-B63	TCAGTCGTTTCCCCTTTGCTACTCTTACACAACCACACCT	3710
		LDL-A64	ACCACAACACGCCTCGCCAGCTAGCCTTAATTAATCCAAC	3012					LDL-B64	TGCTAAAAAGCGTATCCTTTCCACCCTGCACTCGCCAATC	3682
		LDL-A65	TCCACATGCCCATTCATCATATCATCCCGCGCGTTACACG	3009					LDL-B65	AACCGTGATAAAGAACCCGTATATAACTACCACCGCCATT	3661
		LDL-A66	TCACGCTTATACCCGCCTTCCTGAACATAATTATTCAAGA	2971					LDL-B66	ATAAGCCACAAACACTAGCGTCATTTTTAAACCTGATCGA	3652
		LDL-A67	TTTTAACGAACACACATGCCACACTTTCATCATGCTGCGC	2938					LDL-B67	GAATCAGATCACCTGACCAGAGCTGCCTTTAACTTATCTA	3629
		LDL-A68	ACCTCGATTTTACATTATTTCGCTTACCAACAACTGCAGA	2909					LDL-B68	GTCAGCTTCTTCTATATAATTCACCTCGCCTCTCGTTCCT	3628
		LDL-A69	AACACTTTGCAAACACCAGGAAGTGACTAACTCTTTACCC	2884					LDL-B69	AGCCAACATACGCGATTACAATAACATAATAACCTCAAAT	3600
		LDL-A70	CAATCTTGTTAATAATTCCTGATCCAACTATGCCATCGGT	2820					LDL-B70	TACTTCCACATATTTGCCCCATACACAAACTTTTCAACTC	3500
		LDL-A71	TAACACACACCACTCGCACTCCAACATCCAATTCCCGTTC	2816					LDL-B71	AAACCATTCTTGTCTCGCATTTTTCTCTTTTATATTATTT	3460
		LDL-A72	TGCTAAAAAGCGTATCCTTTCCACCCTGCACTCGCCAATC	2757					LDL-B72	TTACCACGACACACGCAATAACTAGATTATCTACTTGAAA	3455
		LDL-A73	TAATCACCAATGACCAGCGCCTCTATTTACCCGATTTAAA	2756					LDL-B73	CAACATGAACATCGAATCACCTTCCTAATACTTTTCTGCA	3453
		LDL-A74	CGACCCAGACTTTGGCCGAAATCGCACACTCTCCAAGAGA	2745					LDL-B74	CCAGAAATTCCAAGTAATGTTTACACTGTTTTCCATAGAT	3447
		LDL-A75	TCAAAACACTTTTCAGCTCTCGATTATTCAACAACATACG	2689					LDL-B75	TAGTCCTCTCGAACACGATACATTCAACCAAACCATAAAG	3374
		LDL-A76	CTCGCAAATAAACTTCTTGACCAAATTTCCAACCTTTTTA	2632					LDL-B76	CCACGTATTACATTACTTCCACCACTAAATATTTCCCACA	3335
		LDL-A77	AAACTTTTATTTTTCTCTGTCACGCACGTTATCGTCTGCC	2622					LDL-B77	TCACGCTTATACCCGCCTTCCTGAACATAATTATTCAAGA	3313
		LDL-A78	TTAATCCCCCCGTCAATCCAATCCGTCCCAGAACCGTTAG	2607					LDL-B78	TAAGCCACAACCACTCCCTTGACCTGAAATACCGGCATGA	3308
		LDL-A79	CTCGATTAAAATAACGCTTAAACCAGCTTACAATTACCAC	2577					LDL-B79	TCCTCGATTTTATATTATTTCGCTTACCAACAACTGCAGA	3307
		LDL-A80	CTACCTGTTTAAAAATTTTATACACCCTGATAACCTTCCC	2540					LDL-B80	ATAAGAATAGCACCCCAGCCCGCTTCCTTACAAGCCAATT	3299
		LDL-A81	TCACTAGTCAATTACCAGTCCATTTAATAGCTTCAAATAA	2527					LDL-B81	AATCACACACCGATTTCTCTGTCCCGCCCGTTGATCCTGG	3297
		LDL-A82	TCAGTCGTTTCCCCTTTGCTACTCTTACACAACCACACCT	2513					LDL-B82	ATACCTTTCCGAGCCCGCCCTTATTATTCCCTTTAATGTT	3296
		LDL-A83	TATCGACCACAAACCCTCGCAAGCCCGAATTTACTTTTCT	2486					LDL-B83	AACAATAACATAATATCACCTCCAATTACTGCTGTCCATA	3273
		LDL-A84	GTCAGCTTCTTCTATATAATTCACCTCGCCTCTCGTTCCT	2474					LDL-B84	CGACACCAGAAACATATAGATCCAACTCTTTCGCGTGCCA	3255
		LDL-A85	ATTCTTACAGGATAATAACAATAACCACCCTTTAACCCGG	2457					LDL-B85	ACCATAAATTCTTCATTATATTACATCTATACTACCAATT	3229
		LDL-A86	AGCCAACATACGCGATTACAATAACATAATAACCTCAAAT	2396					LDL-B86	TACAACGAAACCACAAACCTTAATTTACCTGCTAGATCTT	3224
		LDL-A87	ATCAACCTTTCCACCCTCGTAGTATTTCTTACCAATATTT	2355					LDL-B87	ATTGCACATCGAAAAACTTCATGTATATTAATCCATCGCA	3186
		LDL-A88	TATCTACTTTTCATTTCGACCTAAACAATCCACCCCACCC	2342					LDL-B88	AAAACCGAAACAACACATAACCAACTCGAACCTTAAACTT	3123
		LDL-A89	TAACGCTCTTTATAAAGGAACGCATTGAACACCACGCCCC	2304					LDL-B89	CTCGATTAAAATAACGCTTAAACCAGCTTACAATTACCAC	3121
		LDL-A90	ACACAACCTTTCACTGCTCGTCTCGGCTAATCTCGATAAT	2298					LDL-B90	CGCAAGTTTTCTACCTGTCCATCTTTACTCAACCAACACA	3076
		LDL-A91	GAGGTTTCCATACATACTTATTCAATCTAGTCTGGGAATT	2285					LDL-B91	ACAATACCTGGCTATACTTTCATATACTTTAGGTCCTCGC	3070
		LDL-A92	ACCGCATACGAACGCCTTTTCATCAAGCACTTTTAATTCA	2273					LDL-B92	CGTATCTTTTAGACTTTTATATCTCCCGGTTGTCCACATC	3005
		LDL-A93	ATAAAGCCAACACATAGCACTCGCAACCTGTCATGATCCA	2263					LDL-B93	AGAATAAACCACACTCGATGCCTAATTACAAACAAAAGAT	2961
		LDL-A94	TTATCAATCCACCCCCTGAAATACATCAACTTGACGAGCT	2259					LDL-B94	CGTCAGAAACTATTCTTATAATTCTCCGGTAACACGCAGA	2921
		LDL-A95	TGCATTTTTTCACACGCTTTTCATACAAACAATCATGCCG	2259					LDL-B95	AAAATCAAGTTTTTATGTCCTTCTCGATTTATGTCGTATT	2919
		LDL-A96	AGTAATTTAGTCTTCTACCTTTATTTGCCCATGATATTAT	2252					LDL-B96	CAGTAAAAATTATTCTCCTGTTAAAGTCACGTCCAGCTAC	2919
		LDL-A97	ACATACCGGGTCCCTTATTTCACTCTCGATTTTTACGCGC	2247					LDL-B97	TAACCACTTTTCTTATCTGAATTTGATGTTATATGTAATT	2907
		LDL-A98	ATCCATCGTAAATTAAATAGATTCAAGACGTCCTGAGTTA	2235					LDL-B98	GTCTATTTCAAGATTATCATCCACTATCACGGATTGGACT	2903
		LDL-A99	AACTAACTTATTTAATCATTCATATATCCTTGCCAGCAGC	2203					LDL-B99	TATCCAACCATCCTGCACCTTCAACAACCATATATCTCGA	2830
		LDL-A100	GATTAACATTTCAAGCACATAATCCTCGTTATCCCGAGTA	2190					LDL-B100	TCACTAGTCAATTACCAGTCCATTTAATAGCTTCAAATAA	2808
		LDL-A101	AGACCGGCGAGGTCACCGATACCACACTTTTTCCATTCTT	2187					LDL-B101	TACACACCTTACCTTCTATAAAAGCAGACAAACATACCCA	2777
		LDL-A102	TAACCACTTTTCTTATCTGAATTTGATGTTATATGTAATT	2157					LDL-B102	ACTCTGGGGGACTTATTTCATTCTTCACATTTGATACCAC	2776
		LDL-A103	CAACTGTACTTTTATTAAGCCTTAACCCCTAGACGTTTGT	2131					LDL-B103	ACCACGATCTGCCCTGTCTCAACCTTGCTCCTGCGTCAAC	2772
		LDL-A104	TTAATCCCACAACGACCTCCTGTCCCAGTAGCAGACATTA	2125					LDL-B104	CGACCCAGACTTTGGCCGAAATCGCACACTCTCCAAGAGA	2736
		LDL-A105	TGAAGGCTTTAGAGAATTATACCCTCGCATTACTACCCAC	2118					LDL-B105	ACACAACCTTTCACTGCTCGTCTCGGCTAATCTCGATAAT	2726
		LDL-A106	GTTATAATTTTGCCCACTCCACACCTGTGACGCGTGTCCT	2117					LDL-B106	AACCTTAATTTACCCTTGTTTTATCATTTCCATCATAGCT	2688
		LDL-A107	CTCCAACTCAATTTACACTGCTTAGATTAATCCTTACCAC	2113					LDL-B107	TCAAAACACTTTTCAGCTCTCGATTATTCAACAACATACG	2671
		LDL-A108	GTAATTGCTGATTAAATAAATCATTATCCTTCATTAAAGT	2110					LDL-B108	GGGACGGGAAATCTCAGAACATTTTATCATACTTTCGTCA	2618
		LDL-A109	AGAAACCAGCATACTAACCCTTCATCTTAAAATTACATCT	2092					LDL-B109	ATCAACCTTTCCACCCTCGTAGTATTTCTTACCAATATTT	2570
		LDL-A110	AGTAACCACGCGACCAAATCTAAACCCTTCATTTTATCTA	2078					LDL-B110	CGAAGAAGCCCAGGAATCCACATCATCTAACATTCAAATT	2564
		LDL-A111	AATCACACACCGATTTCTCTGTCCCGCCCGTTGATCCTGG	2073					LDL-B111	ACCTAATGATATAGCAATCACGACACCACGCAAAAGCCTT	2550
		LDL-A112	GACTACTTCGTCCTTGTTATAAAAGTAATCCCGAATACCC	2071					LDL-B112	CTACCAATTATTTATAGTATGCAATCATTCTCCTGTGTTG	2495
		LDL-A113	TGACCCAGACATACTCATTTATTAATGCTATTGATCACAA	2034					LDL-B113	GACCACAAGTCGTCCAGTCCCTTAATTTAATAGTCCTGAT	2468
		LDL-A114	ACCACTTTATCAAGATTTCTACTTAACAAAATACCTGCAA	2011					LDL-B114	AAAAAACGCCACAATACACCTCGATAGCCCCTTTTATTTA	2457
		LDL-A115	AAAACCACAACCTTCACACGCTGCATCCAGTCCATAACCA	1977					LDL-B115	CGTTTGTTTTTCCAAGCTTAACCCCAATCGACTCGTATTA	2451
		LDL-A116	CAAAACCACAGGCCAGACTCGTCCTTATAAACTCCCGCTC	1972					LDL-B116	ACCTTACATACACACTTCATTTTAATCACGAGACAACCCA	2450
		LDL-A117	CACCAAATCACCCCGCAAGCATCTTTTAACTCGGCCGTCA	1967					LDL-B117	TTATTTTACATCCCTTTACCGCAGCGTTGCTACAGACGTG	2450
		LDL-A118	TTTCTTTTATCACCAGATCTCCCTTTTACCTTCTTTTTCA	1963					LDL-B118	CGTATGCCAGCGAAGCACCTATATACTACATGCAAATTTA	2445
		LDL-A119	CTCCACACCCCAAGACTCCTTTTCTCTCCCGTTTTCGATC	1962					LDL-B119	ACCACTTTATCAAGATTTCTACTTAACAAAATACCTGCAA	2440
		LDL-A120	TCTCATTCAATTTTCAAGACCAAGACCTAATTCAGAACGT	1956					LDL-B120	TCACTTTCCTTTATTTACACCTACCGCGAGAAGCTAACGA	2440
		LDL-A121	AACCGTGATAAAGAACCCGTATATAACTACCACCGCCATT	1925					LDL-B121	CATTACTTAACGTTTATTTCTAGGTCCTCCCACGTCCACT	2411
		LDL-A122	ACCTCGATTTTATATTATTTCGCTTACCAACAACCGCAGA	1923					LDL-B122	TCTTTTTGCATTTCATTCTTTTCCACACGTTCCAAGAGGA	2362
		LDL-A123	TTCGATTCTTTTTATATACAACTATTTGAACCTTTTCCAT	1922					LDL-B123	TCTAGATTATATTCACACACGCTACTCAGTTCTAGGCTCT	2360
		LDL-A124	ACCAGCTGACCCATGATTTTTCTTTTTTTATTTATCTAGC	1920					LDL-B124	TTATGCCGTATACCAAGGATACTTGTTGACCTATTGCTTA	2359
		LDL-A125	ACAATACCTGGCTATACTTTCATATACTTTAGGTCCTCGC	1893					LDL-B125	AACAAGGTTCCTGCACAAACTTTAATAACTAGCTGTTTTA	2326
		LDL-A126	ATCTTATTTAATTTCAAGCTCTTATTTACCAATTGGCCCA	1880					LDL-B126	ACCTCGATTTTACATTATTTCGCTTACCAACAACTGCAGA	2307
		LDL-A127	CGGCTAAGATAATTTCACCAGAAAGAACCAATAAATCGTG	1869					LDL-B127	GTCTATTGCAACTAGTTTCCAGCTTTTAAGTATTACCACG	2299
		LDL-A128	TGTTATGTATCTTATCGTTACCACGTGTCCTTTTCGCTCT	1862					LDL-B128	GACCAACATGACCTCATTGAAATACACAGACATTTTAAGA	2277
		LDL-A129	GTAAATATTAACCAGTAACCTGTTTTAACCTTGACCTTTA	1861					LDL-B129	AATTTAATTTACCATTAACCTTTCGCAGGTCTTCAACGAA	2230
		LDL-A130	GCTAAACATTCTTCCACACCAAGCTCCTTTAACCTTACTC	1853					LDL-B130	TAATCACCAATGACCAGCGCCTCTATTTACCCGATTTAAA	2174
		LDL-A131	AACAATAACATAATATCACCTCCAATTACTGCTGTCCATA	1843					LDL-B131	TAACCCGCAAGTCAAACTCCACACAAACCTCCCTGACTGA	2162
		LDL-A132	TTATACAATTACTTCATGCATCCCGTCCACACAATCCAGT	1843					LDL-B132	TGTTATGTATCTTATCGTTACCACGTGTCCTTTTCGCTCT	2157
		LDL-A133	AAAATCAAGTTTTTATGTCCTTCTCGATTTATGTCGTATT	1833					LDL-B133	CACGGATCAATTCACAACTTAGTCTACACCAGTAAAGAGC	2144
		LDL-A134	CAGACCACATGCCCTGGCTCTCGTCTTCATTAAATCACGT	1824					LDL-B134	TGCATTTTTTCACACGCTTTTCATACAAACAATCATGCCG	2133
		LDL-A135	ATCTCACCTAAGCTGTGGATGAAGGATGAGTGGTAGAGAC	1824					LDL-B135	TAAATGGATTAGTCACCATCACTCTCATGATTATTAGCTT	2123
		LDL-A136	GAATCAGATCACCTGACCAGAGCTGCCTTTAACTTATCTA	1799					LDL-B136	TTAGTAAACCTAAATACCAAGCATCCCATATTACTTGCCT	2116
		LDL-A137	GTCTATTGCAACTAGTTTCCAGCTTTTAAGTATTACCACG	1785					LDL-B137	TATCTACTTTTCATTTCGACCTAAACAATCCACCCCACCC	2071
		LDL-A138	CATTACTTAACGTTTATTTCTAGGTCCTCCCACGTCCACT	1752					LDL-B138	GGCCATGTCTTACCTTTGCTTCACTCCAATCCATTTAATT	2060
		LDL-A139	CACGAAACACACACCGGACCCTTCATATCTTATCCATTTA	1750					LDL-B139	TCGAGAAGCCTCTTTCCACATACGTTTCCCTTTCAATCGG	2060
		LDL-A140	GAAATTTTCTCTTGTCTTAACCACCAGTCTTCTTCTCGTC	1750					LDL-B140	CTGAACCACTCATATATTCAATCATTCCCACACGCCCGCA	2044
		LDL-A141	TATTATTCCAGTACCAGCAAAGCAAATTTTACTTTCAACA	1701					LDL-B141	TATTCAAGGTTACCCACTACGCTTCTCTTCAATAGTTCTA	2036
		LDL-A142	GTTTCACACCCTCGCATTTACTTAACACCCAATTCGCTTA	1700					LDL-B142	TAACGCTCTTTATAAAGGAACGCATTGAACACCACGCCCC	2027
		LDL-A143	TTAATAACCCTTGCATCTACTACTTTCAACCCACAACCAA	1672					LDL-B143	AGGCACCATACCAGCGCTTCACCTCTTTATCAATCAACTT	2021
		LDL-A144	CAACATGAACATCGAATCACCTTCCTAATACTTTTCTGCA	1662					LDL-B144	GCACTACCACACCCCGCAAACATCATCAAATTTACCAATC	2016
		LDL-A145	TACGGAAACCACAAACATACTTTATACACCTGCCAGCCAA	1650					LDL-B145	AGCAAACCTTTCATACATGCGAAACACACCGTACTTACAT	1993
		LDL-A146	AGCCACATGCACTTAACTCGTACACATTTAAAAGCTCTCC	1628					LDL-B146	GATATTCCATCCAATATTCCCTTGAACAAAACCAAACACG	1991
		LDL-A147	TCTTTTTGCATTTCATTCTTTTCCACACGTTCCAAGAGGA	1603					LDL-B147	AGACCGGCGAGGTCACCGATACCACACTTTTTCCATTCTT	1963
		LDL-A148	TCTGATCAACAGTTTACATGACCCGTAATCATCAAAAGCA	1588					LDL-B148	TCCAACACCCGCTACCCTTATAACATTATTTCTTTCATGA	1963
		LDL-A149	TTTAAATCACTACAATTATATCCAAATCAATTATTCTCTC	1588					LDL-B149	ACTATAATTACCTTCATTCTATCACATATTTGATCAGTCC	1958
		LDL-A150	ATAAGAATAGCACCCCAGCCCGCTTCCTTACAAGCCAATT	1575					LDL-B150	GCCATAAGATGACGACATTCATCACCAAACCAACCTCAGC	1939
		LDL-A151	CTCGACCCTGCTTTAAGGACATCTTGATTATTTTAACACC	1565					LDL-B151	TCACAGATCATACCACGATTCAACCAGCACGCTCCATCTT	1933
		LDL-A152	TGACTAATTTCCACAGCCAATCATCTGACTTAATCGAGAA	1562					LDL-B152	TATTATTCCAGTACCAGCAAAGCAAATTTTACTTTCAACA	1925
		LDL-A153	TAGTCCTCTCGAACACGATACATTCAACCAAACCATAAAG	1552					LDL-B153	AAGTCAAAAGTTGATTAATCTTGCACCACACTATAACACC	1918
		LDL-A154	ATAAGCCACAAACACTAGCGTCATTTTTAAACCTGATCGA	1552					LDL-B154	TGCCTGACTCCACAAATTACTCTTCACAACAAACTCTTGT	1902
		LDL-A155	AAAAGACCATAAACTCTTGTCGACCCCTTACATCTAGCTT	1550					LDL-B155	ACATAGCTTTAACCTAATTATACCCATCATCACTGAAAAA	1900
		LDL-A156	AACCAACATGCCACCAGATAATTATCCCCGTCAAAAGCTT	1547					LDL-B156	AGTAATTTAGTCTTCTACCTTTATTTGCCCATGATATTAT	1884
		LDL-A157	TCTAGATTATATTCACACACGCTACTCAGTTCTAGGCTCT	1512					LDL-B157	TTGTCCTTCTTACACGTCATATAGTTAGTTACAGCCCAAT	1880
		LDL-A158	AAACGATCAGCACAAACCAATAAATACATTATTTTTACAT	1508					LDL-B158	GTAAATATTAACCAGTAACCTGTTTTAACCTTGACCTTTA	1878
		LDL-A159	CACGACATATTACTTAATTCATTTCCAACACACCCGTTAT	1507					LDL-B159	AAAGACATATGACGTAAATTATTCAACATGCTACCAACTC	1857
		LDL-A160	CGCCACATCATATATATCTAACCGAACCTTCATTTAACTT	1499					LDL-B160	CTCGCAAATAAACTTCTTGACCAAATTTCCAACCTTTTTA	1849
		LDL-A161	TCCAACACCCGCTACCCTTATAACATTATTTCTTTCATGA	1498					LDL-B161	AACCAACATGCCACCAGATAATTATCCCCGTCAAAAGCTT	1842
		LDL-A162	GCTTCATCTACCTTTTGCATTATTCCAACCTGACATCCTT	1479					LDL-B162	TAACACACACCACTCGCACTCCAACATCCAATTCCCGTTC	1842
		LDL-A163	CGTTTGTTTTTCCAAGCTTAACCCCAATCGACTCGTATTA	1469					LDL-B163	TGATATTACAGTCATCCTTTCATATCCTAAACTGTGTAGC	1833
		LDL-A164	GACCACAAGTCGTCCAGTCCCTTAATTTAATAGTCCTGAT	1467					LDL-B164	AAACGATCAGCACAAACCAATAAATACATTATTTTTACAT	1798
		LDL-A165	ACGCATACCAGGACTCTGATCACCTTTTTATTTACCAGAA	1464					LDL-B165	CTTTCATTTTAACTTACCACACCGGCCCGTTACGGCACAG	1784
		LDL-A166	TGGAACTTGATTTTATTTTGACTGCTTTTCCTCGTCCAAA	1464					LDL-B166	CTACCTGTTTAAAAATTTTATACACCCTGATAACCTTCCC	1780
		LDL-A167	ATCTCGATTTTATATTATTTCGCTTACCAACAACTGCAGA	1463					LDL-B167	AACTCAGATCTTTATTCACGCCCATTCCAGCGAGGCCATC	1773
		LDL-A168	CTAATTAACCTAATCATTTAAACTTTCCCACCCATAAAGA	1455					LDL-B168	TGAAATTACACACAGGCATACACACATCACATGGTATCTT	1762
		LDL-A169	CACCGGACCATTTTCTCTTCATATAATTTGATTTAATTAC	1451					LDL-B169	CTTTAGTCGAGTTTTGCCACTATTTCATGAACCATGAGGA	1759
		LDL-A170	ACCATAAATTCTTCATTATATTACATCTATACTACCAATT	1446					LDL-B170	AAACTTTTATTTTTCTCTGTCACGCACGTTATCGTCTGCC	1758
		LDL-A171	AACCAAATAACCAAGACTTTTCTTCATACCTCAATCCAGA	1442					LDL-B171	TTATACAATTACTTCATGCATCCCGTCCACACAATCCAGT	1749
		LDL-A172	AACATCTCCACTCGAAATTCCCCCTGCAGTATTAACCCTT	1435					LDL-B172	GAATCAGATTAAATTATCAACTGTTCTACGTAACATCCCA	1745
		LDL-A173	AGCAACACAAGAACCTACTCTTCCACCTACACACGCCCAT	1418					LDL-B173	TCAAACCACAAATACAGAAACTTCTTTTACAATAATTCCT	1726
		LDL-A174	CAACACAGACCACTCGACCTATCACCGACCTTTAACTCCC	1406					LDL-B174	AACACGATATACCAATTCATCCCCGTTCATCTCAAGACGA	1699
		LDL-A175	ACCTTGATTTTATATTATTTCGCTTACCAACAACTGCAGA	1396					LDL-B175	TACCACAGCCACAGACGGAAATACACTTTTTATTCATCTA	1682
		LDL-A176	TAACCCGCAAGTCAAACTCCACACAAACCTCCCTGACTGA	1339					LDL-B176	ACCAAATCTCCTTTTAAACTTAGACAAAAACTAGTTGCGA	1666
		LDL-A177	ATTGCACATCGAAAAACTTCATGTATATTAATCCATCGCA	1328					LDL-B177	GATCAGCTTGTAATTATTTATGCTGAGTATTTTGTCCACC	1665
		LDL-A178	TACTTCCACATATTTGCCCCATACACAAACTTTTCAACTC	1319					LDL-B178	AGCCACATGCACTTAACTCGTACACATTTAAAAGCTCTCC	1660
		LDL-A179	GTCTATTTCAAGATTATCATCCACTATCACGGATTGGACT	1307					LDL-B179	TTTGACTTTAACGCTGCCACATCTTATACATCCTAAAATC	1648
		LDL-A180	TCACAGATCATACCACGATTCAACCAGCACGCTCCATCTT	1307					LDL-B180	CATTCCAAATATAGAACGGAGAAAGCTTATTTATACCAGT	1637
		LDL-A181	AGTGAACCACACTCCAAATTTATAATACACTTGACAACTC	1288					LDL-B181	ATCCTTTTCCACGTGACGTGCCTTTGCTTCACTTTTTCTA	1621
		LDL-A182	AACACGATATACCAATTCATCCCCGTTCATCTCAAGACGA	1288					LDL-B182	ACGACACATTTTCCCCCCTTTACATTATTATACGAGTGAG	1620
		LDL-A183	GAGACACCCCAGCCCACTTCATTTTCATGCATGCCTCGAG	1285					LDL-B183	ACCCGATCTACCCTAATCATCCATTATGCGTGTGCATTTT	1616
		LDL-A184	CCAGAAATTCCAAGTAATGTTTACACTGTTTTCCATAGAT	1278					LDL-B184	GGAATAAGCAAACCAACGCAGCACATTCATTTTTCTCATT	1589
		LDL-A185	ACAATTTATCAACCACGTCCTCTGTTTAAGCATATATTTT	1276					LDL-B185	CTCGACCCTGCTTTAAGGACATCTTGATTATTTTAACACC	1583
		LDL-A186	CTGAACCACTCATATATTCAATCATTCCCACACGCCCGCA	1270					LDL-B186	GCGGAAAGTCCCCAAATCCATCCACACCATTCTGAAAATC	1552
		LDL-A187	TACACACCTTACCTTCTATAAAAGCAGACAAACATACCCA	1270					LDL-B187	TCCACATGCCCATTCATCATATCATCCCGCGCGTTACACG	1552
		LDL-A188	AACAATCTTTCATTAATTCCTCGTCCAAGAGTTCCCCCGC	1254					LDL-B188	TACCAAAACGAACCACAATAGTCAATCATGGATTTTTAGA	1527
		LDL-A189	TAGCATTCCCATGGAACATATACCACTTCATTAAAGAATG	1248					LDL-B189	TCTAGCTTTGTTATCCTAATTGTTACCGTTCCATGCGGCA	1527
		LDL-A190	AACCACGCAACCTCCTCGCTCATATTAAAAACTTGCTCAA	1245					LDL-B190	CATTCAACGATTCTTATCCCACGCCACGGCTTTCCACCCA	1513
		LDL-A191	ACCATCTAATCCAACTCGCCTTCCATTCCACCACGACCAA	1243					LDL-B191	AAAGCATTCCACAACATATAAATCAAGCTACTATCATTGC	1507
		LDL-A192	GCACTACCACACCCCGCAAACATCATCAAATTTACCAATC	1241					LDL-B192	CCTAAGAACACACAGAAACCCGCTTCTATTAATTCAACAT	1501
		LDL-A193	ACTCTGGGGGACTTATTTCATTCTTCACATTTGATACCAC	1226					LDL-B193	AAAGAGTGCACCAAACCTAGCCTTATTTTAACTTACCGAA	1497
		LDL-A194	CAGTAAAAATTATTCTCCTGTTAAAGTCACGTCCAGCTAC	1226					LDL-B194	AATTAAGCTTCCACGTACTCAAATCTGATCCCCATTTCGT	1483
		LDL-A195	CAATTCAATCATCTTTCATATATTAAAATCCCCACTCCAC	1221					LDL-B195	GCAACACATACTTCTGGCTTCTGAATCGCGTCCAATGCCC	1481
		LDL-A196	TTTTTATGTATTTATTTATTGTGTCATACCGTAGAGGCGC	1212					LDL-B196	TGACCAAAACATGCAGACTCGTATTCTAGACATCTCCCTA	1476
		LDL-A197	CCTAAGAACACACAGAAACCCGCTTCTATTAATTCAACAT	1201					LDL-B197	AGTAGCTATAATAGTAGTAATTTACACCACGGTTTCCCAT	1473
		LDL-A198	CGAAACCCCACGCTACCCCTTCATCAACCTTGTCAAGCTC	1198					LDL-B198	CTAATTAACCTAATCATTTAAACTTTCCCACCCATAAAGA	1467
		LDL-A199	TTAGTAAACCTAAATACCAAGCATCCCATATTACTTGCCT	1196					LDL-B199	GTTTCACACCCTCGCATTTACTTAACACCCAATTCGCTTA	1466
		LDL-A200	AAGCACCCATACACTTTTTCTATACATTCTACCCTCCAGA	1192					LDL-B200	CAGCTAGTTTCACTTTCATACACGCGTTTAGACCGTTCGA	1463
		LDL-A201	TTAATTATATCAATCCAACCTTCATTTACTTAGCAAACCA	1189					LDL-B201	CACCAAATCACCCCGCAAGCATCTTTTAACTCGGCCGTCA	1459
		LDL-A202	CCAAATTTCCTCCCGTATTCTTGCATCGTAAAATCTTACC	1172					LDL-B202	CCCAACTTACATTATTTACCGTATCTAGTACAAAAACGAC	1456
		LDL-A203	CATTCAACGATTCTTATCCCACGCCACGGCTTTCCACCCA	1170					LDL-B203	ACTAATGTTTAGCTATGTTCTATCATAATACCCAGGAGCT	1455
		LDL-A204	AGAATAAACCACACTCGATGCCTAATTACAAACAAAAGAT	1167					LDL-B204	CCACAACACGCTGGTCCCCCAACTTATTCACATACAAGGA	1453
		LDL-A205	ACCAAAACCTAAGCATCATTATCTTAAATCCATTCAACCA	1167					LDL-B205	TAAGAAATGCCCACCCGGTAGTCCGAAAATATCAGAATCG	1452
		LDL-A206	TAAGCCTTATACTACCCGATTTCCTCACACCACACGCTTG	1162					LDL-B206	GCAATCTGTCTTTACACATATCAAGTCTATAATCCCAACT	1449
		LDL-A207	AACCACAAAGCCACCTAGACCAGCTAGCATCATTATTTTC	1142					LDL-B207	TAATCACCGGCGCCCAATCAATTAACTTAAAAGCAAGTCA	1447
		LDL-A208	AAGCCACAAACACCTTACACTTACAATCAAATCTTAAACC	1140					LDL-B208	GAGAAACCACAGCCAATAATTTACTGATTGATCTTCCTGA	1440
		LDL-A209	CGACACCAGAAACATATAGATCCAACTCTTTCGCGTGCCA	1136					LDL-B209	GGATTTCTGTAACTTTGCATTTCACATTAGATCCATCCGA	1431
		LDL-A210	ATAATTGCTCTTCACTCACCGACGATACCAACTACTACAT	1126					LDL-B210	CCAAATTTCCTCCCGTATTCTTGCATCGTAAAATCTTACC	1427
		LDL-A211	ACGACACATTTTCCCCCCTTTACATTATTATACGAGTGAG	1120					LDL-B211	ACAGCAAAGCTATGCTAAAGTCATTCAATAGCAAACTTGA	1423
		LDL-A212	AATCCACGCTTAAATACATTAATTCATTACACACACACAA	1118					LDL-B212	TTAATAACCCTTGCATCTACTACTTTCAACCCACAACCAA	1420
		LDL-A213	AACCGCATACTGATCGCGCTCTAAATTTCTTTAACAACCT	1118					LDL-B213	TTAAACATTCTACACACCCTTTGTTATCATCCCTTTGATC	1410
		LDL-A214	TAGGAACCACATCCAGGACTTCTTGTTTAATCCCGCCATC	1113					LDL-B214	CCAAATAGACATTGACTTTTTACTAAATTAGCATATCGGA	1403
		LDL-A215	ACCTAGGCTCGCAACTTGCAATTTTTAAACATCAATCCTC	1101					LDL-B215	GAACGAATCAAGTCCAACACATCCAACCCTCATCTTACTC	1400
		LDL-A216	TTTGACTTTAACGCTGCCACATCTTATACATCCTAAAATC	1090					LDL-B216	GAAACCATAATTATTTCGCACTACACACCGCCCTGTGGCA	1394
		LDL-A217	TGATATTACAGTCATCCTTTCATATCCTAAACTGTGTAGC	1088					LDL-B217	CAGACCACATGCCCTGGCTCTCGTCTTCATTAAATCACGT	1393
		LDL-A218	GCAAGAACCACAAATCCCTCACAACTTATCAACTTGCTCG	1083					LDL-B218	AAGCCACAATTTCTGTATTCTATCATCCCGGGAAACCCGA	1387
		LDL-A219	TGCCTGACTCCACAAATTACTCTTCACAACAAACTCTTGT	1082					LDL-B219	GTGCGCGACTCTTGTATCAATTTATACCATGACTTTTGAT	1379
		LDL-A220	TATCTATAACCAGACTTTTCAATCCCGCCCTGTAATTTTA	1074					LDL-B220	TCAAATCACTAACTACCATCTTGACATTCTCCCTTGATCA	1379
		LDL-A221	GCGGCCATACCAAACACCTTTATTCACTTCACAATCCACG	1063					LDL-B221	AAAAGACCATAAACTCTTGTCGACCCCTTACATCTAGCTT	1376
		LDL-A222	CGTCAGAAACTATTCTTATAATTCTCCGGTAACACGCAGA	1062					LDL-B222	AATGATCCACAACACAACATTCATTCTATTCTCTCCAAAC	1373
		LDL-A223	CCGTACTGAATTAAAAATTTATACTCGCTGACCACGCCCA	1046					LDL-B223	TATTCACTAGCCTCACCGCTATACCAATATTTCCCAGCTA	1373
		LDL-A224	GCCTCGATTTTATATTATTTCGCTTACCAACAACTGCAGA	1043					LDL-B224	ATATCAACATGACCAAGCATATCCACTCGTTTAATTGAGG	1372
		LDL-A225	CGCTTTAATATTCCTTATCCACACCCAACTCATCTGCATT	1042					LDL-B225	TACACTTTTATTAATCGCTCAAGCCTTTCATTACCATCTA	1371
		LDL-A226	TTAAACCACAATCTGTCCCCCGCCCGTACCATCTCGCCAA	1041					LDL-B226	ACCAGCATACTAAGAATCCCGTCATTACTTTACAATCTTG	1369
		LDL-A227	ACATAGCTTTAACCTAATTATACCCATCATCACTGAAAAA	1041					LDL-B227	TAGAGTTACTTCACATACGTTCGCTTAGCACACATATTCT	1364
		LDL-A228	TTATTTTACATCCCTTTACCGCAGCGTTGCTACAGACGTG	1040					LDL-B228	AACACAGCCCATCTTGTATCCCAAATAACCTTTGAAGCCA	1362
		LDL-A229	TGAAGAATAACCACACCCTAGCTCTTCTTTAAATAATCTT	1033					LDL-B229	TTGTATTCACGTATGCACGCACTTACGATGTAACGTAGGA	1360
		LDL-A230	TTCACGACCTCTCTCTCCTTGTTAATTCTTCAGGCATAAC	1030					LDL-B230	CAGCCACAGACGCACTTTCATAACACTACCACCTTACCTT	1358
		LDL-A231	TCACTCACACAAACCGGCCTATTCAACTTCCACCTTGCTC	1026					LDL-B231	AAAACCACAACCTTCACACGCTGCATCCAGTCCATAACCA	1357
		LDL-A232	CGTGAAAATGCGCACCTTCTCTTTTACCTTAAACTAGCCT	1019					LDL-B232	TTCCCGATACCATATTTCTTCCATTTGGTACCGACGGCAC	1356
		LDL-A233	AAAACCACAAACTCCACCCTTAACAACTTCTCGCCACGAA	1019					LDL-B233	TGATATTACTGAACGCCATCCATGTTTTAATGGCCTACCC	1355
		LDL-A234	ACCTCGATTTTATATTATTTCGCTTACCAACAGCTGCAGA	1015					LDL-B234	TCTTTTTGCATTTCATTCTTTTCCACACGTCCCAAGAGGA	1341
		LDL-A235	AACAAGGTTCCTGCACAAACTTTAATAACTAGCTGTTTTA	1004					LDL-B235	TATATTCATAAAATACAGGACGTTCACATGACCACGGGTA	1339
		LDL-A236	TATTCAAGGTTACCCACTACGCTTCTCTTCAATAGTTCTA	999					LDL-B236	CCGAGCTACCAACTGCCTTCAATTTTAAAATCAAAGCAAC	1336
		LDL-A237	CAACATTTTACTCGATTACACCTAACACCACCAAACCGCA	997					LDL-B237	TTTCTTTTATCACCAGATCTCCCTTTTACCTTCTTTTTCA	1336
		LDL-A238	GTCAGCTTCTTCTATATAATTCACCTTGCCTCTCGTTTCT	985					LDL-B238	GAGCTCAAGACCCTCGTTTACCGGATCAAAACCAAAAGAT	1333
		LDL-A239	ATCCTTTTCCACGTGACGTGCCTTTGCTTCACTTTTTCTA	983					LDL-B239	TTTTTATGTATTTATTTATTGTGTCATACCGTAGAGGCGC	1316
		LDL-A240	TCGATACTTTCAAAAATAACTTGCTCCACACGCCAGACTT	983					LDL-B240	TGATGAGTCCGTAAACCAATAAGCCCGCCCCAAGCCGTGA	1313
		LDL-A241	ACCGGTTAGACAGATGATTTATACTTACTGAACATAGCCT	982					LDL-B241	ATTGTAGTAATAACCCTTCCACAGCAAAACTAAATCCCAT	1310
		LDL-A242	GCGCTATAATCCTTTCTTGCTATCCACTTTATACTCATAT	981					LDL-B242	TCTCAGCTTGAGGAATTTTTGGCTGATCCCACAACCCGAA	1295
		LDL-A243	ACTATAATTACCTTCATTCTATCACATATTTGATCAGTCC	981					LDL-B243	GATGTACACTAAACAACCCATCCAAATTCTTATTCATTTT	1290
		LDL-A244	CGAAGAAGCCCAGGAATCCACATCATCTAACATTCAAATT	979					LDL-B244	CCGTACTGAATTAAAAATTTATACTCGCTGACCACGCCCA	1283
		LDL-A245	ATAAACCAACATCCAGCTCTTAAAACTTGCACACCTCGTC	968					LDL-B245	TTATCAATCCACCCCCTGAAATACATCAACTTGACGAGCT	1281
		LDL-A246	TCACTACCCGTGTTTCTTATTACCTTTTCAAAATCCAATT	966					LDL-B246	TGCCGATATTCAGCCGGACGAAGCTACCGTATAACCAAGG	1280
		LDL-A247	CGATTCTATTCAATTAAAACTGTGCCCACCTCGCAAACCA	951					LDL-B247	AGAAACCAGCATACTAACCCTTCATCTTAAAATTACATCT	1276
		LDL-A248	AGCGCGGACCAAACTCACTTTCATTCCCTTGTTTTTAAAT	950					LDL-B248	ACCCATATACTTTTATCATTGAAGCAGGTTTCTTCTGGCA	1271
		LDL-A249	CTTTCATTTTAACTTACCACACCGGCCCGTTACGGCACAG	950					LDL-B249	TCTTAAATACTCAGCAAAGTAACCATCAAAACCGTATATG	1260
		LDL-A250	AAGACCATACCAAACCCGGATATATCTACTTGCCCGACCA	948					LDL-B250	ATACTTAATGAAAGAAACAGCTGACCAAACCAAAGCGGAT	1258
		LDL-A251	ACCTCGATTTTATATTATCTCGCTTACCAACAACTGCAGA	947					LDL-B251	GTGAAGCCAAATCACATACAAAGGTCTCCTCAACTTCTCT	1258
		LDL-A252	AATTAAGCTTCCACGTACTCAAATCTGATCCCCATTTCGT	943					LDL-B252	ATTCTCTAACTAATCCACAATTCCAGTCATCTGATCGAAA	1252
		LDL-A253	ACCCTGTTATATATACGACCTTTGCACCCCATGTTTATTC	943					LDL-B253	AAGAACATCACCTTCCATACAACTTTATGCATCAAAATCA	1242
		LDL-A254	TAACTCGCTCCACAAGCACGCAACTTCTCTCGATCTCAAA	943					LDL-B254	TATCGACCACAAACCCTCGCAAGCCCGAATTTACTTTTCT	1239
		LDL-A255	TCCACCAAAACCAAACTACTCTCATCACCAGCTTTAACTT	941					LDL-B255	AGTAACCACGCGACCAAATCTAAACCCTTCATTTTATCTA	1231
		LDL-A256	ACCAAAACCAAATTTAATCAACCCGACCTTGACCTAAAAA	932					LDL-B256	ACAAGCCATGATATCTAGCTCTTTTACTGTAGCGGCAGTT	1230
		LDL-A257	TAACCACAGGCCGGCACGATTAATTATATTTTCAGAACCA	930					LDL-B257	TACCACTTCATCTTAACCTACAAAAACAACATGCATGCGC	1214
		LDL-A258	TATCGAACCACTCATTTTCACTCGCACCTTTTTAATACCA	927					LDL-B258	GAGCACCCCGTTAGATCACACGTTTTCATAACCCTAGTAA	1213
		LDL-A259	AGCTCCAATACCACAACTCCAACACGAAACTCTTGATCCA	921					LDL-B259	GATCCCTTTCAGAACCATTTTTTTCGCTGAGCACTTACCT	1212
		LDL-A260	TTCAGCTTCTTCTATATAATTCACCTTGCCTCTCGTTCCT	920					LDL-B260	TCATCAAGCTAGCCAACCATTTATACCAGGATACATGCCC	1209
		LDL-A261	CACATATCCAAATTTTTAACTTTACCCTGAAAACAAGAGC	916					LDL-B261	GTATAATTACTTCCACACCGTAGCTTATTTTATGATGCCC	1207
		LDL-A262	CACGGATCAATTCACAACTTAGTCTACACCAGTAAAGAGC	916					LDL-B262	CGATTCTATTCAATTAAAACTGTGCCCACCTCGCAAACCA	1200
		LDL-A263	TCAAACCACAAATACAGAAACTTCTTTTACAATAATTCCT	909					LDL-B263	TACGGAAACCACAAACATACTTTATACACCTGCCAGCCAA	1194
		LDL-A264	ACAAGCCATGATATCTAGCTCTTTTACTGTAGCGGCAGTT	907					LDL-B264	TTACACAACCAATTATTTTCGAGAGATGTCAGACCGCATG	1194
		LDL-A265	CCACAATAGCCATCTCCATCTTTTACCCGTTAATCCAGAA	904					LDL-B265	GTTGCGACATAGTGACGCCGTTATTCCATATCATGCAAAA	1191
		LDL-A266	TCACAGCCACATGACCAAAAACTCCTGCATCCAATTAATC	904					LDL-B266	TACCAATGTTTTTGTGATTGAATTGCAATCAATTTCAGAT	1191
		LDL-A267	GCCATAAGATGACGACATTCATCACCAAACCAACCTCAGC	901					LDL-B267	TTCAACAGACTCCTCGTATTACACTACACACCGTTACTAA	1187
		LDL-A268	TAACATCTTATACATTCAAATCCACCGCCTCACACCAGCT	893					LDL-B268	TAACCTTAAATACCACGCACCCTCTCTTAATCTCAACCAA	1186
		LDL-A269	TATAACTTTCTAATCCACTAGCACTTTAACCCTGATTTAT	891					LDL-B269	ACCAAAACCTAAGCATCATTATCTTAAATCCATTCAACCA	1184
		LDL-A270	TAATTACCGCGGACATCTCCATTTATCCACCTGCCACACA	884					LDL-B270	TGTTATTAGCTCAAAGCACTGACAGGCTACCATTTCATAC	1180
		LDL-A271	ACCTCGATTTTATATTACTTCGCTTACCAACAACTGCAGA	879					LDL-B271	CCACACACACATTCTCTGACTTGTATCCTAAAAAACTCTT	1177
		LDL-A272	ACCTAATGATATAGCAATCACGACACCACGCAAAAGCCTT	877					LDL-B272	AAGAAGTAACTTAGACCATATACCCGACCTTACCTTTATC	1174
		LDL-A273	AACTCAGATCTTTATTCACGCCCATTCCAGCGAGGCCATC	875					LDL-B273	ACCACAAACAAGGTTCTCGCCTACATCAATAGAATTTACA	1170
		LDL-A274	CACGCGCATAACCCTTTTTTCACCTGCCCTTTTAACTAAT	868					LDL-B274	TACAAGTCTAAAGCCAAAGCCGATCCCGTTATCTAGCACC	1170
		LDL-A275	ACCTCGATTTTATACTATTTCGCTTACCAACAACTGCAGA	866					LDL-B275	TTAGGCAAAAAACTCTACCATCATAACCTCATGAGACTCG	1162
		LDL-A276	CCCTCGATTTTATATTATTTCGCTTACCAACAACTGCAGA	863					LDL-B276	AAGCACCCATACACTTTTTCTATACATTCTACCCTCCAGA	1158
		LDL-A277	TAGTCAACCATATTCCGTTCATTCTTCGCTTTATTTACTT	862					LDL-B277	ACTTACTTAAACACTCATTTACAGCCAGACTAGAAACACC	1157
		LDL-A278	CAAACCACGTACCGCTCTTTTACTCAACCTAGCTTCACAA	862					LDL-B278	CTGAGCTTATGAGGCAATAAAGTTTCTGGATTATACCTTA	1157
		LDL-A279	ACCTCGATTTTATATTATTTCGCTTACCAGCAACTGCAGA	860					LDL-B279	GAACCATGGTTAACCTATTTTTTCCTAGACTTTTCTGGAC	1155
		LDL-A280	CTTTAGTCGAGTTTTGCCACTATTTCATGAACCATGAGGA	858					LDL-B280	ACGAATTTAAAACTCAGATAATGTAATCCTGCGTAATCCC	1154
		LDL-A281	AAGCCCACACCTCCAATCCCGATATAAACTCGCCTAGCTT	857					LDL-B281	TCTGAACGGACCTTTATCATCCATCTAGCATCACAGCGCT	1151
		LDL-A282	AACCACAACCGCCCGAAATCCTCGTCCACTTGCTCTACTT	848					LDL-B282	TGGAACTTGATTTTATTTTGACTGCTTTTCCTCGTCCAAA	1151
		LDL-A283	AACCGCATACGTGCCTGATTATCACACGCCTAGAAATTTA	846					LDL-B283	AACGATACCAGATAATACCTACTAATTCAACATTCCCATT	1146
		LDL-A284	AGCCACAAACCGTACCGGTACCAATCCCTTTATCTTGCGC	846					LDL-B284	TGACAAACCACACCGGAAAAGAAACATTCCTTAATCCATT	1144
		LDL-A285	CCACAACACGCTGGTCCCCCAACTTATTCACATACAAGGA	841					LDL-B285	AGTTAAAGCAAGTCCAGCATCACACTTGTCGCCGCCATAT	1140
		LDL-A286	CTACCAATTATTTATAGTATGCAATCATTCTCCTGTGTTG	840					LDL-B286	AAAACCACAAACTCCACCCTTAACAACTTCTCGCCACGAA	1139
		LDL-A287	TCAATTCAAACAACCCAAATACATATAATTCTTTTCATTT	838					LDL-B287	ATACCAAACACCATCATAAAAAATTCACCTCCGCCCGCTT	1138
		LDL-A288	AACACACATACAACTCCTCGCCCTTGCCCGAACAAACCGT	837					LDL-B288	AGGCAACCACAGAACGCATCCACCTGTTAAAAAAGCTGAT	1134
		LDL-A289	AACTCGATTTTATATTATTTCGCTTACCAACAACTGCAGA	837					LDL-B289	ATAAAGCCAACACATAGCACTCGCAACCTGTCATGATCCA	1132
		LDL-A290	CATTCATTCATCTCCTATCCACACCCCGCACAATTGAAAT	833					LDL-B290	TCTATATGTAGCAATCAATCTTAACTCTTATCAAGCTATA	1128
		LDL-A291	TTTCATTTTTACTTATTCCCCACTTTGCGGTGCCTTTGAA	830					LDL-B291	AACCAAATAACCAAGACTTTTCTTCATACCTCAATCCAGA	1127
		LDL-A292	GCATACCACCCGCACTCAACTTCACTATCACTATTAACTT	829					LDL-B292	AACTAATTTACATTCATCACAAAATCTAAAACAGCAGCGC	1122
		LDL-A293	CAAACTTTAACTTATCCACCCGCCCAGGCCTAGACCCAAA	821					LDL-B293	ATATCATCTATAATTTAAAAAACAAAATGTCCTTTTCACC	1118
		LDL-A294	ACCAAATCTCCTTTTAAACTTAGACAAAAACTAGTTGCGA	818					LDL-B294	AGCCACACGCTAACAACATAACCCACAATAACGAAGTCCA	1113
		LDL-A295	AAACAGACCACAACCAGAATTTTACCTTGAATCCACGCCG	818					LDL-B295	TACTATCAATCGTTCTTTCCAGTATTGCACATATTTGAGC	1113
		LDL-A296	ACCCAGACCAGGCACCTTGAGCTTTATTACTTTACCAGCA	817					LDL-B296	CACGAAACACACACCGGACCCTTCATATCTTATCCATTTA	1112
		LDL-A297	CCACGAACACCAGACCCCAGAATCTTGCTTAATTATCAAA	817					LDL-B297	ATACACAGCTCCACAGCCCTATTTCTCCCCACTCTTGCAT	1111
		LDL-A298	TTATGCCGTATACCAAGGATACTTGTTGACCTATTGCTTA	817					LDL-B298	CACGACATATTACTTAATTCATTTCCAACACACCCGTTAT	1110
		LDL-A299	AAATCACACACTCCTCCACTTATTATCCCGCTCAAATTTG	816					LDL-B299	ATTCCGCAATATCACATTCAAAACCTCACCACCCCGAACA	1109
		LDL-A300	TACCACTTCATCTTAACCTACAAAAACAACATGCATGCGC	812					LDL-B300	TCTTTTAAATCTTGACACCCTCTGTCCATGTACGCGCCAA	1106
		LDL-A301	AGATCCATCACATAACACTTTTAACTCGTCATTCTGATCA	805					LDL-B301	AAGATTTTGATGATCTCCACATGTCGGTCTCTGGATATGA	1105
		LDL-A302	CACCGCGTAACCACTTGCCCAATACACACCCTTAAATTCT	802					LDL-B302	TATAACCTGAACCACGCTAAATCCGAACCAACGGAACACG	1103
		LDL-A303	AAGAACATCACCTTCCATACAACTTTATGCATCAAAATCA	800					LDL-B303	GAAATTTTCTCTTGTCTTAACCACCAGTCTTCTTCTCGTC	1100
		LDL-A304	TAAGACCACGCACCAACCCGTTTCTTTCATCTAGCCACAA	797					LDL-B304	ACCATCTACCAAAGCTGGGCCAACCTTGCAATAAAGATTT	1096
		LDL-A305	CACATCCAGGGCCTTGTTATACCTCTCTCGCGGCCAGAAA	796					LDL-B305	TCACAAAACCAATAAATATCCATTCATATACCGTTTCAAA	1096
		LDL-A306	CGAAACCACACCTCCATTGAACCCTTCATTTAACCAGCTT	791					LDL-B306	TGAAGATAACCTACAACTTCTTTATCCACGCGTTGTAAAA	1094
		LDL-A307	TCCCGATACCATACAATCTCGCCTTCAATTCTGCCTCGAA	790					LDL-B307	CATTCTTCTTTTTTATATCAAACCACGCAGAAAAGGGTTG	1092
		LDL-A308	GATAGGATCAAACACCAAATAGCACTTTACTTTTCATCTC	785					LDL-B308	TCACGCACTATTCCATTCTCGCTATGCAAGCTTGATCACA	1092
		LDL-A309	AAAAGACCACATAACAGACCTCGCCATGAACTCGCATTTA	782					LDL-B309	ATCAAGTATCGCCCACAAAATGTCCATCCATTTAATCTCG	1089
		LDL-A310	TTAGTCCGCGCACAAACCTGCCCCGTTATTACACCTGCAT	781					LDL-B310	ATATTTTGATGTTCACAAATTTATCAAGTAGCATTTACAT	1085
		LDL-A311	GAAAGAAGCACCACCGCCACACGCCTGTCTACTTATAATC	777					LDL-B311	GATTACAAATCACCCTTACTAGTTATTAGTTCCACACCAC	1081
		LDL-A312	ACCGCATACAGAAACTTCACTCGAATCCAACTGAAATCTT	775					LDL-B312	CGCTCATACCTGCTGCCATGATTTATACTAGATCTACGAT	1080
		LDL-A313	TTACCACGCTTGCTATCTATCCCCTGTTTAACACGTGTCA	775					LDL-B313	TTCCCATTCTTTTTCAACATGTCGAGTCGGAGTCGTATTA	1079
		LDL-A314	CATTCCAGTTGCAACCCAGATCCATTTCATTTTCATCGTC	773					LDL-B314	ACAGAGCAATGAGAAATATTACCCCACGTCCGACCACACC	1062
		LDL-A315	ACGTTTGAACAGCTAGCTCCTTCCACATTAGTAGCACGCC	771					LDL-B315	TACTAAGAGACGTACCTACATACACACATTGCTTAAATTG	1059
		LDL-A316	TCACAAAACCAATAAATATCCATTCATATACCGTTTCAAA	769					LDL-B316	CCTCGACTGACGTTAAAATTAATTATGTCCAGATGTCCCC	1058
		LDL-A317	TAAAGCACAAGACCAACTTCACCTCGCATAAACCAATACA	768					LDL-B317	CGCAGGACAATTGCGAAAGCACGACAACACCTTTCATTCT	1054
		LDL-A318	ACAGACCACACTTTCATCACCGCTTCACAAACCTGCCCGC	767					LDL-B318	GGAACTTTTCTCTCACTCCATCTTAGCACCTGTATTTCAT	1054
		LDL-A319	TGAAGACCACATCCAATAATTACACCTCTTTACACGTCAT	767					LDL-B319	CGACAGATGGTTAAATTCACACTCCACTCCTTGATAATTG	1052
		LDL-A320	AGATCACAACATGACCGGTACCCGCCCTTAACTTTTCTTC	764					LDL-B320	TTCCACACGTCATGGTGATAACGATACAATAACCGCCCCC	1052
		LDL-A321	ACCTCGATTTTATATTATTTCGCTTATCAACAACTGCAGA	763					LDL-B321	AGCAACACAAGAACCTACTCTTCCACCTACACACGCCCAT	1049
		LDL-A322	TCAGCAATACTTTAACTTTACTCGAGCTCCCAATACTCCA	762					LDL-B322	AAGCGAATATACTCGTGTCAGCCAACTCCCATAACAGCGA	1046
		LDL-A323	AAGCCACAATTTCTGTATTCTATCATCCCGGGAAACCCGA	761					LDL-B323	AAATATTGCGGTTAGAACCCATTCATAATATCACGTCGTC	1043
		LDL-A324	GATGTACACTAAACAACCCATCCAAATTCTTATTCATTTT	761					LDL-B324	TACTTATAAACGCCCACCTTAATTGCATAACCAAACACGA	1042
		LDL-A325	CCGAGGACGTGCCTTACATCTTATTTTTTTAATGTCACCA	761					LDL-B325	CGACATACCCTTGGTCTTATATTGGTTCATCATAGAGCCA	1041
		LDL-A326	ACCAGCATACTAAGAATCCCGTCATTACTTTACAATCTTG	761					LDL-B326	TATCGAACCACTCATTTTCACTCGCACCTTTTTAATACCA	1041
		LDL-A327	TTGTATTCACGTATGCACGCACTTACGATGTAACGTAGGA	756					LDL-B327	CTTGGAGGAAACCAAGCATTTTACTCGATACCACGATGGT	1038
		LDL-A328	AGCAAACCTTTCATACATGCGAAACACACCGTACTTACAT	751					LDL-B328	AATTCAACACTAAAACCACTCCACTCCTGTCAAGTAGAAA	1035
		LDL-A329	ACACGACATACCCTCGATACACTTAATACGCACATCAACC	751					LDL-B329	AGAGCGTGTAAAGCCCTTACCTGTCGCATGTATGAATTGA	1034
		LDL-A330	AAAAACCAAACTTTAATAATTCATAACATCTTACCCGAGC	749					LDL-B330	ACCTCGATTTTATATTATTTCGCTTACCAACAACCGCAGA	1030
		LDL-A331	GAATTTCTCGTCTTATTTTATGATCCTCAATTGCACCCCA	747					LDL-B331	AATGGTGAATAGAACCATTAATCATACGATACCTACGTGC	1028
		LDL-A332	CTCGAACCACACTTCACTCGCATCCTTTAACTAAAACTCA	746					LDL-B332	ATACTATTCTAAAATACTTCTCGATCCAATGTCCATGAAG	1023
		LDL-A333	TGATATCAAATTACCTGTCTCGCAATCGTAACCTACATGT	745					LDL-B333	TCGAACCACAACGTCACAAATTTCAATCTCTTCCAAGCAA	1020
		LDL-A334	AAGCTTAGGACACCGCACACCGGATCCTCGATTTACTCTC	745					LDL-B334	ACAATTTATCAACCACGTCCTCTGTTTAAGCATATATTTT	1018
		LDL-A335	CCGCATTACTTGCCTCATTTACCTTTTCCTAGTAGATATT	742					LDL-B335	ACATACCGGGTCCCTTATTTCACTCTCGATTTTTACGCGC	1016
		LDL-A336	ACTTCGATTTTATATTATTTCGCTTACCAACAACTGCAGA	740					LDL-B336	CCGCATTACTTGCCTCATTTACCTTTTCCTAGTAGATATT	1015
		LDL-A337	AAGTCAAAAGTTGATTAATCTTGCACCACACTATAACACC	740					LDL-B337	TTGCTCCTATTCATCAGATCTCTACCCGTAAATTTAAGTA	1015
		LDL-A338	AGGCCCATTTCCATATTCCTGTTTAATTCTTGGTTCTTAA	739					LDL-B338	ATTTTCAAATGTCACCCCACGACGATATAATCTCTTCTTT	1014
		LDL-A339	CGTATGCCAGCGAAGCACCTATATACTACATGCAAATTTA	739					LDL-B339	TCACTACCCGTGTTTCTTATTACCTTTTCAAAATCCAATT	1014
		LDL-A340	CGCATACCAAATCACCCTATTCACCTGCCATTACGATTAA	738					LDL-B340	TTCATAATATCCACTTGCAAGCGCCTCCTCGGAATAACGA	1009
		LDL-A341	ACGCACAACGTACCACAGCCCTAGCTTTTTATTTTAACTC	737					LDL-B341	TACCAATCATACTTGTTAATCAACTTCACATTTTTAATCA	1006
		LDL-A342	TACCAATCATACTTGTTAATCAACTTCACATTTTTAATCA	737					LDL-B342	ATACCAACACTCCCCTTGCACAATTTTTCCATGTCGATTA	1004
		LDL-A343	CTATTTTTACTTTTATCTTAATTCTCGCCATGATACCAGA	737					LDL-B343	AATTATTACTCTTTCATCCAGTTGGATATTAAAAACGTTC	998
		LDL-A344	AACCAACAACCTGTGCCCTGCCTTTTATTTCTTTAATCAT	735					LDL-B344	CCTTCCCTTATGATAAAGAGCCGAGTAAACTCCACGACCA	997
		LDL-A345	TCTATATGTAGCAATCAATCTTAACTCTTATCAAGCTATA	733					LDL-B345	CTCCAACTCAATTTACACTGCTTAGATTAATCCTTACCAC	997
		LDL-A346	ATCTCAGCGCATACACCTCCATTAAATTTACCTTGCACTA	733					LDL-B346	AACCATGGCAGGCAAACACCATCATTTGTCATACTTATCT	994
		LDL-A347	AATCCATGTTTATCGGTCTTGATTCCTTTCATTCTACGGC	733					LDL-B347	CTAGTCCCAACAAGTACGCCTAGAACGGAGAGAACTAAAA	994
		LDL-A348	ACCCCGATTTTATATTATTTCGCTTACCAACAACTGCAGA	732					LDL-B348	GGATATCCCAGACTCACAACATCGTCTTGACATGCTCAAG	988
		LDL-A349	TCACGCACTATTCCATTCTCGCTATGCAAGCTTGATCACA	732					LDL-B349	CAACTTCCGCCGAGCGAAAGCTAGATAAAATACCAGTCTT	985
		LDL-A350	AAAGCCACATCCACTCCATCTTCACTTGCTTATATGCGAA	732					LDL-B350	TAACTACCTTATCTACCTGAAAGATTGCGCCAATAACGAT	980
		LDL-A351	ATCAGCTTCTTCTATATAATTCACCTTGCCTCTCGTTCCT	731					LDL-B351	ACCTAGGCTCGCAACTTGCAATTTTTAAACATCAATCCTC	978
		LDL-A352	TGTGTTTAATTAACTATATCTATCCACCCGCAAAAACCAA	729					LDL-B352	CCGAGGACGTGCCTTACATCTTATTTTTTTAATGTCACCA	977
		LDL-A353	CCGGTTTTTTTAATTTTCCTTCATCCCCACAAGCCTGCCC	729					LDL-B353	GCATTCTTAAGCAAGATCACATCTCCCGCAGTCTTAAATC	976
		LDL-A354	TTCAACAGACTCCTCGTATTACACTACACACCGTTACTAA	728					LDL-B354	TTTCTAGGCAAGTCCACCATTAGTTTACATTACCAAGAAC	976
		LDL-A355	ACATATACTTCATTCATTCACTCAATCAAACCGGAGTCGA	727					LDL-B355	TTATTTCAGAATTCTCTCACCGTCACACAACCACCACTCG	967
		LDL-A356	GAAGCTTTCCACATTCTGGGTTTTACTTTCCTTTTTTTTA	726					LDL-B356	AAGACCACGTATGCCCTAGCGCCATTACCTACTTCCAACA	965
		LDL-A357	ACCTCGATTTTATATTATTTCGCCTACCAACAACTGCAGA	724					LDL-B357	CTCCACACCCCAAGACTCCTTTTCTCTCCCGTTTTCGATC	965
		LDL-A358	CATGACATTACCTCACTAAATTTCACCTTGACCACCAATC	723					LDL-B358	TGAAGAAACATCCTCAATCCACGTTACCCGAGATGGAAGT	962
		LDL-A359	TGAATTTCAACCGCACTTCCAATTTTATCCCGAATACCCG	722					LDL-B359	AAAAACTCCAAATACCGTATAAGATCCTTGCTCGAACCTT	961
		LDL-A360	GAATCAGATTAAATTATCAACTGTTCTACGTAACATCCCA	719					LDL-B360	CTTGGACCACAATCCAGATACATTTAATTTACAAGCGCGG	959
		LDL-A361	ATACCAAACACCATCATAAAAAATTCACCTCCGCCCGCTT	719					LDL-B361	GAGACACCCCAGCCCACTTCATTTTCATGCATGCCTCGAG	959
		LDL-A362	GCACACCCCTCGTCAATGAGACTATTACTTTAATTTTTTC	712					LDL-B362	CCACGAACACCAGACCCCAGAATCTTGCTTAATTATCAAA	958
		LDL-A363	ACACATACTCACTTGACATCAAACATCCATTCACTTGCAG	708					LDL-B363	CGTAACAAGACAAACTCATACCAGCTTCAACTAGTCATCG	958
		LDL-A364	ATTGTAGTAATAACCCTTCCACAGCAAAACTAAATCCCAT	707					LDL-B364	TTATAACATTACACCCCACCACGGAAAAGCATGCGATGAA	956
		LDL-A365	ACAGACCACTAAGAACACTTATCCTTATTCCATGAGACCT	706					LDL-B365	ACCAGATGCTTATTTTGCCTCGTTATTAGAGCGTTGTCCG	954
		LDL-A366	TTTTCAATCCTGACTTTAATCTACTTACTCAAATTAACTG	702					LDL-B366	AATCAATGATGATCACTACCAAATATTCCAGTACGAACTG	949
		LDL-A367	TATTCAAATCTCATTCACTCGCACCCTCGTCAAACAAAAC	702					LDL-B367	ATATCCATTTTATGAAATTTTGAGTTTCCCATGAAGCAGC	947
		LDL-A368	GAGCTCAAGACCCTCGTTTACCGGATCAAAACCAAAAGAT	700					LDL-B368	ATCAATTAACGAAAATCAACGCTACGTTCTATACCTGTAC	943
		LDL-A369	GAGACACATAACACCCTTATTTTCACCGGCCCGCGCAGCA	699					LDL-B369	TACAACGAATGAGAAATTCCCTTGTACGCACGCGTTACCC	942
		LDL-A370	ACCTCAATTTTATATTATTTCGCTTACCAACAACTGCAGA	699					LDL-B370	TAAGAACACCTCGTACTCAATTTCGATCAATCTTAACCAT	941
		LDL-A371	CCCAACTTACATTATTTACCGTATCTAGTACAAAAACGAC	698					LDL-B371	GTTTTAATTTGCCACTACCACCAGCACTTGAGATTTTACA	940
		LDL-A372	CACATTCCACTTTAAAAGCTTTATTTACCTTTTCGACACA	698					LDL-B372	AAGTGCCAAATAATTTATCATAACTTGACGCAGAATCCGC	939
		LDL-A373	GTTTTAATTTGCCACTACCACCAGCACTTGAGATTTTACA	697					LDL-B373	TTTTTTCGCCCCTCCGCATATTTTCTGCATACCGTATAGA	939
		LDL-A374	GAACTAAATATAACCACAATCCCCGCTAAATATCTCGCTC	694					LDL-B374	CCAGATGTTAACTAATTCATTATTTTTATACCAGATAATT	938
		LDL-A375	AACCACGACGCCAAATCTTACTTTCCCCCTCGGTTTTTAA	690					LDL-B375	ACCACAACACGCCTCGCCAGCTAGCCTTAATTAATCCAAC	936
		LDL-A376	ACCTCGATTTTATATTATTCCGCTTACCAACAACTGCAGA	690					LDL-B376	GAAGCTTTCCACATTCTGGGTTTTACTTTCCTTTTTTTTA	934
		LDL-A377	GAAGTGAAACCAAAACCCATCCATTTCCCATGCTTTACTC	690					LDL-B377	AAAACATACAAACACTTCAAATAACTCTTGCACTGCAGTT	933
		LDL-A378	TATCAACCCACATACGCACCTCTAGATTAACCCCCTTTTT	688					LDL-B378	CTAGATAATCAATATTCAATTACTTTAGCTTCATACACGG	933
		LDL-A379	GGAACTTTTCTCTCACTCCATCTTAGCACCTGTATTTCAT	688					LDL-B379	CCCTCGATTTTATATTATTTCGCTTACCAACAACTGCAGA	930
		LDL-A380	CGCATATATCTCTACGCCCTTAATCCACACCGATCAGCTC	687					LDL-B380	AGAACATTCTATCCTGTTAACCCACACTTCATGATCAACG	927
		LDL-A381	CGATTTCTCTCTTACTACTTCCACCCGCGCGACAATCAGT	686					LDL-B381	TACTACAGTATGCCCTTAACTTGATAGCTTCATACCGCTG	925
		LDL-A382	TAACCATACATCCACACACGCGTTCCTCCTTAATATTCAA	682					LDL-B382	AGTTAGCTCCTTTGGTCGGAGACAATTCTGCCCTTACATT	922
		LDL-A383	AATTTAATTTACCATTAACCTTTCGCAGGTCTTCAACGAA	681					LDL-B383	ACCAGCTGACCCATGATTTTTCTTTTTTTATTTATCTAGC	915
		LDL-A384	ACAGACAAATACTTACATATTAATTTATCCAATATCATCC	681					LDL-B384	GCCTCGATTTTATATTATTTCGCTTACCAACAACTGCAGA	911
		LDL-A385	AACCATATACCGATTTTCATAATTTTCCTAGCGCGAATCA	681					LDL-B385	GTAATTATTAGGTTACAACACATTTCAATCCCGAGAGCCG	910
		LDL-A386	TTATCCGTAATCTATCTTATCTGTCTTCATGAGTCCTGCC	681					LDL-B386	TTAACAAACACTTGCCAGACATCCACCGACATCCAATCCC	909
		LDL-A387	AAAGACATATGACGTAAATTATTCAACATGCTACCAACTC	680					LDL-B387	CGTACCACTATATTTTCATCTTATTTACCCATCTAGCTGA	905
		LDL-A388	CACCCGTCATATCCAATTTATCCACCATTAACTTCAGTCA	679					LDL-B388	GTCTAGCTGATATTCAAGTCATTTTACCCGTCATACATGT	905
		LDL-A389	GTTTCTTACCTCTCGATTAAATAAGTACTATCCTCTTGCT	678					LDL-B389	TCTCACATACTTCTGTTGCTCTAACCTCCCCTAAAATGAA	903
		LDL-A390	ACAACCACCAGCATACACAATCTTACTTCATCAGGCCCGT	677					LDL-B390	ATTGAACCTATTTATCACACCCTCGTCACCAAAATAATCG	902
		LDL-A391	TTCCTTCCCATCCATTATTATTGAATACATGCACATGAAA	673					LDL-B391	ATCTCGATTTTATATTATTTCGCTTACCAACAACTGCAGA	901
		LDL-A392	TATCAATTCAATCTTGTTTAAATCCCCCGCGAGACACGTA	672					LDL-B392	GAATTTCTCGTCTTATTTTATGATCCTCAATTGCACCCCA	901
		LDL-A393	CAAAAGTGAGCCCATTCCAATACCTGACCTGCACGCCACA	671					LDL-B393	TCCACTCCACTTCCCAATTGCAAATCTTATATAGCTGCCT	900
		LDL-A394	GATAGCCAACGACACCACGGGCCAAACCTTTTATTTACCT	670					LDL-B394	ACAGTTACAAGACTTTGCGAACTCCACACCACAGCAGGTC	896
		LDL-A395	ATAACATACCGTATCCTCGCCTGCCAAACTTCTTTATGTT	670					LDL-B395	AACACACGTCTATTCATGTATCAAAGCCCATATCCTGGTT	893
		LDL-A396	ACCTCGATTTTATATTATTTCGCTCACCAACAACTGCAGA	664					LDL-B396	CACAGTCGAGTCATTTTTACATGTTAACTTATTCTCGTTC	891
		LDL-A397	CACCAACATCTCGTTTTCTGACTCCATATTATCTACCTGA	659					LDL-B397	ACACACTCCATATAATTTAACAAGAACTATCCTCGTATTT	890
		LDL-A398	AAGTCAACCATATTCCGTTCATTCTTCGCTTTATTTACTT	659					LDL-B398	GAAATAGAGTTCGCCTACCCATACAAATGTAACGTGATGT	886
		LDL-A399	ACAACCGCATGCCCTTGCACCTAATTATTCATCATAACAA	657					LDL-B399	TACGGAAAAACCGTAGGTCTACCTATATCCTGGTAATTCG	886
		LDL-A400	ACAGTTACAAGACTTTGCGAACTCCACACCACAGCAGGTC	657					LDL-B400	TTACCGAGTTTCGATAATAGCATCCAACACATACAGTGAG	885
		LDL-A401	TCAATCACCGCTAACCACTCGCTTTCTCGAACCAAACACA	656					LDL-B401	AACATCTCCACTCGAAATTCCCCCTGCAGTATTAACCCTT	884
		LDL-A402	TGACCAAAACATGCAGACTCGTATTCTAGACATCTCCCTA	656					LDL-B402	GGTAAAGAAAACCATAATACCACACCTTACATCATCACGA	882
		LDL-A403	GATCAGCTTGTAATTATTTATGCTGAGTATTTTGTCCACC	655					LDL-B403	TTCAAGACTCGTAACACCCACCCATTTTATCTCAACATCT	882
		LDL-A404	GAACTTTTCTTGTATTCAATTTCTTTCTACATGTTATGCG	655					LDL-B404	AACTCGAACTACTCACCTCCACATCTCGATGTAACGTGAC	880
		LDL-A405	ACCAATTCCCACGCCGACACAATTTTTATACACGACTCTT	653					LDL-B405	GGTCAGTATTATTCCCCTAACCCTTCGTTTAAGACCTTAC	880
		LDL-A406	TGGTGCACGACGTACCACTTTAATCCTAATTATTCATTAA	651					LDL-B406	TCCACTCTGCACGCCCCATATCACGCACAAAAGTTACCTA	880
		LDL-A407	ACTAATGTTTAGCTATGTTCTATCATAATACCCAGGAGCT	648					LDL-B407	AAGCCACAAACACCTTACACTTACAATCAAATCTTAAACC	877
		LDL-A408	GAGTACAAGACATACCCAAGCTTTCACTTACACCTTGCAT	646					LDL-B408	AATAATCACAGACCAGCGTCCGAACCATAAAATTATACAA	877
		LDL-A409	ACCAGAGCCACAAATTTTATCCTCACACGCCTTTCATTCA	645					LDL-B409	ACCTTGATTTTATATTATTTCGCTTACCAACAACTGCAGA	877
		LDL-A410	ACCTCGATTTTATATTATTTCGCTTACCAACAACTGCAGG	642					LDL-B410	CAAAAGTAGTATAACTACCACGCGTTTCCCAGTACGTAGA	877
		LDL-A411	TCTGAACGGACCTTTATCATCCATCTAGCATCACAGCGCT	638					LDL-B411	TGATATCAAATTACCTGTCTCGCAATCGTAACCTACATGT	876
		LDL-A412	ACCCGATCTACCCTAATCATCCATTATGCGTGTGCATTTT	637					LDL-B412	TCAAATGTTTTCTAGAAGGAATCAACCCATCGCCACACAT	875
		LDL-A413	CGTATAAATATCCCCTAAATCCACGCATATCCAATTATTT	637					LDL-B413	TCACAGCCACATGACCAAAAACTCCTGCATCCAATTAATC	872
		LDL-A414	CTTCAAAAATAACTTTACTTGAACAACTCCCCCGAACCAA	636					LDL-B414	AAAGCCGATAACCCAGATCTCTTACCACCCTATAACACGT	871
		LDL-A415	ACCTCGATTTTATATTATTTCACTTACCAACAACTGCAGA	636					LDL-B415	AAACTAAATTAGTCCTACCGACCCTATACCCGTTATTATC	870
		LDL-A416	AAAACAACACCACACCGCCCCGCTTTTTACCTAATTTACT	635					LDL-B416	TTAACACCCTCGTCCGATTTTATGAACCAGACTTTGTCAT	870
		LDL-A417	TACACTGAAACTGTCACCTTATATAATTCACTTTAATGCA	634					LDL-B417	CTATTTCATTTTTTATACCACGAGGAGGTAACTCAGCAGA	867
		LDL-A418	GAAATCAACACATACTCCCTTAATTTATCTAACCTGTCCG	631					LDL-B418	CGCATACCAAATCACCCTATTCACCTGCCATTACGATTAA	864
		LDL-A419	GGAATAAGCAAACCAACGCAGCACATTCATTTTTCTCATT	630					LDL-B419	GAATTATGTGTCCACATACTCAACTGACTACCCAACATGT	864
		LDL-A420	ACCTCGATTTTATATTATTTCGCTTACCAATAACTGCAGA	630					LDL-B420	AATCCACGCTTAAATACATTAATTCATTACACACACACAA	863
		LDL-A421	AAACTAAATTAGTCCTACCGACCCTATACCCGTTATTATC	629					LDL-B421	CAAAAGTGAGCCCATTCCAATACCTGACCTGCACGCCACA	863
		LDL-A422	CGACAGATGGTTAAATTCACACTCCACTCCTTGATAATTG	625					LDL-B422	TCAACTACACACCAATCTCGTACCTTTACTGACCCACACT	861
		LDL-A423	TACACAGAGTTTACCGACATGACCAATTTTATTAACCCCC	624					LDL-B423	TTCGATTCTTTTTATATACAACTATTTGAACCTTTTCCAT	859
		LDL-A424	TAAATGGATTAGTCACCATCACTCTCATGATTATTAGCTT	624					LDL-B424	CAAGAGAGGGCACCAGCGATACATCTAGCAAATATTATGT	858
		LDL-A425	TCAACATAGCCAAAACCGATAACTAACTTTATATCCTTAT	624					LDL-B425	AACCTAGTCTAGAATATTGGACCTAGAAATAGATAGTCTC	853
		LDL-A426	TACCCACGCACCCGATATCCCACTACTTAATTCTAGTCCA	623					LDL-B426	ACCTTTTGCCTTTTGATATTTCAGTTATGACCGGTACCCT	849
		LDL-A427	CTCGACTTCTTACATCTTAAATATCCAATATCCAACACCA	622					LDL-B427	ACATCTTACATACAATAATTGCGCGAAAAGGACCGCTGAA	844
		LDL-A428	CACCGCAACTTACGCAAATCTTTATACATCCATCAAACAT	621					LDL-B428	CAACCACAGCACGTTTCTCCCGCTTAAAGTCTTCAATGAA	843
		LDL-A429	ACCTCGATTTTATATTATTTTGCTTACCAACAACTGCAGA	619					LDL-B429	ATGAACCACTCCAGAATCTCGATAACACGCTTAATAAACT	842
		LDL-A430	ATCAAGTATCGCCCACAAAATGTCCATCCATTTAATCTCG	619					LDL-B430	ACCTCGATTTTATATTATTTCACTTACCAACAACTGCAGA	841
		LDL-A431	TACACTATATAAACTCGCTCAACCAACACCCGCCTTGCCA	618					LDL-B431	ACAGTATAAATAACCTCGCTCAACCAAAATATCCACAGCT	840
		LDL-A432	ACCTCGATTTTATATTATTTCGCTTACCGACAACTGCAGA	617					LDL-B432	CTCGGTTTCAAAACCAAGCTCCAGCCTGGATTACCACGTT	839
		LDL-A433	TCCAAACACCGACAACACCTTATCCCGCCATATATTACAC	615					LDL-B433	GCATACCAACCACTCCTCCTCGCTAGCTCATTAATCAGTC	839
		LDL-A434	AACTCTAACCCCATAACCTCCCGATAAATTTTTACATCCA	614					LDL-B434	AAAAATACTAAACCTCGCATCACACCATATATTAAGACAT	837
		LDL-A435	TCAGACACACACCACCAATTTTCAACTTTCCAACCCTTGA	614					LDL-B435	TATAAACTTCCCTTGCAGTTGCCCTGTTTCCAATGCTTCG	837
		LDL-A436	TTCCCGATACCATATTTCTTCCATTTGGTACCGACGGCAC	613					LDL-B436	AGCTCTAGTGAAAAGAGGTCGCTCCACAATACATCGGTCT	835
		LDL-A437	AATAATTAATTTCTTCCACTTCCACAATTAACATGACACA	612					LDL-B437	ATTCATCCCACATCCTGCTTAAACTTCATCTTTCAGCCAA	835
		LDL-A438	CTAGATAATCAATATTCAATTACTTTAGCTTCATACACGG	610					LDL-B438	GAACTAAATATAACCACAATCCCCGCTAAATATCTCGCTC	832
		LDL-A439	TAAACCAATGTCTCGCTCTTATTACAACCATATACAATTT	610					LDL-B439	AAATAATAACGAGACCTTAATCTACCCTCCCAATGAAGAA	831
		LDL-A440	CAAGCACACACCAACCTTAAATCCTCGAACAAGATCTTGC	605					LDL-B440	ACTCATCGTGCAAAACGAAAGGCACCCCATCATACTTGCA	831
		LDL-A441	TCACGCTTACACCCTCCTTCCTGAACATAATTATTCAAGA	605					LDL-B441	TAGTTACTTGAAAACTGAGAGTCTTGTGCATATACCAACG	830
		LDL-A442	TTATCATCAATTTAAATCTAGCCCATCCGCCATAACGTAA	604					LDL-B442	TTTTCAGACTCAAACGATACACACCTTTCATCTCGTATAA	828
		LDL-A443	TTATTACACCTGTTAACCCGAGTCTTCTCTTGCCATCTTT	604					LDL-B443	AAAACCTCAACCACGATAGTATTCACTTCCAATTTACTTA	824
		LDL-A444	CGGTTGGCCCGCCACTTAACATCCGTACTTTTTAATTCTT	603					LDL-B444	TCCAATGACGTGAAATTCAAAATACAGTTGCAGCTAGTGA	824
		LDL-A445	TTAACAAAACCACACCTGCCCAGTCTCGAAATTACCTCTC	601					LDL-B445	AAAACATGCTTTAACAGGATTAGGAATACCAGCGATTACC	822
		LDL-A446	GGATTTCTGTAACTTTGCATTTCACATTAGATCCATCCGA	599					LDL-B446	AATCCATGTTTATCGGTCTTGATTCCTTTCATTCTACGGC	822
		LDL-A447	GGCAAAAGCACTTTAAATTCTTAACCACACCCTTTAACCC	598					LDL-B447	TAGAGTGAAAGTAGCATTCCGAATATACTTTTGGTAGTTT	821
		LDL-A448	ATTACAATTTATTATAAACAACAATGCCCACCTTAACCCA	597					LDL-B448	AGCACGCACACGAAACCAGTCAGTACATATTATAAAGCGA	820
		LDL-A449	GCAACACATACTTCTGGCTTCTGAATCGCGTCCAATGCCC	595					LDL-B449	AACCCACAACACAGTAATCACGAACACCCTTCAAAAACTC	819
		LDL-A450	ACACATTCCATGGCCACTGTCCATCCTGCATTCATCCTGA	594					LDL-B450	ACGCATACCAGGACTCTGATCACCTTTTTATTTACCAGAA	819
		LDL-A451	TTAAACATTCTACACACCCTTTGTTATCATCCCTTTGATC	593					LDL-B451	TGAGTTTTACAGGTTCCCATTTTATGATTCCCAAGCAGCG	819
		LDL-A452	TTCTTTATCATTTCTATCCAGCACCAAACCAATTCGAACA	593					LDL-B452	GCTAGTACCAGATTTTGTGTCTTTATCAGAGCAGCTACGC	818
		LDL-A453	CATTCTTCTTTTTTATATCAAACCACGCAGAAAAGGGTTG	592					LDL-B453	CAAACTTTAACTTATCCACCCGCCCAGGCCTAGACCCAAA	816
		LDL-A454	AAATAATAACGAGACCTTAATCTACCCTCCCAATGAAGAA	592					LDL-B454	CGACATAATCATAATTATCGAAAATTAGCACAGCCATTCT	814
		LDL-A455	TCGAGAAGCCTCTTTCCACATACGTTTCCCTTTCAATCGG	592					LDL-B455	GATAGCCAACGACACCACGGGCCAAACCTTTTATTTACCT	814
		LDL-A456	ACCTCGATTTTATATTATTTCGCTTACCAACAACTGCGGA	592					LDL-B456	CCACAATAGCCATCTCCATCTTTTACCCGTTAATCCAGAA	813
		LDL-A457	GCCACAAACCCTCGCCCGCCTTCACACTAAATAAATAAGC	591					LDL-B457	TTTCACCGGCGTACCAAATTCGCGACCATTAAATCATCTT	813
		LDL-A458	TCCTAAGAAGCGGCCACAAACCCTCGACAACCTTCAACTC	590					LDL-B458	CGGTTGGCCCGCCACTTAACATCCGTACTTTTTAATTCTT	812
		LDL-A459	TACCAAAACGAACCACAATAGTCAATCATGGATTTTTAGA	589					LDL-B459	ACCAAAACCAAATTTAATCAACCCGACCTTGACCTAAAAA	811
		LDL-A460	CACAGTCGAGTCATTTTTACATGTTAACTTATTCTCGTTC	588					LDL-B460	TAAACTCATGCCACATTCAAATTCTGTAATCCACTTCCAA	807
		LDL-A461	GGTTTTACTTCACATTTACTGCACTACTTTCCCTTGCTTG	587					LDL-B461	TTCACGACCTCTCTCTCCTTGTTAATTCTTCAGGCATAAC	807
		LDL-A462	AACTAATTTACATTCATCACAAAATCTAAAACAGCAGCGC	587					LDL-B462	ACCATCTAATCCAACTCGCCTTCCATTCCACCACGACCAA	806
		LDL-A463	CTTGGACCACAATCCAGATACATTTAATTTACAAGCGCGG	586					LDL-B463	ACGTACCACTTTACACCCCGTCAAAACGCTTTCATAATCA	806
		LDL-A464	TGACACACGAAATCCTCCATAAACCAGCAATTTAAATACA	584					LDL-B464	AAGCACCGCAAACCTATGCCCCGACAGTTTTAATTTATCA	805
		LDL-A465	GATCCCTTTCAGAACCATTTTTTTCGCTGAGCACTTACCT	584					LDL-B465	TTAAACCACAATCTGTCCCCCGCCCGTACCATCTCGCCAA	805
		LDL-A466	AAGCACATGCCTAATTCAATTTCAGTTCCACTTTTACCTA	583					LDL-B466	AAACACAACAAGACCAATCTCGTAACCTCGTATAATCTGA	804
		LDL-A467	GACGAACAAACAAATACCACTCCTTACCTCCACCACGCAC	582					LDL-B467	TTTAAATCACTACAATTATATCCAAATCAATTATTCTCTC	804
		LDL-A468	ATACACAGCTCCACAGCCCTATTTCTCCCCACTCTTGCAT	582					LDL-B468	ACCTCGATTTTATATTATCTCGCTTACCAACAACTGCAGA	802
		LDL-A469	TCGATCCCACACCCAACTCTCGACCTCTATTACAAACCTT	580					LDL-B469	CACCGGACCATTTTCTCTTCATATAATTTGATTTAATTAC	801
		LDL-A470	AACACAGCCCATCTTGTATCCCAAATAACCTTTGAAGCCA	580					LDL-B470	AAATCAACTAGAAGTTTCCCCCTGTTAATTCAACCCAGCC	800
		LDL-A471	GCGGAAAGTCCCCAAATCCATCCACACCATTCTGAAAATC	579					LDL-B471	ATCTCACCTAAGCTGTGGATGAAGGATGAGTGGTAGAGAC	799
		LDL-A472	CCAAATAGACATTGACTTTTTACTAAATTAGCATATCGGA	579					LDL-B472	AGCTCCAATACCACAACTCCAACACGAAACTCTTGATCCA	797
		LDL-A473	ATACCAACACTCCCCTTGCACAATTTTTCCATGTCGATTA	578					LDL-B473	ATCAAATCTGAATCCAAATCTCGTTCAAAACAACCCCGCA	797
		LDL-A474	TAAAGAGGACCACTTACCCTTTACTCTACACGCCAAGCTC	578					LDL-B474	CACAGACCACAATCAAGATCGCATAATATCATTCAACCCA	797
		LDL-A475	TTATATTCCATCCAATACTCAAAACACGTAAACTTGCCGC	575					LDL-B475	TCAACTTAAACCATGATTATATGAAATAGCTTTGCGCATT	796
		LDL-A476	ATAGAGAAGGATCCATAGCTCGGTCCGTCATACTCTGTGT	572					LDL-B476	TCCCATCCACGCAGCAAGTCAACCATTTCTTTTCTGACAT	793
		LDL-A477	CACAGACCACAATCAAGATCGCATAATATCATTCAACCCA	571					LDL-B477	TTAACATCCGACCTCCAGACCTCGGTAATTGCAAGCCTCT	792
		LDL-A478	AAGATTTTGATGATCTCCACATGTCGGTCTCTGGATATGA	568					LDL-B478	ATTATTGCATTTACCACCTATACACCGGACCGAACATCCA	791
		LDL-A479	ACATTCCATTGATCTCTTCCACCTTCACTTTCATTTACAA	566					LDL-B479	TTCTTGAATCACCTACCCTCATCCCTGCCCTTGAAACAGA	790
		LDL-A480	TCACTTCGCTCCACAAAAAGACTATCTAACCACAAGTCAA	563					LDL-B480	AAGAAAATCCTCTCGTTGCACATCCTTTCAGACGCCATAT	789
		LDL-A481	TACTCCAAATCTTGTAACATGCAACTGTCACCTGTCTTCA	563					LDL-B481	CATTCATTCATCTCCTATCCACACCCCGCACAATTGAAAT	789
		LDL-A482	GAGCACCCCGTTAGATCACACGTTTTCATAACCCTAGTAA	562					LDL-B482	TAAAGCACAAGACCAACTTCACCTCGCATAAACCAATACA	785
		LDL-A483	CACGTTTCCATCTATTTATTTATTCAAATTTACACGCAGC	560					LDL-B483	AGGCCCATTTCCATATTCCTGTTTAATTCTTGGTTCTTAA	783
		LDL-A484	CCCTTATCCCTGTTAATTATCAAAAAGCCCAGCTAACCAA	560					LDL-B484	CACAGTAGACATGCAGATAAAAAGGAATAATGAAAACAGA	782
		LDL-A485	TCAAACAAAGTAACCCACTCGCCTGCCTTATCATATTCCA	558					LDL-B485	TATCCACGGCCGGTAAACACTATCTAAATTTAATGTCTTG	781
		LDL-A486	ATACTATTCTAAAATACTTCTCGATCCAATGTCCATGAAG	558					LDL-B486	AGTATTACCGCCGTCCACAAAGTCCTGCATATTATCAGAT	779
		LDL-A487	ATACTTAATGAAAGAAACAGCTGACCAAACCAAAGCGGAT	557					LDL-B487	ATCAACACGTACCGGGGCCTCTTCGCTCGCCTTTAAACCA	778
		LDL-A488	ATTAAACTATCTTATTGCTACAGCTAACCACGCCAGATCG	556					LDL-B488	ATTAAACTATCTTATTGCTACAGCTAACCACGCCAGATCG	775
		LDL-A489	TAAGAAATGCCCACCCGGTAGTCCGAAAATATCAGAATCG	556					LDL-B489	CGCCACATCATATATATCTAACCGAACCTTCATTTAACTT	775
		LDL-A490	GACCAAATTCAACACGTTCCACTCGCCCGATCTCAAGCAC	555					LDL-B490	CTATTTTTACTTTTATCTTAATTCTCGCCATGATACCAGA	775
		LDL-A491	CTAATATTAATACACACACTCCCGATATAAATACAATTCA	554					LDL-B491	TGCACGAACACAAGCACCTCCTCCCGTTGACCCAGTTAAA	771
		LDL-A492	AAAAGCACCGACATGCCACCTGAACCCGCCTCATCCGCTA	554					LDL-B492	CAGGATATTTCTCGAAGTCCCATTATTTGCTGGTCGTGAA	769
		LDL-A493	TACCACACCCGCACGCCCGATTCTTTAAAACCTAGACGAT	552					LDL-B493	GCACACCCCTCGTCAATGAGACTATTACTTTAATTTTTTC	769
		LDL-A494	ATTCCGCAATATCACATTCAAAACCTCACCACCCCGAACA	551					LDL-B494	AGATCACAACATGACCGGTACCCGCCCTTAACTTTTCTTC	768
		LDL-A495	TCGCTATAATCCTTTCTTGCTATCCACTTTATACTCATAT	549					LDL-B495	GCTAAACATTCTTCCACACCAAGCTCCTTTAACCTTACTC	767
		LDL-A496	CGATAAGATAAACCGCGCCACACCTTCATACTTGCTTATT	549					LDL-B496	TACTCCAAATCTTGTAACATGCAACTGTCACCTGTCTTCA	766
		LDL-A497	TCTAGCTTTGTTATCCTAATTGTTACCGTTCCATGCGGCA	546					LDL-B497	ACCTCGATTTTATATTATTTCGCTTATCAACAACTGCAGA	765
		LDL-A498	ACATCGATTTTATATTATTTCGCTTACCAACAACTGCAGA	546					LDL-B498	GGATTGCAAACACCGATGAATGACCCTGTAGCGGGATCTG	765
		LDL-A499	ACCCATATACTTTTATCATTGAAGCAGGTTTCTTCTGGCA	543					LDL-B499	GCAGTGAACGCAATATCCACTCTCCTGAAACATATCCACC	763
		LDL-A500	ACTTACTTAAACACTCATTTACAGCCAGACTAGAAACACC	543					LDL-B500	ACCTCGATTTTATATTATTTCGCTTACCAACAGCTGCAGA	761
		LDL-A501	ACATACCACACGCCCCCGGTCAAACCTCATTTATAAAGTC	542					LDL-B501	TCAATCCAGTCGAGTGGTTGACAGGGATTACCACACACGC	761
		LDL-A502	GGATATCCCAGACTCACAACATCGTCTTGACATGCTCAAG	540					LDL-B502	AACCACAACCGCCCGAAATCCTCGTCCACTTGCTCTACTT	760
		LDL-A503	AATTGACCACGTACCGAGATTTACACCCTTTAATTTGAGC	539					LDL-B503	CTCCAGGTGACTGAATTTTCTACTAACTTTTCCACTAGCT	760
		LDL-A504	TCATCAAGCTAGCCAACCATTTATACCAGGATACATGCCC	539					LDL-B504	ATTTTCGTCATCACCAATGTTACCGCGCCTTTATATCAGA	759
		LDL-A505	GAAATCGATCACATACACACTTGACCTCTGACCCTTGCCC	539					LDL-B505	GCTTTCAAAATTATCAGGCAACTTACCCCCGACACCATCA	759
		LDL-A506	ATTCATCCCACATCCTGCTTAAACTTCATCTTTCAGCCAA	539					LDL-B506	AACCACGCAACCTCCTCGCTCATATTAAAAACTTGCTCAA	756
		LDL-A507	GAACCATGGTTAACCTATTTTTTCCTAGACTTTTCTGGAC	538					LDL-B507	AACTACATAACACCTGCTCTGGTTCAATCTTTCAATTGCA	755
		LDL-A508	ACCTCGACTTTATATTATTTCGCTTACCAACAACTGCAGA	536					LDL-B508	TGGAACAAGGTTTAGATCCGCAGTGTATGCACATACTCAA	755
		LDL-A509	CAGACAACACTGCCAAGCTTCAATTTTTATACCAGTCCGA	536					LDL-B509	ACAAAGAGAATTTCTCACGTTTCTTACCACGACCAGAAGT	753
		LDL-A510	GAGGAACACCCACAAACCAACTTTAATCAGACTTTTACAC	535					LDL-B510	GCAAGAACCACAAATCCCTCACAACTTATCAACTTGCTCG	753
		LDL-A511	TAAAAGCACATACATGAATTACACCCGCTTACCTGCATCA	534					LDL-B511	TAATAACTTCCACAGCACCAACTTTAAATCCTAGCCCGGT	753
		LDL-A512	AAGACCACGTATGCCCTAGCGCCATTACCTACTTCCAACA	533					LDL-B512	AACACCAACAGAACGCCCTCTACTTGCTATCACTTTCGAA	752
		LDL-A513	TTCATAATATCCACTTGCAAGCGCCTCCTCGGAATAACGA	533					LDL-B513	CACCGCGTAACCACTTGCCCAATACACACCCTTAAATTCT	751
		LDL-A514	CACAACATAACACATTTTCTCATCAAGTGCCCTCGGACAT	533					LDL-B514	TAGGAACCACATCCAGGACTTCTTGTTTAATCCCGCCATC	750
		LDL-A515	GACCAACATGACCTCATTGAAATACACAGACATTTTAAGA	533					LDL-B515	TGTCAATAACACGTCCAATGTTCATGTCGATACCTTCTTT	749
		LDL-A516	CGGAAAACGACCACATCCAATTTTAACTTGTAACCCCCGA	530					LDL-B516	CAAGTTTTCCCTACTCTCTAAACTATCCTCGCACCTTCAA	748
		LDL-A517	TGAAAACCCAAACTACCACTCCACTCGCCTAACCGATTTT	530					LDL-B517	ATACAGCAATCCGAACCACATGTGACCGAATAGATCTTGT	747
		LDL-A518	TGATGAGTCCGTAAACCAATAAGCCCGCCCCAAGCCGTGA	529					LDL-B518	AGGATAATTTCCATATACCCAAGCTCCTGTCGATACCTAA	746
		LDL-A519	TTCATTTAAATCCATTTTCTTAATAGTCAATACCGTAGCA	529					LDL-B519	GAAGCTTCGCACACATGCCAGCTATATCCTTGACACGATT	746
		LDL-A520	CCCAAACCACAACCAGATCTCTCTTGATATTTCCCGTAAC	529					LDL-B520	TGACCACAGACAACGATGCCTTTCCAATTTTACCTCCCAT	745
		LDL-A521	CATTTAAACTTTACTAGCTCTAAAAATACACTGTCATGCA	528					LDL-B521	TTCAGCTTCTTCTATATAATTCACCTTGCCTCTCGTTCCT	744
		LDL-A522	CCACACACACATTCTCTGACTTGTATCCTAAAAAACTCTT	525					LDL-B522	GATGACGACAATTTTCATTCATCCTAGGCAGACCATTCTT	743
		LDL-A523	TTGTCCTTCTTACACGTCATATAGTTAGTTACAGCCCAAT	524					LDL-B523	AAAAACCGGTAAGTATCAGAACCACCTTCCCACAATTAAT	742
		LDL-A524	AGCCACACGCTAACAACATAACCCACAATAACGAAGTCCA	524					LDL-B524	CAATTCAATCATCTTTCATATATTAAAATCCCCACTCCAC	742
		LDL-A525	CAGTTAATTTTTCCCTTTTATTTCTACACTTATTACCCAA	523					LDL-B525	CAATTAAAATCAATCCCGTACATTCCCTGTTAATGATTAA	741
		LDL-A526	GGGACGGGAAATCTCAGAACATTTTATCATACTTTCGTCA	523					LDL-B526	ACCCTGTTATATATACGACCTTTGCACCCCATGTTTATTC	740
		LDL-A527	TACTTATAAACGCCCACCTTAATTGCATAACCAAACACGA	523					LDL-B527	GATGTGACCGACACTGCAAGATAGTTCCGACATTATTATT	740
		LDL-A528	ACAACCAAGCAAATTCAATCACATTTCCTTTATCCCGCAT	523					LDL-B528	AAAGCCATATTTCCTGTCCAACCTCATCCCCATTTACTTT	736
		LDL-A529	TTCACTTGCCCTCGTAATTTAATCCAAACGTCAGACCTTC	523					LDL-B529	TTCTTTATCATTTCTATCCAGCACCAAACCAATTCGAACA	736
		LDL-A530	AAAGAGTGCACCAAACCTAGCCTTATTTTAACTTACCGAA	523					LDL-B530	ACCGCATACAGAAACTTCACTCGAATCCAACTGAAATCTT	735
		LDL-A531	TCCACTCCACTTCCCAATTGCAAATCTTATATAGCTGCCT	522					LDL-B531	ACCTCGATTTTATATTATTTCGCTTACCAGCAACTGCAGA	732
		LDL-A532	CAACACAATACTCACGAACTCTTTCACCTCGATCCACCTC	522					LDL-B532	CTAATTTGTCAGCTTTGTTAATATTTTTCACATTACACCG	732
		LDL-A533	TGATCTTGTACGCCATAACCTTAATTCTCCTCTACACGAC	522					LDL-B533	TCACGCTCACACCCGCCTTCCTGAACATAATTATTCAAGA	731
		LDL-A534	AGCTCAACAAACTACCACATTTTGTCCCTCTTACTCGCTC	518					LDL-B534	AAAACAACACCACACCGCCCCGCTTTTTACCTAATTTACT	730
		LDL-A535	TGCACCTAGACCAAGATACACTCTATTATTTTTACCTCCT	518					LDL-B535	ATAAGAGAACTATAATCGAAGACATAGCCGAGTTAGTAGC	730
		LDL-A536	TACTATCAATCGTTCTTTCCAGTATTGCACATATTTGAGC	517					LDL-B536	TCACATATTACATTACTTCCACCACTAAATATTTCCCACA	729
		LDL-A537	AAAGCCGATAACCCAGATCTCTTACCACCCTATAACACGT	517					LDL-B537	TTAAATAAACTTTCAGAAATGCACAAGCTTAATTCAACTC	729
		LDL-A538	ACCAGATACGCTTATACCTAGCCTGAACTCCAACTCCCAA	517					LDL-B538	CAATTTAATCGCAACTAAACTAACCCATCCACGGAAGAAA	726
		LDL-A539	AAACTTAAATCATCATTCTACCATATCATACACCGAGCTC	516					LDL-B539	CTCAAATTATAACACACTCAGCCCATGACATAGTAGCATC	726
		LDL-A540	TAAAAATAATACATCAAATCCAGCCTTTCAATATACCCGA	516					LDL-B540	ACCTCGATTTTATATTACTTCGCTTACCAACAACTGCAGA	725
		LDL-A541	AAATCTCTATATATAAACCTAATTTAAACGTTGATCATTA	516					LDL-B541	GTTAGCTTTCGGCCAATCCCCCAATTCATTCCTGCGTCCG	724
		LDL-A542	GATATTCCATCCAATATTCCCTTGAACAAAACCAAACACG	515					LDL-B542	GTCTAAGCCTCTATAGTAAACAAGGATATCGACAGATCCC	723
		LDL-A543	TGCCGATATTCAGCCGGACGAAGCTACCGTATAACCAAGG	515					LDL-B543	CGATATGATTTAACAACAATTAACTTTAACACATGCAGGT	716
		LDL-A544	CGCCGATCGCAAACGCAACCGACAGACCACAGAGCCTTTT	514					LDL-B544	TAAGGTGAACCGAACAATTACCACAACCCCAGAATCGCGA	716
		LDL-A545	ATTCTCTAACTAATCCACAATTCCAGTCATCTGATCGAAA	514					LDL-B545	ATCAGCTTCTTCTATATAATTCACCTTGCCTCTCGTTCCT	715
		LDL-A546	ATCTCATTCCACAACCAGGACACCTCACCCGCTTTATATT	514					LDL-B546	CCGACAATTTTAGAAAGCGTTCCACATCTACACCAGTAAA	714
		LDL-A547	AACCACAAAGCCACCTCGCCTCAATTCACCGTCGGTCAAA	514					LDL-B547	AACCGCATACGTGCCTGATTATCACACGCCTAGAAATTTA	713
		LDL-A548	GAACATCACCCTCGCACGCCTTAATAATTTGTCATCAACA	514					LDL-B548	TCAACATAGCCAAAACCGATAACTAACTTTATATCCTTAT	713
		LDL-A549	TTTCAGCACGTTGATTTTACAATATTATTATTTTGCCGTT	513					LDL-B549	CGCTTTAATATTCCTTATCCACACCCAACTCATCTGCATT	710
		LDL-A550	AGTAGCTATAATAGTAGTAATTTACACCACGGTTTCCCAT	513					LDL-B550	ATGTCACACTTCCCCTGCTGCGCCTTACCACGCCTCGTAA	709
		LDL-A551	AAAACCACGTACACGCTCCTAATTCAAATTTCAGATTCTT	512					LDL-B551	TAAGCCTTATACTACCCGATTTCCTCACACCACACGCTTG	709
		LDL-A552	TATTTTTTCATTACCATATAGCTAGATACCTGCACGCGTC	511					LDL-B552	CACCAACATCTCGTTTTCTGACTCCATATTATCTACCTGA	708
		LDL-A553	CCACGCTTACACCCGCCTTCCTGAACATAATTATTCAAGA	510					LDL-B553	GAACATGGATTCACAAATGTTCCTCGTTTTCCAAAACCGG	706
		LDL-A554	ATATTATATTTGCCAACTTTATCTTTCACGCAAACCTGCA	509					LDL-B554	TTCAATTGACCACAAATTCCACTACTCCATCAAGCCATTT	706
		LDL-A555	ACAACTTATCGTCATATTCACACGTATAGTCATAACTTAG	509					LDL-B555	AAAACCTTCTCCTAACATAACCCGATCCCGAAAAGGACTA	704
		LDL-A556	CCGAGCTACCAACTGCCTTCAATTTTAAAATCAAAGCAAC	508					LDL-B556	ATCTACGGGAATCTTGATAGTGCGTCACAGTACACAGGCA	703
		LDL-A557	GAAAGCACCCACAGACTCTTCTCGCACTCGTTTAAACCAA	508					LDL-B557	CGAAACCACACCTCCATTGAACCCTTCATTTAACCAGCTT	703
		LDL-A558	AATTATTACTCTTTCATCCAGTTGGATATTAAAAACGTTC	507					LDL-B558	TACACAGAGTTTACCGACATGACCAATTTTATTAACCCCC	702
		LDL-A559	GTGCGCGACTCTTGTATCAATTTATACCATGACTTTTGAT	505					LDL-B559	ACCCAGACCAGGCACCTTGAGCTTTATTACTTTACCAGCA	701
		LDL-A560	CGACCGCAACAATTCACTCGTCCTTCACTTCGCAAGTTTA	505					LDL-B560	TTCCCGACATGACGCATATATTTGCATGTTAGTCTTGAGA	701
		LDL-A561	CAAAACTTATATTTATACATCACCCGAAAACCAAATATTT	505					LDL-B561	ACTCGACATCATAACCCAGACCGAGCGTCCCCGCAATCCA	700
		LDL-A562	AAAACATACAAACACTTCAAATAACTCTTGCACTGCAGTT	505					LDL-B562	AAAAACCAAACTTTAATAATTCATAACATCTTACCCGAGC	699
		LDL-A563	TCTCATTTCCATCTACATTCAAATATATTCAACCAACTAC	504					LDL-B563	CATCGACCACAAACCCTCGCAAGCCCGAATTTACTTTTCT	698
		LDL-A564	AAAAACACTTTATTCCACATCCACCCCGCATTAATCATCT	504					LDL-B564	CGATAAGATAAACCGCGCCACACCTTCATACTTGCTTATT	697
		LDL-A565	AGAGAAACACATCCCCCGGTCACCTAATTTTACACACGCA	504					LDL-B565	GACTCAAGCTTGCTCATACCCTAACATATTTCCAACGTCG	697
		LDL-A566	GACCGCATACTCACACAATTCTCTAGCCCAGATCTCGTCG	503					LDL-B566	GGACCGAGTGTATTAATTTCATTCCCTTCACTACATGGCC	694
		LDL-A567	TGCCACAACCACTCTCGCATCCCCGAAAAACTCGACACGA	502					LDL-B567	AAAGTTTGTAACAATTCATATACCATAATCCCAAGCAACT	693
		LDL-A568	CTTTTCATGACTCTCACTCCACTAAACTCCATTTCCTCTC	501					LDL-B568	AACTCGATAGTTAAATTTCGTTAGGCCCAGATCCCTTCGT	693
		LDL-A569	TATAACCTGAACCACGCTAAATCCGAACCAACGGAACACG	498					LDL-B569	ATACACATTAAGTAAATATCTCTTAACCACGTTTTCGCGC	691
		LDL-A570	TAATCACCGGCGCCCAATCAATTAACTTAAAAGCAAGTCA	496					LDL-B570	TTTACCTGCTTTATTTCCTCAGATACACTAGTACACCGTG	691
		LDL-A571	AGCGCAAATTTCACCGCAACCCTCGCCCTGGTAATATCTC	496					LDL-B571	ATAACACGAAATTAAGTCCCCCGCAAAAGCCTTACAAGAA	690
		LDL-A572	TTCTTGAATCACCTACCCTCATCCCTGCCCTTGAAACAGA	495					LDL-B572	GTTTCAGCACACACGTAATCCAACCAATCTAGACAAATTA	689
		LDL-A573	TTTTCAGACTCAAACGATACACACCTTTCATCTCGTATAA	494					LDL-B573	CGAACCAGAGAATCATAGAATTCTCCGTCTTAAGTCACGC	688
		LDL-A574	GCTTATAATACAAACTATCCACCACACTCTCGTACACCTC	493					LDL-B574	ACATGCCACACCCTAGATACACTTTACAAAGAAAATGATT	687
		LDL-A575	TGACGACCACATTCCAGGGACTTGCCTTGCTTTTCCACTC	490					LDL-B575	AGATGAACCAAATGCAATCATCTCTGGCTTCCTTATAGTC	687
		LDL-A576	CATTCCAAATATAGAACGGAGAAAGCTTATTTATACCAGT	489					LDL-B576	GTTTCTTACCTCTCGATTAAATAAGTACTATCCTCTTGCT	687
		LDL-A577	TAAATCACGCGCATACAACACAAACCCGCCTTAATGAATT	487					LDL-B577	CCAGACCAAATAGAGCTAGCAACACTTTATTCCCATTTTT	686
		LDL-A578	TTTTTGCTTACTCTTTATCATTTTCACATCAATTTGCCAC	487					LDL-B578	CCTAGTAATTACATGGTTACACATGTTTTCAAAATCCCTA	686
		LDL-A579	ACACTACAAACCCCCGATACATAGCATCATCTCAAAGCCA	487					LDL-B579	AACTCGATTTTATATTATTTCGCTTACCAACAACTGCAGA	684
		LDL-A580	CCAACATACAAACGCATCCTTTACCCAGACGCTCTTTATC	487					LDL-B580	AACCCACACTGCCATCTATTTAACAAGCCTTACGCAACTT	682
		LDL-A581	AGCTTGTTACCTATTAATCCTACCACAATAATCCACAGCC	485					LDL-B581	TGCCATTAAACAACCTCCAATATCCAACTACCAAGCAAAA	681
		LDL-A582	TGGTCACTAACATACACACCTCGACCCTCTTGCATGCCTC	485					LDL-B582	CTACACAATTACTTGATACCAGTTTAATGACCCCACAGAC	679
		LDL-A583	TTACTAATTTTAATCAACAGCCCTCCACCCACGGAATCCA	484					LDL-B583	CATGCCCTCTAGTAAATTCATTCAAAACATAAGTACCAAA	677
		LDL-A584	GCAACCGACCACATCCCGCGATCCACTCCTTTACTTGCAA	483					LDL-B584	TCATTTTTCATAATTATCACTAAACCCAACCGCAAACAAA	677
		LDL-A585	CGACCGCTTTTAGATCCAATATTATCCACCCGACACCAGA	482					LDL-B585	AAGTTAGAATTCCACCAGATAACACCTAGGGACCATGTCA	676
		LDL-A586	CGATTTTTATCTTTCTTGTCCTCCGCAATGCAGTGGGCGT	482					LDL-B586	ACCGCATACGAACGCCTTTTCATCAAGCACTTTTAATTCA	675
		LDL-A587	ACCATTAAACCCCGATTTAGAATTCTTTTACTTACCAAGT	482					LDL-B587	TGTTTAATAATATCGTAACCAATTCCCATACGTCCAATGT	674
		LDL-A588	TGAACCAAAGAACCCTTCATACACACATCTCGCTTTAAAT	482					LDL-B588	CCTTGTAATATAAATAGAAGTTAATCAGTTGCACTCGTGT	671
		LDL-A589	GCCTAGAGATCGCCACTGACCAACTCGCACGCCACGCCTT	479					LDL-B589	TTCCTTCCCATCCATTATTATTGAATACATGCACATGAAA	671
		LDL-A590	TCACGCATACGATTTCTTACATATTTTCATACATCCATCA	478					LDL-B590	CTTAACTATTTGCAACACGATTTAAGATTATACTTTCGAA	669
		LDL-A591	ACCTCGATTTTATATTATTTCGCTTACCAACGACTGCAGA	477					LDL-B591	TGACACACGAAATCCTCCATAAACCAGCAATTTAAATACA	669
		LDL-A592	CGCATACCAAAATTTCATCCACCCTTAAACCGTAAGCCAC	477					LDL-B592	GCTTAAAAGGCTTGATTCTTATATTGCGAGCCACCGGTTT	666
		LDL-A593	AATCATTCGCCTAACCATACAATTACCTTAACTCGCTCGT	475					LDL-B593	TAGCCCCCATTCATCGCACGCTTGAAAAACAAAATTCAGA	666
		LDL-A594	TCCACTCGCTGTCTACTTTACTCGAATAATAATATCCCAG	474					LDL-B594	TGGTAGAATAATCACCCGTGGTCAAAACGACATACATGCG	666
		LDL-A595	TGTTATTAGCTCAAAGCACTGACAGGCTACCATTTCATAC	473					LDL-B595	CGCCTACCTCCCTGCAATCATCTGTTTCAATCCAAGACTC	665
		LDL-A596	AGTTAAAGCAAGTCCAGCATCACACTTGTCGCCGCCATAT	473					LDL-B596	GCTTCATCTACCTTTTGCATTATTCCAACCTGACATCCTT	665
		LDL-A597	AATGGTGAATAGAACCATTAATCATACGATACCTACGTGC	473					LDL-B597	TGTAAAACTTACTTGCCTTCCATAATCCCATTCAAACAGT	665
		LDL-A598	GCCTCATCCACGCGTTTATATTGACCCATACTTATCCTCC	472					LDL-B598	CTCTAGACAGAGTTGAAAGAAATTCAATACCTAAGTTTTA	664
		LDL-A599	TTACCGAGTTTCGATAATAGCATCCAACACATACAGTGAG	472					LDL-B599	GACACAAACTCATACCAATTCAATACATCATACACTACCC	664
		LDL-A600	ACCTCGATTTTATATTATTTCGCTTACCAACAACTGTAGA	471					LDL-B600	TAGAGGTTGACCACAACGATTTTCCTTATTTTATCAACAA	664
		LDL-A601	TTCCCATTCTTTTTCAACATGTCGAGTCGGAGTCGTATTA	471					LDL-B601	CAGAAGGAATAATCCCTTGCTCTACTATCCATCACACCCA	663
		LDL-A602	ACCTCGATTTTATATTATTTCGTTTACCAACAACTGCAGA	470					LDL-B602	TGAAGACCACATCCAATAATTACACCTCTTTACACGTCAT	662
		LDL-A603	CACCGCAGAACACATGCATTATTACCATTCAATTAATTAT	469					LDL-B603	AACCATATTTGGTAATATCCACTAGCACTCCAGGCGATTT	660
		LDL-A604	TCCACTCTGCACGCCCCATATCACGCACAAAAGTTACCTA	469					LDL-B604	GTCAGCTTCTTCTATATAATTCACCTTGCCTCTCGTTTCT	659
		LDL-A605	AAAGCATTCCACAACATATAAATCAAGCTACTATCATTGC	469					LDL-B605	AAAGAGTTTCGCCACGCCAAAATAATTTTAGGCCGGAACG	658
		LDL-A606	ATACCATTATTACACTGGCCAAATTCCCGCAAATCCACAA	469					LDL-B606	ACATTAATAGCAATCCTTCCAACGCAACAGGTAAGTTTCG	657
		LDL-A607	GAGTTCTAACAAAACACTAGCCCACGCCGCGGCCACCGAG	469					LDL-B607	CAGATCCACAACCACTTCATTTCCAAGTAAATACATGACC	656
		LDL-A608	CACAAATACCACTTCATGCAAACCCCGTTATAACCTCAAC	468					LDL-B608	TAACATCTTATACATTCAAATCCACCGCCTCACACCAGCT	656
		LDL-A609	AGATGAACCAAATGCAATCATCTCTGGCTTCCTTATAGTC	468					LDL-B609	TAATTACCGCGGACATCTCCATTTATCCACCTGCCACACA	656
		LDL-A610	TCTTTTAAATCTTGACACCCTCTGTCCATGTACGCGCCAA	467					LDL-B610	TAACCTGACACCACACAATCATCAGAGAAGAACAAACTCT	655
		LDL-A611	CGTTTTTATCTAATCACCAATACGCCCCGATCATCACCCC	467					LDL-B611	AGACAGTTTCCCAAGCCAGATAGATTTCGCGGATACAAGT	654
		LDL-A612	CCTCGACTGACGTTAAAATTAATTATGTCCAGATGTCCCC	466					LDL-B612	TCCTACAAACAACGTAGATCTACCGTCTCTACAGGTATTA	654
		LDL-A613	TGGAACAAGGTTTAGATCCGCAGTGTATGCACATACTCAA	466					LDL-B613	ACACGACATACCCTCGATACACTTAATACGCACATCAACC	653
		LDL-A614	AACTCGAACTACTCACCTCCACATCTCGATGTAACGTGAC	464					LDL-B614	GCAAATGATTAGCGCATACCAATGCGTATGCTTTATCTAC	651
		LDL-A615	AAGCCAAACACATACTAGAAATTCTCGCTCGTTTCTTTAA	463					LDL-B615	AAATCACGAATTATACCAGACAGGCACAAGGACACCAGGA	650
		LDL-A616	CAGGCAAACTTTTATTTTATTCATTACACCTTCCTCTCCA	463					LDL-B616	ACATTCCTAGCCACCCCCACACTGCATATATATTTTGTCT	650
		LDL-A617	TCAAAGATTTTACTCCGCTTGTCAATTTCCACACCCCGCA	462					LDL-B617	TCACAATTACACACATTAACACTAATAGCTGGGTGCGGGT	650
		LDL-A618	CTAGTCCCAACAAGTACGCCTAGAACGGAGAGAACTAAAA	461					LDL-B618	TTTAACAGTATCCCTCATGACCAATTCCTCGGGCCCATTT	650
		LDL-A619	TAAATTAGTCACGACCACCCCGTACTTAGAATACATGAGC	460					LDL-B619	TACAGACTTCCCATTACAACATTCACTTCCATATTACGTA	649
		LDL-A620	TAAAAAAGTAACCACAATCCACCTAGGCCCCGCTTTACAT	459					LDL-B620	ACACCTGCTTACCAAATAATTTCACCGTCACACGCCATCT	648
		LDL-A621	AACTACATAACACCTGCTCTGGTTCAATCTTTCAATTGCA	458					LDL-B621	ACCAATACAAAAATAGCTTTAACTTCATCAATAAACTCCT	648
		LDL-A622	TAGAGTTACTTCACATACGTTCGCTTAGCACACATATTCT	458					LDL-B622	AAGATTGAACTTCATTAACACCCGTTTTTGGTGCAGCACC	644
		LDL-A623	ACCACAGCCCAATTCATTCTCTTCAGCAACCCGAAACCAA	458					LDL-B623	AGCGATTTACTGGCACCAGAGCCCAAATATCCACGAAAGC	644
		LDL-A624	ATATCCATTTTATGAAATTTTGAGTTTCCCATGAAGCAGC	456					LDL-B624	CTAGTTATAGGAGCACCACGGTACCTTCATTCCTTGATCA	643
		LDL-A625	GCCAGCTTCTTCTATATAATTCACCTTGCCTCTCGTTCCT	455					LDL-B625	TCGATACTTTCAAAAATAACTTGCTCCACACGCCAGACTT	642
		LDL-A626	ATACTTACCTCTATTTTTATCCACCACCCTTGCTCTCGAA	455					LDL-B626	TTATCCGTAATCTATCTTATCTGTCTTCATGAGTCCTGCC	642
		LDL-A627	TGACCACAAACACACTAAATAAACCCGCCCTGATTTACAA	454					LDL-B627	AGCCACAAACCGTACCGGTACCAATCCCTTTATCTTGCGC	638
		LDL-A628	AACCTTTAAATTCCAGTCCAGCCACCAATTCAAACCAGCA	453					LDL-B628	AACACACATACAACTCCTCGCCCTTGCCCGAACAAACCGT	637
		LDL-A629	TGACAAACCACACCGGAAAAGAAACATTCCTTAATCCATT	452					LDL-B629	AGAACATGCAAGCCCGCACACAACCCGTAACTTTATACAA	635
		LDL-A630	TTTTTAGAAACACCACAATCCCGCATACTCGACCTTACCT	452					LDL-B630	TAGACAACGCCCGGATCATGAGCGATAATTCAAATCCGCC	634
		LDL-A631	AGGCAACCACAGAACGCATCCACCTGTTAAAAAAGCTGAT	451					LDL-B631	GCTTATAATACAAACTATCCACCACACTCTCGTACACCTC	633
		LDL-A632	TTCACTCACTGCACCATAGCTCTCTTTCTCGATTTAACTT	451					LDL-B632	GTCACCGAACATACAGCACTCTCGTCGAAATAACATTTAA	632
		LDL-A633	CAAGTTTTCCCTACTCTCTAAACTATCCTCGCACCTTCAA	450					LDL-B633	AGTAAGAATCCTTGTCCCTCCAGCAATAAGTCAGTAGCAG	631
		LDL-A634	GGAACACAGACCACTCAACACCTCCAGCATCCAAACTCGA	450					LDL-B634	CCTTCATGATTAAGCAAATTTACAAAACGTAAGATCACCC	631
		LDL-A635	ACCTCGATTTTATATTATTTCGCTTACTAACAACTGCAGA	450					LDL-B635	GGCCAACCTGTCAAAGCTAACCCCAACCCATGCCCGGGAT	631
		LDL-A636	ATGATTTTCTTCTTCCACCGTGCTCCCAATATATCTCGCG	449					LDL-B636	CGATTTCTCTCTTACTACTTCCACCCGCGCGACAATCAGT	630
		LDL-A637	CAACTTACCTATATCAAACCTCCATCCATTAATATTACAA	449					LDL-B637	AGCAAACACCATTACATTATTCCAACCACCACCCTAGCCA	629
		LDL-A638	AAGCGAATATACTCGTGTCAGCCAACTCCCATAACAGCGA	449					LDL-B638	CAAAAAACTACATTCATCCAAAAATCCCAAGAACGCAGCT	628
		LDL-A639	CAAATCGCCACAACCCTCGTTTAAATTCCCGACACCGCAG	448					LDL-B639	TAAAATTCGTAGTTACCCGTAAAAGTACAGACCATACAGT	627
		LDL-A640	ACCAATACAAAAATAGCTTTAACTTCATCAATAAACTCCT	448					LDL-B640	TGAAGAATAACCACACCCTAGCTCTTCTTTAAATAATCTT	627
		LDL-A641	TAACTACCTTATCTACCTGAAAGATTGCGCCAATAACGAT	448					LDL-B641	CAAACCACGTACCGCTCTTTTACTCAACCTAGCTTCACAA	626
		LDL-A642	GGAAATAGTTAACCCCAGACCATCAATCATAAATCTTCTC	447					LDL-B642	ACATTATTCGCAGCTAACCACACCCGATCCACCCTTTACA	625
		LDL-A643	CACGACCACAACCAGCCCTTCACCGCCTTATAATTCATGT	447					LDL-B643	AGGTTGACCTAAATACCACACGCCCGGATCGATTAACCCC	625
		LDL-A644	ACATACCAGGGCACGCTAGCTTTAATTTTCACGTAACCGC	447					LDL-B644	CAGCACAAGCAGTAGAATATCATCAAACGCAAGTCTAGTA	625
		LDL-A645	TCCGCGCCACATAACACTCCAGATTCTCGCACGTAACAAA	446					LDL-B645	TACAAGGCTTACCACACCCAACATACACCGCACCTTCCAT	625
		LDL-A646	TTATTTCAGAATTCTCTCACCGTCACACAACCACCACTCG	446					LDL-B646	AAGCAGCGCCCAGACCACGTTCCAATTTTATTTTTTTACC	623
		LDL-A647	ACATGCTTATCCTTTACCACCCCTTAATGCGCCTTTTTTT	444					LDL-B647	AAAACCACGTACACGCTCCTAATTCAAATTTCAGATTCTT	622
		LDL-A648	CGCTCATACCTGCTGCCATGATTTATACTAGATCTACGAT	444					LDL-B648	TTGATAAACCTCCCCTCCATCCCTATAGTGAGTCGTATTA	622
		LDL-A649	TAACCTTAAATACCACGCACCCTCTCTTAATCTCAACCAA	444					LDL-B649	TCAAATCAGTGCACCATTACGTCAACTCTTGCAGGAAGCA	621
		LDL-A650	TGTATGACTTAAAGCTTGGAATCCACATGAAGTTGAGCTG	444					LDL-B650	AAGAAACTAGATAACCACCAACACCTTTACTCTCAGCGAA	620
		LDL-A651	TATGAACCACATATTACTTTACGCGTCCGATCCAGCCCAT	443					LDL-B651	AGCCTTGACTTCAGCATTTATTTCTCGTCGAACCGTACAA	620
		LDL-A652	CGCCTACCTCCCTGCAATCATCTGTTTCAATCCAAGACTC	443					LDL-B652	ATCTTAATAAAACTATAAACTACACACCCGAGAATACCAA	619
		LDL-A653	TGAAGAAACATCCTCAATCCACGTTACCCGAGATGGAAGT	442					LDL-B653	CGATTTTTATCTTTCTTGTCCTCCGCAATGCAGTGGGCGT	619
		LDL-A654	ATGCGAAAGCACTTATTTACTCAAGCTTCAATTCCCTCCC	442					LDL-B654	GGAACATTAGAAAGTTCAGGACCACTTTTTTCATCGTCAC	619
		LDL-A655	CGGCCACAAACCAAATACAACCAATCTTCATCCCGCGTCC	441					LDL-B655	TAGCAACACATTAATTCAACTGAGGCAAATATTCGTTTTA	619
		LDL-A656	GCTTCTTATATTTCCATTTTCGTTAGGATCATAGCAACGC	441					LDL-B656	TTAAATTTAAGCGTTCCAGTCCTTGTATCTTTAACCCCTA	618
		LDL-A657	ACAAAGAGAATTTCTCACGTTTCTTACCACGACCAGAAGT	441					LDL-B657	TTACGGTCCGCCATTGCCTGCAAACAATTATATTTTACCC	618
		LDL-A658	TACCACGCACCGCTTATTCTATTTATTCACACCACCGTCG	440					LDL-B658	CGCTGACTATCCACAACTCTTCATTTTCAGCCCTTATCCG	616
		LDL-A659	ACAAAACAGACCAAAATCATTCACCCGAACACCTTCTCCA	439					LDL-B659	GATTCAAACAACCAAAACTTCCACAGGTCACTAGCCATAC	616
		LDL-A660	CTATGTATGCCGTGCCACGCCCCAAAGTATTTCGTTACAT	438					LDL-B660	TAAATTAGTCACGACCACCCCGTACTTAGAATACATGAGC	616
		LDL-A661	CATTCAGACACCCGCAACCAATTCTAGGCCCATTTATCCA	438					LDL-B661	TAACTACAAACAACAACACACCTTTATTCAATATTCAAGA	616
		LDL-A662	GTTGCGACATAGTGACGCCGTTATTCCATATCATGCAAAA	437					LDL-B662	TGCTTAATTGCCTTAGATCTGAGCCAACATTCCATATTAG	616
		LDL-A663	TTTCTAGGCAAGTCCACCATTAGTTTACATTACCAAGAAC	437					LDL-B663	TTATGCTATCGAAATGACTCGATATACCACACTCAGCCCA	616
		LDL-A664	TTAGAGTCACGTCACAACCACCCGCACCCGATCAATTCTC	436					LDL-B664	GCCGGGTGATTGAAAAGCAGATTACCGATCATCCAATAAA	615
		LDL-A665	AGCAAAATACCTAATCACTTACATCATTCACTGCACCACG	435					LDL-B665	TACCACGACCCTAGCCTAATTATTACGCTTCCATCCATCT	614
		LDL-A666	TATTAATCAGTCCTCCACTTCACTTCGCTCCAACTAAATC	435					LDL-B666	ATACCTGTCATAAATAACTCTACCACACCATAGCCCACAA	613
		LDL-A667	ATCTACGGGAATCTTGATAGTGCGTCACAGTACACAGGCA	435					LDL-B667	TAACTCGCTCCACAAGCACGCAACTTCTCTCGATCTCAAA	613
		LDL-A668	ACCTCGATTTTATATTATTTCGCTTACCAACAACTGCAGT	434					LDL-B668	ATCTTATTTAATTTCAAGCTCTTATTTACCAATTGGCCCA	612
		LDL-A669	ATAACACGAAATTAAGTCCCCCGCAAAAGCCTTACAAGAA	433					LDL-B669	TCACAAACCCATTTTCAGCCGCAAACCTTAACAAAACCAT	611
		LDL-A670	TACTAAGAGACGTACCTACATACACACATTGCTTAAATTG	433					LDL-B670	CGACCGCAACAATTCACTCGTCCTTCACTTCGCAAGTTTA	610
		LDL-A671	AGGTCACTAACATGCCAAGGTCTTCTATTTCCTTCATCTT	433					LDL-B671	AGAGCCATGTTTAAGCCCGACACCAGATCCCTTCATTAAA	609
		LDL-A672	GAAAAAAGCACCACATCCAGCCCTGTCTTTTAATCTCGAT	433					LDL-B672	TTTTTAGAAACACCACAATCCCGCATACTCGACCTTACCT	609
		LDL-A673	TACCAAACACAATTCCCACCCACCCGGTATTTTTAAACTT	432					LDL-B673	AAGGAAAAATAAAATTCTCTTAACCCGCTGTATGTCATCA	608
		LDL-A674	TGATATTACTGAACGCCATCCATGTTTTAATGGCCTACCC	432					LDL-B674	TACCACGCCGCTTCATAAAATGCATTGATACGATATATCG	608
		LDL-A675	GAAACCATAATTATTTCGCACTACACACCGCCCTGTGGCA	432					LDL-B675	AAAAACACTTTATTCCACATCCACCCCGCATTAATCATCT	606
		LDL-A676	TGCCACATGCCTCTCGATACAAGCTCATATATCTAATCTC	432					LDL-B676	ACTTCGATTTTATATTATTTCGCTTACCAACAACTGCAGA	605
		LDL-A677	ACCTCGATTTCATATTATTTCGCTTACCAACAACTGCAGA	430					LDL-B677	CCCGCTTTAAATATGTTTAAGTTGATGCAGAATTATAATT	605
		LDL-A678	CAACTTGTATATTATAACACCTCTATCAATCACCTAGTCA	430					LDL-B678	TGACCGAAAATTATTTAGTGGTCACAGACCATCTTACCTC	605
		LDL-A679	AATGCCCTATTTATTTTGTTTATCAGTGAATTTCATTCCC	430					LDL-B679	ACACTACAAACCCCCGATACATAGCATCATCTCAAAGCCA	604
		LDL-A680	CACACTAATTTACTACACAACCTTGATAATTACTTGCATC	429					LDL-B680	ATTTGAATCTAGCTACCTAACCTTTACTTTACCGGACCGC	604
		LDL-A681	CACACACCCGCATCATTCCCATTTATTAACCTTAGATTAA	429					LDL-B681	CAACATTTTACTCGATTACACCTAACACCACCAAACCGCA	603
		LDL-A682	AAGCACCGCAAACCTATGCCCCGACAGTTTTAATTTATCA	428					LDL-B682	GGTCACAACCAAATTGCATGCCGTATATGTCCTTCATTCT	603
		LDL-A683	CAAGAGAGGGCACCAGCGATACATCTAGCAAATATTATGT	428					LDL-B683	TTTAATCTACCCACCTTCAACTTAAAGAAAACCAAGCGTC	603
		LDL-A684	TTAACAAACACTTGCCAGACATCCACCGACATCCAATCCC	427					LDL-B684	AATGCCCTATTTATTTTGTTTATCAGTGAATTTCATTCCC	602
		LDL-A685	ATTATGTCCTAACCCACTCCACTTCATATTAACCCCGATC	427					LDL-B685	GTTCAACACCGCTTCTTAAGTATCTTCTTCATATAATTTT	602
		LDL-A686	ACCCACAAATCCAGGATACACTTACTCTTCACAATTCCCA	426					LDL-B686	GTTTTCAAAGAACACAATATTAAACCACGGTGCACCACGA	602
		LDL-A687	GATCAGACACCACGCTTGCACGAAATTCTAAATATATCCT	425					LDL-B687	CCGCAAGCCCTACAGTCAGTCCTCAAGCTAACGAATACAA	600
		LDL-A688	TCTTAAATACTCAGCAAAGTAACCATCAAAACCGTATATG	425					LDL-B688	GACATACATAAATTCAGACCAAATCTCCACAAAGCTCGAA	600
		LDL-A689	ACCTCGATTTTATATTATTTCGCTTACCAACAATTGCAGA	425					LDL-B689	TCCACAAACACACTCGAACCCATATCGTTTCAACTAACAA	599
		LDL-A690	CAACCACAGCACGTTTCTCCCGCTTAAAGTCTTCAATGAA	425					LDL-B690	TTTCAGCACGTTGATTTTACAATATTATTATTTTGCCGTT	599
		LDL-A691	AAAAGCAACACATATCCCTTTTATCCTTGCCCGGAATTTG	425					LDL-B691	AAGACCATACCAAACCCGGATATATCTACTTGCCCGACCA	598
		LDL-A692	TACCAATGTTTTTGTGATTGAATTGCAATCAATTTCAGAT	424					LDL-B692	TAAACCAATGTCTCGCTCTTATTACAACCATATACAATTT	598
		LDL-A693	ACAGCAAAGCTATGCTAAAGTCATTCAATAGCAAACTTGA	424					LDL-B693	TCAGAACTAGAAATTAAACCACCCCCGGACTCTGCTACAT	598
		LDL-A694	TACGGAAAAACCGTAGGTCTACCTATATCCTGGTAATTCG	423					LDL-B694	TCAGAGCAAAAACCAACAATGCACTTGCCCCGTTATCATC	598
		LDL-A695	ATTCAACTGAAAACAATCCGTCGATGTCCCGTATCCTGTA	423					LDL-B695	CGAAATCGGTATTCGAGCTAACGTCAACACCGTCATGGTA	596
		LDL-A696	TTATGCCACATCCACATTCCCGACTGCATTTCTTTTACTC	423					LDL-B696	ACAGACCACACTTTCATCACCGCTTCACAAACCTGCCCGC	595
		LDL-A697	ATACCAAACATACATTAACCCATCTAGCTTCCAACCCCGA	421					LDL-B697	ACCAGCACAGTCCAAAGTTTAATGAACGACGTAGAACATC	595
		LDL-A698	ACCTCTATTTTATATTATTTCGCTTACCAACAACTGCAGA	421					LDL-B698	CGGTTGATCAGTATCCTTCAGTCGTACCTTTCCAGCAGCT	595
		LDL-A699	ACCTCGATTTTATATTATTTCGCTTGCCAACAACTGCAGA	421					LDL-B699	GAATAAACCGATCATAACTATACCCTTAACGTAATATCCA	595
		LDL-A700	TGACCACAACCCGCATCTATCTCTTATAATTTACCGTCTA	421					LDL-B700	CATCCGACAATACCAAACTAATTAAAATTACTTCAACCTC	594
		LDL-A701	AGAGCGTGTAAAGCCCTTACCTGTCGCATGTATGAATTGA	421					LDL-B701	AACTAACTTATTTAATCATTCATATATCCTTGCCAGCAGC	593
		LDL-A702	TATTCACTAGCCTCACCGCTATACCAATATTTCCCAGCTA	419					LDL-B702	GGTCATCCAACTCAACTCCGTACATCACTGATTTCTAGCG	592
		LDL-A703	ACTCATCGTGCAAAACGAAAGGCACCCCATCATACTTGCA	418					LDL-B703	TATCAACCCACATACGCACCTCTAGATTAACCCCCTTTTT	592
		LDL-A704	CATTCATCTTTAAACAAGTCCCCTACCCAATCACGCGCGA	418					LDL-B704	GTTCTCTTATCCAAAACTTATCCACCATGCACAGCCAAAT	591
		LDL-A705	AACAATTACTACCAGCTCGACCTCGATACCTTATAAACCA	418					LDL-B705	TCTTCATCAACAAGTAAATTCTTCACAATGACACCAGACG	591
		LDL-A706	CTACCACGCTTGCTATCTATCCCCTGCTTAACACGTGTCA	417					LDL-B706	TTTATATTGTTAAAAAGAGTTATCAGCGAAGTCATACCGA	591
		LDL-A707	TAGTGCATTTCATTACTTCTTTTGTACTTATTTCTCTATT	415					LDL-B707	CACATCCAGGGCCTTGTTATACCTCTCTCGCGGCCAGAAA	590
		LDL-A708	ACCACGCACCCTCCATCATCACGCCAGAACCATACATTCC	414					LDL-B708	GCCTCATAATCCACAATCTTACTTTTAATTCCATCTAGGC	590
		LDL-A709	TAGTTACTTGAAAACTGAGAGTCTTGTGCATATACCAACG	413					LDL-B709	AACAATCTTTCATTAATTCCTCGTCCAAGAGTTCCCCCGC	588
		LDL-A710	ACCTCGATTTTATATTATTTCGCTTACCAACAACTGCAAA	412					LDL-B710	GAAGTGAAACCAAAACCCATCCATTTCCCATGCTTTACTC	588
		LDL-A711	ACCTCGATTTTATATCATTTCGCTTACCAACAACTGCAGA	412					LDL-B711	GGCAAAAGCACTTTAAATTCTTAACCACACCCTTTAACCC	588
		LDL-A712	TACCACGACCCTAGCCTAATTATTACGCTTCCATCCATCT	412					LDL-B712	CGTGTAAAGTGAATAGACAGATTATTCTACCAGACCCCGG	587
		LDL-A713	AACGCGGAAACATACCTCATTCATCAATTCCACAAACCTA	411					LDL-B713	CATTGTTTTTATTTTCATGTCCACGCTAACCGCTGAAGTT	586
		LDL-A714	GTTGACCACATATGCCACAAGATTTTATTTATTTACATTA	410					LDL-B714	GGAAATAGTTAACCCCAGACCATCAATCATAAATCTTCTC	586
		LDL-A715	ATAACCACAAGACCAAATACCAATCACGCCTTGTTTACTC	410					LDL-B715	TACATACCTACACTGTAATATAACGCAGCATCGAGAGATC	586
		LDL-A716	TGATACCACATTCCTCCAACCTCACCTCGATTTAATTCTA	410					LDL-B716	GAAATCGATCACATACACACTTGACCTCTGACCCTTGCCC	585
		LDL-A717	TTGAAACCACTGCCAAACTTCACTCCAAACACCAGATCCC	408					LDL-B717	TCAGACACACACCACCAATTTTCAACTTTCCAACCCTTGA	585
		LDL-A718	CGGTTTTATTTTCACGTATTATAACTCTGTCCAGTCTAGT	408					LDL-B718	ACTATCATTTCTCACCTACACTCTCATCTGAAGCCTTAAA	584
		LDL-A719	CTGAGCTTATGAGGCAATAAAGTTTCTGGATTATACCTTA	407					LDL-B719	CGGTTTTATTTTCACGTATTATAACTCTGTCCAGTCTAGT	584
		LDL-A720	GAACGAATCAAGTCCAACACATCCAACCCTCATCTTACTC	407					LDL-B720	GGACACGCGACTTTAGTAACACCTCAAACCTTGTCAAGAT	584
		LDL-A721	CATGAAACACCACTAACCTTGACTTGCCAAATCCAATCTC	406					LDL-B721	TAATTCCGAATCACCAACACCAACGCTCCACTTTATACTT	584
		LDL-A722	CAGATTTAAATTAACCATTATCATATAACCTACGACTCCA	406					LDL-B722	TTTTATCTGCAGAGCCTACGTTCGTTCTCCATCACACAAG	584
		LDL-A723	TTAGGCAAAAAACTCTACCATCATAACCTCATGAGACTCG	406					LDL-B723	TTACCACGCTTGCTATCTATCCCCTGTTTAACACGTGTCA	583
		LDL-A724	ATAAGAGAACTATAATCGAAGACATAGCCGAGTTAGTAGC	405					LDL-B724	CCGAGCTACCAACTTCCTTCAATTTTAAAATCAAAGCAAC	582
		LDL-A725	ATACATATCCACATCCAACGTGACCTGCTTCATTTACAAA	405					LDL-B725	ACCGTGAAAGCCACCAGACCAGGAACACGCTCTAGTCAAT	581
		LDL-A726	CGCAGGACAATTGCGAAAGCACGACAACACCTTTCATTCT	404					LDL-B726	CTTCAAAAATAACTTTACTTGAACAACTCCCCCGAACCAA	580
		LDL-A727	ATGAACCACTCCAGAATCTCGATAACACGCTTAATAAACT	404					LDL-B727	TACACACACTTAACACCTATCGTTGCACCAGTTTTATCTT	580
		LDL-A728	AAACACCGATCATACGCACATTCCTTCTTGATTTTTAACA	404					LDL-B728	AAAGACCATAACAAACCCTAGAATCACCAGATACGCACCA	578
		LDL-A729	CGAGGAGAGGAAACCAATAACACTCGCAATCCCGCATCCA	404					LDL-B729	ACCACAGCCCAATTCATTCTCTTCAGCAACCCGAAACCAA	578
		LDL-A730	TGCTGACTTTTACTCTTTCTTATCTTTTTAACCACCACGA	404					LDL-B730	AGCAGCCTTAACCACAACTTCCCGACACACACCTCGTAAA	578
		LDL-A731	AACACCGCAATGCCACATCTTCTACCCCGATCATCGTGCA	404					LDL-B731	CATTCAGACACCCGCAACCAATTCTAGGCCCATTTATCCA	578
		LDL-A732	AACTCACGCACCCGATATCCCACTACTTAATTCTAGTCCA	403					LDL-B732	ACCTCAATTTTATATTATTTCGCTTACCAACAACTGCAGA	577
		LDL-A733	ACGAATTTAAAACTCAGATAATGTAATCCTGCGTAATCCC	402					LDL-B733	TAAAGAGGACCACTTACCCTTTACTCTACACGCCAAGCTC	576
		LDL-A734	TCATACCACAAATGCACTTCATTCAACTTCCAGCGCCAAA	402					LDL-B734	TAACCACAGGCCGGCACGATTAATTATATTTTCAGAACCA	576
		LDL-A735	TTCCCACAAACACATCTCCACTCGAATTACCTTGAATTAA	401					LDL-B735	ACTCAAAACTAAACTGAGCACAATTTCTTCACATTCATGG	575
		LDL-A736	GAATTATGTGTCCACATACTCAACTGACTACCCAACATGT	401					LDL-B736	AAACAGACCACAACCAGAATTTTACCTTGAATCCACGCCG	574
		LDL-A737	GTCAGCTTTTTCTATATAATTCACCTTGCCTCTCGTTCCT	400					LDL-B737	CCGGAAGACCAGAAATTCTTTTAACTTTTATAACATGCAA	574
		LDL-A738	CTACTCGTCTCTTGCTAATTTGCCCACGTTCTAGAATTGT	400					LDL-B738	GGACCAAACCACTATCCATTAACAAATGAAAATCATGAAT	574
		LDL-A739	CACAACCATTAACCCCGCTATCCCGCCTTAAATACCCCGA	399					LDL-B739	AACCATATACCGATTTTCATAATTTTCCTAGCGCGAATCA	573
		LDL-A740	TACCAACATACGCACATCTTACAATTAATCCCCGCCACTT	398					LDL-B740	AAGCTTAGGACACCGCACACCGGATCCTCGATTTACTCTC	573
		LDL-A741	TACAAGAAGACCGCAGACCACGATCCTTTTATTTTAGTCA	398					LDL-B741	CAAAACCACAGGCCAGACTCGTCCTTATAAACTCCCGCTC	573
		LDL-A742	AAGAAACCACTAATCTCGCACTAACCTCACTTTTATACAA	397					LDL-B742	CAGAAGCCCGCCGACAGTACCTAATCGATACTTAATACAA	573
		LDL-A743	ACCTCGATTTTATATTATTTCGCTTAACAACAACTGCAGA	397					LDL-B743	CTAATTCTACCATTTTACACCAGTACGCGCGTGATACCCT	573
		LDL-A744	GCCACAATACGCATTTAATTCTCTTCATTCAATTGTTGGT	396					LDL-B744	TATTTTTTCATTACCATATAGCTAGATACCTGCACGCGTC	572
		LDL-A745	TACTTTAATACCACTTAATTTACAACCATTGCATCATACG	396					LDL-B745	CAACCAAAACGCCTGACTCATAGCTGTTACTCTCGATATT	571
		LDL-A746	AAAATTTTTTCTTGTCTTAACCACCAGTCTTCTTCTCGTC	396					LDL-B746	CCAAGGTAAATCTAGCACCTCTATAAAATTCACAATACCG	571
		LDL-A747	CAAAACTAGATATCATTCAATCCTTCAACCTTGTATCCTC	395					LDL-B747	CGAGGAACCGGACGAAAGGTCATTAGTCAACACATACGGC	571
		LDL-A748	AAATATTGCGGTTAGAACCCATTCATAATATCACGTCGTC	395					LDL-B748	TAATTCCCACGTCAATAATCTTTATAGAGAAACCTAATCA	571
		LDL-A749	TATTACTCACGATATCCTCACACCCATTCATTTCCAACTA	395					LDL-B749	TTAAAACCCGTCACCTCCACACATCCAGCTTGATCAATTT	570
		LDL-A750	ATCACCGACACACGTTTCTAGTCTTGCAAATTACACCCCC	394					LDL-B750	ATATCATCTATAATTTAAGAAACAAAATGTCCTTTTCACC	569
		LDL-A751	CCGCAAACCAACCTTGTCATTTCTACCTGCCTTCATTCAA	394					LDL-B751	TGCCACAACCACTCTCGCATCCCCGAAAAACTCGACACGA	569
		LDL-A752	GATTATAAACAACCCTTATCCACCTTTACCTTGATCAAAC	393					LDL-B752	AAAAGCACCGACATGCCACCTGAACCCGCCTCATCCGCTA	568
		LDL-A753	TATATTCATAAAATACAGGACGTTCACATGACCACGGGTA	393					LDL-B753	CGATGATAAACTGCCCACTACACACATAGAAACCACGGAG	568
		LDL-A754	GGACCACATACTGACCTCTTCTACCTGATCCCGTTTCAAA	393					LDL-B754	CTGTTATGCGAGAACACTTTGATATCGACATCCCAGTATT	568
		LDL-A755	AACCACCCGTCTACTTATTATTTTTAACCTAACACGTCCA	392					LDL-B755	AAATCTCTATATATAAACCTAATTTAAACGTTGATCATTA	567
		LDL-A756	AGCTCGATTTTATATTATTTCGCTTACCAACAACTGCAGA	392					LDL-B756	AGCTTTTATATAGATCCACAGATACCAACTCATAGTCAGA	566
		LDL-A757	TTAAATTTAAGCGTTCCAGTCCTTGTATCTTTAACCCCTA	392					LDL-B757	CGTAATACCTTCTGTTCCCCTTGCTCGTTATTATTTTTTA	566
		LDL-A758	AACTTTTCATCTTATTATCCATTCTTAGCTTGCGGTCCCA	391					LDL-B758	TAGCATTCCCATGGAACATATACCACTTCATTAAAGAATG	566
		LDL-A759	CACCTTCATTAATCTTATTATAGTTGCGACTCCTCAGTGT	391					LDL-B759	CGTTTTTATCTAATCACCAATACGCCCCGATCATCACCCC	564
		LDL-A760	TTGTCGAAAAAAACCACAGGCCATAACTCGCTTTAATCTT	391					LDL-B760	GAACTCAACACCACAAGCCAAATTTCCCGCCATTTACTCA	564
		LDL-A761	ACCTCGATCTTATATTATTTCGCTTACCAACAACTGCAGA	390					LDL-B761	TAAAAAAGTAACCACAATCCACCTAGGCCCCGCTTTACAT	564
		LDL-A762	AGGAGTCCACCGCGATGCCACTTTTACTCGCTTCAATCTA	390					LDL-B762	AGACATTTTATCAACTTTTTCTTCACTCCATAACATTGTA	563
		LDL-A763	TATCCTGATTGACTCTTTTTATCCAAATTCACGTATTGGC	390					LDL-B763	CGTGAAAATGCGCACCTTCTCTTTTACCTTAAACTAGCCT	563
		LDL-A764	AGCCCACAACCAAATCAACCTATTAATCTCTAGGCCGACG	389					LDL-B764	TGGCCAAACCTGGAATCCTTCAACAACATAAACCACAGCC	563
		LDL-A765	GACCCACGCACCCGATATCCCACTACTTAATTCTAGTCCA	388					LDL-B765	CGAGGAGAGGAAACCAATAACACTCGCAATCCCGCATCCA	562
		LDL-A766	AAGTGCCAAATAATTTATCATAACTTGACGCAGAATCCGC	387					LDL-B766	CTCGCTTTCTGAGCTATTTAACACATTCCAAATTAAGCAT	562
		LDL-A767	CGCCACAACCAGCACTTCAATTCTCGCTCCACAATTTCAG	386					LDL-B767	GACATACTCGATCTATTATTATTTTGAACATTTACCAAGA	562
		LDL-A768	GCATTCTTAAGCAAGATCACATCTCCCGCAGTCTTAAATC	386					LDL-B768	GCCTGCAACACCCGCCTTTAGTATTGAACAGTAAATCCTC	561
		LDL-A769	CTTGGAGGAAACCAAGCATTTTACTCGATACCACGATGGT	385					LDL-B769	TAACCATACATCCACACACGCGTTCCTCCTTAATATTCAA	561
		LDL-A770	GGTCAGTATTATTCCCCTAACCCTTCGTTTAAGACCTTAC	385					LDL-B770	TACAAAACCACAAAATCCACTCTGCCCTTCCAAAACCCAA	561
		LDL-A771	GAACCAACATCCACTTTACCCATCGCCCCTCTTGCATTTT	384					LDL-B771	ACAACCACCAGCATACACAATCTTACTTCATCAGGCCCGT	560
		LDL-A772	ATATCATCTATAATTTAAAAAACAAAATGTCCTTTTCACC	383					LDL-B772	TTCCATATACCAATCTTCTAGCCAGCACATATAATGACGT	560
		LDL-A773	TCTCACATACTTCTGTTGCTCTAACCTCCCCTAAAATGAA	383					LDL-B773	AAAGACGTGCAGTCAATAATAACCTTCACAAACCAGCACA	559
		LDL-A774	ATCACCGACACGATGCTCCCATTCTCCATTATTAATTGAT	383					LDL-B774	CCCAGTATTTATTCCCACGAACCTGCGTCCGATTTCTTGA	559
		LDL-A775	TGGAGGATCAACACAAACCAGGACTCGCTCTTACTCCCAT	382					LDL-B775	TATAACTTTCTAATCCACTAGCACTTTAACCCTGATTTAT	559
		LDL-A776	AAGAAGTAACTTAGACCATATACCCGACCTTACCTTTATC	382					LDL-B776	TCCACCAAAACCAAACTACTCTCATCACCAGCTTTAACTT	559
		LDL-A777	CATCCGACAATACCAAACTAATTAAAATTACTTCAACCTC	381					LDL-B777	TATTAATGAATCCTGCTAAAGAACTCTACACCTCAAACCA	558
		LDL-A778	CTTACTCTTCATACCCGGACAATATCGGACCATTTTTTTC	381					LDL-B778	TCCAACATTACACAATTCACGACGTATTTCCTCAGCAGAA	558
		LDL-A779	TTTAAATTTAACCCACCTTGCATACACACGAGACACGACC	380					LDL-B779	TTAACCACCTTTCATTTTTACGCCAGACCAGTGACATCTC	558
		LDL-A780	CTATTTCATTTTTTATACCACGAGGAGGTAACTCAGCAGA	380					LDL-B780	AACCGCATTCAACCAGAGCATTTCACATCTCACCGACGAC	556
		LDL-A781	ATCAGACCAACTTGATCCTAAGACTCGATCTTTTATACAT	378					LDL-B781	CACCAATCAATCACCATTTTTCATCCATTCTTTATTTCGT	556
		LDL-A782	ACAGACACAAACCACACATTCCACTTACATCTACCTGCCC	377					LDL-B782	TCAATGACTGGGTTCATCCAGACATCGACAAAAGCTTACC	556
		LDL-A783	TAACCCGCTGAAACCATGATTTATTTCTTCCTTCTTACTT	377					LDL-B783	CGTAGAAACGAACACCGCACACGCAATTCATCCTGCCCGA	555
		LDL-A784	CTCAACACATGCCGAGCTACCTTGCCCCTAGAATCATCCT	376					LDL-B784	AGCTTTATTTAACCACGCAACCAGGAAGGGTACGAAGAAA	554
		LDL-A785	AGACACATTACCACAACGACCCTTATTAAAACCTCCGCGC	376					LDL-B785	CGCTTGTATCCCTTTTATTCGCAAATTCAAAACTTACCGT	554
		LDL-A786	TTATTTTAGCCTTTTTCTAACACCATTACACGTAAAACTA	376					LDL-B786	GAAAGAAGCACCACCGCCACACGCCTGTCTACTTATAATC	554
		LDL-A787	TAATCACTACATACACACTCGATCTATGCCTTTCAGCCGC	376					LDL-B787	AATAATTAATTTCTTCCACTTCCACAATTAACATGACACA	553
		LDL-A788	ATGTCACACTTCCCCTGCTGCGCCTTACCACGCCTCGTAA	375					LDL-B788	ATCAGTTTCAATCTAGCAAAGCACGAAAGAACACCTCATA	552
		LDL-A789	TTATATCACTTAACTTGACCAAAATCAACCAACACCGTCA	375					LDL-B789	GCATACGATTAGAATTCCAACCTTTTAATTCACAACAGAA	551
		LDL-A790	TCCGTGACGCCACAACCAGGGTCTTGCTTATCGAAATCTT	375					LDL-B790	AAATCACACACTCCTCCACTTATTATCCCGCTCAAATTTG	549
		LDL-A791	CAAAACCACACAGCATACAATTCACATTCAACTTGGTCCA	375					LDL-B791	GAATACTATAATTACGAACTTCAGGACACCTGTCTCCAGT	549
		LDL-A792	AAGATTGAACTTCATTAACACCCGTTTTTGGTGCAGCACC	374					LDL-B792	TATCAATTCAATCTTGTTTAAATCCCCCGCGAGACACGTA	546
		LDL-A793	GCGAAATCTCCTGCTCACTTACTAGAACCACCAGCTATTT	374					LDL-B793	ATGATTTTTCTTCGTCCACGAGGGTCTTCAATTACCATCA	544
		LDL-A794	AAAGAAAATACACCTTGCTTAATCCATCACTAAACCCGCC	374					LDL-B794	GCATTAACCTAATTCATCTAACATACAACTACCACTAGTC	544
		LDL-A795	TACAAGTCTAAAGCCAAAGCCGATCCCGTTATCTAGCACC	373					LDL-B795	TTATATTCCATCCAATACTCAAAACACGTAAACTTGCCGC	544
		LDL-A796	CAGCTAGTTTCACTTTCATACACGCGTTTAGACCGTTCGA	373					LDL-B796	AACCTCACAGTACGAAGTAATTTTAATCTTTCTCGGTCGA	543
		LDL-A797	AAATTCGCCACAACTTCCCTCTCGATAACCATTTACTAAA	373					LDL-B797	ATATTATATTTGCCAACTTTATCTTTCACGCAAACCTGCA	543
		LDL-A798	AGATTTACCACCAGTTTTTATTTCAGTTTTCCGATGCAGC	373					LDL-B798	TGCTTTACGCGAAAGTGACATGCACAATACCTTTTTACAC	543
		LDL-A799	CAGCCACAGACGCACTTTCATAACACTACCACCTTACCTT	372					LDL-B799	ACCGGACTAAACTAATATTTTAACCTCTTACAACCAATAA	542
		LDL-A800	GACTCAAGCTTGCTCATACCCTAACATATTTCCAACGTCG	372					LDL-B800	ATCATACCTAAAGCATAACTCCTACATACACCATATATCC	542
		LDL-A801	CTTATTCAATAAATTAACTTTCAAAGCCACAAAACCCGGT	371					LDL-B801	GCATACACACGGTATCTACAAACATTAACACTCACCATTC	542
		LDL-A802	GCCTCATAATCCACAATCTTACTTTTAATTCCATCTAGGC	371					LDL-B802	ACACGCTTACACCCGCCTTCCTGAACATAATTATTCAAGA	541
		LDL-A803	TAATTTACCTTCATTCAGCCAATCTCGCCACGGAAACCCG	370					LDL-B803	ACCGCATCCTAGTAAGACTTATCATCCAGTTTATATTCTT	541
		LDL-A804	ACAACCATGAACCACCTTTCACTTAATTCTCGTCAAATCA	370					LDL-B804	AGCTTCTAGACATCCAACCGCCAATTTCAAGATTAAACCT	541
		LDL-A805	TGAAAACCTAAATTACATACTCTTGATCATTCTTTTATTG	370					LDL-B805	AAAATTTTTTCTTGTCTTAACCACCAGTCTTCTTCTCGTC	540
		LDL-A806	AAGATTACACCCACAACCTTCCCCGTCATTTCAATCTGCA	369					LDL-B806	ACATCCATACTGTTATATTACCAAGATCCGGACGTACCAC	540
		LDL-A807	CAAACTTAATCAATTATCAATCCACCCCGACTAGTCCGGA	368					LDL-B807	CCAACAAATCCACTCTTCAACCTTAAAGCACACGGACAAC	540
		LDL-A808	GATAATCACCCCCACGTTCTCATCTCTTTACTTAATCAAT	368					LDL-B808	GAACCAAACGTCAGCCCATAGCACACCCTTTATCCAACCC	540
		LDL-A809	ACTCGACATCATAACCCAGACCGAGCGTCCCCGCAATCCA	367					LDL-B809	ACCTCGATTTTATATTATTCCGCTTACCAACAACTGCAGA	539
		LDL-A810	CGGCGGGCACACACCTTCTTTTCAACTCTTCATTACCTTT	366					LDL-B810	ACTTTCTTATTTAACTTATACCACGCAGACCCAGATGGCC	539
		LDL-A811	CAAAAGTAGTATAACTACCACGCGTTTCCCAGTACGTAGA	365					LDL-B811	TCACGTATTACATTACTTCCACCACTAAATACTTCCCACA	539
		LDL-A812	AAACCACAAACGCCCTAATCTAAAATCTCGCCCGCCAAAT	365					LDL-B812	TGGAAGCGGTATAAACCATAAATGTTCAGTCCTAGTCCCC	539
		LDL-A813	CGATTCCTTAATCTCGCTCCACTCGCCCAATCTAGATAAA	364					LDL-B813	AACCACAAAGCCACCTAGACCAGCTAGCATCATTATTTTC	538
		LDL-A814	CTCAAAACGAAAGCTTAACTCATCACCCCTTATAATCTCG	363					LDL-B814	ACAATCACGACATAACCAAAGCTCTACCCGTTTCAAGATA	538
		LDL-A815	CAGGAAGCCACCAGATACGCACTTTATAATCTTGATACAT	363					LDL-B815	CTGACCGACGATAATGATTAGAGTTTACAACCAGAGCTGG	538
		LDL-A816	AGACCACAAAGCCCAATATCCTGCCTTGATTACACCGATA	363					LDL-B816	GAGCGTAACACCCTATACAATCGCTGCTCTATGGATATTA	538
		LDL-A817	GAAATAGAGTTCGCCTACCCATACAAATGTAACGTGATGT	363					LDL-B817	GAGGTCCCTTCACATTAAACCCGGTAGGTATCTGCACCTC	536
		LDL-A818	GATTACAAATCACCCTTACTAGTTATTAGTTCCACACCAC	363					LDL-B818	GTCACACGAAAACCAATTCCTTTTTAACTTACCCTGAAAT	536
		LDL-A819	GACCACCTCCAATTCATACTTATTTCAATCGACGCGCGCG	363					LDL-B819	TCACGCTTACACCCTCCTTCCTGAACATAATTATTCAAGA	536
		LDL-A820	AATCCATATCAGACAATCCACCTTTTCAAACCCGTAACGA	363					LDL-B820	TCATCCATGAATTTAAACACCCTTGCCTATCCACAGTCCA	536
		LDL-A821	AGAATACTTAATCCACTCAAACACCTCGCACGCCGGCATC	362					LDL-B821	TGTTTAGCTTATAAACGCGTACACCCTCTCCGATGAGGAG	535
		LDL-A822	TCACTTGTTTTTCCCCATCTCCATTTAATTTAGGACATCG	362					LDL-B822	TTAACATTCATTTTCACCTATCAGTCCTACCCAAACATCC	535
		LDL-A823	ACCTCGATTTTATATTATTTCGCTTAGCAACAACTGCAGA	362					LDL-B823	CTTATACACACGAGTGCATAATTACCCATTCATTCATACC	534
		LDL-A824	TCAGAGCAAAAACCAACAATGCACTTGCCCCGTTATCATC	362					LDL-B824	GCATAAATACCAAATACCAATCCACTAGCCTTTCATGACC	534
		LDL-A825	CGTATAACTAAATTATTATTAACTCACAACCCTCGCAGCA	361					LDL-B825	GAAAAAAGCACCACATCCAGCCCTGTCTTTTAATCTCGAT	533
		LDL-A826	CAGCTTTATTTAATCTCCAAATTACACTCACGACACTCAT	361					LDL-B826	TACACTGAAACTGTCACCTTATATAATTCACTTTAATGCA	533
		LDL-A827	GTGAAGCCAAATCACATACAAAGGTCTCCTCAACTTCTCT	361					LDL-B827	TACCAAGATTCCCTATCCGGATTTGAAATCGGATTGGAAC	533
		LDL-A828	GAATCAACACAGCCATGGGAGATCTCGTTAACTCAATCCC	361					LDL-B828	TGACTAATTTCCACAGCCAATCATCTGACTTAATCGAAAA	533
		LDL-A829	TGATTTTTTAATAACACCTTGATTACCCCGCATTGACCCA	360					LDL-B829	GGTTTTACTTCACATTTACTGCACTACTTTCCCTTGCTTG	532
		LDL-A830	ATATTTTGATGTTCACAAATTTATCAAGTAGCATTTACAT	360					LDL-B830	AGAAGCCCGAAATCACATAACAATACTCGATACAAGCGTG	531
		LDL-A831	CCACCCCTGTACACATTACCTGCTTTCCTATACTTAAATA	360					LDL-B831	ACCACGCGGACAATCATTATACCTCAAAAAGCGAACCGTC	529
		LDL-A832	AACAACGGCGCAAACTTTACTTTTAATCCATCCACCTCCA	359					LDL-B832	AGAAACGAGAACCATAGATCACTTCTATACCGCGCCTACC	529
		LDL-A833	CAATCAATACATCCAAAATTTCACTCACACGTTCCCATTC	359					LDL-B833	CAGCCACAACACATGCTTTTCCTCACCAGCAACCTTCATC	529
		LDL-A834	GTCAGCTTCTTTTATATAATTCACCTTGCCTCTCGTTCCT	358					LDL-B834	GATCCACCAAAAGGATGTAGCGAGAGATTCGAACGCTAAG	529
		LDL-A835	GTCACCGAACATACAGCACTCTCGTCGAAATAACATTTAA	358					LDL-B835	ACAAACCACCTTACCCCTACTGAGACCTTGCACTTGAAAT	528
		LDL-A836	CACAGTAGACATGCAGATAAAAAGGAATAATGAAAACAGA	358					LDL-B836	CAAACCACAACCAAACCTTTAAGCTTTTACACTCTACGGC	528
		LDL-A837	CGGTGATCTTATTCCTTTTTAACTTCATCAACACCACGAA	358					LDL-B837	TGAGTAACTCCAACCTTACCCACTGAACATCCTACAACCA	527
		LDL-A838	TTCGCCGCATACAACTTTTCAACACGTCCATTAATTCGTA	357					LDL-B838	GATGGCCGATTCAACACATGCCTATTTCATTAATACACTT	526
		LDL-A839	CCAGCACAAACTCCAGACGCAACCTATCTCCATTCATCAT	357					LDL-B839	TAAGACCACGCACCAACCCGTTTCTTTCATCTAGCCACAA	526
		LDL-A840	AACCTAGTCTAGAATATTGGACCTAGAAATAGATAGTCTC	357					LDL-B840	TAATTACCGACCTGCCATCAACCCGACTAGATCACCAGGT	526
		LDL-A841	AAAATAATTTCAATAACCACGGTTTCCAGCTTAATTCTCA	356					LDL-B841	TCAAATCATTAACTCCTCAGCCCAACACACGTCCACAAAA	526
		LDL-A842	TACAATGATCACTCAACCCTTCCTTTCACCTGCAGACGTC	356					LDL-B842	GTTCATGCCTGAAAGCAACTCACCATCCAAACGCAGCCAC	525
		LDL-A843	ATCCATGAACTCTAATTTAACCTTGACCTCGATGAAATAA	356					LDL-B843	TCGTGAGATTTGAAAGACACACAAACACATTAGGAGGGCA	525
		LDL-A844	TACCACATTCCGTGATTCAACTCGCCAAGTATACTCGTCA	354					LDL-B844	TTTCCACCATTTACCAAACATCCTGATCCGGCATGTCAGA	525
		LDL-A845	CAGCACCTACATCCACTTACCAGCCTTTCAACCTGGACTT	353					LDL-B845	CTCAGTAAATGATAGAAAGCTCAGTGGTTACTCATGTATG	524
		LDL-A846	TCTCAGCTTGAGGAATTTTTGGCTGATCCCACAACCCGAA	353					LDL-B846	CAGATTATCTTGAGATCAGGTTCTCCCGCACGACAAGTAG	522
		LDL-A847	AACCATATCCTGGCTATTTCTTCCCGCACCCAGATCGACA	353					LDL-B847	ACCTTATTCAGAGAAAATTCACCTGCTGATCCACCAGCTA	521
		LDL-A848	CCCGCTTTAAATATGTTTAAGTTGATGCAGAATTATAATT	353					LDL-B848	TAACCCATCAACCACGCAACGTCTTATTCACTTTTCACCG	521
		LDL-A849	TACCACAGCCAATTACCCTAGAACCTAACCCAGTAAACTT	353					LDL-B849	CCCATTTGCTAGGTTGAAACACACACTTTACCGCGGATCC	520
		LDL-A850	AGCTTCTCCACAAACCAATTATCTTTATCCACCATCAATC	353					LDL-B850	TCGAGGTGATCGACCTCAATCCATTATATAGTTAGGCAGA	520
		LDL-A851	ATCAATTAACGAAAATCAACGCTACGTTCTATACCTGTAC	353					LDL-B851	ACATACAATCATCATTCGGTTTCTAAGCACATCACAAAAT	519
		LDL-A852	AAACCAAGTCACCCCGCATCCCGAGCCTTATTAAATTTTA	353					LDL-B852	ACCTCGATTTTATATTATTTCGCTTACCAACAACTGCAGG	519
		LDL-A853	TCGTTAAACGCACCTAACATAGCAAGCCTTATTTTAACTT	352					LDL-B853	AGGACCGCAATTAACTAATTAAACACCACACGCACGAGAA	519
		LDL-A854	ACCAGACCATCTAATTATTATATATCTCCTCTTATTTAGT	351					LDL-B854	CGGCTAAGATAATTTCACCAGAAAGAACCAATAAATCGTG	519
		LDL-A855	CCACAACCAGAATCCTCGTCTCTTCAACTCCATATAAACA	351					LDL-B855	ATGAATTCATCACTGAGCATTGCCCGACACCTTGAGCTTA	518
		LDL-A856	AACATACGATCGTAAATTTTTATTGTCTTTTTCATCGATT	350					LDL-B856	CAAGCGATATTTAGTATACTTGCAAACCCCTCAGATACCA	518
		LDL-A857	TCAATCCAGTCGAGTGGTTGACAGGGATTACCACACACGC	350					LDL-B857	TAAATCACGCGCATACAACACAAACCCGCCTTAATGAATT	518
		LDL-A858	ACACAACCACTAGAATCATGCCTGTCCCGATCATTCAAAA	350					LDL-B858	AATCGATATAGGCTCATTCCTAGCTTTAAAACCATTGTTG	517
		LDL-A859	TTACACAACCAATTATTTTCGAGAGATGTCAGACCGCATG	350					LDL-B859	ATCCACAAACCTTAATACTCACATTTCGAGCAGGCTAAGT	517
		LDL-A860	GAGGTCCCTTCACATTAAACCCGGTAGGTATCTGCACCTC	350					LDL-B860	GGACCGATATCTCAAATCCCTTTACATCCTCTAACCACGC	517
		LDL-A861	GATCAATTATCACATCCGCACAACCTTCATTTTTCCACCT	349					LDL-B861	TTAGACCTTTTCATATAGTATCCCGTATAAACCACAAGCA	517
		LDL-A862	CAACTTTTCCATTTAAGGTCAATCTTTTTATCTCCATCCT	349					LDL-B862	AGCCCACAACCAAATCAACCTATTAATCTCTAGGCCGACG	515
		LDL-A863	CCATACTTGCTTAATGAAAAATCACGCTAGATACCCCGCA	349					LDL-B863	CTCGATCCACAAACCTCGTTTTCCCAAACATTCTCTCATT	515
		LDL-A864	AATCCACATTTACCTATAATTCCCAAGCCTTAACTCGCAA	348					LDL-B864	TAACAGCCAATCACACACTTTATATAACTACCGAGAGCTT	515
		LDL-A865	CAAATAGTCTATCTTTCTTCCCGTTTATATTGCCGTATCC	348					LDL-B865	AACCGCATACTGATCGCGCTCTAAATTTCTTTAACAACCT	514
		LDL-A866	GACAGCTTCTTCTATATAATTCACCTTGCCTCTCGTTCCT	348					LDL-B866	ACATAATTGAGACGCCAACAAAGTCTATCTTACACCGAAT	514
		LDL-A867	GTAAAGTGTTGATATCACAGCAGATCACCCACTAGCATGA	348					LDL-B867	GACAGCTTCTTCTATATAATTCACCTTGCCTCTCGTTCCT	514
		LDL-A868	CACAAACACATACACGATTTCATTCCAGCATCTACAAAGT	348					LDL-B868	TACTGCCATACTTGACTAGCAATTGACTTCCATACACATC	514
		LDL-A869	CGACCAAATACATACACACGCAATTTCCATTACCTGACAA	347					LDL-B869	TGCCACTCATACACAAATAATTCTTTACATCGCTCTGCCT	514
		LDL-A870	CATGCCCTCTAGTAAATTCATTCAAAACATAAGTACCAAA	346					LDL-B870	ACCTCGATTTTATATTATTTCGCTTACCGACAACTGCAGA	513
		LDL-A871	AGCCACTAACACATTCCACTTACACCTTCCAGAATTTCGA	346					LDL-B871	GTCAATTCTCTTACAGCTCCACACGTCCCAGAACGCCTTA	513
		LDL-A872	TAGCTATTCATACCATCCTTAATAACTCCCTTGCGCTCGA	346					LDL-B872	TTATTACTACATAGTTTTATACCTAATCTTAATTTCGTCG	513
		LDL-A873	AACACACGTCTATTCATGTATCAAAGCCCATATCCTGGTT	345					LDL-B873	TTTCCCAGCAGGCATCTATACAAACAAAAGAACTTTATCC	513
		LDL-A874	ACGTACCACTTTACACCCCGTCAAAACGCTTTCATAATCA	345					LDL-B874	CTTATTCAATAAATTAACTTTCAAAGCCACAAAACCCGGT	512
		LDL-A875	AAACCACAGTACCAAACATTCCTCGCCGCGCTCTTGTCTG	345					LDL-B875	GTAACACACGAATTCTTATCAACACATCTCAAAGCAGCTC	512
		LDL-A876	CACCAGGCGCTCACAGACCTTAATCTACCCGTTTATTCAA	345					LDL-B876	CGTAACAGCATCTCAAACCGAGAACAATTAAGCCCATGTG	511
		LDL-A877	TCCACAGACCGCAACACACAATCTTACCTACATACATCTA	345					LDL-B877	GACTATATCAGAGTCGCACAGCCATCATTCAATCTACCAC	511
		LDL-A878	AAAACGTTTAAAATATATCTTCATTCATAACAACCACCGT	344					LDL-B878	TTTAGTTTTATGAGAAGCACACCAACCGAGCAGCAACAGA	511
		LDL-A879	AGACATTTTATCAACTTTTTCTTCACTCCATAACATTGTA	344					LDL-B879	ACAGACAAATACTTACATATTAATTTATCCAATATCATCC	510
		LDL-A880	TTCAACACATACAAACCCTGATCAGACATCTTAAAATCTT	344					LDL-B880	ACAGCAAGTTATTCCACAGCCAACCAGCACCTTCTAGCTT	510
		LDL-A881	GATAATTTCCACCAACCACTCGCTTCGAATTCCCTGCCTT	344					LDL-B881	ACCTCGATTTTATACTATTTCGCTTACCAACAACTGCAGA	510
		LDL-A882	ACATCCATACTGTTATATTACCAAGATCCGGACGTACCAC	344					LDL-B882	TATCCTTACTTCCGAACCACCCTTATCCGGCCACCCACAC	510
		LDL-A883	ACTCATGCGCGGCGATCTTAGTGATGCGCTGACGGATAAT	344					LDL-B883	TGAACCCCATAAAGTTCTTATTCAGCATTTGCTTACCACG	510
		LDL-A884	TCAAATTTCTCGAATATCACCTACACTTCCCAAATCCGTC	343					LDL-B884	TGTAAGGAACAATTTTGCACTATTCCAAAATAGCTAGGTA	510
		LDL-A885	ACCATGGAATTCACTCACCCACCTTGCCACATTTCATCCA	343					LDL-B885	ACTTTTAACTAAGAATAGATCTATGACCATGGGAAATGCA	509
		LDL-A886	TAAGAACACCTCGTACTCAATTTCGATCAATCTTAACCAT	343					LDL-B886	TTCGAGATTGAGAACCCCCACGCTTAAACTCATTGTAGCA	509
		LDL-A887	AGCATGTAATTTTCCAATACACACCATTTAATTCAAACCC	343					LDL-B887	CTCAGAACAAACTAGTGCTCTTTAAACGTCCATTTACCAC	508
		LDL-A888	AAGAAACCACGAACCCTCTTCAACTTTCACCGTCGATCGA	341					LDL-B888	TATAGAAACTACAAATCCACACGCCCCATTAACTACAACC	508
		LDL-A889	GCTACTATTAATCAAATCTCGATCCACCAAGCTACCAGAA	341					LDL-B889	TCACAACACAGCCCTTTAAACTCCCAGCCTTTCGTCTACA	508
		LDL-A890	CAACACATACAACCTGCATTATTATCGTGCTCGAGAACCC	341					LDL-B890	GCCGGAGACGGGCCAGCGACATTACAAATTCACATGCCGA	507
		LDL-A891	GAAAAGGACCACATATACCCCCGATTTACACATGCCTCGT	341					LDL-B891	ACCAGATACGCTTATACCTAGCCTGAACTCCAACTCCCAA	506
		LDL-A892	CGGAGAGCCACACCAAACTCATCCATTAACCATTATATCA	341					LDL-B892	CCATTCAATTTTAACGTTTCCAGCCTAAAGCATTGCAGAT	506
		LDL-A893	AAATCTCCGCATACTACATATTTACTCGATTAAGTGTTTT	341					LDL-B893	GACAAGAAGTTTAATCATCATCAGCCCTAGACAACCGGTA	506
		LDL-A894	TCTTCATCAACAAGTAAATTCTTCACAATGACACCAGACG	340					LDL-B894	TCATACCACAAATGCACTTCATTCAACTTCCAGCGCCAAA	506
		LDL-A895	CAGCACAACGATTTCTTGACACCTAAGCTACCTTATCCAT	339					LDL-B895	AAGCACATGCCTAATTCAATTTCAGTTCCACTTTTACCTA	505
		LDL-A896	AGCTCAATTATCTTCACTCACCTTACACACGCGGGACAAA	339					LDL-B896	ACAATACCAAAGCTTAATTAAACTCGCCGCCCATAACAAC	505
		LDL-A897	CGCTGACTATCCACAACTCTTCATTTTCAGCCCTTATCCG	338					LDL-B897	ACACTTCTAACTAGCCCCATACACACCAACACCTCATGAC	504
		LDL-A898	AACCACTTCATCCTTATATAAAGACATAACCAAAACTCGC	337					LDL-B898	AAGGAACCACAACCAATATACATTTTAACACCATCAGCGC	503
		LDL-A899	TCCGCAACCAAATACTTACTCCTTGCATTAAACATTAATT	337					LDL-B899	ACCTCGATTTTATATTATTTCGCCTACCAACAACTGCAGA	503
		LDL-A900	CGGTCATCCAACATAGCCTCGCACCTTTCCTCGCGCACAA	336					LDL-B900	TATCATTTCCAGTTTAAACTCGATCCACCCCACACGTCGG	503
		LDL-A901	CACCAATCAATCACCATTTTTCATCCATTCTTTATTTCGT	336					LDL-B901	TAGCTATTCATACCATCCTTAATAACTCCCTTGCGCTCGA	502
		LDL-A902	CTAATTTGTCAGCTTTGTTAATATTTTTCACATTACACCG	334					LDL-B902	TCGATCCCTGATATTTCAAAATCCACCGTCACACACGCAT	502
		LDL-A903	GCATACCAACCACTCCTCCTCGCTAGCTCATTAATCAGTC	334					LDL-B903	AAATATACCGGCCTGATACTTGATACTGCCAAGATTACCA	501
		LDL-A904	ACCATCTACCAAAGCTGGGCCAACCTTGCAATAAAGATTT	333					LDL-B904	TCTTAACCATTTACAAATAGCTGGGTCAGAGTTTTTGCCT	501
		LDL-A905	TCAGCCATCAACCACTCGATATCTTTACACCAGAAGCCAA	333					LDL-B905	CAACATACAACAAGTCAGATCCTCACTTCCGCACGATACA	500
		LDL-A906	CAAGCCCTGCATGGCTAATCCTGCCTTTACCCATGATACC	333					LDL-B906	GATTGTAGATCCATACACATACTCCTACGAATCATATAAA	500
		LDL-A907	CAACCAAAGACCAAATCCCTCGTACCAATTACCGTAATTA	333					LDL-B907	ACAGCTCGTCCCACATTCGCACCCCCTGTTCTTTTAACAA	499
		LDL-A908	TCACTCACAATACCGGCTTCACTTACTTTTCCAGTTCGAG	332					LDL-B908	GCGGCCATACCAAACACCTTTATTCACTTCACAATCCACG	499
		LDL-A909	TAAACACCCACGCATCATACTTCAAATCCCGTTACAGCCA	332					LDL-B909	TGGATTAACCAGGATCTCCAGCTCGTCTAGATGTCTCATC	499
		LDL-A910	TTCAATTAACTATGATCAATCCACCTTAACACGCACCATC	332					LDL-B910	AAGTGGATCTGATCACGAGAATTCACAAACGCACAATACC	498
		LDL-A911	TCGGCCCAACACATAACACTTCATCCTCGGAAATCGGAGA	331					LDL-B911	AAATCCAGATAATATAAACATCATAACCCGAAGTTCCAAG	497
		LDL-A912	ACATCTTACATACAATAATTGCGCGAAAAGGACCGCTGAA	331					LDL-B912	CGCATACCAAAATTTCATCCACCCTTAAACCGTAAGCCAC	497
		LDL-A913	AGCGATTTACTGGCACCAGAGCCCAAATATCCACGAAAGC	331					LDL-B913	CGCATATATCTCTACGCCCTTAATCCACACCGATCAGCTC	496
		LDL-A914	TTCCATATACCAATCTTCTAGCCAGCACATATAATGACGT	331					LDL-B914	CGGCAAAGAAGTTTTAAATCACCATGCTCATGCAAGATGT	496
		LDL-A915	ATTTATTACCAACATTCCCAACAACACCTCGCACGCTTCA	331					LDL-B915	TTACCACAAAGTCGACATCCCATCCGCATCTACCCTTAGA	496
		LDL-A916	TGAACACACGATTATTTCTCATCTACACATCCAACCGGTT	331					LDL-B916	CACATGCTATTTATTGATCTACTTTCAGAGTCGACAACGA	494
		LDL-A917	AGAACATTCTATCCTGTTAACCCACACTTCATGATCAACG	331					LDL-B917	CTACTCGTCTCTTGCTAATTTGCCCACGTTCTAGAATTGT	494
		LDL-A918	GATTCATATACCAATTCCCTTTACTCATACTCAATAGACC	330					LDL-B918	GATATAGACCACAAACACCCATAGCACTCAAATCCATTCA	494
		LDL-A919	CAGCCCACACCAGCTTTATCATACAACCTTCAACCTTAAA	330					LDL-B919	GCACTCTTTCTTATCGAAGCGAACTCGCCACAAGAACCTC	494
		LDL-A920	TCACACAAACATGGCCTTTCATTCATACTCGGCTCAAGGA	330					LDL-B920	AACGCTAAGGATTATCAACCACACTAATCATTCCCTTCTT	493
		LDL-A921	ATTAAATCCTCCTTAACCAAAACCAGCTTCAATCATGCCA	330					LDL-B921	AGCTATCTTAAGTTTATTAACCCAAATTTTTCTAGCCCTA	493
		LDL-A922	TATAAACTTCCCTTGCAGTTGCCCTGTTTCCAATGCTTCG	329					LDL-B922	ATCAGGTCAACACCCCGATTTACACGACACAACATCCCAA	493
		LDL-A923	ACCTCGATTCTATATTATTTCGCTTACCAACAACTGCAGA	329					LDL-B923	CGATCCAGCCCAACCACATCTTCCATCATCTAGGTAACGA	493
		LDL-A924	ACCAGGGCCCAATTTTAAACTCTCTCACCGTGACTAGCAA	329					LDL-B924	GAACACTTTAACTGTCAACATTCAAACCTACACCAAGCCA	493
		LDL-A925	GTCAGCTTCTTCTATATAATTCACCTTGCCCCTCGTTCCT	329					LDL-B925	TCATCAATACAGTCGGTGTGTTAATAACCTTCCATGTTTC	493
		LDL-A926	TTCTCGGATGGCCCGAAGCCCTTTAACCATTCATTTTCAG	329					LDL-B926	AACCAATCAACCACCTGCCCATTCGCTCTTCCAATAGTCC	492
		LDL-A927	AAACACATATTCTACCTAGCAATTAATTAATATCCCAGCA	329					LDL-B927	ACCAGAGCCACAAATTTTATCCTCACACGCCTTTCATTCA	492
		LDL-A928	GTTCTCTTATCCAAAACTTATCCACCATGCACAGCCAAAT	328					LDL-B928	CGAAACCCCACGCTACCCCTTCATCAACCTTGTCAAGCTC	492
		LDL-A929	ATACACAACATGCCTTTACCCGATTCATTCAAGTAATTTT	328					LDL-B929	TATCCTGATTGACTCTTTTTATCCAAATTCACGTATTGGC	492
		LDL-A930	AACCACAAATCCAAATTCATTCTGACCACCTCGTATAACT	328					LDL-B930	TGATTTAACAATTAGTCCCACCGTTATCTACGTTTCAGCG	492
		LDL-A931	TACCAAACCACCATCCATTCAATAATTCATTAAATTTACC	328					LDL-B931	AGATCAAAAAACCATAATCCACCTGCCTTATCCACACGAG	491
		LDL-A932	CACGCACTCCAGTAACCTTTACTTTAATTCCACCAATCTA	327					LDL-B932	ATTCAAACATTGCTTCAATCATGCTTGTCCCAATTATCAT	491
		LDL-A933	AAAAACTAACATTTAAACTTCCTCCACCTGCACGTACGTC	327					LDL-B933	GTGTATTTAAATTAGATCACGTCACGCACAGACTCAGGTA	491
		LDL-A934	CGTAATACCTTCTGTTCCCCTTGCTCGTTATTATTTTTTA	327					LDL-B934	ACCAAAATTCCAAGCAGACTCCACTTACGCCTGATTACAA	490
		LDL-A935	CGTCAGACATTTTAACCCCAACATTCACTTGACACCCGAT	327					LDL-B935	AGGAAGTACCACTAGCCTTACAACCCTCTTCGCCTGACAC	490
		LDL-A936	CGAAAAGAATTACTACTCTACACTTCATCTACCATTCAAA	326					LDL-B936	TAGTCAACACATCCACTTCTCATTTAACCAGCGACCAGAA	490
		LDL-A937	CACGTACCACCCGCGATCCTAGCCTTGCCCCGACTTTGTT	325					LDL-B937	TCACATAACCTTCAGCGACCGCGTTATATACTTATTTGCA	490
		LDL-A938	TAAACTCATGCCACATTCAAATTCTGTAATCCACTTCCAA	325					LDL-B938	TCACCTAACTCATGATGTTCTCTTTACTCGAGTACGGTCT	490
		LDL-A939	TAACCCATCAACCACGCAACGTCTTATTCACTTTTCACCG	324					LDL-B939	AGACCTTAAACGTAATTAATTTCTTATCTTTGTAATCCAT	489
		LDL-A940	AAGCAACACAAACCAGAATCCTCTTGTCTTTTAACTCGCC	324					LDL-B940	ATTTCGATTTTATATTATTTCGCTTACCAACAACTGCAGA	489
		LDL-A941	TTTAACAAAAACCTAATTTTCACGGCGACACCTCATCCAA	324					LDL-B941	TAGGCCAGCCACAACAATTCAATCACTTATTCATAGCCCA	489
		LDL-A942	AGAACATGCAAGCCCGCACACAACCCGTAACTTTATACAA	322					LDL-B942	CATGCAGAATACAAACTTGTAACTATTTATAAATACGTGT	487
		LDL-A943	ACCTCGATTTTATATTATTTAGCTTACCAACAACTGCAGA	322					LDL-B943	TCCAACCAAACCATTCCGATTCGGCCAGCCGGCAATATCG	487
		LDL-A944	CCACACTCCAATTTAATACACATCAAGTCCACCTAGTCAA	322					LDL-B944	ACTCCCGAACCATCAGTTTTACAAATTATACTTTCGAGCT	486
		LDL-A945	AAGCGAAAGTTTCAACGAATACCATTCATTCATATATCTT	321					LDL-B945	CAGCAAAAAGCCACGTAATGAGCTACCACAAGAATAGTCG	486
		LDL-A946	AGCCACATACAAGCTCTTATTCAATCCAAATACAGAAATC	321					LDL-B946	TTATCATCAATTTAAATCTAGCCCATCCGCCATAACGTAA	486
		LDL-A947	TGGCCACAACCAATAGAACACAATTTTCATCTTACTTTTC	321					LDL-B947	ACCTCGATTTTATATTATTTCGCTTACCAACAACTGCGGA	485
		LDL-A948	TAAACACTTCCACCCATCCCGAAGGCTTCATCATCTCGCA	320					LDL-B948	GCTACTATTAATCAAATCTCGATCCACCAAGCTACCAGAA	485
		LDL-A949	TAGAGTGAAAGTAGCATTCCGAATATACTTTTGGTAGTTT	320					LDL-B949	TTCTTATGCCCTGAACACGAGCAACCACATCTCCAGATCT	484
		LDL-A950	GGGTTTTGAACACCGCATCCACTCGTTAATTTTACACGCT	320					LDL-B950	AATGTGTAATTCAACCGGTCCAATTCGCTAGGAGATACAT	482
		LDL-A951	GTTAGCTTTCGGCCAATCCCCCAATTCATTCCTGCGTCCG	320					LDL-B951	ACACGCAACCCATGTTTCAGCTACTCATTCCACTACCTTT	482
		LDL-A952	AACACGCACCAAGTCCCGATCGTTTTTTGCTTATTTAGGA	319					LDL-B952	AGGAAATCGCATATAATTTTCTTCATACGTCATTAAATTT	482
		LDL-A953	TTGCGAGGCATCCACATAACACACAACTCTAGCCTTTCTT	319					LDL-B953	ATCCATCCATTATCAAGATGAACAACCAATCAACCATCCC	482
		LDL-A954	ACCAACAAAACTACCAGCCTTTATCTTACCTTGCCAAGGA	319					LDL-B954	TAAGGTCGCCCGAAGTATCCCCATCAATAATCCAAAGAGT	482
		LDL-A955	TCATCACAACACCGCCAAAACATTCATCTTTCATTTACCA	318					LDL-B955	AAATAAATTATCTATCCTGTCCAACAATCACCAAAAGTTA	481
		LDL-A956	AACACCTTCAACCTCGTACACTATACACCTGATAATAATA	318					LDL-B956	ATTATGTCCTAACCCACTCCACTTCATATTAACCCCGATC	481
		LDL-A957	AGGTATGCAAATGAAAAAGGCTTTGAATATTAGTACAACC	318					LDL-B957	CAATGTAGACAGGCAAAATCCGTCCAACTACAATACGTCA	481
		LDL-A958	ACCACAAACCGCCCCGCTTCAATTTTTCCCGACTCAGCTA	318					LDL-B958	TAGAGAGGAAGAATTTTTTAAGTCAGCACAGGTTGTCCAT	481
		LDL-A959	AAACACGCACGAACCGTCTTTCCAGAATTATTATCCCAGC	317					LDL-B959	TGGTGCACGACGTACCACTTTAATCCTAATTATTCATTAA	481
		LDL-A960	CAAAAAACTACATTCATCCAAAAATCCCAAGAACGCAGCT	316					LDL-B960	GTCACCTGTTAAAATAAGGCAGATTTGCCACAGCCACGCG	480
		LDL-A961	ACTTACATACAATTAATTCATCCTTCCAAAATCAGCAGCT	316					LDL-B961	TTATTTAACTAGTCCAACAGATCTCCATTTTCATTAACCG	480
		LDL-A962	AGCTCTAGTGAAAAGAGGTCGCTCCACAATACATCGGTCT	315					LDL-B962	AAGATTACACCCACAACCTTCCCCGTCATTTCAATCTGCA	479
		LDL-A963	AGCATTAATTTAACCCGCCTGATCCACCAGAAACCCGGAA	315					LDL-B963	AGCTTCTCCACAAACCAATTATCTTTATCCACCATCAATC	479
		LDL-A964	AAAAACCGGTAAGTATCAGAACCACCTTCCCACAATTAAT	315					LDL-B964	ATAATTCAAGCAATCCACCCCTAAGTCAACCAAATATGTA	479
		LDL-A965	TTATTCCACACTTTCACTTTTGATTATTTCTTAACGCAGC	314					LDL-B965	CCTCATTACCAAACCCGATTTTCCCGTTTTCATCCACGTA	479
		LDL-A966	TATCATTTCCAGTTTAAACTCGATCCACCCCACACGTCGG	313					LDL-B966	TCAACCACAACATCCAGCAATTTTCATCCCATGCTACCCG	479
		LDL-A967	TTTTTTCGCCCCTCCGCATATTTTCTGCATACCGTATAGA	313					LDL-B967	ACATCGATTTTATATTATTTCGCTTACCAACAACTGCAGA	478
		LDL-A968	TCAATTGTTTATGTGGTTACCTTGCTTTATTATATACTCA	312					LDL-B968	CATACCGAATCTCCCAATGTCCCAACTAGTGCTCGTACAT	478
		LDL-A969	ATATCATCTATAATTTAAGAAACAAAATGTCCTTTTCACC	312					LDL-B969	CGAGAAGCACTGACCACTAACCTCGAACCACAATCATACC	478
		LDL-A970	GGATTGCAAACACCGATGAATGACCCTGTAGCGGGATCTG	312					LDL-B970	CTATTATCTGAATCCGTAATACATTCGAACCACAGCTCCA	478
		LDL-A971	AAGAAACACGTACCTCATTCACCTATCCCAATTTATTCCT	312					LDL-B971	GTTTGGACATTCAACGAGTAAACCTTCTTCCACTTATGTA	478
		LDL-A972	ACCTAGATTTTATATTATTTCGCTTACCAACAACTGCAGA	311					LDL-B972	TTTCACTCATCCACATCTTATCCAAACACAAGCTCAAAAT	478
		LDL-A973	AAATCACGAATTATACCAGACAGGCACAAGGACACCAGGA	311					LDL-B973	AAAGAGATGTCAACCAGTAACGTCTAGATCGACTTGTTAA	477
		LDL-A974	GACATACTCGATCTATTATTATTTTGAACATTTACCAAGA	311					LDL-B974	CAAAGATAAGCACACCCCGCACCTTACCCAGCAACTGGAT	477
		LDL-A975	ATAAAACACAGACCACAATTAGACTTTTATCTCGCCAACA	311					LDL-B975	AAAGCCACATCCACTCCATCTTCACTTGCTTATATGCGAA	476
		LDL-A976	TTTTCATTTATACATATTCCATCACCACTCTTATTCGCCC	310					LDL-B976	TCAGTCTGCACAAGACTATTGGCAAAGGACTAAAGAACCA	476
		LDL-A977	AACCTCACAGTACGAAGTAATTTTAATCTTTCTCGGTCGA	310					LDL-B977	TTCGCACAATTAAGCAATTACAAATCATACTACATGCAAT	476
		LDL-A978	AATCAACCACAACACAATCTTATCACACCAATTTAATCTA	310					LDL-B978	TTTTCAATCCTGACTTTAATCTACTTACTCAAATTAACTG	475
		LDL-A979	CCATGCCCACTCTACACTCTACATTACCACCTTAACTCGC	310					LDL-B979	ACGCATAAGTAGGTTCCGTCATATCATAATGCACGTCGAT	474
		LDL-A980	TAATCCACATAACAACCTTCACCCGACTTCCACCCAACCA	310					LDL-B980	AGGGTAACACAAGAATATGCTTTAACCTTTTCACCGCACC	474
		LDL-A981	AAACCGTACAATCGCTTATTCCACTCTTATACCCGTTCTT	309					LDL-B981	AACGGCTGAAACAAAACTAACCTCGCACCACTGCACCCAC	473
		LDL-A982	GAAGCTTCGCACACATGCCAGCTATATCCTTGACACGATT	309					LDL-B982	ACCAATTCCCACGCCGACACAATTTTTATACACGACTCTT	473
		LDL-A983	CCGGAAGACCAGAAATTCTTTTAACTTTTATAACATGCAA	308					LDL-B983	ATCAGACATATACACATCTGCATTTTTACTTATCACTCTC	473
		LDL-A984	TTAAATAAACTTTCAGAAATGCACAAGCTTAATTCAACTC	308					LDL-B984	GATAGGATCAAACACCAAATAGCACTTTACTTTTCATCTC	473
		LDL-A985	CCACTCATTTTATTTAAACCCTAGAATACAGTCCAAACCA	307					LDL-B985	TCCGAAGATTCATTACTAACCAATAGTCAAATCATATGCA	472
		LDL-A986	AGAGACCACAGCCAATCCCGAACATTCATTACATTTTTTT	307					LDL-B986	TACCACACAATCCCTCATCAACCTTAAACAGGCTGGCCGA	471
		LDL-A987	GTCAGCCTCTTCTATATAATTCACCTTGCCTCTCGTTCCT	307					LDL-B987	TATTGCGCTAAATACTTCTACACCGTCGTAGAGTTTGATC	471
		LDL-A988	GATGTGACCGACACTGCAAGATAGTTCCGACATTATTATT	307					LDL-B988	AATTCAGGACAATCCAGCAGTCGGTACAAGCATACCGGAA	470
		LDL-A989	TTCACGAAGCACCGTAACCAATACTCCCTTCTTTTTATTT	307					LDL-B989	ACTATTCGCAAAGCCGCGTGACTTTAACTCTTTAATTCCC	470
		LDL-A990	TCATTTTCTACTCTATCCCCTGACATACACACAAGAAGCG	306					LDL-B990	ACTGTTGACGGCCATATAATTACCCGATACCAACCCGATT	470
		LDL-A991	AACCGCATACTGATCACGCTCTAAATTTCTTTAACAACCT	306					LDL-B991	AGACATCATACACAACCAGATTATTGAATACACTAAACGC	470
		LDL-A992	GTGAGGATCGACACATACTTTCATATCTCGCTCGACGCTT	306					LDL-B992	TACAAAAAAACAACTCGTAATTAACCCTTTCCCTCGTAAT	470
		LDL-A993	AAACCAATAACCAAATAAATTCACGCCCTCTTAATAATCT	305					LDL-B993	TCAATTTCCCGTACATTAATAAACCGATGCATATGATCCA	470
		LDL-A994	ATACCACGCTTGCTATCTATCCCCTGTTTAACACGTGTCA	305					LDL-B994	TACCAAGATCGCAGGACTATAAAGCTTTATACTTTGCTAA	469
		LDL-A995	ATCAACACGTACCGGGGCCTCTTCGCTCGCCTTTAAACCA	304					LDL-B995	CGGTGATCTTATTCCTTTTTAACTTCATCAACACCACGAA	468
		LDL-A996	TTAATCAATTCCATACACACAATCTCATGCCCCGCACCGT	303					LDL-B996	ACTAAGAATTTGTTCATGCACCCATACAGTAGGGCCTGGA	467
		LDL-A997	TGTTTAATAATATCGTAACCAATTCCCATACGTCCAATGT	303					LDL-B997	GCCTCCACCGTTTATAAATCATCTATAAAAAATCTAGCTT	467
		LDL-A998	GCACAACCATACACGGACACGCTGCATTACCTTTAAATTT	303					LDL-B998	TATGAACCACATATTACTTTACGCGTCCGATCCAGCCCAT	467
		LDL-A999	CCCGCTTACATTAATAATCTCGAAGTCAACAACACGCCAA	303					LDL-B999	TCAGCCATCAACCACTCGATATCTTTACACCAGAAGCCAA	467
		LDL-A1000	GTCTAAGCCTCTATAGTAAACAAGGATATCGACAGATCCC	303					LDL-B1000	TCATGGAAACCACTTCATTCTCCCGCACGTCTTGAATCCC	467
