# Supplementary material for: Development of novel aptamers for low-density lipoprotein particle quantification
Source: PLoS One. 2018 Oct 11;13(10):e0205460. doi: 10.1371/journal.pone.0205460 (PMC6181373; doi:10.1371/journal.pone.0205460)
Supplement: S1 Dataset — (ZIP) [file pone.0205460.s001.zip › Supplementary Data/S3_Raw_serum_SPRi_data.xlsx]

## Sheet: KineticsData1
0	0	0	0	0	0	0	0	0	0	0	0	0	0	0	0	0	0	0	0	0	0	0	0	0	0	0	0	0	0	0	0	0	0	0	0	0	0	0	0	0	0	0
0.05	0.009	-0.0068	0.0019	-0.0016	0.0049	-0.009	0.0036	-0.0049	-0.001	0.0085	-0.0238	-0.0075	0.0008	-0.0076	0.0046	-0.0008	0.0184	0.0046	-0.0026	-0.0154	0.0048	0.002	0.0024	0.0288	-0.0117	0.0054	-0.0012	-0.0009	-0.0007	-0.0076	0.0017	0.0059	0.001	-0.0009	-0.0028	-0.0064	0.0047	0.0113	-0.0079	-0.006	-0.0033	0.0022
0.1	0.0178	0.0127	0.0238	0.0058	-0.0038	-0.014	-0.0147	0.0083	0.0055	0.0177	-0.0249	-0.0169	-0.0078	-0.017	0.0181	0.0118	0.0297	-0.0148	-0.0121	-0.0243	0.0113	0.0047	0.0057	0.0526	-0.0172	-0.0044	-0.0148	0.0078	-0.0047	-0.0013	0.008	0.0108	0.0071	0.0059	-0.0043	0.0042	-0.0006	0.015	-0.009	-0.0096	0.0064	-0.0011
0.15	0.0021	0.0058	0.038	0.016	-0.0144	-0.0314	-0.0192	0.0053	0.0111	0.0318	-0.0186	-0.0457	-0.0137	-0.0267	0.0176	0.0163	0.0379	-0.0261	-0.0335	-0.0376	0.0054	0.0053	0.0157	0.0759	-0.027	-0.0021	-0.0235	0.0036	0.0023	0.0061	0.0224	0.0175	0.0014	-0.0008	-0.0002	0.0009	0.0088	0.0246	-0.0055	-0.0009	0.0141	0.0062
0.2	0.0134	0.0059	0.0368	0.0089	-0.0286	-0.0362	-0.0254	0.0126	0.0103	0.0355	-0.0231	-0.0508	-0.007	-0.0282	0.0139	0.0102	0.0376	-0.023	-0.0412	-0.0433	-0.0015	0.0103	0.0087	0.0662	-0.0343	-0.0085	-0.0245	-0.0031	0.0023	0.0048	0.0212	0.0225	0.0036	-0.0015	-0.0034	0.0014	0.0006	0.0185	-0.0133	-0.0114	0.0074	-0.0018
0.25	0.012	-0.0036	0.0279	0.0022	-0.0005	-0.0197	-0.0108	0.0067	0.012	0.0268	-0.0198	-0.0201	-0.014	-0.0144	0.0158	0.0093	0.0332	-0.0103	-0.0216	-0.0251	-0.0006	0.0078	0.0038	0.0417	-0.0149	0.0086	-0.0165	-0.0061	0.0038	-0.0034	0.0084	0.0157	0.0018	0.0072	0.001	-0.0102	0.0048	0.0112	-0.0119	-0.0094	-0.0009	0.0003
0.3	-0.0063	-0.0052	0.016	0.003	0.0045	-0.0007	-0.0061	-0.0091	-0.0088	0.0015	-0.0067	-0.0092	0.0075	0.0017	0.0035	0.0013	0.0123	-0.0073	-0.0086	-0.0104	0.0029	0.0082	-0.0018	0.0385	-0.0148	0.0008	-0.0077	0.0018	-0.0024	-0.0092	0.0082	0.0138	0.0035	0.0029	-0.0045	-0.0094	0.013	0.0087	-0.0042	-0.0006	-0.0026	0.0044
0.35	0.0072	0.0017	0.0101	0.0121	0.0098	-0.0038	0.0064	0.0065	0.0004	0.0101	-0.0146	-0.0085	0.0036	-0.0079	0.0062	0.0074	0.0155	-0.0062	-0.0017	-0.0158	-0.0043	0.0001	-0.0036	0.0289	-0.0074	0.0112	0.0019	0.0066	-0.0052	-0.004	0.0177	0.0137	-0.0017	-0.0043	-0.0037	0.0025	0.009	-0.0012	-0.0092	0.0065	-0.0076	0.0059
0.4	0.0098	-0.0002	0.0252	0.0125	-0.0083	-0.0156	-0.0109	0.0038	0.0022	0.0268	-0.0136	-0.0131	-0.0075	-0.0082	0.0128	0.0077	0.0313	-0.0054	-0.0138	-0.0296	0.005	0.0045	0.0071	0.0562	-0.023	0.0064	-0.0141	-0.0003	0.0022	0.002	0.0165	0.0157	0.0024	0.0031	0.0036	-0.0041	0.0005	0.0186	-0.0129	0.0105	0.0139	0.003
0.45	0.0318	0.0193	0.0752	0.0247	-0.0554	-0.0711	-0.049	0.0255	0.0302	0.0722	-0.0489	-0.0812	-0.036	-0.0414	0.0293	0.0285	0.0886	-0.0514	-0.0766	-0.0787	0.0085	0.0194	0.0319	0.1455	-0.0785	-0.0236	-0.0753	0.01	0.0164	0.0176	0.0257	0.0189	0.0054	-0.0074	-0.0005	0.0181	0.0103	0.0442	-0.0363	-0.0159	0.0152	0.0146
0.5	0.0136	0	0.0309	0.0078	-0.0238	-0.0453	-0.0316	0.0165	0.0107	0.0494	-0.036	-0.0599	-0.0189	-0.0381	0.0232	0.0114	0.0468	-0.0402	-0.053	-0.0527	0.003	0.0147	0.0137	0.0961	-0.0615	-0.0153	-0.0574	0.005	0.0013	0.0051	0.0202	0.0139	-0.0049	0.0029	0.0007	-0.0032	-0.0005	0.0336	-0.0252	-0.0188	0.0086	-0.0056
0.55	0.0074	0.0105	0.0299	0.0116	-0.0292	-0.0364	-0.0242	0.0035	0.0027	0.0465	-0.0311	-0.051	-0.013	-0.0319	0.0175	0.0119	0.0588	-0.0246	-0.0393	-0.0449	0.001	0.0103	0.0125	0.0765	-0.0558	-0.0013	-0.0411	0.0027	-0.0001	0.0062	0.012	0.0125	0.0039	-0.0005	0.0035	-0.0016	0.0052	0.0233	-0.0242	-0.0106	0.0084	-0.0067
0.6	0.0149	0.0038	0.0427	0.0166	-0.0344	-0.0454	-0.0328	0.0135	0.0092	0.0427	-0.0393	-0.0549	-0.021	-0.0389	0.0172	0.0109	0.0555	-0.0336	-0.057	-0.0464	0.0082	0.0134	0.0107	0.0945	-0.0592	-0.0052	-0.0526	-0.0034	-0.0012	-0.0023	0.017	0.001	0.0037	-0.0022	-0.008	-0.0031	0.0049	0.0192	-0.0218	-0.008	0.007	-0.0043
0.65	0.0098	0.0131	0.0516	0.0209	-0.037	-0.0537	-0.0439	0.0137	0.0204	0.0608	-0.0296	-0.0599	-0.0241	-0.0336	0.0179	0.0185	0.0665	-0.0409	-0.0571	-0.0659	0.0016	0.0079	0.0246	0.1081	-0.0562	-0.0158	-0.0598	0.0019	0.0088	0.0051	0.0202	0.019	0.0124	-0.0037	0.0071	-0.0016	0.0054	0.0309	-0.0199	-0.011	0.0096	0.0051
0.7	0.0129	0.0079	0.0356	0.0125	-0.0334	-0.0442	-0.0271	0.0113	0.0136	0.0374	-0.0358	-0.0524	-0.0186	-0.0364	0.0275	0.0136	0.0606	-0.0316	-0.0507	-0.0497	0.0084	0.0095	0.0183	0.0833	-0.0469	-0.0161	-0.044	-0.0034	0.0014	0.0056	0.0293	0.0062	-0.006	-0.0049	-0.0033	0.0056	-0.0028	0.0207	-0.0206	-0.014	0.0105	0.0066
0.75	0.0146	0.0003	0.0217	0.0002	-0.0041	-0.0194	-0.0097	0.0079	0.007	0.0178	-0.0151	-0.0193	-0.0045	-0.0174	0.011	0.0092	0.0217	-0.0029	-0.0088	-0.0195	0.0004	-0.0032	-0.0001	0.0349	-0.0138	-0.0017	-0.0177	0.0006	0.0002	0.002	0.0126	0.0103	0.0065	-0.0035	-0.0153	-0.004	0.0119	-0.0086	-0.0126	0.0023	-0.0036	0.0088
0.8	-0.0023	-0.0049	0.0111	-0.002	-0.0002	-0.0094	-0.006	-0.0029	-0.0009	0.0016	-0.0167	-0.0149	-0.0083	-0.0136	0.0079	0.0017	0.0133	-0.0084	-0.0113	-0.0109	-0.0039	-0.0086	0.0032	0.0318	-0.0165	-0.0004	-0.009	-0.0041	-0.0147	-0.0069	0.0009	0.0167	0.0002	-0.009	-0.0066	-0.0124	-0.0042	-0.0088	-0.0133	-0.0036	-0.0045	0.0016
0.85	-0.0032	-0.0037	0.0133	0	-0.0107	-0.0256	-0.0199	-0.0033	-0.0009	0.0111	-0.0326	-0.0257	-0.0063	-0.0236	0.0078	-0.0023	0.0243	-0.018	-0.0208	-0.0284	0.0002	0	-0.0051	0.0316	-0.039	0.0015	-0.0231	-0.0052	-0.011	-0.0085	0.0106	-0.0033	-0.003	0.0011	-0.0071	-0.0083	-0.0042	-0.0007	-0.0311	-0.0045	-0.002	-0.0052
0.9	0.0044	0.0012	0.0226	0.0124	-0.0144	-0.0287	-0.022	0.0007	0.0066	0.0378	-0.0196	-0.0366	-0.0119	-0.0245	0.0133	0.014	0.0395	-0.0292	-0.0404	-0.0371	-0.0007	0.0039	0.0125	0.0745	-0.0399	-0.0119	-0.032	-0.0021	-0.0054	0.0017	0.0109	0.0074	0.007	-0.0019	-0.0018	-0.0062	0.0029	0.0088	-0.0194	-0.0033	0.0006	-0.0038
0.95	0.0168	0.0029	0.0308	0.0131	-0.0224	-0.0309	-0.0239	0.0155	0.0064	0.0309	-0.0244	-0.0419	-0.0111	-0.0218	0.0168	0.0026	0.0434	-0.0358	-0.0447	-0.0363	0.0005	0.0011	0.0088	0.0709	-0.0419	-0.0073	-0.0323	0.0008	0.0016	0.0058	0.0216	0.0154	0.0019	0.0043	-0.0024	-0.0045	0.0015	0.0084	-0.0179	-0.0091	0.0084	-0.0063
1	0.0011	-0.0086	0.0255	0.0098	-0.0209	-0.031	-0.0302	0.0074	-0.0072	0.0267	-0.0277	-0.0545	-0.018	-0.0405	0.012	0.0092	0.0399	-0.0264	-0.044	-0.04	-0.0041	-0.0027	-0.0026	0.0703	-0.0438	-0.0121	-0.0354	-0.0067	-0.0102	-0.0069	0.0055	0.0072	-0.003	-0.0078	-0.0117	-0.0081	-0.0033	0.012	-0.0302	-0.0124	-0.0005	-0.0159
1.05	0.0023	-0.0072	0.0008	-0.0029	0.0024	-0.0101	-0.0113	-0.0034	-0.0084	0.0057	-0.0256	-0.0063	-0.0069	-0.0123	-0.0006	-0.0004	-0.0053	-0.0067	0.0025	-0.0103	-0.0036	-0.0091	-0.0121	0.018	-0.0095	0.0079	-0.0039	-0.0058	-0.0072	-0.0186	-0.0036	0.0095	-0.0001	-0.0044	-0.0101	-0.0162	-0.0048	-0.0098	-0.0105	-0.0177	-0.0139	-0.0091
1.1	-0.0095	-0.018	0.0011	-0.0083	0.0076	-0.0007	0.0031	-0.013	-0.0185	-0.0038	-0.02	0.0074	-0.0006	-0.009	-0.0149	-0.0127	-0.0121	0.0035	0.0165	-0.0031	0.0031	-0.0177	-0.0143	0.0104	-0.004	0.0141	0.0075	-0.0059	-0.0086	-0.0162	0.0019	0.0033	0.0002	-0.009	-0.0085	-0.0169	0.0031	-0.012	-0.0126	-0.0065	-0.0093	-0.0097
1.15	-0.0097	-0.0133	-0.0006	-0.0079	0.0064	-0.0065	-0.0017	-0.0111	-0.0092	-0.009	-0.0187	-0.0003	-0.0175	-0.0071	0.0051	-0.0098	-0.002	-0.0039	-0.0009	-0.0113	-0.0028	-0.0109	-0.0118	0.0033	-0.0178	-0.0021	-0.0094	0.0014	-0.0132	-0.0153	-0.0024	0.0017	-0.0018	0.0019	-0.0143	-0.0157	-0.0177	-0.0182	-0.0207	-0.0017	-0.0143	-0.0034
1.2	-0.0071	-0.0112	0.0072	-0.0069	-0.0075	-0.0262	-0.0144	-0.0056	-0.0043	0.0155	-0.0169	-0.0272	-0.0098	-0.0224	0.002	0.0019	0.0119	-0.0105	-0.019	-0.0414	-0.01	-0.0019	-0.0045	0.0498	-0.0238	-0.0156	-0.0227	-0.0118	-0.0123	0.0033	0.0033	0.001	0.0014	-0.0057	-0.0158	-0.008	-0.0016	-0.0099	-0.0209	-0.0167	-0.0147	-0.0036
1.25	0.0008	-0.0035	0.0322	0.009	-0.0245	-0.025	-0.0195	0.0025	0.0006	0.0261	-0.037	-0.048	-0.0166	-0.0262	0.0036	0.0033	0.0359	-0.0225	-0.0362	-0.0418	0.0073	-0.0024	-0.0017	0.0698	-0.0341	-0.0077	-0.0385	-0.0027	-0.0095	-0.0069	-0.0007	0.0089	0.003	-0.0019	0.0036	0.0029	-0.005	0.0071	-0.022	-0.0142	0.0056	-0.0038
1.3	0.0051	-0.0059	0.0237	0.0084	-0.0208	-0.0378	-0.0314	-0.0017	-0.0019	0.0328	-0.0301	-0.0446	-0.0147	-0.0341	0.0136	-0.0019	0.0368	-0.0252	-0.0378	-0.0425	-0.0062	-0.0085	0.0046	0.0674	-0.0491	-0.0088	-0.0339	-0.0142	-0.0027	-0.0021	0.0125	0.0039	-0.0086	0	-0.0097	-0.01	-0.0041	-0.0083	-0.0287	-0.0164	-0.003	-0.0024
1.35	-0.0122	-0.0082	0.0103	0.0019	-0.0026	-0.0158	-0.0111	-0.0058	-0.0087	0.0038	-0.0156	-0.0165	-0.0077	-0.0229	0.0033	-0.0005	0.0092	-0.0082	-0.0036	-0.0213	-0.0104	-0.0107	-0.0104	0.0171	-0.0205	-0.0003	-0.0153	-0.0092	-0.0069	-0.0105	-0.0018	0.0082	0.0009	-0.0137	-0.0175	-0.0111	-0.0069	-0.0138	-0.0264	-0.0076	-0.0169	-0.0151
1.4	0.0025	-0.015	-0.0067	-0.0066	0.0022	-0.0116	0.0002	-0.0034	-0.0107	-0.0027	-0.0232	-0.0083	-0.0043	-0.0261	-0.0007	-0.01	-0.0045	-0.0059	0.0005	-0.0161	-0.0044	-0.0095	-0.0101	0.0054	-0.007	0.0061	-0.0004	-0.012	-0.0064	-0.0153	-0.0027	-0.0068	-0.0065	-0.0037	-0.0071	-0.0114	-0.0071	-0.0151	-0.0149	-0.0107	-0.009	0.0038
1.45	0.0005	-0.0178	0.0124	-0.0059	-0.0099	-0.0301	-0.0223	-0.0063	-0.0134	-0.0066	-0.0268	-0.022	-0.0007	-0.0176	0.0016	0.0078	0.0183	-0.0122	-0.0257	-0.0241	-0.0072	-0.0051	-0.013	0.0232	-0.0262	-0.0033	-0.0255	-0.0119	-0.0145	-0.0175	-0.0122	-0.005	-0.0121	-0.0055	-0.004	-0.0151	-0.0008	-0.0096	-0.0215	-0.008	-0.0079	-0.0073
1.5	0.0037	-0.0059	0.0181	0.0068	-0.022	-0.0254	-0.0224	-0.0081	-0.0012	0.0176	-0.029	-0.0394	-0.0105	-0.023	-0.0003	0.0022	0.0254	-0.0198	-0.0323	-0.0335	-0.0053	-0.0016	-0.0051	0.0288	-0.046	-0.0136	-0.0382	-0.0128	-0.0012	-0.0087	0.0055	0.0021	-0.0028	-0.0043	-0.0049	-0.0045	-0.0055	0.0026	-0.0284	-0.0161	-0.0065	-0.0128
1.55	0.0024	-0.0051	0.022	0.0056	-0.0205	-0.0316	-0.0261	0.0051	0.0024	0.0257	-0.035	-0.0423	-0.0254	-0.0304	0.009	-0.0031	0.024	-0.0238	-0.0428	-0.0448	-0.0087	0.0101	-0.0092	0.0569	-0.052	-0.0066	-0.0409	-0.0053	-0.0098	-0.0074	0.0124	0.0036	-0.0081	-0.0099	-0.0028	-0.007	-0.0031	0.0029	-0.0305	-0.0252	-0.0042	-0.0064
1.6	0.0042	-0.0018	0.014	-0.0021	-0.0248	-0.0294	-0.0285	-0.0022	-0.0105	0.0138	-0.0253	-0.0454	-0.0194	-0.0305	-0.0035	-0.001	0.0156	-0.0254	-0.0347	-0.0353	-0.0105	-0.0027	-0.0068	0.0407	-0.0389	-0.0175	-0.0327	-0.0131	-0.0081	-0.0144	-0.0013	0.0026	-0.0086	-0.0074	-0.0136	-0.0112	-0.0071	-0.0086	-0.0157	-0.0133	-0.0153	-0.0003
1.65	-0.004	-0.0223	0.002	-0.0156	-0.0013	-0.0137	-0.011	-0.0085	-0.0188	-0.0029	-0.0231	-0.0151	-0.0101	-0.0251	-0.0101	-0.008	-0.0029	-0.005	-0.0039	-0.0184	-0.0052	-0.0139	-0.0133	0.0276	-0.0187	-0.0098	-0.0191	-0.0119	-0.0118	-0.0254	0.0017	-0.0052	-0.0116	-0.0028	-0.0065	-0.0129	-0.0116	-0.0116	-0.01	-0.0146	-0.0147	-0.0079
1.7	-0.0135	-0.0193	-0.0089	-0.0171	-0.0039	-0.0129	-0.0116	-0.0149	-0.0151	-0.0169	-0.0268	-0.0047	-0.0142	-0.022	-0.0136	-0.0165	-0.0096	0.0017	-0.0034	-0.0162	-0.0162	-0.0164	-0.0219	-0.0104	-0.0138	-0.0133	-0.0081	-0.0135	-0.0165	-0.0227	-0.01	-0.0089	-0.0139	-0.0181	-0.0189	-0.0183	-0.0112	-0.0242	-0.0169	-0.0213	-0.0333	-0.0086
1.75	-0.0026	-0.022	-0.0019	-0.0151	0.0036	-0.0075	-0.003	-0.0154	-0.0158	-0.0069	-0.0194	-0.0097	-0.0057	-0.0227	-0.0041	-0.0185	0.0015	-0.0117	-0.0061	-0.0137	-0.0096	-0.0119	-0.0157	-0.0065	-0.0101	-0.0059	-0.0066	-0.0107	-0.016	-0.0207	-0.005	-0.0084	-0.0133	-0.0097	-0.0091	-0.0112	-0.0061	-0.0222	-0.026	-0.014	-0.0175	-0.0093
1.8	-0.0065	-0.0179	0.0045	-0.0016	-0.0174	-0.0345	-0.0259	-0.014	-0.0131	0.0084	-0.0324	-0.0341	-0.0305	-0.0288	-0.009	-0.001	0.0232	-0.0194	-0.0298	-0.0406	-0.0146	-0.0145	-0.0167	0.0335	-0.0442	-0.0153	-0.0248	-0.0186	-0.0205	-0.0161	-0.0017	-0.0032	-0.0124	-0.0091	-0.0229	-0.0234	-0.0043	-0.0139	-0.0319	-0.0183	-0.0215	-0.0151
1.85	-0.0047	-0.0127	0.0131	0.0059	-0.0268	-0.0435	-0.0376	-0.0015	-0.0094	0.0176	-0.0332	-0.0539	-0.0291	-0.0352	-0.0005	0.0055	0.0227	-0.0322	-0.0445	-0.0491	-0.0148	-0.0094	-0.0005	0.066	-0.0496	-0.0191	-0.0478	-0.0114	-0.0037	-0.0099	0.0104	0.0062	-0.0149	-0.0138	-0.0108	-0.0096	-0.0149	-0.012	-0.0248	-0.028	-0.0185	-0.015
1.9	-0.0086	-0.0089	0.0056	-0.0053	-0.0291	-0.0408	-0.0234	-0.0123	-0.0073	0.0094	-0.0332	-0.0446	-0.027	-0.0412	0.0013	-0.0017	0.0188	-0.0324	-0.0401	-0.0474	-0.0087	-0.0168	-0.0119	0.0397	-0.04	-0.0159	-0.0382	-0.0138	-0.0167	-0.0179	-0.0022	-0.0025	-0.0085	-0.0121	-0.0202	-0.0158	-0.0164	-0.0202	-0.0345	-0.0232	-0.0171	-0.0141
1.95	-0.0024	-0.0144	-0.0083	-0.0117	-0.0059	-0.0133	-0.02	-0.0181	-0.0209	-0.0188	-0.0296	-0.0168	-0.0119	-0.0299	-0.0113	-0.0137	-0.0089	-0.0166	-0.0063	-0.0307	-0.0137	-0.0179	-0.0173	-0.0024	-0.0288	-0.0098	-0.0202	-0.0204	-0.0137	-0.0277	-0.0109	-0.0027	-0.0101	-0.0092	-0.0177	-0.0215	-0.0171	-0.0291	-0.0265	-0.0145	-0.0254	-0.0156
2	-0.0136	-0.0157	0.0029	-0.0089	-0.0107	-0.0176	-0.0225	-0.0227	-0.0188	-0.0002	-0.0257	-0.0246	-0.0106	-0.0235	-0.0023	-0.0105	-0.0096	-0.0115	-0.019	-0.029	-0.0097	-0.0122	-0.0215	0.0051	-0.0187	-0.0092	-0.0215	-0.0126	-0.0206	-0.0202	-0.0038	0.0034	-0.0199	-0.0103	-0.018	-0.0148	-0.0124	-0.0177	-0.0241	-0.021	-0.0304	-0.0242
2.05	-0.0117	-0.0185	0.0021	-0.0144	-0.0067	-0.0236	-0.0222	-0.0091	-0.0094	-0.0114	-0.0292	-0.0191	-0.0287	-0.0236	-0.0044	-0.0135	0.0042	-0.0178	-0.0169	-0.0371	-0.0162	-0.0184	-0.0192	0.0346	-0.0444	-0.0125	-0.0341	-0.0171	-0.0149	-0.0202	-0.0031	-0.0016	-0.0086	-0.0064	-0.0122	-0.0253	-0.0202	-0.0235	-0.0299	-0.0172	-0.0227	-0.0153
2.1	-0.0051	-0.008	0.0051	-0.0019	-0.0277	-0.033	-0.0337	-0.0138	-0.0096	0.0025	-0.0366	-0.0418	-0.0204	-0.0352	-0.0082	-0.0021	0.0178	-0.0272	-0.044	-0.0413	-0.023	-0.0139	-0.0134	0.041	-0.0481	-0.0279	-0.0315	-0.025	-0.0097	-0.0256	-0.0008	0.0047	-0.0265	-0.0096	-0.0165	-0.0194	-0.007	-0.018	-0.0349	-0.0238	-0.0229	-0.0224
2.15	-0.0036	-0.0134	0.0176	-0.0095	-0.0254	-0.0372	-0.0314	-0.0076	-0.013	0.0103	-0.0341	-0.0548	-0.0295	-0.0393	-0.0144	-0.011	0.0182	-0.0341	-0.0436	-0.0578	-0.0197	-0.0193	-0.0105	0.0436	-0.0463	-0.019	-0.0335	-0.0187	-0.0111	-0.0192	-0.0049	-0.0036	-0.0094	-0.0118	-0.0172	-0.0202	-0.0099	-0.0197	-0.0263	-0.0308	-0.0208	-0.0204
2.2	-0.0157	-0.0148	0.0116	-0.0055	-0.0309	-0.0383	-0.0258	-0.0159	-0.017	0.0086	-0.0419	-0.0389	-0.0227	-0.0384	-0.0163	-0.0105	0.0092	-0.0285	-0.0365	-0.0365	-0.0185	-0.0194	-0.0202	0.0397	-0.0525	-0.0224	-0.0346	-0.0173	-0.0243	-0.0209	-0.0043	-0.0026	-0.0206	-0.011	-0.0182	-0.0255	-0.0285	-0.0178	-0.02	-0.0318	-0.021	-0.0173
2.25	-0.0207	-0.0269	-0.0215	-0.0192	0.0008	-0.013	-0.0149	-0.0224	-0.0347	-0.0379	-0.0338	-0.015	-0.0149	-0.0257	-0.0128	-0.0176	-0.0173	-0.0184	-0.0134	-0.0275	-0.0192	-0.0316	-0.027	-0.0065	-0.0179	-0.0146	-0.0178	-0.0244	-0.0324	-0.0303	-0.0202	-0.0164	-0.0078	-0.0226	-0.0244	-0.0341	-0.0199	-0.0353	-0.0267	-0.0304	-0.0359	-0.0182
2.3	-0.0043	-0.0321	-0.0173	-0.011	-0.0035	-0.0107	-0.0169	-0.0168	-0.0318	-0.0212	-0.0221	-0.0211	-0.0152	-0.0285	-0.0217	-0.0219	-0.023	-0.0009	-0.0064	-0.0233	-0.0205	-0.0245	-0.0334	-0.0175	-0.0127	-0.0147	-0.0221	-0.0283	-0.0207	-0.0328	-0.0177	-0.0202	-0.0166	-0.0156	-0.021	-0.027	-0.0303	-0.0444	-0.027	-0.0277	-0.0288	-0.018
2.35	-0.0078	-0.019	-0.0056	-0.0094	-0.0053	-0.013	-0.022	-0.0188	-0.0186	-0.0193	-0.0314	-0.0154	-0.0144	-0.0356	-0.0175	-0.0214	-0.0192	-0.0071	-0.0202	-0.024	-0.0216	-0.0176	-0.0217	-0.002	-0.0234	-0.0176	-0.0186	-0.0253	-0.0203	-0.0339	-0.0159	-0.0068	-0.014	-0.0223	-0.0255	-0.0277	-0.0172	-0.0328	-0.0291	-0.0272	-0.0276	-0.0241
2.4	-0.017	-0.0205	0.0028	-0.0136	-0.0238	-0.0249	-0.0304	-0.0195	-0.0224	-0.0105	-0.0403	-0.036	-0.0299	-0.0379	-0.0199	-0.0158	0.0052	-0.0217	-0.0274	-0.0363	-0.0248	-0.0202	-0.0228	0.0174	-0.0491	-0.0184	-0.0253	-0.0214	-0.0353	-0.0276	-0.0068	-0.0106	-0.0159	-0.0028	-0.0193	-0.0234	-0.0175	-0.0241	-0.0416	-0.0402	-0.0161	-0.0146
2.45	-0.0095	-0.0165	0.0073	-0.0172	-0.0263	-0.0483	-0.0399	-0.0182	-0.0131	0.0099	-0.0425	-0.0408	-0.0315	-0.0417	-0.0066	-0.0115	0.0164	-0.0331	-0.0496	-0.0595	-0.0153	-0.0173	-0.019	0.0494	-0.0578	-0.025	-0.0493	-0.0224	-0.0142	-0.0219	-0.0098	-0.0114	-0.0282	-0.0214	-0.0219	-0.021	-0.0159	-0.0178	-0.0323	-0.0372	-0.022	-0.009
2.5	-0.0083	-0.0083	0.0097	-0.013	-0.0163	-0.0354	-0.0285	-0.0152	-0.0164	-0.0061	-0.036	-0.0253	-0.02	-0.046	-0.0076	-0.0133	-0.0019	-0.0209	-0.0313	-0.0341	-0.0111	-0.0208	-0.018	0.018	-0.0324	-0.0076	-0.0297	-0.0186	-0.0228	-0.0283	-0.0105	-0.0034	-0.0099	-0.0053	-0.0186	-0.0248	-0.0237	-0.0288	-0.0306	-0.0322	-0.0186	-0.016
2.55	-0.0157	-0.0314	-0.0102	-0.0204	-0.0107	-0.0251	-0.0143	-0.0294	-0.0343	-0.0197	-0.023	-0.0148	-0.0172	-0.0239	-0.0181	-0.0249	-0.0173	-0.0209	-0.0138	-0.0279	-0.0251	-0.0296	-0.0321	-0.0142	-0.0299	-0.009	-0.0108	-0.0161	-0.0217	-0.0288	-0.0219	-0.0219	-0.0194	-0.0223	-0.0179	-0.0321	-0.0221	-0.0464	-0.0334	-0.0211	-0.0343	-0.0253
2.6	-0.0236	-0.0206	-0.0125	-0.0157	-0.0115	-0.0285	-0.0211	-0.0225	-0.0225	-0.0157	-0.0265	-0.0314	-0.0232	-0.0359	-0.0221	-0.0228	-0.0059	-0.0145	-0.0197	-0.0312	-0.012	-0.0256	-0.0324	0.0023	-0.0398	-0.0178	-0.0308	-0.0208	-0.0224	-0.0327	-0.0149	-0.0093	-0.0169	-0.0176	-0.0246	-0.031	-0.0136	-0.0409	-0.0286	-0.0284	-0.0325	-0.0238
2.65	-0.014	-0.018	0.0112	-0.0124	-0.0303	-0.0426	-0.0343	-0.0201	-0.0224	-0.0039	-0.0351	-0.0413	-0.0342	-0.0386	-0.0178	-0.02	0.0038	-0.0238	-0.0363	-0.0536	-0.0124	-0.0273	-0.0179	0.0224	-0.0387	-0.0246	-0.0432	-0.0192	-0.0294	-0.0293	-0.0105	-0.0078	-0.0133	-0.0266	-0.0162	-0.0336	-0.0245	-0.0233	-0.0329	-0.0298	-0.0224	-0.0265
2.7	-0.0136	-0.0176	-0.001	-0.0112	-0.0205	-0.0425	-0.0369	-0.0223	-0.014	-0.0073	-0.0461	-0.0531	-0.031	-0.049	-0.0081	-0.0102	0.0036	-0.0349	-0.047	-0.0583	-0.0152	-0.0269	-0.0211	0.0299	-0.0542	-0.0227	-0.0498	-0.0243	-0.018	-0.0179	-0.0126	-0.0107	-0.0157	-0.0064	-0.0335	-0.031	-0.0211	-0.0262	-0.0436	-0.0444	-0.02	-0.0312
2.75	-0.0132	-0.0155	0.0061	-0.019	-0.0289	-0.0425	-0.0375	-0.0131	-0.0181	-0.0022	-0.0441	-0.0538	-0.037	-0.0527	-0.0125	-0.0171	0.0084	-0.0384	-0.0428	-0.0603	-0.0201	-0.0257	-0.0226	0.036	-0.0587	-0.0269	-0.0459	-0.0267	-0.0209	-0.0246	-0.0112	-0.0146	-0.0291	-0.0211	-0.0315	-0.026	-0.0233	-0.0273	-0.0441	-0.0392	-0.0237	-0.0249
2.8	-0.0169	-0.0321	-0.009	-0.0222	-0.0307	-0.0382	-0.0397	-0.03	-0.0246	-0.005	-0.0427	-0.0476	-0.0359	-0.0504	-0.0222	-0.0176	0.0003	-0.0327	-0.0429	-0.0364	-0.0235	-0.0207	-0.0289	0.0088	-0.0533	-0.0248	-0.039	-0.0279	-0.029	-0.0331	-0.0084	-0.0081	-0.0293	-0.0181	-0.0286	-0.0363	-0.0268	-0.0338	-0.0429	-0.0426	-0.0249	-0.0236
2.85	-0.0251	-0.0365	-0.0288	-0.0286	-0.0103	-0.0211	-0.0189	-0.035	-0.0407	-0.0398	-0.0378	-0.0132	-0.0246	-0.0331	-0.0383	-0.0226	-0.0309	-0.0195	0.0018	-0.0254	-0.0213	-0.0312	-0.0346	-0.042	-0.0269	-0.0138	-0.0217	-0.0313	-0.0394	-0.0346	-0.0297	-0.0261	-0.0158	-0.0289	-0.0255	-0.0405	-0.0204	-0.0549	-0.0401	-0.0253	-0.0437	-0.0283
2.9	-0.0181	-0.0219	-0.0205	-0.0326	-0.0062	-0.0227	-0.0162	-0.0281	-0.0309	-0.039	-0.034	-0.0214	-0.0179	-0.0299	-0.0186	-0.0215	-0.0375	-0.0167	-0.0097	-0.0181	-0.0241	-0.0254	-0.0344	-0.0256	-0.0205	-0.0142	-0.021	-0.0233	-0.0281	-0.0285	-0.0207	-0.0107	-0.0197	-0.0242	-0.0237	-0.0329	-0.0228	-0.0472	-0.0437	-0.0195	-0.0433	-0.0274
2.95	-0.0289	-0.035	-0.0207	-0.023	-0.0205	-0.0362	-0.0283	-0.0284	-0.0288	-0.0181	-0.0353	-0.0351	-0.0259	-0.0409	-0.0192	-0.025	-0.0149	-0.0235	-0.0285	-0.0419	-0.0295	-0.0344	-0.0407	0.0002	-0.0414	-0.0291	-0.035	-0.0264	-0.0351	-0.0383	-0.0225	-0.0214	-0.0231	-0.0359	-0.0206	-0.0376	-0.0342	-0.0425	-0.0379	-0.0357	-0.0389	-0.0357
3	-0.023	-0.0331	-0.0055	-0.0152	-0.0263	-0.0439	-0.0379	-0.0288	-0.0235	-0.0082	-0.0447	-0.0525	-0.0305	-0.0544	-0.0231	-0.0206	-0.0059	-0.0351	-0.0484	-0.0465	-0.0297	-0.0253	-0.0371	0.0238	-0.0591	-0.0255	-0.0442	-0.0305	-0.0253	-0.0288	-0.016	-0.0109	-0.0288	-0.0256	-0.0302	-0.0379	-0.0199	-0.0496	-0.0435	-0.0316	-0.0305	-0.0326
3.05	-0.0151	-0.022	-0.0117	-0.0218	-0.0347	-0.0578	-0.0424	-0.0214	-0.0207	-0.0065	-0.045	-0.0473	-0.0443	-0.0506	-0.0064	-0.0217	0.0049	-0.0367	-0.0496	-0.0511	-0.0271	-0.0194	-0.0301	0.0056	-0.0636	-0.0341	-0.0517	-0.0229	-0.0202	-0.0309	-0.0119	-0.0137	-0.0269	-0.0248	-0.0277	-0.0296	-0.0245	-0.0403	-0.0489	-0.0399	-0.0246	-0.0183
3.1	-0.0215	-0.039	-0.0083	-0.0293	-0.025	-0.041	-0.0356	-0.0286	-0.0327	-0.0197	-0.0461	-0.0417	-0.0252	-0.0376	-0.0245	-0.0262	-0.0104	-0.0396	-0.0404	-0.0486	-0.0313	-0.0279	-0.0382	-0.0072	-0.0544	-0.0237	-0.0365	-0.0254	-0.0303	-0.038	-0.0265	-0.0203	-0.0229	-0.0187	-0.0247	-0.0349	-0.0274	-0.0485	-0.0469	-0.0343	-0.0321	-0.0311
3.15	-0.0202	-0.034	-0.0222	-0.0259	-0.0188	-0.0306	-0.032	-0.0306	-0.0279	-0.0431	-0.0337	-0.0236	-0.0318	-0.0438	-0.0249	-0.0246	-0.0303	-0.0228	-0.0198	-0.0341	-0.0238	-0.0298	-0.0331	-0.028	-0.034	-0.0152	-0.0214	-0.0291	-0.0333	-0.0334	-0.028	-0.0165	-0.0216	-0.0315	-0.0323	-0.0455	-0.0226	-0.0466	-0.0403	-0.0358	-0.0382	-0.031
3.2	-0.027	-0.0384	-0.0201	-0.0281	-0.0186	-0.0341	-0.0319	-0.0274	-0.0356	-0.024	-0.0475	-0.0359	-0.0286	-0.0429	-0.0274	-0.0241	-0.0253	-0.0228	-0.0229	-0.0347	-0.0277	-0.0311	-0.0368	-0.0189	-0.0487	-0.0229	-0.0379	-0.0359	-0.0322	-0.0372	-0.0236	-0.0256	-0.0284	-0.0318	-0.0366	-0.0445	-0.0274	-0.0441	-0.0419	-0.0407	-0.0372	-0.0305
3.25	-0.021	-0.0278	-0.0109	-0.0246	-0.034	-0.0372	-0.0368	-0.0248	-0.02	-0.0153	-0.0542	-0.0407	-0.0305	-0.051	-0.0206	-0.0221	-0.0062	-0.0345	-0.0346	-0.0411	-0.031	-0.0308	-0.0333	0.0087	-0.0558	-0.0247	-0.0458	-0.0319	-0.0284	-0.0382	-0.027	-0.0159	-0.0193	-0.021	-0.0207	-0.0405	-0.0256	-0.0483	-0.0424	-0.0329	-0.0331	-0.0334
3.3	-0.0207	-0.0226	0	-0.0208	-0.0414	-0.0539	-0.0432	-0.0209	-0.0285	-0.0045	-0.0411	-0.0597	-0.0344	-0.0515	-0.0144	-0.0193	0.0078	-0.0524	-0.0481	-0.0609	-0.0374	-0.0238	-0.0267	0.0376	-0.0671	-0.0327	-0.0485	-0.0323	-0.0308	-0.038	-0.0104	-0.0179	-0.0261	-0.0237	-0.0287	-0.0281	-0.0319	-0.0362	-0.0439	-0.0431	-0.0227	-0.0308
3.35	-0.0157	-0.033	-0.0089	-0.0179	-0.0442	-0.0519	-0.0358	-0.0206	-0.0274	-0.0108	-0.0554	-0.0694	-0.0427	-0.0507	-0.0232	-0.0215	-0.0073	-0.0537	-0.0596	-0.0585	-0.0267	-0.0325	-0.0292	0.0264	-0.0696	-0.0382	-0.0469	-0.0267	-0.0251	-0.0363	-0.0213	-0.0195	-0.0356	-0.028	-0.0252	-0.0371	-0.0341	-0.045	-0.0479	-0.0376	-0.0276	-0.0329
3.4	-0.0177	-0.0312	-0.0162	-0.0229	-0.0292	-0.0456	-0.041	-0.0358	-0.0381	-0.0242	-0.0435	-0.0491	-0.0347	-0.0509	-0.0252	-0.0253	-0.0242	-0.0301	-0.0461	-0.0401	-0.0311	-0.0408	-0.0439	-0.0068	-0.0386	-0.0335	-0.034	-0.0334	-0.0238	-0.0368	-0.0281	-0.0177	-0.0202	-0.0332	-0.0421	-0.0335	-0.0403	-0.0513	-0.0407	-0.039	-0.0344	-0.031
3.45	-0.0397	-0.0434	-0.0323	-0.0376	-0.0072	-0.0219	-0.0293	-0.0439	-0.0531	-0.0493	-0.041	-0.0145	-0.0335	-0.0409	-0.0327	-0.0442	-0.0456	-0.0246	-0.0103	-0.0175	-0.0367	-0.0384	-0.0579	-0.0403	-0.0378	-0.0218	-0.0159	-0.0405	-0.0438	-0.054	-0.0327	-0.0327	-0.0272	-0.0256	-0.0438	-0.0511	-0.0424	-0.0557	-0.0588	-0.0313	-0.0509	-0.0322
3.5	-0.0219	-0.0514	-0.0308	-0.0352	-0.0191	-0.0307	-0.0291	-0.0432	-0.045	-0.0473	-0.0426	-0.0194	-0.0342	-0.04	-0.0319	-0.0404	-0.0429	-0.0189	-0.0213	-0.026	-0.03	-0.0403	-0.0453	-0.0355	-0.0401	-0.0288	-0.0274	-0.0349	-0.0391	-0.0483	-0.0369	-0.0246	-0.0329	-0.0346	-0.0442	-0.0501	-0.0365	-0.0593	-0.0485	-0.0384	-0.047	-0.0338
3.55	-0.0293	-0.0383	-0.024	-0.0305	-0.025	-0.0291	-0.03	-0.0279	-0.0439	-0.0286	-0.0409	-0.031	-0.0356	-0.047	-0.0285	-0.0233	-0.0285	-0.0384	-0.0267	-0.0444	-0.0313	-0.0343	-0.04	-0.0155	-0.052	-0.0254	-0.0295	-0.0347	-0.0387	-0.0433	-0.0211	-0.0216	-0.0253	-0.0228	-0.0261	-0.0502	-0.0325	-0.0629	-0.0575	-0.0396	-0.0386	-0.0265
3.6	-0.0261	-0.0346	-0.0103	-0.0229	-0.0444	-0.0556	-0.0533	-0.0234	-0.033	-0.022	-0.053	-0.0664	-0.0472	-0.0529	-0.0252	-0.0322	-0.0048	-0.0401	-0.0538	-0.0646	-0.0381	-0.0329	-0.0437	0.0027	-0.0667	-0.0434	-0.0491	-0.0351	-0.0403	-0.035	-0.0265	-0.0162	-0.0318	-0.0398	-0.0363	-0.0419	-0.0377	-0.0394	-0.0541	-0.0488	-0.0352	-0.0286
3.65	-0.0179	-0.0366	-0.0036	-0.0199	-0.0304	-0.062	-0.0527	-0.0299	-0.0324	-0.0102	-0.0587	-0.0598	-0.0414	-0.0564	-0.0194	-0.0174	0.0017	-0.0481	-0.0607	-0.0608	-0.0303	-0.0278	-0.0324	0.0224	-0.0765	-0.0351	-0.0673	-0.045	-0.0219	-0.0414	-0.0257	-0.011	-0.0231	-0.0286	-0.0328	-0.0384	-0.0298	-0.0512	-0.0523	-0.0454	-0.0264	-0.0384
3.7	-0.0175	-0.0432	-0.0196	-0.0231	-0.0339	-0.0465	-0.0481	-0.0419	-0.0357	-0.0309	-0.051	-0.0417	-0.0375	-0.0546	-0.0283	-0.0356	-0.0227	-0.0393	-0.0395	-0.0514	-0.0322	-0.0398	-0.0441	-0.0092	-0.057	-0.0338	-0.0417	-0.0361	-0.0344	-0.04	-0.0369	-0.0226	-0.0351	-0.0359	-0.0409	-0.045	-0.0388	-0.0596	-0.0571	-0.0405	-0.0418	-0.0363
3.75	-0.0344	-0.0451	-0.0328	-0.0353	-0.0185	-0.038	-0.0321	-0.0422	-0.0427	-0.0448	-0.0454	-0.026	-0.0358	-0.0491	-0.0366	-0.0325	-0.0397	-0.0276	-0.0217	-0.0388	-0.0395	-0.0412	-0.0489	-0.0443	-0.0399	-0.0192	-0.0336	-0.034	-0.0468	-0.0519	-0.0376	-0.0309	-0.0391	-0.0353	-0.0405	-0.0468	-0.0323	-0.0611	-0.0541	-0.0365	-0.0489	-0.0426
3.8	-0.0293	-0.0355	-0.0282	-0.0362	-0.0375	-0.0323	-0.0384	-0.0386	-0.0368	-0.0295	-0.0495	-0.0377	-0.032	-0.0441	-0.0263	-0.0289	-0.03	-0.027	-0.03	-0.0362	-0.0353	-0.0376	-0.0523	-0.0313	-0.0557	-0.0304	-0.0299	-0.0416	-0.0297	-0.0374	-0.0317	-0.0263	-0.0402	-0.0256	-0.039	-0.0438	-0.045	-0.0635	-0.0474	-0.0383	-0.0381	-0.036
3.85	-0.0243	-0.046	-0.0156	-0.0277	-0.0387	-0.0382	-0.0384	-0.0316	-0.0367	-0.0252	-0.0573	-0.0461	-0.0394	-0.0482	-0.027	-0.0318	-0.0187	-0.044	-0.0464	-0.0645	-0.0361	-0.0301	-0.0373	-0.0081	-0.0547	-0.0348	-0.0492	-0.0422	-0.0345	-0.0456	-0.0267	-0.0198	-0.0296	-0.0345	-0.0302	-0.0441	-0.0399	-0.0547	-0.0619	-0.0483	-0.0374	-0.0335
3.9	-0.0282	-0.0337	-0.0089	-0.0183	-0.0525	-0.0673	-0.0468	-0.0333	-0.0391	-0.0118	-0.0629	-0.073	-0.0464	-0.058	-0.0306	-0.0318	-0.007	-0.0547	-0.0622	-0.0628	-0.0286	-0.0276	-0.0482	0.0166	-0.0779	-0.0395	-0.0612	-0.0333	-0.0434	-0.0359	-0.019	-0.0156	-0.0408	-0.0407	-0.041	-0.0494	-0.038	-0.0579	-0.0511	-0.0538	-0.0394	-0.0305
3.95	-0.0291	-0.0302	0.0049	-0.0205	-0.0427	-0.0642	-0.0612	-0.0258	-0.0341	-0.0084	-0.0468	-0.0727	-0.0548	-0.0638	-0.0293	-0.0252	0.0067	-0.0432	-0.0782	-0.072	-0.0349	-0.0353	-0.029	0.0353	-0.0778	-0.0487	-0.0686	-0.0362	-0.0259	-0.0356	-0.0166	-0.0238	-0.0207	-0.0358	-0.0427	-0.0459	-0.0434	-0.0389	-0.0545	-0.049	-0.0387	-0.0298
4	-0.0288	-0.0355	-0.027	-0.0256	-0.036	-0.0445	-0.0425	-0.0358	-0.0377	-0.0234	-0.0576	-0.0545	-0.0417	-0.0558	-0.0408	-0.0448	-0.0221	-0.0429	-0.0442	-0.052	-0.0402	-0.0371	-0.048	-0.0114	-0.0559	-0.0371	-0.0424	-0.0435	-0.0394	-0.047	-0.0235	-0.0314	-0.0351	-0.0287	-0.0338	-0.0512	-0.037	-0.065	-0.0581	-0.0541	-0.0391	-0.0451
4.05	-0.041	-0.0547	-0.0389	-0.0475	-0.0206	-0.0257	-0.0305	-0.0538	-0.0575	-0.0558	-0.0434	-0.0336	-0.0279	-0.0491	-0.0436	-0.0453	-0.0484	-0.0277	-0.0254	-0.0337	-0.0392	-0.0495	-0.0668	-0.0615	-0.0458	-0.029	-0.0274	-0.0471	-0.0455	-0.0572	-0.0373	-0.0349	-0.0316	-0.0329	-0.0408	-0.0609	-0.0441	-0.0765	-0.044	-0.0381	-0.0529	-0.0538
4.1	-0.0346	-0.0475	-0.0413	-0.042	-0.0258	-0.0297	-0.0451	-0.0507	-0.0546	-0.0536	-0.0402	-0.0354	-0.042	-0.0519	-0.0406	-0.0422	-0.0484	-0.0341	-0.0281	-0.044	-0.0455	-0.0531	-0.0686	-0.0398	-0.0378	-0.0349	-0.0284	-0.046	-0.0458	-0.0538	-0.0456	-0.0229	-0.0385	-0.0472	-0.0413	-0.0596	-0.0384	-0.0768	-0.0567	-0.0366	-0.0546	-0.0454
4.15	-0.0374	-0.0485	-0.0349	-0.041	-0.0297	-0.031	-0.0477	-0.0454	-0.0448	-0.0397	-0.0435	-0.0312	-0.0399	-0.0632	-0.0423	-0.0447	-0.0358	-0.0408	-0.0442	-0.0487	-0.0438	-0.0525	-0.0666	-0.0214	-0.0613	-0.032	-0.0342	-0.0473	-0.0432	-0.0487	-0.0431	-0.019	-0.035	-0.0381	-0.05	-0.0464	-0.0499	-0.0715	-0.0577	-0.0567	-0.0525	-0.0376
4.2	-0.0299	-0.0401	-0.0162	-0.0417	-0.0418	-0.0516	-0.0558	-0.0305	-0.0416	-0.0289	-0.0602	-0.0546	-0.0497	-0.0615	-0.024	-0.0342	-0.0173	-0.0578	-0.0576	-0.0606	-0.0383	-0.0446	-0.0442	-0.0065	-0.0756	-0.041	-0.0597	-0.0396	-0.0364	-0.0544	-0.0345	-0.0297	-0.0368	-0.0415	-0.0432	-0.0564	-0.0441	-0.0594	-0.0691	-0.054	-0.0386	-0.0354
4.25	-0.0269	-0.036	-0.0137	-0.0227	-0.045	-0.0664	-0.0548	-0.0305	-0.0462	-0.0229	-0.0599	-0.0674	-0.049	-0.0675	-0.0332	-0.0323	-0.008	-0.0512	-0.0729	-0.0681	-0.0383	-0.04	-0.0377	0.0061	-0.0877	-0.0417	-0.0671	-0.036	-0.0387	-0.0487	-0.0232	-0.0226	-0.037	-0.0361	-0.0451	-0.0431	-0.0402	-0.0546	-0.0626	-0.0525	-0.0357	-0.0384
4.3	-0.0352	-0.0463	-0.0317	-0.0398	-0.0358	-0.0458	-0.0473	-0.0461	-0.0479	-0.0435	-0.0591	-0.0483	-0.0508	-0.064	-0.0412	-0.0383	-0.0322	-0.0435	-0.0441	-0.0616	-0.0487	-0.0504	-0.0488	-0.0208	-0.0653	-0.0409	-0.0493	-0.0524	-0.0543	-0.0548	-0.0405	-0.0419	-0.0446	-0.0416	-0.0501	-0.0573	-0.0435	-0.0683	-0.0565	-0.0523	-0.0493	-0.0465
4.35	-0.0441	-0.0506	-0.0303	-0.0481	-0.0206	-0.0376	-0.0395	-0.0537	-0.0514	-0.0456	-0.0569	-0.0453	-0.0461	-0.0467	-0.0446	-0.0363	-0.0502	-0.042	-0.0287	-0.0429	-0.0374	-0.0462	-0.0611	-0.0555	-0.0477	-0.0409	-0.0348	-0.0473	-0.0359	-0.0566	-0.0466	-0.042	-0.0477	-0.0463	-0.0434	-0.058	-0.0505	-0.074	-0.0583	-0.0584	-0.0548	-0.0437
4.4	-0.0435	-0.0508	-0.0296	-0.0381	-0.0219	-0.0461	-0.038	-0.0513	-0.0492	-0.0475	-0.0426	-0.0352	-0.0383	-0.048	-0.0454	-0.04	-0.0378	-0.0378	-0.0369	-0.051	-0.0462	-0.0477	-0.06	-0.03	-0.0551	-0.0366	-0.0387	-0.0496	-0.0429	-0.0545	-0.0367	-0.0372	-0.0398	-0.0357	-0.0413	-0.0524	-0.0537	-0.0785	-0.0515	-0.0483	-0.0531	-0.0424
4.45	-0.0349	-0.0392	-0.0184	-0.0464	-0.0417	-0.0539	-0.0472	-0.04	-0.043	-0.0366	-0.0517	-0.0528	-0.0467	-0.0551	-0.0363	-0.0395	-0.0239	-0.0506	-0.0575	-0.0578	-0.0343	-0.0364	-0.0496	-0.0285	-0.071	-0.0429	-0.0471	-0.0493	-0.05	-0.0584	-0.0307	-0.031	-0.0398	-0.0392	-0.0483	-0.0531	-0.0435	-0.0684	-0.0634	-0.0454	-0.0428	-0.0456
4.5	-0.0381	-0.046	-0.0195	-0.0277	-0.0447	-0.0663	-0.0683	-0.0335	-0.0475	-0.0226	-0.056	-0.0699	-0.058	-0.0767	-0.0396	-0.0322	-0.0164	-0.0591	-0.0697	-0.0728	-0.0449	-0.0478	-0.05	0.0105	-0.077	-0.0401	-0.0619	-0.0488	-0.0424	-0.0529	-0.0307	-0.0181	-0.0419	-0.0502	-0.0538	-0.0569	-0.0519	-0.0625	-0.0648	-0.0534	-0.0528	-0.0462
4.55	-0.0374	-0.041	-0.0147	-0.0201	-0.0512	-0.0665	-0.059	-0.0407	-0.0354	-0.0204	-0.0627	-0.0722	-0.0547	-0.0722	-0.0346	-0.038	-0.0081	-0.0623	-0.0737	-0.0737	-0.0408	-0.0427	-0.0475	0.0119	-0.0837	-0.047	-0.0632	-0.0429	-0.0444	-0.052	-0.0291	-0.0262	-0.0423	-0.0315	-0.046	-0.0514	-0.0476	-0.0538	-0.0703	-0.0486	-0.0401	-0.0394
4.6	-0.0396	-0.0463	-0.0332	-0.0408	-0.0508	-0.0534	-0.0531	-0.0433	-0.0512	-0.0408	-0.0653	-0.063	-0.0441	-0.0649	-0.0519	-0.05	-0.0328	-0.0511	-0.0569	-0.0689	-0.0506	-0.0468	-0.057	-0.0243	-0.0688	-0.0427	-0.0521	-0.047	-0.0446	-0.0599	-0.05	-0.0346	-0.0454	-0.0393	-0.0434	-0.0561	-0.0585	-0.0702	-0.0678	-0.0518	-0.0516	-0.0441
4.65	-0.0508	-0.0535	-0.0406	-0.0473	-0.0284	-0.0401	-0.0504	-0.0486	-0.0478	-0.052	-0.0527	-0.0343	-0.0408	-0.0536	-0.0499	-0.0409	-0.0543	-0.0396	-0.0309	-0.0404	-0.0439	-0.0544	-0.0615	-0.0651	-0.0463	-0.0383	-0.0394	-0.0513	-0.0552	-0.0563	-0.0505	-0.0433	-0.0431	-0.0476	-0.049	-0.0637	-0.0579	-0.0859	-0.0688	-0.052	-0.0551	-0.0457
4.7	-0.0414	-0.0586	-0.047	-0.0541	-0.027	-0.0346	-0.0328	-0.0512	-0.0537	-0.0605	-0.0511	-0.0393	-0.0403	-0.0593	-0.0577	-0.0396	-0.0534	-0.0402	-0.0246	-0.052	-0.0473	-0.0549	-0.063	-0.0616	-0.0533	-0.0391	-0.0422	-0.0496	-0.0502	-0.0672	-0.0493	-0.0332	-0.0471	-0.0438	-0.0492	-0.0656	-0.0511	-0.0849	-0.0643	-0.0586	-0.0583	-0.0492
4.75	-0.0456	-0.0476	-0.0288	-0.0403	-0.0381	-0.0538	-0.0407	-0.0487	-0.0483	-0.0494	-0.0575	-0.0499	-0.044	-0.0569	-0.0414	-0.0411	-0.0394	-0.0352	-0.0449	-0.0552	-0.0485	-0.0583	-0.0564	-0.0325	-0.0599	-0.0321	-0.0415	-0.0362	-0.0512	-0.0576	-0.0495	-0.0371	-0.0424	-0.0445	-0.0454	-0.0623	-0.045	-0.0808	-0.0592	-0.0511	-0.0579	-0.0472
4.8	-0.0392	-0.0467	-0.0192	-0.0314	-0.0476	-0.0608	-0.0537	-0.0525	-0.0402	-0.0294	-0.0661	-0.0618	-0.0461	-0.0709	-0.049	-0.0445	-0.0202	-0.0529	-0.0541	-0.0579	-0.0474	-0.0469	-0.0523	-0.0086	-0.0824	-0.0419	-0.0531	-0.0467	-0.0434	-0.0511	-0.0324	-0.0329	-0.0432	-0.0436	-0.0467	-0.0595	-0.049	-0.0725	-0.071	-0.0554	-0.0456	-0.0412
4.85	-0.033	-0.0457	-0.021	-0.034	-0.0553	-0.0653	-0.0627	-0.0397	-0.0488	-0.0255	-0.0674	-0.0736	-0.0586	-0.0759	-0.0454	-0.0393	-0.0218	-0.0606	-0.08	-0.0746	-0.0477	-0.0511	-0.0551	-0.0028	-0.091	-0.0535	-0.0655	-0.0462	-0.041	-0.0542	-0.0405	-0.0295	-0.0521	-0.046	-0.0425	-0.0467	-0.0446	-0.0609	-0.0633	-0.0592	-0.0409	-0.0528
4.9	-0.0417	-0.0492	-0.0311	-0.0481	-0.0463	-0.0588	-0.0599	-0.0548	-0.0653	-0.0408	-0.0612	-0.0437	-0.0478	-0.0645	-0.043	-0.0359	-0.0393	-0.0455	-0.0484	-0.0659	-0.0469	-0.0582	-0.0595	-0.0226	-0.0656	-0.0386	-0.0457	-0.0519	-0.044	-0.0669	-0.0443	-0.0354	-0.0494	-0.0426	-0.0462	-0.0713	-0.0575	-0.075	-0.0628	-0.0586	-0.0516	-0.0469
4.95	-0.0506	-0.0536	-0.0401	-0.045	-0.0358	-0.0472	-0.0505	-0.048	-0.044	-0.0518	-0.0531	-0.0532	-0.0532	-0.0612	-0.051	-0.0554	-0.0465	-0.0408	-0.0521	-0.0584	-0.053	-0.0579	-0.0592	-0.0432	-0.0607	-0.0526	-0.0518	-0.0543	-0.0513	-0.0534	-0.0492	-0.0495	-0.0458	-0.0476	-0.0564	-0.0604	-0.0457	-0.0837	-0.0639	-0.0632	-0.0678	-0.0535
5	-0.0464	-0.0534	-0.0446	-0.0445	-0.0412	-0.0473	-0.0479	-0.0539	-0.0663	-0.0492	-0.0526	-0.0437	-0.0438	-0.0594	-0.0476	-0.0494	-0.0514	-0.0416	-0.0564	-0.0524	-0.0426	-0.0594	-0.0688	-0.0279	-0.0616	-0.0493	-0.0476	-0.0533	-0.0568	-0.0653	-0.0445	-0.046	-0.0497	-0.0499	-0.0492	-0.0667	-0.0524	-0.0809	-0.0724	-0.0615	-0.0642	-0.0559
5.05	-0.0542	-0.0459	-0.0358	-0.0455	-0.041	-0.0532	-0.0461	-0.0495	-0.0607	-0.045	-0.0678	-0.0539	-0.0571	-0.0662	-0.0394	-0.0511	-0.0294	-0.0577	-0.0619	-0.0698	-0.0453	-0.0568	-0.0574	-0.0229	-0.0695	-0.0437	-0.0564	-0.0517	-0.0515	-0.0598	-0.047	-0.0422	-0.0477	-0.0286	-0.0496	-0.0713	-0.0524	-0.0793	-0.075	-0.0472	-0.0495	-0.0509
5.1	-0.0395	-0.0486	-0.0266	-0.032	-0.0644	-0.0783	-0.0712	-0.0438	-0.0496	-0.0341	-0.0728	-0.0755	-0.0638	-0.0803	-0.041	-0.044	-0.023	-0.0662	-0.0733	-0.0762	-0.0591	-0.0508	-0.0565	0.0028	-0.0859	-0.055	-0.072	-0.0556	-0.05	-0.0469	-0.0424	-0.0363	-0.0481	-0.0496	-0.052	-0.0545	-0.0581	-0.0637	-0.0692	-0.0649	-0.0548	-0.0503
5.15	-0.0284	-0.0492	-0.0235	-0.036	-0.0588	-0.0649	-0.0632	-0.0453	-0.0593	-0.0348	-0.0704	-0.0731	-0.0605	-0.0755	-0.0404	-0.0417	-0.0191	-0.0542	-0.08	-0.0789	-0.0497	-0.0389	-0.0566	0.0029	-0.0729	-0.0545	-0.0913	-0.0482	-0.0475	-0.0611	-0.0371	-0.0349	-0.05	-0.0487	-0.0476	-0.0624	-0.0509	-0.068	-0.0728	-0.0708	-0.0539	-0.0495
5.2	-0.0499	-0.0581	-0.0454	-0.0444	-0.0488	-0.0515	-0.0616	-0.0581	-0.0624	-0.058	-0.0654	-0.0609	-0.0535	-0.0711	-0.0551	-0.0481	-0.0517	-0.052	-0.0523	-0.0588	-0.0551	-0.0665	-0.0615	-0.0554	-0.0678	-0.0496	-0.0489	-0.0601	-0.0631	-0.0643	-0.0553	-0.0534	-0.0588	-0.0527	-0.0505	-0.0831	-0.0625	-0.0866	-0.0745	-0.0595	-0.0579	-0.0627
5.25	-0.0565	-0.0527	-0.0508	-0.0519	-0.0348	-0.046	-0.0415	-0.066	-0.0553	-0.0625	-0.0593	-0.041	-0.0547	-0.065	-0.0561	-0.0502	-0.0605	-0.0396	-0.0358	-0.0545	-0.0517	-0.0589	-0.0633	-0.0608	-0.0513	-0.0454	-0.0451	-0.0537	-0.0612	-0.066	-0.0563	-0.0378	-0.0486	-0.0601	-0.0538	-0.0767	-0.0616	-0.0824	-0.0657	-0.0589	-0.0674	-0.058
5.3	-0.0536	-0.061	-0.047	-0.0488	-0.0396	-0.0588	-0.049	-0.0513	-0.0623	-0.0635	-0.0582	-0.0402	-0.0532	-0.0668	-0.0496	-0.053	-0.0526	-0.0451	-0.0401	-0.053	-0.0591	-0.0515	-0.0729	-0.0487	-0.0617	-0.0379	-0.0472	-0.0592	-0.059	-0.0597	-0.0553	-0.0445	-0.0473	-0.0571	-0.0603	-0.0771	-0.0573	-0.0962	-0.069	-0.0526	-0.0689	-0.0611
5.35	-0.0581	-0.0612	-0.0482	-0.0594	-0.0418	-0.0584	-0.059	-0.0565	-0.0627	-0.054	-0.0598	-0.0434	-0.0519	-0.0638	-0.06	-0.0556	-0.0485	-0.0478	-0.0582	-0.0734	-0.0499	-0.0595	-0.0726	-0.0406	-0.068	-0.0529	-0.0582	-0.0497	-0.0589	-0.0583	-0.0522	-0.0405	-0.0493	-0.055	-0.0581	-0.0723	-0.0594	-0.0905	-0.0663	-0.0644	-0.058	-0.0506
5.4	-0.0425	-0.0537	-0.0255	-0.0454	-0.0531	-0.071	-0.0704	-0.0462	-0.052	-0.0386	-0.0608	-0.0701	-0.067	-0.0753	-0.0509	-0.0435	-0.0302	-0.0582	-0.071	-0.0781	-0.0544	-0.052	-0.0569	-0.0173	-0.0872	-0.0576	-0.0756	-0.0598	-0.0437	-0.0523	-0.0359	-0.0296	-0.0505	-0.0539	-0.061	-0.0667	-0.0678	-0.0716	-0.0728	-0.0681	-0.0629	-0.0521
5.45	-0.0484	-0.0566	-0.0194	-0.0341	-0.0586	-0.0732	-0.0731	-0.044	-0.0557	-0.0311	-0.0721	-0.0717	-0.0641	-0.0808	-0.0527	-0.0495	-0.0255	-0.0661	-0.0702	-0.0792	-0.0515	-0.0645	-0.0506	0.0007	-0.0924	-0.0574	-0.0691	-0.0556	-0.0565	-0.0579	-0.044	-0.0385	-0.0516	-0.0558	-0.0533	-0.0627	-0.0518	-0.0776	-0.0771	-0.0638	-0.0585	-0.0631
5.5	-0.0485	-0.0648	-0.0569	-0.0541	-0.0503	-0.0554	-0.0607	-0.0633	-0.0675	-0.0776	-0.0664	-0.0666	-0.0582	-0.0774	-0.0656	-0.0564	-0.0649	-0.0499	-0.0576	-0.0742	-0.0623	-0.0668	-0.0813	-0.0485	-0.0786	-0.0621	-0.0601	-0.064	-0.0715	-0.0764	-0.0634	-0.0454	-0.066	-0.0655	-0.0605	-0.0709	-0.0641	-0.0968	-0.0811	-0.0632	-0.0627	-0.0641
5.55	-0.0647	-0.0612	-0.0518	-0.0555	-0.0443	-0.0509	-0.059	-0.0659	-0.0674	-0.0669	-0.0633	-0.0557	-0.071	-0.0709	-0.0606	-0.0556	-0.0642	-0.0503	-0.0563	-0.0668	-0.0615	-0.0701	-0.0878	-0.0621	-0.0725	-0.0536	-0.0563	-0.0516	-0.0696	-0.0699	-0.0549	-0.0532	-0.0469	-0.0566	-0.0593	-0.0762	-0.0755	-0.0907	-0.079	-0.0589	-0.073	-0.0653
5.6	-0.0516	-0.0591	-0.0422	-0.0534	-0.0537	-0.0646	-0.0695	-0.0601	-0.0571	-0.0515	-0.0739	-0.0683	-0.0586	-0.0874	-0.0526	-0.0514	-0.041	-0.0705	-0.0683	-0.0781	-0.076	-0.0679	-0.0772	-0.0182	-0.0819	-0.0571	-0.0701	-0.0666	-0.0584	-0.0619	-0.0494	-0.0446	-0.0519	-0.0566	-0.0662	-0.0746	-0.0521	-0.094	-0.0771	-0.0713	-0.0602	-0.07
5.65	-0.0521	-0.0518	-0.0324	-0.0471	-0.0566	-0.0673	-0.0698	-0.0507	-0.0547	-0.048	-0.0748	-0.0663	-0.0643	-0.0767	-0.0436	-0.0451	-0.033	-0.0649	-0.0703	-0.0746	-0.0522	-0.0603	-0.0666	-0.0128	-0.0824	-0.0559	-0.0747	-0.054	-0.0513	-0.0657	-0.0424	-0.0447	-0.0546	-0.0556	-0.059	-0.0664	-0.0608	-0.0848	-0.0743	-0.0716	-0.0582	-0.0561
5.7	-0.0465	-0.0524	-0.0251	-0.0428	-0.0591	-0.076	-0.0648	-0.0517	-0.0644	-0.0386	-0.0695	-0.0728	-0.0737	-0.0811	-0.0481	-0.0437	-0.0196	-0.073	-0.083	-0.0837	-0.0635	-0.0585	-0.0665	-0.0025	-0.0923	-0.061	-0.0862	-0.0562	-0.0506	-0.0549	-0.0491	-0.0358	-0.0577	-0.0622	-0.0572	-0.0614	-0.061	-0.0808	-0.0727	-0.0704	-0.0601	-0.0492
5.75	-0.054	-0.0588	-0.0424	-0.051	-0.0661	-0.0794	-0.0699	-0.0597	-0.0612	-0.0445	-0.0736	-0.0831	-0.0665	-0.0888	-0.0551	-0.0541	-0.0276	-0.0696	-0.0808	-0.0756	-0.0657	-0.0654	-0.0673	-0.0145	-0.0921	-0.066	-0.0723	-0.0672	-0.0687	-0.069	-0.0547	-0.0507	-0.0598	-0.056	-0.0655	-0.0711	-0.0619	-0.0834	-0.0825	-0.073	-0.0682	-0.0581
5.8	-0.0617	-0.0728	-0.0556	-0.0536	-0.0572	-0.0675	-0.0656	-0.0706	-0.0701	-0.0683	-0.0691	-0.0636	-0.0554	-0.0852	-0.068	-0.069	-0.0518	-0.058	-0.0697	-0.0585	-0.0748	-0.0784	-0.0762	-0.0647	-0.0731	-0.0603	-0.0545	-0.074	-0.0648	-0.0865	-0.0612	-0.0577	-0.0557	-0.0612	-0.0665	-0.0821	-0.0716	-0.0985	-0.074	-0.0699	-0.075	-0.0556
5.85	-0.061	-0.0684	-0.0592	-0.056	-0.0477	-0.0494	-0.0577	-0.0686	-0.0807	-0.0782	-0.0619	-0.0489	-0.0531	-0.0745	-0.0716	-0.0607	-0.0674	-0.0432	-0.0454	-0.0593	-0.0663	-0.0671	-0.0816	-0.0642	-0.0563	-0.0604	-0.0509	-0.0716	-0.0674	-0.0844	-0.0666	-0.0423	-0.0664	-0.0594	-0.0605	-0.0811	-0.0736	-0.1071	-0.0775	-0.0665	-0.0762	-0.0599
5.9	-0.0593	-0.0671	-0.0506	-0.0524	-0.0553	-0.0597	-0.0551	-0.0599	-0.0738	-0.0703	-0.0727	-0.0611	-0.0642	-0.0743	-0.064	-0.0681	-0.063	-0.0524	-0.0648	-0.0624	-0.0623	-0.0665	-0.0765	-0.0669	-0.0551	-0.0622	-0.0653	-0.0635	-0.062	-0.0701	-0.0543	-0.0542	-0.0642	-0.0642	-0.0671	-0.0761	-0.0666	-0.0943	-0.0771	-0.0816	-0.0797	-0.0651
5.95	-0.0607	-0.0685	-0.0477	-0.0512	-0.0654	-0.0715	-0.0576	-0.0663	-0.071	-0.0577	-0.0816	-0.0721	-0.0733	-0.0747	-0.0615	-0.0563	-0.0537	-0.0557	-0.0672	-0.0754	-0.0531	-0.0559	-0.0754	-0.0386	-0.081	-0.0667	-0.0666	-0.0644	-0.0593	-0.0743	-0.0577	-0.051	-0.0598	-0.0601	-0.0637	-0.0773	-0.0668	-0.0918	-0.0779	-0.0738	-0.065	-0.0681
6	-0.0463	0.0357	0.1871	0.4962	0.4582	0.2617	-0.0108	-0.0582	-0.0293	0.0572	0.1659	0.175	0.057	-0.0777	-0.0585	-0.0452	0.0123	0.0458	0.0229	-0.0257	-0.0595	-0.0614	-0.0748	-0.0056	-0.0432	-0.0288	-0.0659	-0.0713	-0.0597	-0.075	-0.0591	-0.0348	-0.0485	-0.0613	-0.0594	-0.0731	-0.0644	-0.0914	-0.0804	-0.0708	-0.0691	-0.0698
6.05	0.1425	0.5422	1.0276	1.6648	1.7681	1.575	0.6331	0.0333	0.2846	0.73	1.231	1.3376	1.1007	0.2347	0.0153	0.2233	0.5907	0.8476	0.9343	0.8054	0.1063	-0.0427	-0.0775	0.3334	0.5365	0.5925	0.4987	0.034	-0.0532	-0.031	0.1397	0.3562	0.4228	0.2602	0.0204	-0.0746	-0.0545	-0.0442	0.0589	0.1495	0.0709	-0.0357
6.1	0.5255	1.0494	1.6265	2.1502	2.3332	2.3186	1.5133	0.2732	0.7857	1.3864	1.945	2.1191	2.0237	1.0322	0.2599	0.6982	1.4054	1.6343	1.9048	1.8353	0.8023	0.0541	0.276	0.9821	1.4303	1.6364	1.561	0.6244	0.0393	0.1992	0.6791	1.0989	1.4696	1.1676	0.5968	-0.0736	0.0364	0.0029	0.7636	1.0143	0.8921	0.3752
6.15	0.8352	1.1753	1.6543	1.9824	2.1301	2.26	1.8846	0.493	0.9963	1.5124	1.9776	2.1268	2.1824	1.5552	0.4827	0.9657	1.6948	1.7929	2.122	2.1702	1.4054	0.247	0.5663	1.3296	1.7504	2.0344	2.0502	1.251	0.2487	0.4869	1.0328	1.5091	2.0073	1.7263	1.2819	0.0207	0.3103	0.4301	1.2901	1.627	1.6225	1.0458
6.2	0.89	0.8979	1.2816	1.4201	1.4938	1.7	1.6985	0.5569	0.847	1.2164	1.5452	1.6232	1.7705	1.5743	0.536	0.9384	1.5009	1.4452	1.7541	1.901	1.5689	0.3664	0.617	1.2796	1.5507	1.8372	1.9418	1.4985	0.3861	0.6145	1.0687	1.4977	1.9954	1.7744	1.6541	0.1727	0.4665	0.5887	1.3936	1.7321	1.8528	1.49
6.25	0.5977	0.2803	0.5337	0.5085	0.5033	0.742	1.064	0.3688	0.3547	0.5127	0.6978	0.712	0.9265	1.1361	0.3364	0.5715	0.9355	0.6959	0.9741	1.2086	1.2542	0.2913	0.324	0.8459	0.9429	1.1909	1.3661	1.2694	0.3792	0.4669	0.7362	1.0694	1.5065	1.33	1.5491	0.2299	0.3918	0.3615	1.0629	1.3413	1.5667	1.5086
6.3	-0.0607	-0.6964	-0.5866	-0.7829	-0.8417	-0.544	0.0516	-0.1955	-0.5054	-0.5419	-0.4792	-0.5108	-0.2493	0.255	-0.2085	-0.1722	-0.0249	-0.3781	-0.1406	0.1502	0.4549	-0.0767	-0.3506	-0.014	-0.0111	0.1448	0.3758	0.5445	0.1038	-0.0465	-0.0124	0.2276	0.5665	0.4272	0.9486	0.0713	-0.0088	-0.2808	0.284	0.4881	0.7843	1.0086
6.35	-1.1484	-1.9893	-1.9915	-2.3192	-2.3538	-2.0489	-1.2943	-1.1809	-1.742	-1.9436	-1.9118	-1.9868	-1.7058	-1.0408	-1.1647	-1.3113	-1.3769	-1.7812	-1.5673	-1.2383	-0.8079	-0.8415	-1.4528	-1.3241	-1.3304	-1.2914	-0.9874	-0.643	-0.5454	-0.9878	-1.2045	-1.0297	-0.7913	-0.8842	-0.1325	-0.4544	-0.8353	-1.3779	-0.9029	-0.8079	-0.4575	-0.0018
6.4	-2.5603	-3.471	-3.5171	-3.8788	-3.8505	-3.5628	-2.7973	-2.5076	-3.2234	-3.5455	-3.4308	-3.5172	-3.272	-2.5851	-2.5025	-2.7425	-2.9913	-3.3182	-3.1241	-2.7849	-2.3686	-2.0386	-2.8766	-2.9418	-2.8329	-2.9156	-2.577	-2.192	-1.6287	-2.3323	-2.7078	-2.519	-2.431	-2.4662	-1.6168	-1.4164	-2.1163	-2.8816	-2.3915	-2.4433	-2.0381	-1.4878
6.45	-3.8876	-4.6966	-4.7105	-5.0419	-4.9448	-4.7175	-4.0405	-3.7881	-4.5088	-4.8532	-4.6276	-4.6987	-4.5337	-3.9256	-3.7934	-4.02	-4.3603	-4.5495	-4.4031	-4.09	-3.7719	-3.2751	-4.2015	-4.3582	-4.1129	-4.3213	-3.9497	-3.6475	-2.819	-3.6889	-4.093	-3.817	-3.8764	-3.8507	-3.042	-2.5475	-3.4456	-4.3182	-3.7198	-3.9274	-3.4712	-2.9731
6.5	-4.9777	-5.5904	-5.5273	-5.8505	-5.7348	-5.5344	-4.9661	-4.9	-5.4852	-5.7918	-5.5043	-5.564	-5.4395	-4.9704	-4.9288	-5.048	-5.4084	-5.503	-5.3628	-5.0748	-4.9043	-4.4213	-5.2893	-5.4725	-5.0608	-5.3825	-5.0337	-4.8494	-3.9858	-4.8814	-5.2208	-4.8198	-5.0549	-4.9547	-4.2651	-3.689	-4.6443	-5.5076	-4.799	-5.17	-4.6563	-4.278
6.55	-5.7713	-6.1956	-6.0495	-6.3734	-6.2314	-6.0821	-5.6007	-5.7726	-6.1637	-6.4428	-6.106	-6.1483	-6.0709	-5.7184	-5.8214	-5.7687	-6.1172	-6.1599	-6.0214	-5.7604	-5.7339	-5.3586	-6.0961	-6.2566	-5.7144	-6.1242	-5.8031	-5.7659	-4.9748	-5.8308	-6.0704	-5.5499	-5.907	-5.7744	-5.1919	-4.746	-5.621	-6.4442	-5.609	-6.121	-5.5618	-5.3125
6.6	-6.2891	-6.5518	-6.3655	-6.6778	-6.5399	-6.4188	-5.9889	-6.3611	-6.5774	-6.8216	-6.466	-6.5171	-6.4558	-6.2106	-6.4391	-6.2564	-6.5454	-6.5577	-6.4373	-6.2012	-6.2798	-6.0525	-6.6612	-6.7659	-6.1265	-6.6095	-6.3173	-6.3961	-5.7507	-6.5053	-6.6528	-6.039	-6.4975	-6.34	-5.8465	-5.6118	-6.3353	-7.0938	-6.1716	-6.7861	-6.1747	-6.0586
6.65	-6.58	-6.7162	-6.5074	-6.8274	-6.6733	-6.5668	-6.1811	-6.7205	-6.7946	-7.0284	-6.6407	-6.6748	-6.6353	-6.4789	-6.8295	-6.5284	-6.8127	-6.7544	-6.6341	-6.4267	-6.6258	-6.5189	-6.9854	-7.0926	-6.3367	-6.8963	-6.6147	-6.7963	-6.3024	-6.9373	-7.0033	-6.3258	-6.8559	-6.6585	-6.2677	-6.2785	-6.812	-7.5055	-6.5016	-7.2107	-6.5672	-6.5748
6.7	-6.6669	-6.7522	-6.5474	-6.8659	-6.6966	-6.5725	-6.2343	-6.8623	-6.8691	-7.1079	-6.677	-6.6831	-6.6931	-6.5708	-6.983	-6.6074	-6.9066	-6.7913	-6.6814	-6.4927	-6.7665	-6.7552	-7.118	-7.2229	-6.3716	-6.9872	-6.7111	-6.9761	-6.6109	-7.1348	-7.134	-6.4294	-7.0055	-6.8107	-6.4759	-6.6975	-7.073	-7.7004	-6.6338	-7.4064	-6.7604	-6.8659
6.75	-6.6327	-6.7072	-6.5245	-6.86	-6.6683	-6.5744	-6.2005	-6.838	-6.8269	-7.091	-6.6556	-6.6766	-6.6849	-6.5653	-6.9846	-6.5746	-6.8717	-6.7727	-6.6649	-6.4786	-6.771	-6.7938	-7.1102	-7.1988	-6.3643	-6.99	-6.7378	-7.0102	-6.679	-7.1723	-7.1405	-6.4116	-7.0231	-6.8394	-6.5201	-6.8256	-7.1259	-7.7152	-6.6417	-7.4466	-6.8109	-6.9391
6.8	-6.5488	-6.6387	-6.4681	-6.8251	-6.6563	-6.5423	-6.1708	-6.7664	-6.7563	-7.0283	-6.6317	-6.6479	-6.6589	-6.5302	-6.9029	-6.4979	-6.8065	-6.7439	-6.6464	-6.4614	-6.7371	-6.7226	-7.039	-7.1275	-6.3391	-6.9664	-6.715	-6.992	-6.63	-7.1138	-7.0991	-6.3698	-6.9938	-6.8077	-6.4897	-6.8207	-7.0799	-7.6621	-6.6081	-7.4306	-6.784	-6.9402
6.85	-6.4528	-6.568	-6.3918	-6.7861	-6.6271	-6.5296	-6.127	-6.6804	-6.6832	-6.9636	-6.5974	-6.6263	-6.626	-6.487	-6.8179	-6.4281	-6.7238	-6.6982	-6.6241	-6.4402	-6.6855	-6.6509	-6.9631	-7.0451	-6.3005	-6.9355	-6.701	-6.9385	-6.556	-7.0291	-7.0187	-6.2907	-6.9523	-6.7551	-6.433	-6.7587	-7.0042	-7.5914	-6.5483	-7.3848	-6.7274	-6.8994
6.9	-6.3737	-6.5109	-6.3392	-6.759	-6.6072	-6.5086	-6.0961	-6.5913	-6.6052	-6.9133	-6.5627	-6.5985	-6.5871	-6.4486	-6.7279	-6.3489	-6.6504	-6.6548	-6.5974	-6.409	-6.6318	-6.5515	-6.8728	-6.964	-6.2667	-6.8987	-6.6629	-6.8913	-6.4637	-6.9422	-6.9547	-6.2247	-6.8955	-6.7065	-6.39	-6.6623	-6.9165	-7.5083	-6.4825	-7.3451	-6.6722	-6.85
6.95	-6.3196	-6.4611	-6.3137	-6.7485	-6.5705	-6.4629	-6.055	-6.5274	-6.5638	-6.8879	-6.5358	-6.5578	-6.5554	-6.4014	-6.6571	-6.2852	-6.6116	-6.6139	-6.5543	-6.3726	-6.5981	-6.4675	-6.8159	-6.9231	-6.2028	-6.8471	-6.6305	-6.8513	-6.3756	-6.868	-6.8863	-6.1936	-6.8692	-6.6734	-6.3471	-6.568	-6.8454	-7.4485	-6.4296	-7.2981	-6.6305	-6.8132
7	-6.2841	-6.4502	-6.3174	-6.7601	-6.5253	-6.4232	-6.0109	-6.4915	-6.5304	-6.8911	-6.5098	-6.5042	-6.525	-6.368	-6.6227	-6.2534	-6.6235	-6.5772	-6.4967	-6.3365	-6.5606	-6.4112	-6.7825	-6.9365	-6.1263	-6.8233	-6.5838	-6.8293	-6.3168	-6.8279	-6.866	-6.1616	-6.8456	-6.6538	-6.3142	-6.4948	-6.7828	-7.4232	-6.3801	-7.2786	-6.6117	-6.786
7.05	-6.2649	-6.4364	-6.3098	-6.7663	-6.5123	-6.4196	-6.0089	-6.4566	-6.509	-6.895	-6.5047	-6.4904	-6.5152	-6.3399	-6.592	-6.2341	-6.5994	-6.5559	-6.4927	-6.3344	-6.5552	-6.3747	-6.7612	-6.9245	-6.124	-6.8145	-6.583	-6.8021	-6.2852	-6.7968	-6.8437	-6.1432	-6.8443	-6.6348	-6.2985	-6.4544	-6.7493	-7.392	-6.3577	-7.2625	-6.5916	-6.778
7.1	-6.2503	-6.4363	-6.3218	-6.7846	-6.5237	-6.426	-6.0188	-6.4433	-6.5028	-6.879	-6.5225	-6.5024	-6.5043	-6.3476	-6.5775	-6.2207	-6.5876	-6.568	-6.5032	-6.3542	-6.5393	-6.3404	-6.7391	-6.8945	-6.1113	-6.8234	-6.5977	-6.7986	-6.2672	-6.7848	-6.8327	-6.1281	-6.8472	-6.6309	-6.2953	-6.4321	-6.7225	-7.3642	-6.3458	-7.2633	-6.5903	-6.766
7.15	-6.2709	-6.4336	-6.318	-6.8015	-6.5421	-6.4475	-6.0199	-6.4477	-6.4944	-6.8879	-6.5331	-6.5216	-6.5207	-6.3527	-6.5776	-6.2176	-6.5691	-6.5761	-6.5371	-6.379	-6.5393	-6.3284	-6.7362	-6.8677	-6.113	-6.8285	-6.6294	-6.7916	-6.2726	-6.779	-6.8426	-6.1241	-6.8547	-6.6264	-6.2886	-6.4263	-6.7121	-7.3421	-6.33	-7.2793	-6.5655	-6.7606
7.2	-6.2803	-6.447	-6.3153	-6.8308	-6.5501	-6.453	-6.0278	-6.4508	-6.4947	-6.8906	-6.5597	-6.5325	-6.519	-6.3653	-6.5834	-6.2193	-6.5563	-6.5913	-6.549	-6.4066	-6.5344	-6.329	-6.7298	-6.863	-6.1197	-6.8371	-6.653	-6.7869	-6.2725	-6.7691	-6.8302	-6.1205	-6.863	-6.6241	-6.2955	-6.4132	-6.7045	-7.3269	-6.327	-7.2862	-6.5612	-6.7727
7.25	-6.3008	-6.4608	-6.3339	-6.8511	-6.5494	-6.4812	-6.0426	-6.4664	-6.5074	-6.9114	-6.5731	-6.5457	-6.5331	-6.3765	-6.6138	-6.2356	-6.5805	-6.5993	-6.5577	-6.4259	-6.5454	-6.3386	-6.7507	-6.8882	-6.1271	-6.8603	-6.6739	-6.7878	-6.2952	-6.7867	-6.8492	-6.1282	-6.8883	-6.6569	-6.3064	-6.4404	-6.7096	-7.3385	-6.3353	-7.3071	-6.5715	-6.7801
7.3	-6.3232	-6.4865	-6.3701	-6.8854	-6.5384	-6.4599	-6.0427	-6.5004	-6.5241	-6.9541	-6.5798	-6.5232	-6.5273	-6.3741	-6.6435	-6.2551	-6.6311	-6.5912	-6.5518	-6.4281	-6.5717	-6.3537	-6.7702	-6.9413	-6.0993	-6.8609	-6.6676	-6.8035	-6.3274	-6.8157	-6.8737	-6.144	-6.919	-6.6655	-6.3245	-6.4678	-6.7224	-7.3691	-6.3398	-7.3408	-6.5822	-6.8066
7.35	-6.3515	-6.5051	-6.3867	-6.9179	-6.5509	-6.4686	-6.0423	-6.5261	-6.5469	-6.9752	-6.6061	-6.5343	-6.5424	-6.3789	-6.6689	-6.271	-6.6345	-6.6164	-6.5618	-6.4537	-6.5769	-6.367	-6.7839	-6.9465	-6.1059	-6.8799	-6.6855	-6.8118	-6.3602	-6.8372	-6.8965	-6.1491	-6.9497	-6.6803	-6.3301	-6.5014	-6.7308	-7.3723	-6.3482	-7.3524	-6.5929	-6.8175
7.4	-6.3724	-6.5185	-6.3965	-6.9379	-6.5699	-6.4973	-6.0577	-6.5323	-6.5499	-6.9777	-6.6276	-6.5676	-6.5541	-6.3946	-6.6846	-6.2813	-6.6411	-6.6444	-6.6031	-6.4733	-6.5845	-6.3651	-6.7958	-6.945	-6.14	-6.8918	-6.7131	-6.8243	-6.3763	-6.8505	-6.9008	-6.1613	-6.9659	-6.6859	-6.343	-6.5059	-6.742	-7.3718	-6.3566	-7.3877	-6.5928	-6.8293
7.45	-6.3979	-6.5279	-6.3978	-6.9679	-6.5898	-6.517	-6.0817	-6.5621	-6.5561	-6.9814	-6.6583	-6.5859	-6.5575	-6.4101	-6.6964	-6.2782	-6.6383	-6.6714	-6.6259	-6.5022	-6.5881	-6.3855	-6.8004	-6.945	-6.152	-6.9156	-6.7491	-6.8381	-6.414	-6.863	-6.9098	-6.173	-6.9945	-6.6953	-6.351	-6.5304	-6.7514	-7.3757	-6.3651	-7.4059	-6.583	-6.8476
7.5	-6.428	-6.5429	-6.4094	-6.9721	-6.5993	-6.5438	-6.0905	-6.5813	-6.5653	-6.9944	-6.6654	-6.6116	-6.5721	-6.4183	-6.7205	-6.3153	-6.6476	-6.6924	-6.6563	-6.535	-6.6073	-6.3932	-6.8121	-6.95	-6.161	-6.9386	-6.7659	-6.8399	-6.4332	-6.8783	-6.9255	-6.1807	-7.036	-6.7176	-6.3789	-6.5562	-6.7639	-7.3773	-6.3779	-7.4538	-6.5954	-6.8637
7.55	-6.4592	-6.5678	-6.441	-7.0103	-6.6123	-6.5448	-6.1049	-6.6174	-6.5881	-7.0333	-6.6852	-6.6117	-6.5847	-6.4313	-6.7491	-6.3315	-6.6844	-6.7015	-6.6576	-6.5433	-6.6262	-6.4181	-6.8348	-7.0063	-6.1599	-6.9514	-6.7797	-6.8574	-6.4672	-6.9113	-6.9498	-6.1957	-7.0683	-6.737	-6.4009	-6.5819	-6.7869	-7.3885	-6.3846	-7.4812	-6.621	-6.8807
7.6	-6.4946	-6.5975	-6.4806	-7.0528	-6.6014	-6.5328	-6.0993	-6.6546	-6.6087	-7.0958	-6.6958	-6.5985	-6.5811	-6.4243	-6.788	-6.3568	-6.743	-6.6992	-6.6399	-6.544	-6.6355	-6.4317	-6.8676	-7.0652	-6.1419	-6.963	-6.7702	-6.8639	-6.5039	-6.9343	-6.9908	-6.2305	-7.1218	-6.7589	-6.4082	-6.6197	-6.7987	-7.4316	-6.3987	-7.5313	-6.6391	-6.8998
7.65	-6.5183	-6.6128	-6.5048	-7.0722	-6.6033	-6.5388	-6.1058	-6.6874	-6.6275	-7.116	-6.7125	-6.6139	-6.5963	-6.4363	-6.8167	-6.3707	-6.7601	-6.7168	-6.656	-6.5616	-6.6439	-6.4434	-6.887	-7.1013	-6.1424	-6.9771	-6.7879	-6.8743	-6.5251	-6.9499	-7.0075	-6.235	-7.1528	-6.7742	-6.4241	-6.6398	-6.8051	-7.4393	-6.4024	-7.5607	-6.6522	-6.9178
7.7	-6.5477	-6.6244	-6.5198	-7.1008	-6.624	-6.5616	-6.1073	-6.7021	-6.6324	-7.1345	-6.7295	-6.6291	-6.6116	-6.4496	-6.8287	-6.3868	-6.7799	-6.7411	-6.6813	-6.5823	-6.6478	-6.4611	-6.8995	-7.116	-6.1549	-6.9999	-6.8108	-6.8884	-6.5415	-6.9679	-7.0254	-6.2409	-7.1864	-6.7934	-6.4403	-6.6638	-6.8195	-7.4525	-6.4179	-7.589	-6.6546	-6.9289
7.75	-6.5718	-6.6452	-6.5274	-7.1193	-6.6437	-6.5831	-6.1202	-6.7207	-6.6403	-7.1445	-6.754	-6.6521	-6.6225	-6.4581	-6.8388	-6.3897	-6.7985	-6.765	-6.7064	-6.6072	-6.6549	-6.4712	-6.8973	-7.1193	-6.1793	-7.0271	-6.8258	-6.8833	-6.5697	-6.9822	-7.0319	-6.257	-7.2296	-6.7948	-6.4454	-6.6692	-6.8316	-7.4539	-6.4303	-7.6328	-6.6514	-6.9423
7.8	-6.5983	-6.6434	-6.532	-7.1254	-6.6542	-6.5952	-6.1448	-6.7472	-6.6566	-7.1586	-6.7674	-6.6785	-6.6298	-6.4678	-6.8599	-6.403	-6.7972	-6.7979	-6.7363	-6.6287	-6.663	-6.4695	-6.9066	-7.1297	-6.1965	-7.0428	-6.859	-6.8966	-6.5843	-6.9877	-7.0578	-6.2677	-7.2604	-6.8204	-6.4541	-6.6822	-6.8405	-7.4591	-6.4345	-7.6852	-6.6627	-6.9514
7.85	-6.6282	-6.6684	-6.5542	-7.1451	-6.6679	-6.6159	-6.1478	-6.7842	-6.667	-7.1861	-6.7788	-6.6949	-6.6474	-6.4784	-6.8944	-6.4232	-6.8343	-6.8118	-6.7502	-6.6439	-6.68	-6.4896	-6.9275	-7.1745	-6.1986	-7.0702	-6.8626	-6.9147	-6.6108	-7.0252	-7.0869	-6.2775	-7.3115	-6.8338	-6.4691	-6.7104	-6.86	-7.4839	-6.4458	-7.7241	-6.6831	-6.9666
7.9	-6.657	-6.6811	-6.5856	-7.1787	-6.6528	-6.6068	-6.1428	-6.8166	-6.6875	-7.2341	-6.7854	-6.6665	-6.6551	-6.4777	-6.9166	-6.4437	-6.8918	-6.8075	-6.734	-6.6338	-6.6901	-6.5075	-6.9486	-7.2458	-6.1824	-7.059	-6.8628	-6.9171	-6.6338	-7.0356	-7.1108	-6.3021	-7.3545	-6.851	-6.4899	-6.7294	-6.8718	-7.4961	-6.4543	-7.7525	-6.6968	-6.9691
7.95	-6.6837	-6.7012	-6.6015	-7.1962	-6.6559	-6.621	-6.1471	-6.8346	-6.6948	-7.2492	-6.8017	-6.6842	-6.6603	-6.4851	-6.9254	-6.456	-6.9105	-6.8226	-6.7534	-6.6428	-6.7032	-6.5198	-6.961	-7.2631	-6.1785	-7.0739	-6.8699	-6.9347	-6.6472	-7.0522	-7.1308	-6.3102	-7.3938	-6.8631	-6.4935	-6.7422	-6.8751	-7.5136	-6.4575	-7.8009	-6.7022	-6.996
8	-6.6962	-6.7088	-6.6047	-7.2018	-6.6645	-6.6289	-6.1555	-6.8575	-6.7055	-7.2605	-6.8141	-6.6982	-6.6672	-6.4884	-6.9503	-6.4629	-6.9224	-6.8527	-6.7761	-6.6517	-6.7036	-6.5248	-6.968	-7.2645	-6.2117	-7.105	-6.8921	-6.9352	-6.6625	-7.0611	-7.1497	-6.3168	-7.4276	-6.8704	-6.4988	-6.7567	-6.8836	-7.5128	-6.4617	-7.8347	-6.7053	-7.0118
8.05	-6.7179	-6.7101	-6.5989	-7.2124	-6.678	-6.6458	-6.168	-6.8779	-6.7039	-7.2644	-6.8269	-6.7115	-6.6699	-6.4983	-6.9598	-6.4639	-6.9244	-6.8663	-6.7917	-6.6794	-6.7114	-6.5258	-6.958	-7.2829	-6.2257	-7.1079	-6.9039	-6.9364	-6.6769	-7.0747	-7.1584	-6.3238	-7.4595	-6.8794	-6.4972	-6.7703	-6.8953	-7.5124	-6.4734	-7.8622	-6.7015	-7.0016
8.1	-6.742	-6.7195	-6.6088	-7.2029	-6.6817	-6.6549	-6.1736	-6.8914	-6.7085	-7.2747	-6.8338	-6.7279	-6.6773	-6.5041	-6.9806	-6.4745	-6.9446	-6.8757	-6.8124	-6.6876	-6.7172	-6.5392	-6.9675	-7.296	-6.226	-7.1297	-6.922	-6.9353	-6.6964	-7.0878	-7.167	-6.3273	-7.4849	-6.8814	-6.5126	-6.7864	-6.9047	-7.5174	-6.4732	-7.9055	-6.7003	-7.029
8.15	-6.7698	-6.733	-6.6282	-7.2139	-6.6902	-6.6611	-6.1728	-6.929	-6.712	-7.2984	-6.8306	-6.7225	-6.6838	-6.5037	-7.0073	-6.4937	-6.9734	-6.8789	-6.8072	-6.6947	-6.7163	-6.551	-6.9807	-7.3424	-6.2132	-7.1458	-6.9216	-6.9524	-6.719	-7.1018	-7.1995	-6.3354	-7.5185	-6.8962	-6.5245	-6.7943	-6.9185	-7.5404	-6.4721	-7.9406	-6.7142	-7.0411
8.2	-6.8116	-6.7511	-6.6603	-7.2376	-6.6638	-6.6416	-6.1599	-6.959	-6.7404	-7.3423	-6.8184	-6.6896	-6.6794	-6.5074	-7.0409	-6.5124	-7.0278	-6.8571	-6.7772	-6.6783	-6.7283	-6.5722	-7.0102	-7.4279	-6.1877	-7.1356	-6.9068	-6.9687	-6.736	-7.1253	-7.2285	-6.3521	-7.552	-6.9194	-6.5416	-6.8239	-6.924	-7.563	-6.4725	-7.9684	-6.7345	-7.0556
8.25	-6.8251	-6.7566	-6.6699	-7.2492	-6.6592	-6.6371	-6.1639	-6.9754	-6.7436	-7.3643	-6.8171	-6.691	-6.6891	-6.5032	-7.0559	-6.5213	-7.0461	-6.8698	-6.7783	-6.6772	-6.7384	-6.5705	-7.0181	-7.4459	-6.1929	-7.1439	-6.9026	-6.9595	-6.7459	-7.1267	-7.232	-6.3615	-7.5878	-6.9202	-6.5539	-6.8318	-6.93	-7.559	-6.4752	-8.0049	-6.7396	-7.0659
8.3	-6.8397	-6.7606	-6.6678	-7.2542	-6.671	-6.6543	-6.1687	-6.9919	-6.7474	-7.3647	-6.8286	-6.6983	-6.6869	-6.5053	-7.0602	-6.529	-7.0558	-6.8829	-6.7914	-6.6857	-6.7342	-6.5855	-7.0235	-7.456	-6.1965	-7.1597	-6.9175	-6.9563	-6.752	-7.1355	-7.2406	-6.3545	-7.5954	-6.9219	-6.5417	-6.8391	-6.9358	-7.5663	-6.4721	-8.0188	-6.7353	-7.0702
8.35	-6.8451	-6.7598	-6.6666	-7.2486	-6.6738	-6.6613	-6.1689	-7.0079	-6.7415	-7.3563	-6.8415	-6.7167	-6.7005	-6.5187	-7.0713	-6.5253	-7.0598	-6.8903	-6.8159	-6.7024	-6.7336	-6.5841	-7.0289	-7.4524	-6.2046	-7.1746	-6.9193	-6.9561	-6.7581	-7.1409	-7.248	-6.3607	-7.6294	-6.9257	-6.5518	-6.8467	-6.9303	-7.5652	-6.4841	-8.0397	-6.7374	-7.0748
8.4	-6.854	-6.757	-6.6609	-7.2564	-6.6944	-6.6874	-6.1774	-7.0084	-6.7396	-7.3569	-6.8532	-6.7493	-6.706	-6.5255	-7.0863	-6.5316	-7.0674	-6.9161	-6.8432	-6.7153	-6.7339	-6.5808	-7.0239	-7.4425	-6.2223	-7.1916	-6.951	-6.9654	-6.7607	-7.1409	-7.2655	-6.3659	-7.645	-6.9426	-6.547	-6.8414	-6.9353	-7.5585	-6.4837	-8.0766	-6.7409	-7.082
8.45	-6.889	-6.7808	-6.6834	-7.2665	-6.7001	-6.6906	-6.1965	-7.0378	-6.7583	-7.3876	-6.8584	-6.737	-6.7147	-6.5264	-7.1045	-6.5455	-7.0878	-6.9147	-6.8521	-6.7053	-6.7455	-6.5995	-7.04	-7.4951	-6.22	-7.2071	-6.9498	-6.9807	-6.7788	-7.1567	-7.2906	-6.3827	-7.6741	-6.95	-6.5579	-6.8624	-6.943	-7.5789	-6.5013	-8.103	-6.7386	-7.0998
8.5	-6.9023	-6.7935	-6.7055	-7.2879	-6.6795	-6.6736	-6.1675	-7.0769	-6.77	-7.4224	-6.8448	-6.7108	-6.7101	-6.5161	-7.1413	-6.5541	-7.1438	-6.8991	-6.8064	-6.6931	-6.7584	-6.6104	-7.0651	-7.551	-6.1962	-7.2038	-6.9273	-6.9754	-6.7954	-7.1676	-7.3145	-6.399	-7.7138	-6.9655	-6.5748	-6.8821	-6.9539	-7.5925	-6.5036	-8.1207	-6.7644	-7.1112
8.55	-6.9123	-6.7978	-6.7144	-7.2838	-6.6756	-6.6807	-6.1752	-7.0817	-6.7712	-7.4315	-6.8577	-6.7204	-6.713	-6.5248	-7.1495	-6.5754	-7.1463	-6.9091	-6.824	-6.7074	-6.7486	-6.6267	-7.0781	-7.5508	-6.1952	-7.2151	-6.9475	-6.9781	-6.8041	-7.1766	-7.3216	-6.3956	-7.7224	-6.9718	-6.5723	-6.8898	-6.9605	-7.5957	-6.4932	-8.1441	-6.7661	-7.1173
8.6	-6.9179	-6.7978	-6.7143	-7.2885	-6.687	-6.6995	-6.1914	-7.0773	-6.7801	-7.4301	-6.8603	-6.743	-6.7319	-6.5335	-7.1502	-6.5799	-7.1558	-6.9265	-6.8501	-6.7246	-6.7566	-6.6211	-7.0721	-7.5574	-6.2109	-7.2287	-6.9551	-6.9927	-6.7969	-7.1863	-7.332	-6.4067	-7.7362	-6.975	-6.5811	-6.8774	-6.9621	-7.6009	-6.5006	-8.1634	-6.7665	-7.1239
8.65	-6.9286	-6.7983	-6.7038	-7.285	-6.7161	-6.7197	-6.2018	-7.0845	-6.7752	-7.4246	-6.8713	-6.7654	-6.7341	-6.5382	-7.157	-6.5779	-7.1406	-6.9456	-6.8789	-6.7406	-6.7584	-6.6297	-7.0741	-7.5375	-6.2414	-7.2459	-6.9688	-6.9893	-6.807	-7.182	-7.337	-6.4031	-7.7499	-6.9805	-6.5881	-6.8888	-6.97	-7.5981	-6.5124	-8.187	-6.756	-7.1314
8.7	-6.9335	-6.7974	-6.7023	-7.2903	-6.7245	-6.7257	-6.2166	-7.0981	-6.7764	-7.4236	-6.8815	-6.7874	-6.7384	-6.5454	-7.1663	-6.5858	-7.1413	-6.967	-6.9015	-6.7589	-6.7591	-6.628	-7.0791	-7.5361	-6.2417	-7.2586	-6.9853	-6.9973	-6.814	-7.1922	-7.3602	-6.4114	-7.7798	-6.9823	-6.5945	-6.8934	-6.9729	-7.6023	-6.5169	-8.2084	-6.7639	-7.1417
8.75	-6.9404	-6.8097	-6.7306	-7.308	-6.7154	-6.7259	-6.2074	-7.1184	-6.7898	-7.4552	-6.8867	-6.7765	-6.7475	-6.5496	-7.1953	-6.6003	-7.1835	-6.956	-6.8804	-6.7453	-6.772	-6.6395	-7.1014	-7.5938	-6.2415	-7.2632	-6.9788	-7.0076	-6.8269	-7.207	-7.3873	-6.4335	-7.7933	-6.9998	-6.6055	-6.9017	-6.9875	-7.6382	-6.5294	-8.2338	-6.7791	-7.1476
8.8	-6.9667	-6.832	-6.7529	-7.3247	-6.7054	-6.7043	-6.2006	-7.1421	-6.8081	-7.485	-6.873	-6.7461	-6.7447	-6.5449	-7.2178	-6.6223	-7.2164	-6.9354	-6.8586	-6.7363	-6.779	-6.6599	-7.1282	-7.6456	-6.2139	-7.2495	-6.956	-7.0095	-6.8488	-7.2272	-7.409	-6.4479	-7.8274	-7.0153	-6.6171	-6.9268	-6.9899	-7.6514	-6.5202	-8.2507	-6.7872	-7.1697
8.85	-6.9711	-6.8334	-6.7584	-7.3288	-6.6974	-6.7143	-6.209	-7.1447	-6.818	-7.4972	-6.878	-6.7492	-6.7502	-6.5511	-7.2309	-6.6197	-7.2241	-6.9461	-6.8692	-6.7371	-6.7871	-6.6658	-7.1295	-7.6598	-6.2184	-7.2693	-6.9698	-7.0212	-6.8465	-7.2297	-7.4184	-6.4542	-7.8292	-7.0262	-6.6154	-6.9367	-6.9965	-7.6515	-6.532	-8.2655	-6.8108	-7.1766
8.9	-6.9729	-6.8337	-6.7488	-7.3236	-6.7105	-6.7135	-6.2187	-7.1514	-6.8105	-7.4849	-6.8912	-6.7588	-6.755	-6.5548	-7.2275	-6.6319	-7.2228	-6.952	-6.8794	-6.7432	-6.7801	-6.6662	-7.1323	-7.6525	-6.2201	-7.2785	-6.9823	-7.025	-6.8585	-7.2278	-7.4109	-6.4468	-7.8407	-7.0205	-6.6223	-6.9356	-7.0031	-7.653	-6.5369	-8.262	-6.7965	-7.1797
8.95	-6.9693	-6.8319	-6.7403	-7.3125	-6.7208	-6.7387	-6.2151	-7.1474	-6.8052	-7.4696	-6.8899	-6.7758	-6.7657	-6.5565	-7.227	-6.6268	-7.2017	-6.97	-6.9043	-6.7545	-6.7847	-6.654	-7.1252	-7.6127	-6.2464	-7.2838	-6.9998	-7.016	-6.8541	-7.2372	-7.4131	-6.4405	-7.8459	-7.0356	-6.6238	-6.929	-6.9985	-7.6482	-6.5327	-8.2701	-6.8005	-7.1807
9	-6.9652	-6.8276	-6.7367	-7.3066	-6.7294	-6.7463	-6.2307	-7.1422	-6.7982	-7.4663	-6.9008	-6.7947	-6.7731	-6.5797	-7.2262	-6.6266	-7.1931	-6.9741	-6.9174	-6.7778	-6.7897	-6.6613	-7.1281	-7.6061	-6.2569	-7.3002	-7.0204	-7.0251	-6.8542	-7.2388	-7.4158	-6.4384	-7.8469	-7.0419	-6.6287	-6.9299	-7.0058	-7.6473	-6.5265	-8.2821	-6.8029	-7.1956
9.05	-6.9716	-6.8274	-6.7471	-7.3162	-6.7282	-6.7384	-6.2246	-7.1507	-6.8116	-7.4748	-6.8993	-6.7837	-6.7674	-6.567	-7.2336	-6.6264	-7.2085	-6.97	-6.9078	-6.7626	-6.7937	-6.6746	-7.1348	-7.636	-6.2403	-7.2954	-7.0057	-7.0345	-6.8596	-7.2415	-7.4311	-6.4535	-7.8478	-7.0404	-6.6349	-6.9404	-7.0165	-7.6627	-6.5415	-8.2888	-6.8132	-7.2038
9.1	-6.9706	-6.8341	-6.764	-7.3433	-6.7062	-6.7163	-6.2031	-7.1571	-6.8189	-7.4893	-6.8888	-6.7562	-6.7577	-6.5601	-7.2389	-6.6375	-7.24	-6.9448	-6.8688	-6.7523	-6.7977	-6.6784	-7.1449	-7.6787	-6.225	-7.278	-6.9877	-7.0313	-6.8726	-7.2512	-7.4336	-6.4634	-7.8637	-7.0454	-6.6279	-6.9438	-7.0171	-7.6793	-6.5408	-8.2888	-6.8205	-7.2072
9.15	-6.9681	-6.8319	-6.7462	-7.3304	-6.7138	-6.7234	-6.2219	-7.1471	-6.8257	-7.4828	-6.8967	-6.7654	-6.7667	-6.5639	-7.2406	-6.6357	-7.2244	-6.9604	-6.8892	-6.7668	-6.7961	-6.6852	-7.1545	-7.6606	-6.2436	-7.2846	-6.9981	-7.0252	-6.8716	-7.2573	-7.4416	-6.4625	-7.8694	-7.056	-6.6377	-6.9495	-7.0171	-7.6696	-6.5433	-8.3009	-6.8184	-7.2154
9.2	-6.9637	-6.8242	-6.7462	-7.3319	-6.7253	-6.7345	-6.2258	-7.1452	-6.8071	-7.4715	-6.8951	-6.7843	-6.7704	-6.5781	-7.2362	-6.6365	-7.2085	-6.9675	-6.9148	-6.7836	-6.7953	-6.6757	-7.1448	-7.6384	-6.2472	-7.3032	-7.0139	-7.0313	-6.8687	-7.2469	-7.4321	-6.459	-7.8592	-7.0413	-6.6364	-6.9567	-7.0186	-7.6652	-6.5482	-8.3025	-6.8232	-7.2101
9.25	-6.9504	-6.8182	-6.7334	-7.3129	-6.7421	-6.7471	-6.2348	-7.1316	-6.8011	-7.451	-6.9115	-6.8034	-6.7721	-6.578	-7.2312	-6.6276	-7.1829	-6.9729	-6.9254	-6.7809	-6.7982	-6.6721	-7.1259	-7.6057	-6.2683	-7.2953	-7.0223	-7.0318	-6.8721	-7.2437	-7.4262	-6.4392	-7.8609	-7.0433	-6.6372	-6.9408	-7.0104	-7.6536	-6.5501	-8.3018	-6.8046	-7.1959
9.3	-6.9512	-6.8149	-6.7331	-7.3165	-6.7386	-6.7414	-6.235	-7.1352	-6.7992	-7.4522	-6.912	-6.8004	-6.7705	-6.5729	-7.2313	-6.6237	-7.1767	-6.9771	-6.9287	-6.7975	-6.7894	-6.6766	-7.1311	-7.6003	-6.2699	-7.3016	-7.0228	-7.0309	-6.8774	-7.2469	-7.4294	-6.44	-7.8537	-7.0364	-6.6407	-6.9539	-7.0232	-7.6628	-6.5414	-8.2991	-6.819	-7.206
9.35	-6.9468	-6.8254	-6.7366	-7.3144	-6.7308	-6.7318	-6.2297	-7.1353	-6.8037	-7.4583	-6.8924	-6.7785	-6.7723	-6.5732	-7.2368	-6.6278	-7.1957	-6.958	-6.9053	-6.7808	-6.7991	-6.6746	-7.1345	-7.6282	-6.2493	-7.2998	-7.0096	-7.0305	-6.8717	-7.2532	-7.426	-6.444	-7.8643	-7.046	-6.6429	-6.961	-7.0193	-7.6706	-6.5483	-8.2959	-6.8221	-7.2163
9.4	-6.9553	-6.829	-6.7578	-7.3257	-6.7047	-6.7104	-6.2093	-7.1403	-6.813	-7.4836	-6.8826	-6.7516	-6.7582	-6.5538	-7.246	-6.6303	-7.2208	-6.9306	-6.8733	-6.7571	-6.8023	-6.6856	-7.142	-7.6738	-6.2157	-7.2802	-6.9862	-7.0366	-6.8882	-7.2557	-7.4375	-6.4593	-7.8557	-7.0576	-6.6438	-6.9565	-7.0339	-7.6808	-6.5375	-8.2942	-6.8262	-7.2224
9.45	-6.9383	-6.8227	-6.7506	-7.3284	-6.7007	-6.7042	-6.2053	-7.1373	-6.8096	-7.486	-6.8891	-6.7481	-6.7631	-6.5598	-7.2272	-6.6199	-7.2094	-6.9339	-6.8657	-6.7613	-6.7999	-6.6806	-7.129	-7.6517	-6.2271	-7.272	-6.9817	-7.0371	-6.8773	-7.2449	-7.4332	-6.4461	-7.8541	-7.0532	-6.6499	-6.9625	-7.0186	-7.6848	-6.5409	-8.2949	-6.8278	-7.2173
9.5	-6.9381	-6.814	-6.741	-7.3238	-6.7146	-6.7168	-6.2149	-7.1238	-6.8064	-7.4622	-6.8888	-6.7692	-6.7577	-6.5646	-7.2181	-6.6135	-7.1935	-6.949	-6.8821	-6.7662	-6.802	-6.672	-7.1216	-7.625	-6.2369	-7.2757	-7.0067	-7.0491	-6.8744	-7.2451	-7.4188	-6.4429	-7.8424	-7.0424	-6.6488	-6.9628	-7.0254	-7.6737	-6.5557	-8.2839	-6.8168	-7.2175
9.55	-6.9212	-6.8167	-6.7289	-7.305	-6.7189	-6.7185	-6.2246	-7.1199	-6.7998	-7.4461	-6.9005	-6.7764	-6.7547	-6.5687	-7.2083	-6.6189	-7.1705	-6.9566	-6.901	-6.7719	-6.7981	-6.6708	-7.1179	-7.6028	-6.2449	-7.2836	-7.0038	-7.0404	-6.8729	-7.2402	-7.407	-6.4431	-7.8408	-7.0295	-6.638	-6.9524	-7.0184	-7.6693	-6.5521	-8.2792	-6.8117	-7.2115
9.6	-6.9156	-6.805	-6.7215	-7.3041	-6.7283	-6.7221	-6.2312	-7.1046	-6.797	-7.4403	-6.894	-6.7816	-6.7623	-6.5673	-7.2087	-6.6093	-7.1592	-6.9536	-6.9078	-6.7807	-6.7963	-6.666	-7.1139	-7.5823	-6.2592	-7.2796	-7.0232	-7.0469	-6.876	-7.2415	-7.4061	-6.4302	-7.8294	-7.0424	-6.6492	-6.9596	-7.0111	-7.6633	-6.551	-8.2713	-6.8175	-7.2103
9.65	-6.9241	-6.8139	-6.7282	-7.3157	-6.7214	-6.7128	-6.2151	-7.1089	-6.804	-7.4521	-6.8929	-6.7692	-6.753	-6.5662	-7.2157	-6.6112	-7.1707	-6.9381	-6.8824	-6.773	-6.7962	-6.6744	-7.1288	-7.6079	-6.2401	-7.2716	-7.0059	-7.0399	-6.8874	-7.24	-7.411	-6.4384	-7.8304	-7.0372	-6.6481	-6.9552	-7.0272	-7.6685	-6.5391	-8.2687	-6.8192	-7.2026
9.7	-6.9154	-6.8073	-6.7445	-7.325	-6.694	-6.6827	-6.2097	-7.1094	-6.8055	-7.462	-6.8745	-6.7399	-6.7442	-6.557	-7.2038	-6.6016	-7.1937	-6.9233	-6.8571	-6.7496	-6.7902	-6.6758	-7.1162	-7.631	-6.2113	-7.2535	-6.9853	-7.0423	-6.8738	-7.2458	-7.4015	-6.4457	-7.831	-7.0351	-6.6466	-6.9672	-7.0128	-7.6789	-6.54	-8.2664	-6.828	-7.2127
9.75	-6.9047	-6.7935	-6.6719	-7.1042	-6.545	-6.5739	-6.2029	-7.0967	-6.7972	-7.4172	-6.8033	-6.6613	-6.7036	-6.5598	-7.1972	-6.6087	-7.1537	-6.8849	-6.8318	-6.7407	-6.7999	-6.6708	-7.1224	-7.602	-6.2059	-7.2537	-6.9914	-7.0336	-6.8763	-7.2428	-7.398	-6.4281	-7.8134	-7.0438	-6.6362	-6.9587	-7.0184	-7.6765	-6.5385	-8.2613	-6.8215	-7.1998
9.8	-6.7942	-6.5717	-6.416	-6.8829	-6.4421	-6.3851	-6.0821	-7.0679	-6.6821	-7.1166	-6.5995	-6.4584	-6.5274	-6.5096	-7.1756	-6.5352	-6.882	-6.643	-6.6403	-6.5947	-6.764	-6.6661	-7.085	-7.4321	-6.1462	-7.0998	-6.9146	-7.0064	-6.8674	-7.2317	-7.3422	-6.3398	-7.6787	-6.9555	-6.6192	-6.9493	-7.0073	-7.6271	-6.4907	-8.1767	-6.7748	-7.1914
9.85	-6.5485	-6.5087	-6.4012	-6.9389	-6.5114	-6.434	-6.0466	-6.8489	-6.568	-7.0325	-6.6232	-6.5007	-6.5147	-6.4144	-7.0063	-6.3588	-6.6907	-6.6015	-6.5997	-6.5064	-6.66	-6.6341	-6.9413	-7.1141	-6.082	-6.9494	-6.7869	-6.9301	-6.8603	-7.1499	-7.102	-6.1824	-7.2697	-6.7939	-6.5576	-6.9547	-6.9842	-7.5522	-6.4134	-7.889	-6.7013	-7.1423
9.9	-6.4726	-6.5148	-6.4223	-6.9513	-6.515	-6.4549	-6.0586	-6.7242	-6.5575	-7.0452	-6.634	-6.5224	-6.5401	-6.4029	-6.8568	-6.3273	-6.699	-6.6302	-6.6156	-6.5208	-6.6107	-6.5333	-6.8763	-7.0582	-6.0925	-6.944	-6.7734	-6.873	-6.7755	-7.0217	-6.9999	-6.1694	-7.1566	-6.7498	-6.4738	-6.9199	-6.8976	-7.4591	-6.3623	-7.6409	-6.6211	-7.0285
9.95	-6.4475	-6.5202	-6.4243	-6.9523	-6.5023	-6.4413	-6.0414	-6.6723	-6.5611	-7.0484	-6.6234	-6.5166	-6.5352	-6.3825	-6.8183	-6.3178	-6.7046	-6.6124	-6.5841	-6.4963	-6.6131	-6.4891	-6.8646	-7.084	-6.077	-6.9323	-6.7458	-6.8484	-6.6767	-6.9679	-6.9906	-6.1825	-7.1251	-6.7491	-6.446	-6.8307	-6.8406	-7.4481	-6.3622	-7.5925	-6.6267	-6.9636
10	-6.4178	-6.5162	-6.4372	-6.9558	-6.4805	-6.4132	-6.0111	-6.6335	-6.5531	-7.0548	-6.5945	-6.4803	-6.5206	-6.3697	-6.7907	-6.3206	-6.7142	-6.5894	-6.5525	-6.4693	-6.6001	-6.4678	-6.8664	-7.1122	-6.0503	-6.9074	-6.7188	-6.8457	-6.6407	-6.9599	-7.0011	-6.1929	-7.1128	-6.7366	-6.4392	-6.7822	-6.8169	-7.4615	-6.3721	-7.5541	-6.6394	-6.947
10.05	-6.4017	-6.515	-6.4383	-6.9608	-6.4753	-6.4023	-6.0055	-6.6068	-6.5529	-7.049	-6.5942	-6.467	-6.5131	-6.3516	-6.7833	-6.3309	-6.6987	-6.5863	-6.5521	-6.4618	-6.5871	-6.4577	-6.8573	-7.0785	-6.0651	-6.9036	-6.7062	-6.8323	-6.6088	-6.9493	-6.9955	-6.1872	-7.0751	-6.7315	-6.4151	-6.7522	-6.8161	-7.4595	-6.3686	-7.5162	-6.6282	-6.9239
10.1	-6.3524	-6.449	-6.346	-3.9173	-6.2996	-6.1507	-5.7698	-6.5736	-6.5234	-7.0086	-6.547	-6.4245	-6.3828	-6.2599	-6.748	-6.2939	-6.6645	-6.5807	-6.5352	-6.3657	-6.5087	-6.4321	-6.8156	-6.9938	-6.0626	-6.8683	-6.6721	-6.7921	-6.5717	-6.9119	-6.9536	-6.1696	-7.0129	-6.6938	-6.3849	-6.7179	-6.7938	-7.3956	-6.3549	-7.475	-6.5759	-6.8842
10.15	-3.4893	37.9014	40.4384	34.7082	35.6262	35.3984	-3.716	-5.6256	-5.8464	5.9126	31.3202	31.6111	1.6601	-4.1716	-6.7482	-6.3079	-6.5886	-6.2597	-6.0507	-5.746	-5.9276	-6.411	-6.8152	-7.0156	-5.9992	-6.8496	-6.6221	-6.7599	-6.5549	-6.8974	-6.9145	-6.1153	-6.9973	-6.6607	-6.3389	-6.6828	-6.7804	-7.3803	-6.3245	-7.4397	-6.5589	-6.8468
10.2	35.5376	38.325	40.7282	33.639	21.4528	15.8141	-3.7796	-4.4512	38.2205	37.6741	36.2584	35.674	-1.2092	-4.1715	-4.4078	-2.7359	36.7274	33.3585	2.361	-4.4987	-4.7561	-4.2639	-4.6508	-5.0991	-3.7236	-4.7578	-4.5868	-4.6823	-5.6499	-6.7366	-6.5066	-4.8481	-4.1619	-4.3964	-4.0585	-5.5435	-5.6702	-7.378	-6.0495	-4.8537	-4.2568	-4.1517
10.25	39.0598	38.3128	40.742	31.912	9.1098	6.3723	-3.5027	8.6937	38.5483	37.6242	35.9442	14.8158	-2.3312	-4.1714	-4.3042	39.368	37.1244	33.529	-0.4304	-3.9949	-4.3869	-4.2289	-4.5113	12.0231	11.3542	-4.5175	-4.1747	-4.5613	-4.5196	-4.68	-4.3666	-4.5342	-4.0366	-4.1651	-3.9998	-4.4042	-4.56	-4.8903	-4.7573	-4.5655	-4.201	-4.1712
10.3	39.205	38.3228	40.7412	30.8126	3.2274	1.9528	-3.2259	23.0156	38.6261	37.6217	35.7473	7.1663	-2.5892	-3.6192	-3.5111	39.8065	37.2249	33.5695	-1.6589	-3.3687	-3.8486	-4.1939	-4.3719	25.8259	16.516	-3.884	-3.5383	-4.0374	-4.2445	-4.5736	-4.2089	-3.9511	-3.9113	-3.9337	-3.9411	-4.2679	-4.4544	-4.8297	-4.2124	-4.2773	-4.1451	-4.1907
10.35	39.285	38.3547	40.7343	30.3191	0.5812	0.0339	-2.6556	26.5702	38.6593	37.6083	35.6181	3.5281	-2.4279	-3.0724	-2.8244	39.8346	37.2681	33.57	-1.9899	-2.7942	-3.3135	-3.6689	-3.8849	21.8623	8.6923	-3.3011	-2.9639	-3.4899	-3.7207	-4.0286	-4.0513	-3.4166	-3.3234	-3.375	-3.3909	-4.1316	-4.3489	-4.7691	-3.6691	-3.6797	-3.5819	-3.6398
10.4	39.3238	38.3477	40.7369	30.3233	-0.449	-0.6503	-2.1272	29.0609	38.6791	37.5833	35.5223	-0.11	-2.2667	-2.5004	-2.2242	39.8632	37.2977	33.5467	-1.8478	-2.2166	-2.6919	-3.1024	-3.317	16.2245	-1.5341	-2.7133	-2.3826	-2.852	-3.1784	-3.5062	-3.4609	-2.7941	-2.7001	-2.7481	-2.8035	-3.6203	-3.8499	-4.2074	-3.0704	-3.027	-2.9641	-3.0756
10.45	39.3745	38.381	40.7241	30.3276	-0.686	-0.7421	-1.594	32.3141	38.7392	37.5594	35.441	0.0909	-1.678	-1.9	-1.6584	39.8727	37.2971	33.5379	-1.7058	-1.6313	-2.066	-2.4891	-2.7223	6.9398	-1.4391	-2.0694	-1.7499	-2.2355	-2.5776	-2.919	-2.8145	-2.1665	-2.0476	-2.1008	-2.2145	-3.0202	-3.2561	-3.5397	-2.4715	-2.3789	-2.3565	-2.499
10.5	39.4086	38.395	40.7308	30.4757	-0.5668	-0.5616	-1.0832	33.6621	38.7547	37.5447	35.3996	0.2917	-1.144	-1.3389	-0.9929	39.8974	37.334	33.5455	-1.14	-1.0698	-1.5212	-1.8947	-2.1257	8.456	-1.3441	-1.4702	-1.1774	-1.6798	-1.9587	-2.2672	-2.1741	-1.5945	-1.4699	-1.5348	-1.6716	-2.3795	-2.6243	-2.8472	-1.8741	-1.7818	-1.7812	-1.9075
10.55	39.4481	38.4154	40.7317	30.6784	-0.4476	-0.3811	-0.6288	35.9196	38.8054	37.5492	35.3663	0.8738	-0.6559	-0.8794	1.6424	39.9469	37.4056	33.5907	-0.6153	-0.5753	-1.0323	-1.3388	-1.5436	9.9722	-0.7921	-0.9677	-0.6709	-1.163	-1.3596	-1.627	-1.5523	-1.0601	-0.9634	-1.0296	-1.1419	-1.7475	-1.966	-2.1988	-1.3087	-1.2125	-1.2303	-1.3271
10.6	39.4676	38.4278	40.7375	30.9396	-0.1252	-0.0462	-0.3095	37.1042	38.8465	37.5347	35.3561	1.2248	-0.3341	-0.548	4.8859	39.9972	37.4677	33.642	-0.2379	-0.2371	-0.6906	-0.9052	-1.07	14.5205	-0.4196	-0.6057	-0.3134	-0.787	-0.889	-1.1232	-1.0311	-0.675	-0.5929	-0.6539	-0.746	-1.2224	-1.4148	-1.6701	-0.8856	-0.788	-0.8178	-0.8914
10.65	39.4732	38.4306	40.7319	31.3635	0.0876	0.1187	-0.1291	37.0597	38.879	37.5563	35.3652	1.4746	-0.1436	-0.36	5.1415	40.0206	37.5003	33.6534	-0.0139	-0.0479	-0.4763	-0.6328	-0.7436	12.0965	-0.1695	-0.3819	-0.1023	-0.5526	-0.5778	-0.7891	-0.6652	-0.4089	-0.3468	-0.412	-0.4894	-0.876	-1.0456	-1.341	-0.6114	-0.5288	-0.5454	-0.6168
10.7	39.4794	38.4535	40.7332	31.7809	0.2159	0.222	-0.0367	36.6416	38.9067	37.5606	35.4057	1.5992	-0.0269	-0.2521	3.7164	40.0212	37.5193	33.6565	0.105	0.0655	-0.355	-0.4619	-0.5439	9.7601	-0.0127	-0.2556	0.0069	-0.4136	-0.3794	-0.5601	-0.438	-0.2386	-0.2016	-0.2612	-0.3397	-0.6298	-0.7673	-1.1123	-0.4356	-0.3624	-0.3815	-0.4525
10.75	39.4825	38.4599	40.7553	32.1771	0.2848	0.2747	0.0203	36.2599	38.9203	37.5764	35.4577	1.5556	0.0272	-0.1814	2.3205	40.0202	37.5512	33.6465	0.158	0.1193	-0.2799	-0.351	-0.3981	8.7434	0.085	-0.1804	0.0816	-0.3351	-0.2445	-0.4008	-0.2949	-0.1343	-0.1067	-0.1829	-0.2584	-0.4677	-0.5721	-0.9568	-0.3398	-0.2725	-0.2984	-0.3637
10.8	39.4877	38.4608	40.7398	32.5179	0.3099	0.2753	0.0348	36.5355	38.9365	37.6138	35.5389	1.5706	0.0521	-0.154	2.9847	40.0266	37.5707	33.6283	0.187	0.1406	-0.2426	-0.2807	-0.3179	10.8974	0.1231	-0.1419	0.1093	-0.3005	-0.1506	-0.2998	-0.204	-0.0831	-0.0788	-0.1464	-0.2109	-0.3519	-0.4597	-0.8634	-0.2854	-0.2346	-0.2634	-0.3091
10.85	39.4978	38.4849	40.7652	32.7463	0.3181	0.2868	0.055	36.811	38.9726	37.6353	35.6101	1.5855	0.0483	-0.1386	3.6489	40.0623	37.6334	33.6267	0.2198	0.156	-0.2278	-0.2329	-0.2534	13.0515	0.1816	-0.1297	0.1166	-0.2755	-0.105	-0.2599	-0.16	-0.0712	-0.0771	-0.152	-0.1871	-0.295	-0.3741	-0.8293	-0.2713	-0.2222	-0.2574	-0.2713
10.9	39.5049	38.4793	40.7682	32.9228	0.3008	0.2996	0.0641	37.125	39.0018	37.64	35.6742	1.6063	0.0393	-0.1354	5.6394	40.0829	37.6684	33.6486	0.236	0.1401	-0.2254	-0.2254	-0.2326	16.0562	0.2068	-0.1348	0.1123	-0.2726	-0.0966	-0.2394	-0.1597	-0.0774	-0.0927	-0.1631	-0.1884	-0.2838	-0.3399	-0.8143	-0.262	-0.2151	-0.2673	-0.2644
10.95	39.4978	38.484	40.7622	33.1088	0.3019	0.2717	0.0454	36.8413	39.0102	37.6735	35.7249	1.7506	0.0268	-0.1401	5.1445	40.0812	37.6888	33.6311	0.215	0.1071	-0.2306	-0.2233	-0.2556	11.742	0.1781	-0.1567	0.0717	-0.2815	-0.0917	-0.2303	-0.162	-0.0786	-0.1094	-0.1819	-0.1905	-0.2715	-0.3368	-0.8097	-0.2691	-0.2434	-0.2794	-0.2744
11	39.4886	38.4876	40.7791	33.2663	0.3022	0.2418	0.0309	35.7832	39.0224	37.6889	35.8306	1.7168	-0.0008	-0.1552	2.5403	40.0697	37.6888	33.6341	0.1831	0.0902	-0.2458	-0.2227	-0.2693	9.4418	0.1522	-0.176	0.0406	-0.2906	-0.0878	-0.238	-0.1511	-0.0995	-0.1161	-0.1938	-0.1976	-0.2651	-0.3438	-0.8176	-0.2858	-0.2603	-0.3006	-0.2834
11.05	39.4936	38.4719	40.7824	33.4301	0.2862	0.2043	0.0159	35.3886	39.0373	37.7039	35.8985	1.4735	-0.0153	-0.1624	1.8502	40.0735	37.7068	33.6101	0.1362	0.0555	-0.2562	-0.2339	-0.2847	8.993	0.1043	-0.1911	0.0159	-0.2893	-0.0963	-0.2423	-0.1698	-0.1184	-0.1415	-0.2195	-0.2145	-0.2648	-0.3453	-0.8192	-0.3121	-0.2873	-0.3159	-0.2881
11.1	39.507	38.4753	40.7795	33.5633	0.2668	0.185	0.0023	35.6344	39.0354	37.7253	35.9815	1.3582	-0.039	-0.1729	2.4687	40.074	37.7024	33.5925	0.1259	0.0379	-0.2532	-0.2467	-0.297	11.5785	0.0891	-0.2091	-0.014	-0.3062	-0.0946	-0.2598	-0.1841	-0.1409	-0.1638	-0.2367	-0.2242	-0.2671	-0.3685	-0.8405	-0.3431	-0.3124	-0.3372	-0.2984
11.15	39.5023	38.4902	40.7859	33.6619	0.2248	0.1948	0.0216	35.8802	39.0815	37.7461	36.0369	0.7578	-0.045	-0.1831	3.0872	40.1173	37.7562	33.615	0.1357	0.0238	-0.2651	-0.2477	-0.2795	14.1639	0.1123	-0.2225	-0.0084	-0.3136	-0.1297	-0.2686	-0.2034	-0.1592	-0.1866	-0.2622	-0.2384	-0.2831	-0.3724	-0.8619	-0.3448	-0.3448	-0.3603	-0.3143
11.2	39.5104	38.4958	40.7712	33.7342	0.1999	0.2086	0.0159	36.6876	39.0872	37.7584	36.0435	0.502	-0.0601	-0.1725	5.3498	40.133	37.7792	33.6424	0.1437	0.0275	-0.2726	-0.2602	-0.293	16.4267	0.1066	-0.2233	-0.0244	-0.3136	-0.1266	-0.2802	-0.2252	-0.174	-0.1926	-0.2824	-0.2415	-0.2984	-0.381	-0.8742	-0.3671	-0.3499	-0.3848	-0.3208
11.25	39.5311	38.4818	40.747	33.8279	0.1925	0.1882	0.0017	37.1489	39.11	37.7465	36.064	0.4773	-0.06	-0.1818	4.9897	40.1375	37.7587	33.6685	0.1154	0.0206	-0.2736	-0.266	-0.3272	11.7998	0.0888	-0.2187	-0.0336	-0.3168	-0.1387	-0.2935	-0.2351	-0.1724	-0.2063	-0.2914	-0.2414	-0.3066	-0.4049	-0.8935	-0.3704	-0.3473	-0.3833	-0.3232
11.3	39.5394	38.4721	40.7483	33.8873	0.1611	0.1614	-0.0029	37.7129	39.1113	37.7527	36.0814	0.3388	-0.0707	-0.1819	4.9695	40.1406	37.7664	33.7116	0.0796	-0.0038	-0.278	-0.2705	-0.3463	8.86	0.0551	-0.2472	-0.0508	-0.318	-0.1333	-0.3033	-0.2428	-0.183	-0.2142	-0.2963	-0.2543	-0.3001	-0.4062	-0.8948	-0.3841	-0.357	-0.3842	-0.3296
11.35	39.5548	38.4683	40.7381	33.9743	0.159	0.1407	-0.0224	39.0074	39.1251	37.7506	36.1238	0.26	-0.072	-0.1819	4.9493	40.1356	37.6834	33.7589	0.0394	-0.0237	-0.271	-0.2632	-0.3569	4.0486	0.0128	-0.2505	-0.071	-0.3167	-0.141	-0.3043	-0.2465	-0.1943	-0.2067	-0.2858	-0.2513	-0.3109	-0.4146	-0.8943	-0.3813	-0.3569	-0.3875	-0.3286
11.4	39.586	38.46	40.7466	34.0663	0.1329	0.1154	-0.0529	38.961	39.122	37.7491	36.1536	0.2186	-0.0779	-0.1886	7.6356	40.1459	37.5529	33.069	0.0039	-0.0241	-0.2735	-0.2596	-0.3797	2.1768	-0.0216	-0.252	-0.0737	-0.3205	-0.1449	-0.304	-0.2554	-0.1943	-0.2126	-0.291	-0.2485	-0.3029	-0.4203	-0.8911	-0.3792	-0.3631	-0.3887	-0.3297
11.45	39.6028	38.4488	40.7139	34.1021	0.1198	0.1232	-0.0485	38.8968	39.1393	37.7355	36.177	0.2079	-0.075	-0.1795	8.2537	40.1587	37.5115	31.0086	0.0158	-0.0169	-0.2721	-0.2728	-0.3779	0.3051	-0.021	-0.2431	-0.0663	-0.3239	-0.15	-0.3253	-0.2591	-0.2117	-0.215	-0.304	-0.2485	-0.3134	-0.4181	-0.9017	-0.3765	-0.368	-0.3929	-0.3275
11.5	39.716	38.4342	40.7173	34.1091	0.0963	0.1201	-0.0424	38.8842	39.1589	37.7384	36.1552	0.1945	-0.0793	-0.1832	11.7605	40.175	37.3872	23.128	0.0092	-0.0183	-0.2728	-0.2669	-0.3754	-0.2789	-0.0232	-0.2473	-0.0636	-0.321	-0.1549	-0.3206	-0.273	-0.2216	-0.2125	-0.3015	-0.2467	-0.3212	-0.4267	-0.895	-0.3783	-0.3685	-0.4032	-0.3236
11.55	39.7407	38.435	40.7082	34.156	0.0853	0.0945	-0.0658	38.8803	39.1555	37.7399	36.1837	0.1642	-0.0892	-0.1903	13.4723	40.1617	37.1838	11.9158	-0.0212	-0.0389	-0.2722	-0.2732	-0.4056	-0.2977	-0.0659	-0.2619	-0.0759	-0.3208	-0.1491	-0.3242	-0.274	-0.2117	-0.2097	-0.2977	-0.2377	-0.3159	-0.4185	-0.8931	-0.3693	-0.3643	-0.3831	-0.3219
11.6	39.7561	38.4047	40.7116	34.2038	0.0845	0.0681	-0.0729	38.8986	39.1517	37.7358	36.1998	0.1301	-0.0877	-0.1971	15.6082	40.1233	37.34	0.8417	-0.0613	-0.0453	-0.2685	-0.2795	-0.4292	-0.3058	-0.1044	-0.2744	-0.0959	-0.3163	-0.1463	-0.3213	-0.2829	-0.2119	-0.2048	-0.2901	-0.2467	-0.3165	-0.4285	-0.8901	-0.368	-0.359	-0.3882	-0.3219
11.65	39.7643	38.3918	40.7171	34.2458	0.0745	0.0474	-0.0875	39.1901	39.1551	37.7252	36.207	0.1012	-0.092	-0.1948	17.9486	39.9954	37.4963	0.0186	-0.0841	-0.0638	-0.2734	-0.2777	-0.4429	-0.3283	-0.1432	-0.2791	-0.1084	-0.3191	-0.16	-0.3242	-0.2836	-0.2162	-0.2175	-0.2839	-0.2406	-0.3188	-0.4323	-0.883	-0.3755	-0.3551	-0.3715	-0.31
11.7	39.7864	38.3806	40.7131	34.2494	0.0678	0.0424	-0.0857	39.5136	39.1803	37.6842	36.2433	0.0779	-0.0968	-0.1988	20.0224	40.0165	37.3536	0.0106	-0.0934	-0.0684	-0.2662	-0.2764	-0.4483	-0.3277	-0.1493	-0.2808	-0.1057	-0.3139	-0.1492	-0.3325	-0.2779	-0.2036	-0.209	-0.2818	-0.2502	-0.3175	-0.4379	-0.8698	-0.3706	-0.3688	-0.3766	-0.3261
11.75	39.8003	38.3578	40.6843	34.2719	0.0752	0.0611	-0.0792	39.7796	39.1694	37.6572	36.2829	0.1006	-0.0834	-0.1921	22.3687	40.0326	37.2334	0.0324	-0.0714	-0.0534	-0.2737	-0.2776	-0.4573	-0.3505	-0.1179	-0.2628	-0.0972	-0.3121	-0.1554	-0.3452	-0.2802	-0.2121	-0.2082	-0.2999	-0.242	-0.314	-0.4438	-0.8751	-0.3691	-0.3618	-0.3853	-0.3224
11.8	39.8265	38.3445	40.6793	34.2527	0.065	0.0604	-0.0776	40.0625	39.1848	37.575	36.3226	0.0877	-0.0988	-0.1906	24.1935	40.0236	34.557	0.0212	-0.0546	-0.0502	-0.2697	-0.2805	-0.4677	-0.3602	-0.1131	-0.2654	-0.0792	-0.3113	-0.1629	-0.3422	-0.2869	-0.2113	-0.2098	-0.2931	-0.241	-0.3258	-0.4365	-0.8828	-0.3774	-0.3529	-0.389	-0.3164
11.85	-0.9464	0.1432	-0.027	17.7213	1.2456	1.6606	2.2381	-1.158	-0.4224	-0.0053	18.7782	1.5159	1.8974	2.0375	-1.297	-0.4451	-0.0831	0.6015	1.5183	1.4985	1.7262	-1.2172	-0.7509	-0.562	0.4285	1.5373	1.8404	1.7101	-1.0109	-0.6305	-0.8286	0.1742	1.3587	1.4279	1.6804	-1.1646	-0.7964	-1.3293	-0.08	1.1101	1.3874	1.3856
11.9	-1.43	-1.0079	-0.1107	1.1899	2.5255	2.9367	3.3413	-1.9072	-1.4661	-0.4411	1.2338	2.5163	3.3977	3.4213	-2.0927	-1.3868	-0.3339	1.3563	2.3087	2.8905	3.3584	-1.9595	-2.0412	-0.7291	1.0667	2.3888	3.4043	3.592	-1.7433	-1.7309	-1.1406	0.4526	1.9672	2.5035	3.6326	-1.7181	-1.8815	-1.3854	0.6719	1.7849	2.4345	3.1188
11.95	-1.3849	-0.729	-0.1943	0.4129	1.2515	2.2112	2.2676	-1.6952	-1.266	-0.3858	0.7632	1.8634	2.4703	2.4248	-1.8486	-1.235	-0.3358	0.5307	2.0924	2.0997	2.8581	-1.9985	-1.7152	-0.6657	0.7847	2.11	2.6247	3.0156	-1.7071	-1.3684	-1.1452	0.3242	1.8022	2.0553	3.0463	-1.6702	-1.5056	-1.4415	0.3325	1.7748	1.8919	2.5849
12	-1.3399	-0.4501	-0.0965	0.3759	0.8857	1.7368	1.896	-1.4831	-1.0659	-0.3304	0.2927	1.3322	1.8248	1.7554	-1.6045	-1.0833	-0.3377	0.4781	1.4205	1.4524	1.5394	-1.4145	-1.3892	-0.6022	0.5027	1.3393	1.9131	1.7328	-1.1373	-1.0059	-0.7795	0.1959	0.997	1.347	1.751	-1.243	-1.1297	-1.205	-0.0069	0.9612	1.3332	1.4964
12.05	-1.1139	-0.2311	0.0014	0.3698	0.7437	1.2624	1.2059	-1.2161	-0.3739	-0.1112	0.1868	0.874	1.4223	1.2883	-1.3472	-0.2575	-0.1684	0.3278	0.8035	0.6969	1.3819	-1.1829	-0.6375	-0.2544	0.2168	0.6781	0.9513	1.2639	-0.9259	-0.5333	-0.4138	0.1282	0.5486	0.9363	1.3168	-1.0154	-0.6178	-0.9684	-0.045	0.3455	0.9617	1.0305
12.1	-0.8257	-0.2337	0.1175	0.3636	0.5363	0.7219	0.6	-0.9263	-0.3605	0.1081	0.1758	0.6453	1.0198	0.6164	-1.0845	-0.2215	0.0009	0.1829	0.6798	0.7302	1.1002	-0.9229	-0.623	0.0933	0.1548	0.5717	0.8645	1.1159	-0.6819	-0.2409	-0.6443	0.0606	0.4647	0.5257	1.1422	-0.7894	-0.3865	-1.0528	-0.0831	0.3044	0.5903	1.0347
12.15	-0.5577	-0.2363	0.0067	0.0325	0.0453	0.1963	0.4029	-0.6651	-0.3361	0.2542	-0.2021	0.2511	0.4337	0.3059	-0.7965	-0.2171	0.2308	0.0594	0.4581	0.1467	0.5921	-0.6694	-0.6086	0.0972	-0.0218	0.366	0.2808	0.6909	-0.4562	-0.1209	-0.6079	-0.1621	0.4632	0.2958	0.6171	-0.5996	-0.2311	-1.1608	-0.4188	0.1511	0.5234	0.6591
12.2	-0.3904	-0.176	-0.1171	-0.2116	0.0649	0.1248	0.3404	-0.4757	-0.2972	0.0388	-0.2211	0.2902	0.0612	0.1867	-0.5672	-0.169	0.0039	0.0814	0.4278	0.07	0.2496	-0.4991	-0.5073	-0.3487	0.0219	0.2034	0.071	0.3399	-0.3089	-0.1155	-0.5716	-0.3814	0.1507	-0.086	0.2492	-0.461	-0.181	-1.1309	-0.4354	-0.086	0.1851	0.3103
12.25	-0.2761	-0.1394	-0.1954	-0.2571	0.0845	0.1731	0.3226	-0.3356	-0.2441	-0.1628	-0.1005	0.4295	-0.0535	0.158	-0.403	-0.1212	-0.2383	0.1034	0.3974	0.0722	0.0681	-0.3805	-0.4452	-0.6566	0.0656	0.1247	0.1014	0.1223	-0.2055	-0.1524	-0.4193	-0.4054	-0.0504	-0.2635	0.0496	-0.3694	-0.1925	-1.0772	-0.452	-0.1877	-0.0817	0.0821
12.3	-0.2003	-0.1132	-0.2103	-0.2126	0.1321	0.2051	0.2765	-0.2461	-0.2248	-0.2755	0.0037	0.4431	-0.0538	0.1217	-0.2802	-0.1038	-0.3704	0.1716	0.4217	0.0745	-0.0366	-0.2941	-0.4212	-0.6683	0.2044	0.0643	0.1811	0.003	-0.1332	-0.1877	-0.316	-0.3329	-0.1277	-0.2885	-0.0335	-0.2995	-0.2121	-1.0071	-0.3565	-0.2039	-0.2221	-0.0524
12.35	-0.1665	-0.1054	-0.1981	-0.134	0.1506	0.1803	0.2278	-0.1905	-0.2142	-0.3147	0.0656	0.3875	-0.0317	0.0884	-0.2167	-0.0916	-0.3886	0.1623	0.3623	0.1195	-0.0847	-0.2438	-0.4131	-0.6801	0.2136	0.0274	0.1896	-0.0641	-0.089	-0.2051	-0.2545	-0.247	-0.1238	-0.2648	-0.0767	-0.2633	-0.2401	-0.9365	-0.2741	-0.1945	-0.2761	-0.1117
12.4	-0.1212	-0.105	-0.1843	-0.0826	0.1355	0.1376	0.1732	-0.1515	-0.2037	-0.304	0.0744	0.2962	-0.0199	0.0558	-0.1684	-0.0864	-0.3633	0.1255	0.2757	0.1317	-0.11	-0.2236	-0.4004	-0.597	0.1655	-0.0136	0.178	-0.1096	-0.0618	-0.2124	-0.2167	-0.1901	-0.1117	-0.222	-0.0872	-0.2317	-0.2624	-0.8869	-0.2459	-0.1875	-0.2763	-0.1511
12.45	-0.1134	-0.1037	-0.1557	-0.0365	0.0943	0.1098	0.1335	-0.1342	-0.1988	-0.2874	0.0666	0.2281	-0.0333	0.023	-0.1386	-0.0931	-0.3266	0.0838	0.1906	0.1186	-0.126	-0.1934	-0.4136	-0.4979	0.105	-0.0497	0.1612	-0.1282	-0.0615	-0.2161	-0.1914	-0.1541	-0.0996	-0.1959	-0.0971	-0.2224	-0.2742	-0.846	-0.2278	-0.1893	-0.2635	-0.1594
12.5	-0.1089	-0.1116	-0.1667	-0.0234	0.0751	0.0777	0.1133	-0.1157	-0.2039	-0.2788	0.0666	0.1851	-0.0418	0.0052	-0.129	-0.0898	-0.3202	0.055	0.1552	0.0877	-0.1391	-0.1941	-0.4134	-0.4787	0.0732	-0.0723	0.1384	-0.1381	-0.055	-0.2144	-0.194	-0.1426	-0.0926	-0.1973	-0.0965	-0.2109	-0.2697	-0.8398	-0.2324	-0.191	-0.2631	-0.1687
12.55	-0.1138	-0.1215	-0.1473	-0.0172	0.0562	0.0542	0.0793	-0.1206	-0.2062	-0.2755	0.0389	0.1378	-0.0539	-0.0175	-0.134	-0.0997	-0.3083	0.028	0.105	0.0757	-0.1509	-0.1936	-0.4075	-0.4296	0.0497	-0.0916	0.1107	-0.15	-0.0554	-0.2195	-0.1886	-0.1268	-0.1075	-0.1943	-0.0998	-0.215	-0.2877	-0.8065	-0.2335	-0.1966	-0.2625	-0.1674
12.6	-0.1035	-0.1225	-0.1393	0.0019	0.0182	0.0132	0.0588	-0.1045	-0.2102	-0.2447	0.033	0.0861	-0.0651	-0.04	-0.1113	-0.0947	-0.2815	-0.0202	0.0235	0.0587	-0.1574	-0.1825	-0.3962	-0.3629	-0.0109	-0.1213	0.0741	-0.1512	-0.0447	-0.2203	-0.1763	-0.1111	-0.0928	-0.1912	-0.111	-0.2077	-0.2948	-0.7967	-0.2336	-0.2003	-0.2563	-0.1801
12.65	-0.1031	-0.1139	-0.115	0.0232	-0.0077	-0.0235	0.022	-0.0996	-0.2074	-0.2258	0.0148	0.0361	-0.0717	-0.0706	-0.1142	-0.0982	-0.2371	-0.0457	-0.0165	0.0164	-0.1631	-0.1839	-0.4038	-0.2969	-0.0486	-0.1429	0.0337	-0.1778	-0.0493	-0.2211	-0.1786	-0.0993	-0.0946	-0.2	-0.1184	-0.2094	-0.3041	-0.7796	-0.2401	-0.2139	-0.2481	-0.1821
12.7	-0.0944	-0.1182	-0.1051	0.0237	-0.0401	-0.0507	0.0063	-0.0962	-0.2094	-0.21	-0.0044	-0.0057	-0.0955	-0.0853	-0.1048	-0.0966	-0.2165	-0.0767	-0.0659	0.0055	-0.1772	-0.1763	-0.39	-0.2587	-0.0825	-0.1552	-0.0001	-0.1809	-0.0427	-0.2186	-0.1739	-0.1021	-0.1055	-0.1943	-0.1175	-0.1976	-0.3033	-0.7572	-0.2441	-0.2258	-0.2562	-0.1875
12.75	-0.102	-0.1234	-0.121	0.0129	-0.0516	-0.0686	-0.0187	-0.1056	-0.2053	-0.2198	-0.0182	-0.0212	-0.101	-0.0985	-0.1132	-0.1082	-0.2352	-0.0819	-0.0746	-0.0125	-0.1786	-0.184	-0.3942	-0.2773	-0.1147	-0.1659	-0.0058	-0.1893	-0.0587	-0.2239	-0.1728	-0.1081	-0.1249	-0.2074	-0.1258	-0.205	-0.3102	-0.7744	-0.2562	-0.2342	-0.2518	-0.2006
12.8	-0.115	-0.1429	-0.135	-0.0084	-0.0489	-0.0646	-0.0102	-0.1191	-0.2174	-0.2431	-0.0332	-0.0027	-0.1031	-0.0921	-0.1239	-0.1179	-0.252	-0.082	-0.0649	-0.005	-0.1825	-0.1955	-0.4123	-0.3147	-0.1011	-0.1684	-0.0018	-0.1984	-0.0619	-0.2353	-0.195	-0.1139	-0.1179	-0.2049	-0.1304	-0.2161	-0.3184	-0.7824	-0.2687	-0.2367	-0.2662	-0.208
12.85	-0.121	-0.1439	-0.1337	-0.0022	-0.0449	-0.0681	-0.0227	-0.1272	-0.2283	-0.2367	-0.0285	-0.0164	-0.1142	-0.1076	-0.124	-0.1213	-0.2436	-0.0932	-0.078	-0.0101	-0.1894	-0.1916	-0.4164	-0.288	-0.0988	-0.1808	-0.0091	-0.1938	-0.0666	-0.2381	-0.1927	-0.1203	-0.1146	-0.206	-0.1305	-0.2261	-0.318	-0.7895	-0.2536	-0.2307	-0.2599	-0.2131
12.9	-0.1213	-0.1416	-0.1308	-0.0002	-0.0741	-0.0949	-0.0391	-0.1225	-0.2271	-0.2288	-0.0524	-0.0458	-0.125	-0.1252	-0.1172	-0.1202	-0.2281	-0.1132	-0.1005	-0.0326	-0.1969	-0.1972	-0.412	-0.2657	-0.1249	-0.1987	-0.0303	-0.2057	-0.0631	-0.2295	-0.1905	-0.1132	-0.1221	-0.202	-0.1395	-0.2175	-0.3235	-0.7762	-0.2627	-0.2421	-0.2622	-0.2174
12.95	-0.121	-0.1438	-0.1288	-0.0086	-0.0878	-0.1053	-0.052	-0.1201	-0.234	-0.2288	-0.0577	-0.065	-0.1324	-0.1342	-0.131	-0.1264	-0.2364	-0.1281	-0.116	-0.0431	-0.1919	-0.2064	-0.4109	-0.2492	-0.1414	-0.2069	-0.0509	-0.2113	-0.0671	-0.242	-0.1977	-0.121	-0.133	-0.2168	-0.141	-0.2144	-0.329	-0.7774	-0.2741	-0.2486	-0.2519	-0.2178
13	-0.1297	-0.1521	-0.1251	-0.0166	-0.0855	-0.1147	-0.058	-0.1175	-0.2318	-0.2225	-0.0614	-0.0756	-0.141	-0.1478	-0.1221	-0.1347	-0.227	-0.1324	-0.1305	-0.0636	-0.2102	-0.2052	-0.4242	-0.2306	-0.1588	-0.206	-0.0558	-0.2134	-0.0731	-0.2476	-0.1855	-0.123	-0.1333	-0.2216	-0.1518	-0.2276	-0.3393	-0.7804	-0.287	-0.2479	-0.268	-0.2178
13.05	-0.1326	-0.1651	-0.1461	-0.0109	-0.0944	-0.1185	-0.0654	-0.1255	-0.242	-0.2337	-0.057	-0.0707	-0.1419	-0.1461	-0.1313	-0.1374	-0.2513	-0.1336	-0.1383	-0.0596	-0.2133	-0.2071	-0.433	-0.2752	-0.1589	-0.2097	-0.064	-0.2217	-0.0707	-0.2551	-0.2011	-0.1287	-0.1436	-0.2278	-0.1476	-0.2262	-0.3384	-0.7876	-0.2807	-0.2488	-0.2664	-0.2249
13.1	-0.1502	-0.1681	-0.156	-0.0307	-0.0852	-0.0939	-0.0523	-0.1485	-0.2484	-0.2565	-0.0623	-0.0482	-0.143	-0.1367	-0.1525	-0.1493	-0.2712	-0.1269	-0.1104	-0.0458	-0.2079	-0.2198	-0.4398	-0.3115	-0.1301	-0.2024	-0.036	-0.2313	-0.0884	-0.2632	-0.2038	-0.1391	-0.1389	-0.2283	-0.1514	-0.241	-0.3391	-0.801	-0.2878	-0.2591	-0.287	-0.2165
13.15	-0.1491	-0.173	-0.1707	-0.044	-0.0901	-0.1066	-0.0531	-0.1502	-0.2645	-0.2638	-0.0679	-0.0543	-0.1488	-0.144	-0.1515	-0.1525	-0.2739	-0.1214	-0.105	-0.0588	-0.2157	-0.2175	-0.4428	-0.3198	-0.1359	-0.2071	-0.0423	-0.2309	-0.0922	-0.2564	-0.2137	-0.1353	-0.1527	-0.2398	-0.1611	-0.239	-0.3434	-0.8073	-0.2832	-0.2604	-0.2811	-0.2373
13.2	-0.1511	-0.1784	-0.1545	-0.0401	-0.112	-0.1181	-0.0682	-0.1498	-0.251	-0.2546	-0.0672	-0.079	-0.1518	-0.155	-0.1432	-0.151	-0.2592	-0.1352	-0.1331	-0.0736	-0.225	-0.2211	-0.4461	-0.2882	-0.1614	-0.2193	-0.0721	-0.2328	-0.0924	-0.2657	-0.2141	-0.1445	-0.1542	-0.2463	-0.1592	-0.2423	-0.3506	-0.8048	-0.2838	-0.2767	-0.288	-0.2422
13.25	-0.1563	-0.166	-0.1507	-0.0223	-0.1236	-0.1462	-0.0817	-0.1444	-0.2503	-0.2397	-0.0876	-0.1021	-0.1699	-0.1633	-0.1437	-0.1585	-0.2445	-0.1489	-0.1672	-0.0873	-0.2255	-0.2308	-0.4345	-0.2547	-0.1849	-0.2347	-0.0913	-0.2234	-0.0854	-0.2581	-0.2127	-0.1434	-0.1541	-0.2278	-0.1612	-0.2355	-0.3512	-0.7842	-0.2875	-0.277	-0.2821	-0.2359
13.3	-0.1499	-0.1719	-0.1531	-0.0236	-0.1228	-0.1513	-0.0951	-0.1454	-0.2499	-0.2474	-0.1011	-0.1189	-0.1744	-0.1732	-0.1423	-0.1587	-0.2375	-0.1693	-0.1687	-0.0966	-0.2305	-0.2224	-0.4397	-0.2601	-0.1874	-0.2312	-0.0978	-0.2404	-0.089	-0.2735	-0.2202	-0.1454	-0.1585	-0.2415	-0.1726	-0.2424	-0.35	-0.7911	-0.296	-0.2672	-0.2908	-0.2453
13.35	-0.1567	-0.1835	-0.1433	-0.0305	-0.1288	-0.1529	-0.0924	-0.1511	-0.2602	-0.2532	-0.0909	-0.1147	-0.1762	-0.1786	-0.1571	-0.1604	-0.2547	-0.1562	-0.1608	-0.0911	-0.2448	-0.229	-0.448	-0.2648	-0.1734	-0.2423	-0.0937	-0.2522	-0.0942	-0.2767	-0.2241	-0.147	-0.1613	-0.2489	-0.185	-0.2495	-0.3508	-0.7966	-0.3071	-0.285	-0.2892	-0.2435
13.4	-0.1743	-0.1944	-0.1679	-0.0608	-0.1198	-0.144	-0.0891	-0.1608	-0.2714	-0.2796	-0.0932	-0.0862	-0.1676	-0.1621	-0.1659	-0.1772	-0.2871	-0.1561	-0.1438	-0.0827	-0.2411	-0.2409	-0.4648	-0.3298	-0.1566	-0.2276	-0.0699	-0.2483	-0.1097	-0.2863	-0.2258	-0.1637	-0.1672	-0.2542	-0.1775	-0.2573	-0.3648	-0.8207	-0.3094	-0.2845	-0.3071	-0.2461
13.45	-0.1651	-0.1947	-0.1804	-0.0551	-0.1301	-0.1366	-0.0871	-0.1552	-0.2799	-0.2799	-0.0932	-0.089	-0.1799	-0.1678	-0.1633	-0.1715	-0.2904	-0.1615	-0.1531	-0.0839	-0.2422	-0.2349	-0.4523	-0.318	-0.1603	-0.2397	-0.0849	-0.2504	-0.102	-0.2827	-0.2318	-0.1662	-0.174	-0.2623	-0.1817	-0.2656	-0.3564	-0.8166	-0.3112	-0.2923	-0.3077	-0.2615
13.5	-0.1624	-0.1878	-0.1726	-0.0492	-0.1328	-0.1476	-0.0944	-0.1647	-0.2761	-0.2735	-0.1046	-0.1052	-0.1771	-0.1764	-0.1674	-0.1728	-0.278	-0.161	-0.159	-0.0921	-0.2412	-0.2355	-0.4601	-0.2859	-0.1837	-0.2278	-0.0936	-0.251	-0.1065	-0.2823	-0.2349	-0.1544	-0.1685	-0.2551	-0.1886	-0.2617	-0.3611	-0.8135	-0.3091	-0.2834	-0.3042	-0.2563
13.55	-0.1658	-0.1953	-0.1687	-0.0572	-0.1478	-0.1604	-0.1029	-0.1636	-0.2788	-0.2701	-0.1034	-0.1349	-0.1925	-0.1955	-0.1681	-0.17	-0.2661	-0.1761	-0.1919	-0.1109	-0.2515	-0.2341	-0.4575	-0.2882	-0.2018	-0.2498	-0.111	-0.2573	-0.1028	-0.2816	-0.2289	-0.1618	-0.1769	-0.2574	-0.1798	-0.2464	-0.3661	-0.8063	-0.3145	-0.2922	-0.2974	-0.2557
13.6	-0.1684	-0.1929	-0.1571	-0.0423	-0.1493	-0.1741	-0.1176	-0.1662	-0.2774	-0.266	-0.1131	-0.1342	-0.1942	-0.1892	-0.1642	-0.1753	-0.2713	-0.1836	-0.1937	-0.1214	-0.2614	-0.2456	-0.4627	-0.2912	-0.2146	-0.2609	-0.1122	-0.2608	-0.1059	-0.2774	-0.2329	-0.158	-0.1778	-0.2658	-0.1905	-0.2526	-0.364	-0.814	-0.3203	-0.3099	-0.3099	-0.2596
13.65	-0.1778	-0.2001	-0.1747	-0.0583	-0.1441	-0.1682	-0.1096	-0.1689	-0.2866	-0.2785	-0.1149	-0.1292	-0.1894	-0.1915	-0.1772	-0.1863	-0.2824	-0.1893	-0.1864	-0.1165	-0.2598	-0.2516	-0.4785	-0.3094	-0.1943	-0.2551	-0.1093	-0.2667	-0.1131	-0.297	-0.2384	-0.1644	-0.1909	-0.2689	-0.1998	-0.2755	-0.3686	-0.8189	-0.318	-0.3006	-0.314	-0.2636
13.7	-0.1999	-0.2025	-0.1989	-0.0803	-0.1296	-0.1488	-0.0913	-0.1785	-0.2902	-0.3001	-0.1	-0.1026	-0.1835	-0.1814	-0.1824	-0.1868	-0.3156	-0.1572	-0.1527	-0.0873	-0.2618	-0.2631	-0.4757	-0.3467	-0.172	-0.2515	-0.0861	-0.2694	-0.1235	-0.2929	-0.2448	-0.1808	-0.1895	-0.2746	-0.1918	-0.2712	-0.3722	-0.8374	-0.3162	-0.2977	-0.3214	-0.2729
13.75	-0.1923	-0.207	-0.1981	-0.0887	-0.1361	-0.1426	-0.0988	-0.1823	-0.2885	-0.3049	-0.1103	-0.0937	-0.1808	-0.179	-0.2009	-0.1925	-0.3124	-0.167	-0.1565	-0.0915	-0.2656	-0.2611	-0.4767	-0.3485	-0.1625	-0.2414	-0.0853	-0.2664	-0.1273	-0.3113	-0.2587	-0.1838	-0.1926	-0.2746	-0.194	-0.2791	-0.3878	-0.8374	-0.3265	-0.3065	-0.3337	-0.2653
13.8	-0.188	-0.2119	-0.1925	-0.0807	-0.1419	-0.1606	-0.1037	-0.1781	-0.2907	-0.289	-0.1178	-0.1165	-0.1913	-0.1987	-0.1834	-0.1857	-0.2969	-0.1794	-0.1621	-0.1034	-0.267	-0.251	-0.4747	-0.3218	-0.1985	-0.2569	-0.1074	-0.2713	-0.1248	-0.2963	-0.2465	-0.1767	-0.2009	-0.2617	-0.2023	-0.2783	-0.3859	-0.8405	-0.33	-0.3084	-0.3165	-0.2657
13.85	-0.1841	-0.2084	-0.1883	-0.0714	-0.16	-0.1679	-0.1183	-0.1823	-0.2915	-0.2852	-0.1249	-0.134	-0.2101	-0.2054	-0.1721	-0.1917	-0.2902	-0.2007	-0.1944	-0.1218	-0.2676	-0.2533	-0.4728	-0.3065	-0.2089	-0.2692	-0.1221	-0.2722	-0.1149	-0.2962	-0.2438	-0.1712	-0.1936	-0.2801	-0.1909	-0.2697	-0.384	-0.8244	-0.3164	-0.3052	-0.318	-0.2624
13.9	-0.1846	-0.202	-0.1731	-0.0601	-0.1624	-0.1912	-0.1276	-0.1641	-0.2885	-0.2727	-0.1351	-0.1474	-0.2112	-0.2192	-0.1847	-0.1843	-0.2707	-0.1948	-0.2038	-0.1317	-0.2604	-0.2482	-0.4647	-0.2757	-0.2313	-0.2669	-0.14	-0.2729	-0.1236	-0.2891	-0.2456	-0.1664	-0.1849	-0.2757	-0.1931	-0.2714	-0.3829	-0.8239	-0.3265	-0.2998	-0.3126	-0.2757
13.95	-0.177	-0.2099	-0.1917	-0.0851	-0.1665	-0.1943	-0.1279	-0.1821	-0.2972	-0.2852	-0.1318	-0.141	-0.2104	-0.2032	-0.1881	-0.1906	-0.2978	-0.1969	-0.1989	-0.1276	-0.267	-0.2537	-0.4841	-0.2986	-0.2177	-0.2675	-0.1236	-0.2773	-0.1232	-0.2964	-0.248	-0.173	-0.205	-0.282	-0.1956	-0.2794	-0.3804	-0.8246	-0.3338	-0.3141	-0.3211	-0.2888
14	-0.1961	-0.2142	-0.2063	-0.0914	-0.1563	-0.1741	-0.1136	-0.1939	-0.2986	-0.3074	-0.1159	-0.1263	-0.2089	-0.1934	-0.2032	-0.1925	-0.3272	-0.1723	-0.1726	-0.1204	-0.2702	-0.2687	-0.4893	-0.3565	-0.1853	-0.2642	-0.1111	-0.2802	-0.1365	-0.3114	-0.2647	-0.1773	-0.2018	-0.2806	-0.216	-0.2897	-0.3768	-0.8366	-0.3273	-0.3218	-0.3379	-0.2883
14.05	-0.2018	-0.2249	-0.2015	-0.095	-0.1547	-0.1666	-0.1099	-0.1913	-0.3043	-0.3066	-0.1229	-0.1134	-0.2083	-0.1994	-0.1966	-0.2021	-0.3219	-0.1847	-0.1795	-0.1174	-0.2703	-0.2722	-0.4873	-0.3451	-0.1877	-0.264	-0.1163	-0.2827	-0.1299	-0.3103	-0.2597	-0.1843	-0.2062	-0.2763	-0.2064	-0.2898	-0.3823	-0.8413	-0.3324	-0.3116	-0.3337	-0.271
14.1	-0.2028	-0.2224	-0.1942	-0.0972	-0.1668	-0.1855	-0.1339	-0.1947	-0.3075	-0.3036	-0.1324	-0.136	-0.208	-0.2112	-0.2128	-0.1981	-0.3147	-0.2011	-0.1917	-0.135	-0.2715	-0.2732	-0.4908	-0.3223	-0.2038	-0.2704	-0.1265	-0.293	-0.1385	-0.3125	-0.2571	-0.1869	-0.2005	-0.2909	-0.2072	-0.2855	-0.3925	-0.8271	-0.3389	-0.3211	-0.3333	-0.2729
14.15	-0.1971	-0.2182	-0.1953	-0.0874	-0.1668	-0.1928	-0.1336	-0.1896	-0.3044	-0.2953	-0.1397	-0.15	-0.216	-0.2133	-0.1929	-0.1904	-0.301	-0.2009	-0.2015	-0.1379	-0.2817	-0.2634	-0.4808	-0.3171	-0.2185	-0.2756	-0.1403	-0.2751	-0.1336	-0.3036	-0.2535	-0.1872	-0.2049	-0.2842	-0.2086	-0.285	-0.3865	-0.8367	-0.3384	-0.3223	-0.3183	-0.28
14.2	-0.1993	-0.2184	-0.1842	-0.078	-0.1809	-0.1989	-0.1381	-0.1866	-0.2987	-0.2868	-0.1444	-0.1584	-0.2214	-0.225	-0.185	-0.201	-0.2907	-0.2058	-0.2205	-0.1436	-0.2727	-0.2567	-0.476	-0.3025	-0.2316	-0.2792	-0.1514	-0.2877	-0.13	-0.3049	-0.2482	-0.1855	-0.2065	-0.2891	-0.2109	-0.281	-0.3875	-0.8271	-0.3343	-0.3283	-0.3161	-0.2799
14.25	-0.2013	-0.2265	-0.2008	-0.0894	-0.1723	-0.1892	-0.1244	-0.1899	-0.3036	-0.2948	-0.139	-0.1539	-0.2182	-0.2167	-0.196	-0.2093	-0.3093	-0.1989	-0.1998	-0.1341	-0.2809	-0.2644	-0.4849	-0.3274	-0.2108	-0.2755	-0.1303	-0.2898	-0.1278	-0.306	-0.2499	-0.1818	-0.2049	-0.2867	-0.2116	-0.2811	-0.395	-0.8325	-0.3354	-0.3223	-0.3231	-0.2821
14.3	-0.2061	-0.2387	-0.2221	-0.1182	-0.1589	-0.1767	-0.1275	-0.206	-0.324	-0.3281	-0.1386	-0.1269	-0.212	-0.2127	-0.226	-0.2169	-0.3491	-0.1894	-0.1741	-0.1192	-0.2867	-0.2827	-0.5	-0.3765	-0.1931	-0.2687	-0.1121	-0.2929	-0.1443	-0.3151	-0.2735	-0.1973	-0.2179	-0.2854	-0.2181	-0.3027	-0.3988	-0.8581	-0.3299	-0.3249	-0.3409	-0.2874
14.35	-0.2074	-0.2321	-0.2278	-0.1127	-0.1508	-0.1746	-0.1191	-0.2063	-0.315	-0.3257	-0.1333	-0.1184	-0.2207	-0.209	-0.201	-0.2147	-0.3365	-0.1887	-0.1686	-0.1272	-0.2873	-0.2725	-0.4947	-0.3719	-0.1977	-0.2684	-0.1187	-0.2933	-0.1444	-0.3206	-0.2703	-0.1976	-0.2148	-0.2971	-0.2142	-0.2968	-0.3851	-0.8597	-0.3357	-0.3324	-0.3591	-0.2821
14.4	-0.2054	-0.2294	-0.2122	-0.1058	-0.1594	-0.1837	-0.1255	-0.1998	-0.3132	-0.3116	-0.141	-0.1297	-0.2127	-0.2164	-0.2131	-0.2101	-0.327	-0.1902	-0.1907	-0.1309	-0.2883	-0.2666	-0.502	-0.3516	-0.2126	-0.2778	-0.118	-0.2898	-0.1372	-0.3149	-0.2675	-0.195	-0.2079	-0.2909	-0.213	-0.2883	-0.387	-0.8509	-0.339	-0.3217	-0.3398	-0.2939
14.45	-0.2115	-0.2274	-0.2058	-0.1017	-0.1795	-0.1926	-0.1334	-0.2011	-0.3124	-0.3112	-0.1508	-0.1625	-0.231	-0.2227	-0.2017	-0.1962	-0.3089	-0.204	-0.2232	-0.1444	-0.2824	-0.2786	-0.4922	-0.3294	-0.2306	-0.2793	-0.1409	-0.2856	-0.1504	-0.3187	-0.2527	-0.1939	-0.207	-0.2914	-0.2103	-0.2949	-0.3924	-0.8418	-0.3441	-0.3302	-0.3321	-0.283
14.5	-0.2033	-0.2176	-0.189	-0.0983	-0.189	-0.2088	-0.1418	-0.1907	-0.3054	-0.2942	-0.1511	-0.1679	-0.2344	-0.2281	-0.2011	-0.197	-0.296	-0.221	-0.2323	-0.1601	-0.2861	-0.2645	-0.4837	-0.3082	-0.2361	-0.2855	-0.1603	-0.2908	-0.1378	-0.3066	-0.2532	-0.1878	-0.2088	-0.3016	-0.2121	-0.291	-0.3965	-0.8342	-0.3437	-0.3344	-0.3293	-0.2829
14.55	-0.2014	-0.2344	-0.1963	-0.0965	-0.1882	-0.2059	-0.1365	-0.2018	-0.3017	-0.3032	-0.1536	-0.1565	-0.2319	-0.2239	-0.2082	-0.2086	-0.3085	-0.2063	-0.2156	-0.1414	-0.2792	-0.2742	-0.4893	-0.3338	-0.2254	-0.2848	-0.1473	-0.2945	-0.147	-0.319	-0.2593	-0.19	-0.2113	-0.302	-0.2206	-0.2926	-0.3958	-0.838	-0.3469	-0.3254	-0.3347	-0.2883
14.6	-0.2213	-0.2381	-0.2196	-0.1109	-0.1662	-0.1849	-0.1249	-0.2227	-0.3206	-0.3214	-0.1405	-0.1343	-0.2283	-0.2126	-0.2144	-0.2132	-0.3359	-0.192	-0.1823	-0.127	-0.291	-0.2847	-0.5058	-0.3697	-0.202	-0.2789	-0.1335	-0.2916	-0.1548	-0.3171	-0.2748	-0.1897	-0.2139	-0.3028	-0.2199	-0.3047	-0.397	-0.853	-0.344	-0.3337	-0.3458	-0.2898
14.65	-0.2112	-0.2438	-0.226	-0.1123	-0.1714	-0.1852	-0.1343	-0.2077	-0.325	-0.3223	-0.1491	-0.1335	-0.2164	-0.2221	-0.2227	-0.2195	-0.3319	-0.2009	-0.1876	-0.1363	-0.2902	-0.2816	-0.5091	-0.3587	-0.2017	-0.2715	-0.1264	-0.3006	-0.1487	-0.3217	-0.2759	-0.2042	-0.2176	-0.2983	-0.2209	-0.2987	-0.3992	-0.86	-0.3463	-0.333	-0.3445	-0.2971
14.7	-0.218	-0.2415	-0.2175	-0.1169	-0.1784	-0.1948	-0.1352	-0.2041	-0.3271	-0.3251	-0.1522	-0.153	-0.2303	-0.2266	-0.2133	-0.2162	-0.3252	-0.2104	-0.2097	-0.1455	-0.2912	-0.2839	-0.5002	-0.3338	-0.2253	-0.2864	-0.1417	-0.2934	-0.1435	-0.333	-0.2776	-0.2036	-0.2242	-0.3043	-0.2256	-0.3007	-0.4056	-0.8522	-0.3503	-0.3283	-0.3438	-0.2916
14.75	-0.2053	-0.228	-0.2021	-0.1062	-0.188	-0.2112	-0.1524	-0.195	-0.3046	-0.3078	-0.1497	-0.165	-0.236	-0.2298	-0.2019	-0.2151	-0.3114	-0.2135	-0.2224	-0.1556	-0.2914	-0.2696	-0.4942	-0.3208	-0.2315	-0.2834	-0.1507	-0.3006	-0.1442	-0.3233	-0.2706	-0.197	-0.2291	-0.3039	-0.225	-0.3007	-0.3937	-0.8405	-0.3533	-0.3403	-0.3399	-0.2904
14.8	-0.2058	-0.2341	-0.201	-0.1035	-0.1915	-0.2174	-0.1495	-0.2039	-0.3113	-0.2988	-0.1644	-0.1669	-0.2372	-0.235	-0.2071	-0.212	-0.309	-0.2179	-0.2268	-0.1486	-0.2924	-0.2748	-0.5005	-0.3214	-0.2308	-0.2929	-0.1467	-0.3038	-0.1429	-0.32	-0.2706	-0.1875	-0.222	-0.2996	-0.2217	-0.3006	-0.4022	-0.8347	-0.3484	-0.3263	-0.3363	-0.2922
14.85	-0.2122	-0.2416	-0.2125	-0.1029	-0.1975	-0.2056	-0.1423	-0.2146	-0.327	-0.3186	-0.154	-0.1619	-0.2431	-0.2258	-0.2125	-0.2187	-0.3194	-0.2206	-0.2217	-0.1588	-0.2981	-0.274	-0.5071	-0.3416	-0.2355	-0.2996	-0.1547	-0.3011	-0.1464	-0.318	-0.2775	-0.2072	-0.2262	-0.3077	-0.2276	-0.3012	-0.3981	-0.8454	-0.3504	-0.3418	-0.348	-0.3012
14.9	-0.2185	-0.2476	-0.2344	-0.1332	-0.1759	-0.1897	-0.1402	-0.2118	-0.3307	-0.3393	-0.1563	-0.1408	-0.231	-0.2275	-0.2231	-0.2247	-0.3636	-0.2011	-0.1928	-0.1375	-0.3044	-0.2895	-0.5126	-0.391	-0.2136	-0.2911	-0.1362	-0.3125	-0.1591	-0.3341	-0.2871	-0.2165	-0.2369	-0.3126	-0.2333	-0.3149	-0.4104	-0.8718	-0.3575	-0.3453	-0.3655	-0.3158
14.95	-0.2212	-0.2478	-0.2337	-0.1282	-0.1664	-0.1821	-0.1388	-0.2154	-0.3272	-0.3477	-0.1578	-0.1318	-0.2312	-0.2284	-0.2269	-0.2241	-0.3504	-0.1965	-0.191	-0.1324	-0.2966	-0.2927	-0.509	-0.3848	-0.2041	-0.2898	-0.1298	-0.3012	-0.1572	-0.3367	-0.2831	-0.2099	-0.2309	-0.3104	-0.2322	-0.3179	-0.4017	-0.8659	-0.3548	-0.3398	-0.3565	-0.2956
15	-0.2223	-0.2442	-0.2289	-0.1268	-0.1718	-0.193	-0.1502	-0.2114	-0.3255	-0.3269	-0.1617	-0.1487	-0.2323	-0.2263	-0.2218	-0.2213	-0.339	-0.2081	-0.1941	-0.1384	-0.2876	-0.2879	-0.5079	-0.3663	-0.2086	-0.2945	-0.148	-0.2982	-0.1544	-0.3217	-0.2742	-0.2093	-0.224	-0.3032	-0.222	-0.311	-0.4044	-0.8625	-0.3465	-0.3368	-0.3475	-0.2995
15.05	-0.2077	-0.2405	-0.2191	-0.1174	-0.186	-0.2182	-0.154	-0.2103	-0.3192	-0.3229	-0.168	-0.1607	-0.2432	-0.2409	-0.2036	-0.2136	-0.3161	-0.228	-0.2268	-0.1689	-0.2987	-0.2787	-0.4964	-0.3393	-0.2361	-0.2905	-0.1613	-0.3141	-0.1519	-0.3192	-0.273	-0.2032	-0.2253	-0.3115	-0.2338	-0.3047	-0.3983	-0.8341	-0.3509	-0.3381	-0.3524	-0.2979
15.1	-0.2221	-0.2381	-0.2087	-0.1126	-0.1935	-0.2157	-0.1597	-0.2151	-0.3241	-0.3122	-0.1744	-0.1811	-0.2592	-0.2385	-0.213	-0.2162	-0.3158	-0.2275	-0.2374	-0.169	-0.2963	-0.285	-0.5025	-0.3103	-0.2385	-0.3058	-0.1687	-0.3115	-0.1578	-0.3252	-0.2754	-0.2045	-0.2295	-0.3078	-0.2285	-0.3065	-0.409	-0.8536	-0.3633	-0.3476	-0.344	-0.3132
15.15	-0.2182	-0.2382	-0.2168	-0.1183	-0.1859	-0.228	-0.1591	-0.2096	-0.3309	-0.324	-0.1714	-0.1734	-0.2377	-0.2471	-0.2212	-0.2198	-0.3257	-0.2261	-0.2225	-0.1625	-0.3081	-0.2897	-0.5049	-0.3523	-0.2352	-0.2908	-0.1626	-0.3149	-0.1562	-0.3295	-0.2867	-0.209	-0.2307	-0.3083	-0.231	-0.3121	-0.4127	-0.8625	-0.3479	-0.3403	-0.3529	-0.3111
15.2	-0.2229	-0.244	-0.2288	-0.1205	-0.178	-0.1907	-0.1485	-0.2128	-0.3378	-0.3357	-0.1539	-0.1587	-0.2358	-0.23	-0.2369	-0.2256	-0.3393	-0.2087	-0.2095	-0.147	-0.2941	-0.2856	-0.5076	-0.3559	-0.2049	-0.2896	-0.1454	-0.3102	-0.1624	-0.3313	-0.2911	-0.2137	-0.225	-0.3142	-0.2313	-0.3216	-0.4082	-0.857	-0.3508	-0.3421	-0.3511	-0.3004
15.25	-0.2201	-0.2462	-0.2265	-0.1343	-0.1768	-0.1978	-0.1421	-0.2116	-0.3327	-0.3343	-0.1622	-0.1449	-0.2379	-0.2349	-0.2277	-0.2222	-0.3444	-0.21	-0.1982	-0.1519	-0.3099	-0.2815	-0.507	-0.3732	-0.2359	-0.2955	-0.145	-0.3125	-0.1592	-0.3301	-0.2857	-0.2158	-0.234	-0.311	-0.2275	-0.3101	-0.4119	-0.8653	-0.3542	-0.3312	-0.3644	-0.3093
15.3	-0.2227	-0.2396	-0.228	-0.1336	-0.1821	-0.2118	-0.1541	-0.2125	-0.3292	-0.3304	-0.1605	-0.1564	-0.2392	-0.247	-0.2235	-0.2276	-0.3416	-0.2314	-0.2158	-0.1534	-0.3121	-0.2823	-0.5085	-0.351	-0.2364	-0.2911	-0.1628	-0.3172	-0.1544	-0.3324	-0.2873	-0.2123	-0.2258	-0.3103	-0.2379	-0.308	-0.3986	-0.8558	-0.3521	-0.344	-0.3514	-0.3127
15.35	-0.2156	-0.2457	-0.2273	-0.111	-0.2109	-0.2122	-0.1522	-0.2168	-0.3277	-0.3216	-0.174	-0.1701	-0.2389	-0.238	-0.2234	-0.2243	-0.3288	-0.2158	-0.2262	-0.1624	-0.2998	-0.2865	-0.4979	-0.3461	-0.2424	-0.2989	-0.1645	-0.3156	-0.1559	-0.3335	-0.2833	-0.2101	-0.23	-0.308	-0.2359	-0.3149	-0.4043	-0.8608	-0.3534	-0.3476	-0.3523	-0.304
15.4	-0.2205	-0.2509	-0.2207	-0.117	-0.1935	-0.2228	-0.1619	-0.2172	-0.3285	-0.3156	-0.1798	-0.177	-0.2421	-0.241	-0.2227	-0.2312	-0.3282	-0.2242	-0.2321	-0.1665	-0.309	-0.289	-0.5092	-0.3373	-0.241	-0.299	-0.1706	-0.3181	-0.1673	-0.3278	-0.2846	-0.2092	-0.2351	-0.3204	-0.2344	-0.3173	-0.4057	-0.8595	-0.3522	-0.3406	-0.3526	-0.3087
15.45	-0.2255	-0.2524	-0.2239	-0.1337	-0.1886	-0.2055	-0.1567	-0.2211	-0.3312	-0.3369	-0.169	-0.1733	-0.2335	-0.2501	-0.2276	-0.2294	-0.3416	-0.2222	-0.2128	-0.1473	-0.3066	-0.2876	-0.5259	-0.3631	-0.2374	-0.3025	-0.1651	-0.3177	-0.1614	-0.3355	-0.2891	-0.2152	-0.2368	-0.3119	-0.2404	-0.3186	-0.4213	-0.8617	-0.3551	-0.3489	-0.364	-0.3144
15.5	-0.2407	-0.2667	-0.2406	-0.1322	-0.1834	-0.2	-0.1496	-0.2252	-0.3386	-0.341	-0.1662	-0.138	-0.242	-0.2345	-0.241	-0.2439	-0.3552	-0.2133	-0.1961	-0.1449	-0.3107	-0.2986	-0.5392	-0.3933	-0.2102	-0.2955	-0.1492	-0.3181	-0.1725	-0.3477	-0.2923	-0.2257	-0.2346	-0.3148	-0.2434	-0.3201	-0.4228	-0.865	-0.3486	-0.3475	-0.3613	-0.3157
15.55	-0.238	-0.26	-0.2396	-0.1404	-0.1776	-0.1962	-0.1491	-0.2258	-0.3428	-0.3485	-0.1599	-0.1396	-0.2284	-0.2397	-0.2325	-0.2329	-0.3555	-0.2251	-0.198	-0.1378	-0.3066	-0.2991	-0.5241	-0.3923	-0.2209	-0.2867	-0.1417	-0.3095	-0.1593	-0.3399	-0.2909	-0.2265	-0.2302	-0.3155	-0.2396	-0.3199	-0.4119	-0.8743	-0.3593	-0.3455	-0.3664	-0.3107
15.6	-0.2262	-0.2531	-0.2395	-0.1411	-0.191	-0.208	-0.1413	-0.2314	-0.3352	-0.3447	-0.1698	-0.1558	-0.2507	-0.2373	-0.2297	-0.2289	-0.3448	-0.2208	-0.2092	-0.1624	-0.3098	-0.3005	-0.5237	-0.3678	-0.2269	-0.2903	-0.151	-0.3124	-0.1679	-0.3495	-0.2876	-0.2219	-0.238	-0.3158	-0.2399	-0.3169	-0.4101	-0.8699	-0.3602	-0.3468	-0.3641	-0.3202
15.65	-0.2278	-0.2521	-0.2239	-0.1302	-0.1896	-0.2167	-0.1602	-0.2189	-0.3359	-0.3253	-0.177	-0.1724	-0.2464	-0.2436	-0.2265	-0.2309	-0.3327	-0.2318	-0.2316	-0.1699	-0.3077	-0.2912	-0.5081	-0.3598	-0.2431	-0.2953	-0.1782	-0.3212	-0.1665	-0.3387	-0.2868	-0.2112	-0.2355	-0.3257	-0.2347	-0.3176	-0.4166	-0.8618	-0.3529	-0.3363	-0.3594	-0.3056
15.7	-0.2233	-0.2557	-0.2255	-0.1253	-0.2081	-0.2343	-0.1668	-0.2187	-0.331	-0.3184	-0.1776	-0.1915	-0.2464	-0.2435	-0.2279	-0.2298	-0.3296	-0.236	-0.2402	-0.1743	-0.3034	-0.2929	-0.5163	-0.3508	-0.2582	-0.3086	-0.1858	-0.3153	-0.1638	-0.3405	-0.294	-0.2077	-0.2353	-0.3214	-0.2361	-0.3159	-0.4242	-0.8604	-0.365	-0.3495	-0.3563	-0.314
15.75	-0.224	-0.2578	-0.2293	-0.1296	-0.2055	-0.2139	-0.165	-0.221	-0.3413	-0.3364	-0.1714	-0.1842	-0.2452	-0.2448	-0.2296	-0.2281	-0.3521	-0.224	-0.23	-0.1661	-0.3094	-0.2933	-0.5207	-0.3659	-0.2376	-0.3129	-0.1635	-0.3295	-0.1625	-0.3404	-0.2944	-0.2161	-0.2488	-0.3228	-0.2524	-0.3188	-0.4189	-0.885	-0.3558	-0.3675	-0.3631	-0.3144
15.8	-0.2283	-0.2607	-0.2442	-0.1435	-0.1991	-0.2017	-0.1524	-0.23	-0.3387	-0.35	-0.1674	-0.1586	-0.2434	-0.2428	-0.2293	-0.2318	-0.3573	-0.2168	-0.2141	-0.1466	-0.3055	-0.302	-0.5287	-0.39	-0.2209	-0.2952	-0.1535	-0.3158	-0.1675	-0.3466	-0.296	-0.2192	-0.2436	-0.3202	-0.2364	-0.3274	-0.4179	-0.8672	-0.3537	-0.358	-0.3582	-0.3187
15.85	-0.2346	-0.2577	-0.2423	-0.1308	-0.1993	-0.2031	-0.1604	-0.2256	-0.3409	-0.3408	-0.1707	-0.1627	-0.2437	-0.2361	-0.2399	-0.2316	-0.3462	-0.2197	-0.2238	-0.1661	-0.3167	-0.2988	-0.5233	-0.3638	-0.2268	-0.3041	-0.1537	-0.3195	-0.1734	-0.3426	-0.2991	-0.2155	-0.2423	-0.3126	-0.2434	-0.3301	-0.4185	-0.8807	-0.3557	-0.3523	-0.3538	-0.3209
15.9	-0.2312	-0.2537	-0.2351	-0.1306	-0.2002	-0.212	-0.1641	-0.2276	-0.3369	-0.3393	-0.1638	-0.171	-0.2383	-0.2494	-0.236	-0.2322	-0.3406	-0.2339	-0.2255	-0.1632	-0.31	-0.2931	-0.5106	-0.3567	-0.2359	-0.3059	-0.1639	-0.3238	-0.1606	-0.3424	-0.2969	-0.222	-0.2353	-0.321	-0.243	-0.3239	-0.4198	-0.8759	-0.3607	-0.3592	-0.3589	-0.3138
15.95	-0.2338	-0.2585	-0.2336	-0.1277	-0.2027	-0.2182	-0.1579	-0.2196	-0.3392	-0.3303	-0.1735	-0.1846	-0.2473	-0.258	-0.2332	-0.2301	-0.3325	-0.2301	-0.2235	-0.1672	-0.3067	-0.2906	-0.5145	-0.3419	-0.2504	-0.3001	-0.1733	-0.3172	-0.1705	-0.3341	-0.2856	-0.2135	-0.2463	-0.3136	-0.2437	-0.3166	-0.42	-0.8543	-0.3603	-0.3501	-0.3574	-0.3123
16	-0.2312	-0.2664	-0.2308	-0.134	-0.2042	-0.2267	-0.1668	-0.2262	-0.3414	-0.3309	-0.1809	-0.1827	-0.2427	-0.2513	-0.2331	-0.2357	-0.3305	-0.2454	-0.2364	-0.1796	-0.3122	-0.2988	-0.5255	-0.3684	-0.2479	-0.3055	-0.1822	-0.3241	-0.1708	-0.347	-0.2923	-0.212	-0.2426	-0.3221	-0.2451	-0.3275	-0.4312	-0.8659	-0.3581	-0.361	-0.3573	-0.3076
16.05	-0.24	-0.266	-0.2461	-0.1575	-0.1959	-0.2173	-0.159	-0.2287	-0.3432	-0.3521	-0.1892	-0.1676	-0.2443	-0.2442	-0.2378	-0.2456	-0.3627	-0.2282	-0.2201	-0.1613	-0.3201	-0.3035	-0.5328	-0.3853	-0.242	-0.3074	-0.1568	-0.3202	-0.1833	-0.3485	-0.302	-0.2379	-0.2564	-0.3241	-0.2457	-0.3317	-0.4232	-0.8862	-0.368	-0.3653	-0.3735	-0.3167
16.1	-0.2393	-0.262	-0.2479	-0.1597	-0.1796	-0.1987	-0.1505	-0.2359	-0.351	-0.3662	-0.1658	-0.1425	-0.2514	-0.243	-0.2496	-0.239	-0.3789	-0.2147	-0.192	-0.1506	-0.3072	-0.3095	-0.5299	-0.4105	-0.2117	-0.2881	-0.1461	-0.3241	-0.1738	-0.3526	-0.305	-0.2354	-0.2416	-0.3276	-0.2435	-0.333	-0.4208	-0.8864	-0.3666	-0.3495	-0.3769	-0.3198
16.15	-0.2415	-0.2618	-0.2488	-0.1467	-0.1888	-0.2036	-0.1533	-0.2416	-0.3439	-0.3598	-0.1699	-0.1451	-0.2481	-0.2457	-0.2411	-0.244	-0.3643	-0.2154	-0.2046	-0.1643	-0.3274	-0.3039	-0.5353	-0.4012	-0.2272	-0.2974	-0.1537	-0.3287	-0.1743	-0.3469	-0.3001	-0.2277	-0.2487	-0.3199	-0.2563	-0.3321	-0.4126	-0.8804	-0.367	-0.3465	-0.3759	-0.3204
16.2	-0.2453	-0.2559	-0.2384	-0.1371	-0.2029	-0.2178	-0.161	-0.2285	-0.345	-0.334	-0.1816	-0.169	-0.2496	-0.2488	-0.2389	-0.2376	-0.3442	-0.2318	-0.2212	-0.1662	-0.3165	-0.2982	-0.5208	-0.3642	-0.2376	-0.3031	-0.1692	-0.3243	-0.1734	-0.3407	-0.2954	-0.2314	-0.25	-0.3197	-0.2497	-0.3197	-0.4232	-0.8754	-0.3629	-0.3558	-0.3643	-0.3218
16.25	-0.2323	-0.262	-0.2309	-0.1428	-0.2103	-0.2283	-0.1689	-0.2192	-0.3414	-0.3386	-0.1847	-0.1806	-0.2576	-0.25	-0.2315	-0.2414	-0.3325	-0.2398	-0.2346	-0.1764	-0.317	-0.2945	-0.5229	-0.3507	-0.2515	-0.3158	-0.1755	-0.3274	-0.1689	-0.3531	-0.2957	-0.2218	-0.2535	-0.3198	-0.2528	-0.3233	-0.4152	-0.8598	-0.3633	-0.3568	-0.3633	-0.3245
16.3	-0.235	-0.2677	-0.233	-0.1379	-0.2232	-0.225	-0.1811	-0.228	-0.3413	-0.3399	-0.19	-0.1967	-0.2522	-0.2656	-0.2286	-0.244	-0.334	-0.2475	-0.2469	-0.1829	-0.3186	-0.2973	-0.5254	-0.3651	-0.2589	-0.3154	-0.1847	-0.3295	-0.1749	-0.3526	-0.2991	-0.2213	-0.2615	-0.3318	-0.2562	-0.3125	-0.4207	-0.8589	-0.3713	-0.3665	-0.3686	-0.3196
16.35	-0.2419	-0.2673	-0.2439	-0.1531	-0.2052	-0.2178	-0.1724	-0.2338	-0.3469	-0.3471	-0.1879	-0.1712	-0.2537	-0.2474	-0.2488	-0.2374	-0.3617	-0.2239	-0.2158	-0.1701	-0.3162	-0.3028	-0.5289	-0.3868	-0.2448	-0.3052	-0.1697	-0.3285	-0.1733	-0.3541	-0.3065	-0.2318	-0.2633	-0.3314	-0.2503	-0.3312	-0.4262	-0.8901	-0.3684	-0.3561	-0.3657	-0.327
16.4	-0.2439	-0.2717	-0.2422	-0.1467	-0.2004	-0.2088	-0.1559	-0.2334	-0.3429	-0.3499	-0.181	-0.1633	-0.2499	-0.2451	-0.2411	-0.2409	-0.3675	-0.2244	-0.2131	-0.1639	-0.3213	-0.31	-0.5354	-0.3817	-0.2234	-0.2988	-0.1651	-0.3268	-0.1743	-0.3458	-0.3023	-0.2325	-0.2553	-0.3318	-0.2488	-0.3376	-0.4242	-0.8929	-0.3628	-0.3597	-0.3851	-0.3159
16.45	-0.2397	-0.2723	-0.2476	-0.1509	-0.2007	-0.2088	-0.1627	-0.2296	-0.3512	-0.3496	-0.1761	-0.179	-0.2476	-0.2496	-0.2315	-0.2417	-0.3526	-0.2293	-0.2155	-0.1676	-0.3144	-0.305	-0.5246	-0.3807	-0.2434	-0.3042	-0.1734	-0.3143	-0.1657	-0.348	-0.3013	-0.2329	-0.2491	-0.3203	-0.2316	-0.3349	-0.4224	-0.8809	-0.3711	-0.3596	-0.3753	-0.314
16.5	-0.2361	-0.2663	-0.2445	-0.1454	-0.2066	-0.2309	-0.1702	-0.2292	-0.348	-0.3401	-0.1806	-0.183	-0.2532	-0.2505	-0.2378	-0.2416	-0.3518	-0.2397	-0.2345	-0.1796	-0.3177	-0.2995	-0.5214	-0.363	-0.2482	-0.3132	-0.1829	-0.3219	-0.1645	-0.3461	-0.3072	-0.2199	-0.2591	-0.3363	-0.2486	-0.3258	-0.4229	-0.877	-0.367	-0.3647	-0.3688	-0.3243
16.55	-0.2479	-0.2621	-0.2339	-0.1435	-0.212	-0.2311	-0.1688	-0.2308	-0.3407	-0.3381	-0.1882	-0.1885	-0.2614	-0.2536	-0.2417	-0.2389	-0.3451	-0.2435	-0.2423	-0.1826	-0.3147	-0.3002	-0.5232	-0.3554	-0.2565	-0.3147	-0.177	-0.3255	-0.1809	-0.3425	-0.2962	-0.2222	-0.2476	-0.3314	-0.2439	-0.3364	-0.4214	-0.871	-0.3685	-0.3526	-0.3659	-0.3263
16.6	-0.2418	-0.253	-0.2346	-0.1398	-0.2132	-0.2282	-0.167	-0.2299	-0.3492	-0.3374	-0.1933	-0.1805	-0.2557	-0.2543	-0.2439	-0.2416	-0.3508	-0.2395	-0.233	-0.1756	-0.3234	-0.3009	-0.5285	-0.3648	-0.2578	-0.3132	-0.182	-0.3298	-0.1807	-0.3453	-0.2981	-0.2238	-0.2471	-0.3336	-0.2536	-0.3402	-0.423	-0.8713	-0.3728	-0.3695	-0.371	-0.3257
16.65	-0.2511	-0.2629	-0.2457	-0.1535	-0.194	-0.2204	-0.1663	-0.2398	-0.3533	-0.3627	-0.1792	-0.1639	-0.2516	-0.2465	-0.2479	-0.2406	-0.3738	-0.2177	-0.2165	-0.159	-0.318	-0.3006	-0.5288	-0.3985	-0.2311	-0.3069	-0.1752	-0.3387	-0.1783	-0.346	-0.303	-0.2305	-0.2586	-0.3294	-0.253	-0.3451	-0.4235	-0.8858	-0.3626	-0.3532	-0.38	-0.3242
16.7	-0.2518	-0.2773	-0.2593	-0.1655	-0.1838	-0.2038	-0.1448	-0.2458	-0.3518	-0.3739	-0.1847	-0.1528	-0.2519	-0.253	-0.2554	-0.2448	-0.3838	-0.2083	-0.206	-0.1571	-0.3145	-0.3115	-0.5412	-0.4295	-0.2193	-0.3004	-0.1528	-0.3366	-0.1834	-0.3613	-0.3098	-0.2391	-0.2611	-0.3306	-0.2544	-0.3436	-0.425	-0.8954	-0.3717	-0.3549	-0.3849	-0.3349
16.75	-0.2454	-0.2676	-0.2627	-0.1711	-0.2028	-0.205	-0.1545	-0.2415	-0.3464	-0.3605	-0.1866	-0.1539	-0.2522	-0.2516	-0.2554	-0.2439	-0.3809	-0.2198	-0.2116	-0.1624	-0.3289	-0.3122	-0.5358	-0.4195	-0.2311	-0.3115	-0.1608	-0.3372	-0.1795	-0.3584	-0.3146	-0.2375	-0.2597	-0.3397	-0.2435	-0.3439	-0.4259	-0.8918	-0.3718	-0.3576	-0.3803	-0.3266
16.8	-0.2365	-0.2695	-0.2364	-0.1512	-0.2014	-0.2193	-0.1694	-0.2351	-0.3447	-0.3508	-0.1868	-0.1705	-0.2498	-0.2575	-0.2473	-0.2436	-0.355	-0.2434	-0.2279	-0.1719	-0.3225	-0.3044	-0.5251	-0.372	-0.2518	-0.3111	-0.1734	-0.3323	-0.1848	-0.3491	-0.301	-0.2297	-0.2594	-0.3319	-0.251	-0.3255	-0.4214	-0.867	-0.3699	-0.362	-0.3757	-0.3211
16.85	-0.2416	-0.2672	-0.2294	-0.1378	-0.2289	-0.24	-0.1773	-0.2377	-0.345	-0.3311	-0.1933	-0.2032	-0.2569	-0.2607	-0.2383	-0.2439	-0.3323	-0.2458	-0.2491	-0.1865	-0.3197	-0.3009	-0.5256	-0.3443	-0.2667	-0.3173	-0.1963	-0.3297	-0.1734	-0.3542	-0.2977	-0.226	-0.26	-0.3286	-0.2549	-0.3331	-0.426	-0.864	-0.3656	-0.3702	-0.3718	-0.3241
16.9	-0.2434	-0.2644	-0.2253	-0.1382	-0.2218	-0.2355	-0.1739	-0.2353	-0.3409	-0.3355	-0.1989	-0.1851	-0.2643	-0.2537	-0.2422	-0.2427	-0.3412	-0.2473	-0.2532	-0.1873	-0.316	-0.3143	-0.5189	-0.3567	-0.2626	-0.3191	-0.1938	-0.3399	-0.1795	-0.3449	-0.2977	-0.2276	-0.2529	-0.3308	-0.247	-0.3342	-0.4267	-0.8706	-0.3663	-0.3628	-0.3684	-0.3256
16.95	-0.2431	-0.2701	-0.2423	-0.1547	-0.2006	-0.2223	-0.1651	-0.2358	-0.3548	-0.3513	-0.1865	-0.1702	-0.2573	-0.246	-0.2476	-0.2446	-0.36	-0.2267	-0.2152	-0.1729	-0.3201	-0.3153	-0.54	-0.3885	-0.2276	-0.3078	-0.1815	-0.3271	-0.182	-0.3548	-0.2991	-0.2286	-0.2522	-0.3275	-0.2555	-0.3398	-0.4167	-0.8804	-0.3695	-0.3647	-0.3758	-0.3335
17	-0.2495	-0.2748	-0.2467	-0.1654	-0.1862	-0.2099	-0.1569	-0.2448	-0.3532	-0.3669	-0.1817	-0.1569	-0.2537	-0.2544	-0.2592	-0.2509	-0.3816	-0.2231	-0.2089	-0.1716	-0.3231	-0.3146	-0.5354	-0.4056	-0.229	-0.3029	-0.1556	-0.3375	-0.1839	-0.3617	-0.3101	-0.2405	-0.2607	-0.3345	-0.2527	-0.3374	-0.4319	-0.8849	-0.3678	-0.3487	-0.3791	-0.3332
17.05	-0.2444	-0.2683	-0.2476	-0.1562	-0.2018	-0.2129	-0.1629	-0.2393	-0.3626	-0.3564	-0.1847	-0.1662	-0.2585	-0.2526	-0.2488	-0.2477	-0.372	-0.2277	-0.2191	-0.1677	-0.3231	-0.3052	-0.5405	-0.3986	-0.2402	-0.3086	-0.1805	-0.3258	-0.1856	-0.3588	-0.3053	-0.2347	-0.2605	-0.328	-0.253	-0.3442	-0.4334	-0.8801	-0.3621	-0.3601	-0.3767	-0.3212
17.1	-0.2439	-0.2569	-0.2457	-0.1388	-0.2146	-0.2267	-0.1716	-0.2334	-0.3457	-0.3488	-0.1881	-0.1822	-0.2656	-0.2611	-0.2471	-0.2477	-0.353	-0.2368	-0.2495	-0.1838	-0.3265	-0.2959	-0.5247	-0.3615	-0.2575	-0.3192	-0.1834	-0.3454	-0.169	-0.3479	-0.3017	-0.229	-0.2547	-0.336	-0.2518	-0.3343	-0.4244	-0.8791	-0.3593	-0.3696	-0.3778	-0.332
17.15	-0.2396	-0.2721	-0.2354	-0.1442	-0.2097	-0.2415	-0.1775	-0.2319	-0.3455	-0.3365	-0.1913	-0.1924	-0.2627	-0.2621	-0.2371	-0.2424	-0.3435	-0.2387	-0.2496	-0.1853	-0.3281	-0.3061	-0.5293	-0.3449	-0.2619	-0.3132	-0.2	-0.3293	-0.1752	-0.3471	-0.297	-0.2225	-0.2487	-0.3261	-0.2547	-0.3299	-0.4361	-0.8683	-0.368	-0.3582	-0.3727	-0.3217
17.2	-0.2361	-0.2606	-0.2365	-0.149	-0.2175	-0.2351	-0.1751	-0.2314	-0.342	-0.3478	-0.2022	-0.1952	-0.2672	-0.2549	-0.2399	-0.2416	-0.3541	-0.2446	-0.244	-0.1845	-0.3193	-0.3063	-0.5238	-0.3518	-0.2641	-0.314	-0.1893	-0.3346	-0.1784	-0.3464	-0.2983	-0.2354	-0.2574	-0.3242	-0.2501	-0.3355	-0.4248	-0.8708	-0.3763	-0.3624	-0.3649	-0.3324
17.25	-0.2447	-0.2774	-0.2574	-0.1606	-0.2125	-0.2187	-0.1703	-0.2443	-0.3557	-0.3706	-0.1787	-0.1746	-0.2608	-0.2437	-0.2584	-0.2493	-0.3765	-0.2299	-0.2138	-0.1613	-0.3252	-0.3111	-0.537	-0.4165	-0.2395	-0.3133	-0.173	-0.3421	-0.1838	-0.3623	-0.3147	-0.2452	-0.2716	-0.332	-0.2494	-0.3406	-0.4354	-0.8862	-0.3732	-0.3642	-0.387	-0.3212
17.3	-0.2601	-0.2788	-0.2679	-0.172	-0.2067	-0.2145	-0.1533	-0.2501	-0.3546	-0.3701	-0.1866	-0.1499	-0.26	-0.2542	-0.2617	-0.2541	-0.3885	-0.2192	-0.209	-0.1672	-0.3346	-0.3155	-0.5398	-0.4372	-0.2214	-0.3113	-0.1725	-0.3403	-0.1847	-0.3662	-0.3205	-0.2384	-0.2715	-0.3455	-0.2543	-0.3508	-0.4387	-0.8958	-0.3747	-0.366	-0.3846	-0.3309
17.35	-0.2556	-0.2741	-0.2752	-0.1656	-0.195	-0.2086	-0.1611	-0.2424	-0.3589	-0.3714	-0.1847	-0.1583	-0.2566	-0.2561	-0.2485	-0.2528	-0.3853	-0.2269	-0.2042	-0.1693	-0.3268	-0.3064	-0.5378	-0.4235	-0.2284	-0.2964	-0.1689	-0.3302	-0.1869	-0.3654	-0.3206	-0.2378	-0.257	-0.3397	-0.2615	-0.341	-0.4354	-0.8932	-0.3683	-0.3524	-0.3853	-0.3335
17.4	-0.2407	-0.2749	-0.2464	-0.1642	-0.2076	-0.2254	-0.1676	-0.2374	-0.3513	-0.3555	-0.1979	-0.18	-0.262	-0.2524	-0.248	-0.2454	-0.3523	-0.2353	-0.2352	-0.1688	-0.328	-0.298	-0.529	-0.3817	-0.2394	-0.3171	-0.1804	-0.3432	-0.1799	-0.3617	-0.3082	-0.2257	-0.258	-0.3387	-0.2553	-0.3388	-0.4246	-0.8852	-0.3673	-0.3579	-0.3753	-0.3312
17.45	-0.2418	-0.2623	-0.2399	-0.146	-0.2166	-0.2382	-0.1772	-0.2309	-0.3317	-0.3393	-0.1935	-0.1899	-0.2629	-0.2629	-0.246	-0.2379	-0.3436	-0.2445	-0.2544	-0.1974	-0.3189	-0.3056	-0.5272	-0.3539	-0.2655	-0.3123	-0.1944	-0.3364	-0.177	-0.3413	-0.2968	-0.2273	-0.245	-0.3328	-0.2525	-0.3296	-0.4249	-0.8664	-0.3779	-0.3584	-0.3638	-0.332
17.5	-0.2423	-0.27	-0.2394	-0.1481	-0.2336	-0.2579	-0.191	-0.238	-0.3465	-0.3357	-0.2049	-0.2029	-0.2705	-0.2635	-0.2415	-0.2477	-0.3484	-0.2547	-0.2635	-0.1908	-0.323	-0.311	-0.5304	-0.3647	-0.2757	-0.3264	-0.2045	-0.3327	-0.1836	-0.3583	-0.3042	-0.2362	-0.265	-0.3311	-0.2524	-0.3345	-0.4301	-0.8669	-0.3719	-0.3724	-0.3758	-0.3307
17.55	-0.2527	-0.2778	-0.2566	-0.1698	-0.2116	-0.2268	-0.1732	-0.2376	-0.3565	-0.3587	-0.1931	-0.187	-0.2627	-0.2556	-0.2552	-0.248	-0.3683	-0.2401	-0.2262	-0.1838	-0.3217	-0.3134	-0.5392	-0.4006	-0.2435	-0.3201	-0.1823	-0.3379	-0.1908	-0.3565	-0.3165	-0.2413	-0.2822	-0.3333	-0.2493	-0.3498	-0.4338	-0.8725	-0.3736	-0.3604	-0.3815	-0.3325
17.6	-0.2498	-0.2764	-0.2592	-0.1694	-0.2019	-0.218	-0.1688	-0.2415	-0.349	-0.3703	-0.1882	-0.166	-0.261	-0.2533	-0.2577	-0.2566	-0.3812	-0.2344	-0.2094	-0.1703	-0.3311	-0.3157	-0.5415	-0.4075	-0.2357	-0.3009	-0.1685	-0.339	-0.1949	-0.3663	-0.3157	-0.2395	-0.2661	-0.3361	-0.2509	-0.3486	-0.4285	-0.8925	-0.3727	-0.3733	-0.3784	-0.3284
17.65	-0.2513	-0.2744	-0.2587	-0.1629	-0.2104	-0.2122	-0.17	-0.2448	-0.3491	-0.3601	-0.1831	-0.1767	-0.2601	-0.2598	-0.2465	-0.2463	-0.3779	-0.2437	-0.2278	-0.1806	-0.3217	-0.3173	-0.5346	-0.3964	-0.2455	-0.3221	-0.1754	-0.3342	-0.1897	-0.3541	-0.3073	-0.2413	-0.2576	-0.3348	-0.2448	-0.3449	-0.4333	-0.8923	-0.3674	-0.3655	-0.3734	-0.3267
17.7	-0.2449	-0.2677	-0.2421	-0.1542	-0.2075	-0.2333	-0.1742	-0.2429	-0.3533	-0.3503	-0.2046	-0.182	-0.2629	-0.2634	-0.241	-0.2514	-0.3628	-0.2397	-0.2388	-0.1896	-0.326	-0.3045	-0.5329	-0.3785	-0.2658	-0.3164	-0.2014	-0.3311	-0.1791	-0.3591	-0.3023	-0.2345	-0.2534	-0.3257	-0.2537	-0.341	-0.4256	-0.8774	-0.3843	-0.3497	-0.3676	-0.3214
17.75	-0.2464	-0.2735	-0.2508	-0.1503	-0.2211	-0.2417	-0.1794	-0.2276	-0.3503	-0.3434	-0.1956	-0.1967	-0.2717	-0.2672	-0.2463	-0.244	-0.3478	-0.2527	-0.2448	-0.1965	-0.324	-0.298	-0.5362	-0.3584	-0.2654	-0.319	-0.2007	-0.3381	-0.1805	-0.3503	-0.3073	-0.2314	-0.2604	-0.3394	-0.262	-0.3425	-0.4295	-0.8744	-0.3779	-0.366	-0.3663	-0.3299
17.8	-0.26	-0.2728	-0.2422	-0.1519	-0.221	-0.2421	-0.1873	-0.2374	-0.3459	-0.349	-0.1968	-0.203	-0.2663	-0.2712	-0.2554	-0.2553	-0.3452	-0.2525	-0.251	-0.1978	-0.3333	-0.3026	-0.5316	-0.3592	-0.259	-0.3316	-0.2027	-0.3486	-0.1829	-0.3578	-0.3021	-0.2312	-0.2658	-0.3397	-0.2617	-0.3359	-0.4397	-0.8762	-0.3669	-0.3721	-0.3677	-0.3381
17.85	-0.2469	-0.2699	-0.2592	-0.1599	-0.2097	-0.2226	-0.1697	-0.2469	-0.356	-0.3625	-0.1994	-0.1704	-0.2564	-0.2498	-0.2509	-0.2588	-0.375	-0.2321	-0.2278	-0.1819	-0.327	-0.3072	-0.544	-0.413	-0.247	-0.3137	-0.1775	-0.3346	-0.1933	-0.3577	-0.3146	-0.2345	-0.272	-0.3454	-0.2565	-0.3424	-0.433	-0.8822	-0.3736	-0.3743	-0.3818	-0.3338
17.9	-0.2544	-0.2795	-0.2556	-0.1747	-0.1904	-0.2051	-0.1501	-0.2423	-0.3559	-0.3776	-0.1894	-0.1557	-0.2489	-0.25	-0.2567	-0.2569	-0.393	-0.2186	-0.2104	-0.1639	-0.316	-0.3095	-0.5389	-0.4189	-0.2273	-0.3014	-0.1654	-0.3355	-0.1869	-0.3644	-0.3187	-0.2464	-0.2584	-0.3396	-0.2544	-0.3412	-0.4358	-0.8929	-0.3656	-0.3614	-0.3821	-0.3323
17.95	-0.2565	-0.2723	-0.2553	-0.1735	-0.2015	-0.2147	-0.1621	-0.241	-0.3678	-0.3726	-0.1902	-0.1607	-0.2532	-0.2583	-0.262	-0.2568	-0.3794	-0.2151	-0.2115	-0.1652	-0.326	-0.3122	-0.5411	-0.421	-0.2277	-0.3096	-0.1829	-0.3374	-0.1943	-0.3641	-0.3186	-0.2385	-0.2654	-0.3366	-0.2533	-0.3452	-0.4311	-0.8904	-0.3643	-0.3654	-0.3881	-0.3272
18	-0.2484	-0.2816	-0.2443	-0.1622	-0.2104	-0.2314	-0.1748	-0.2391	-0.3602	-0.3641	-0.2004	-0.1798	-0.2616	-0.2546	-0.255	-0.2594	-0.3653	-0.2465	-0.2361	-0.1811	-0.322	-0.3042	-0.5364	-0.3821	-0.247	-0.3133	-0.1862	-0.3373	-0.1877	-0.3753	-0.3118	-0.2264	-0.2676	-0.3369	-0.2533	-0.3486	-0.4369	-0.8905	-0.377	-0.3696	-0.3774	-0.329
18.05	-0.2386	-0.2687	-0.2349	-0.1517	-0.2125	-0.2413	-0.1839	-0.2369	-0.3614	-0.3421	-0.2082	-0.1983	-0.2716	-0.2647	-0.2428	-0.2485	-0.3428	-0.2486	-0.2495	-0.1988	-0.3176	-0.3038	-0.5325	-0.3645	-0.2633	-0.3236	-0.2004	-0.3418	-0.1781	-0.3585	-0.3038	-0.2238	-0.2548	-0.3319	-0.2627	-0.3414	-0.4334	-0.8748	-0.3713	-0.3661	-0.3663	-0.3249
18.1	-0.2403	-0.2728	-0.2321	-0.1499	-0.223	-0.2388	-0.1884	-0.2335	-0.3444	-0.3421	-0.2029	-0.2068	-0.2669	-0.2727	-0.2388	-0.2438	-0.3457	-0.2449	-0.2466	-0.1895	-0.3221	-0.3028	-0.5248	-0.368	-0.2714	-0.3152	-0.2059	-0.3407	-0.1862	-0.3603	-0.3055	-0.2301	-0.2586	-0.3431	-0.2599	-0.3313	-0.4291	-0.8621	-0.3748	-0.3649	-0.3646	-0.3306
18.15	-0.2497	-0.2736	-0.2522	-0.1577	-0.2124	-0.2258	-0.1714	-0.2461	-0.351	-0.3597	-0.1923	-0.1771	-0.2634	-0.2601	-0.2515	-0.2481	-0.3709	-0.2368	-0.2263	-0.1886	-0.3247	-0.3102	-0.5418	-0.3912	-0.2524	-0.3149	-0.1876	-0.3385	-0.1899	-0.3649	-0.3143	-0.2349	-0.26	-0.3323	-0.2567	-0.338	-0.4327	-0.8865	-0.3721	-0.3691	-0.3791	-0.3283
18.2	-0.2513	-0.2758	-0.2653	-0.1712	-0.2095	-0.2237	-0.1682	-0.2416	-0.3561	-0.3642	-0.1917	-0.168	-0.2741	-0.2603	-0.2581	-0.2568	-0.3869	-0.2301	-0.2187	-0.1747	-0.328	-0.3101	-0.5309	-0.4165	-0.2282	-0.3093	-0.1832	-0.341	-0.1996	-0.3598	-0.3149	-0.2389	-0.2724	-0.3384	-0.2634	-0.3418	-0.432	-0.8844	-0.3653	-0.3721	-0.3922	-0.3368
18.25	-0.257	-0.2739	-0.2525	-0.1611	-0.2078	-0.2219	-0.1681	-0.2425	-0.3445	-0.3658	-0.1928	-0.182	-0.2629	-0.2577	-0.2562	-0.248	-0.3775	-0.2324	-0.228	-0.1705	-0.3285	-0.3083	-0.5417	-0.4054	-0.2413	-0.3175	-0.1795	-0.3334	-0.1898	-0.3578	-0.3135	-0.2339	-0.2611	-0.3373	-0.2609	-0.3505	-0.4265	-0.8849	-0.3728	-0.3686	-0.3754	-0.3297
18.3	-0.2378	-0.2703	-0.2447	-0.1586	-0.2165	-0.2315	-0.1779	-0.2324	-0.3532	-0.3513	-0.1979	-0.1836	-0.2597	-0.261	-0.2467	-0.2479	-0.3568	-0.2457	-0.2403	-0.1881	-0.3239	-0.3093	-0.5335	-0.3688	-0.2577	-0.3195	-0.1987	-0.341	-0.1787	-0.3558	-0.3136	-0.225	-0.2699	-0.3344	-0.2513	-0.3386	-0.4287	-0.8812	-0.373	-0.3738	-0.3787	-0.3246
18.35	-0.2452	-0.269	-0.2333	-0.1493	-0.2154	-0.2377	-0.1696	-0.2397	-0.3475	-0.3468	-0.1986	-0.1998	-0.2595	-0.2565	-0.2412	-0.254	-0.3462	-0.2556	-0.2495	-0.1864	-0.3229	-0.3175	-0.5316	-0.3643	-0.2689	-0.3255	-0.198	-0.3317	-0.1917	-0.3594	-0.3115	-0.2324	-0.2555	-0.3322	-0.2429	-0.3431	-0.4285	-0.8739	-0.3807	-0.3719	-0.3721	-0.3219
18.4	-0.2473	-0.2705	-0.242	-0.1536	-0.2193	-0.2429	-0.1852	-0.2392	-0.3524	-0.3444	-0.2044	-0.1921	-0.2624	-0.264	-0.251	-0.2448	-0.3522	-0.2593	-0.2491	-0.2007	-0.3239	-0.31	-0.5326	-0.3651	-0.2622	-0.3185	-0.2117	-0.3457	-0.1831	-0.3588	-0.3008	-0.2233	-0.2633	-0.3454	-0.2625	-0.3464	-0.4362	-0.8728	-0.3696	-0.3679	-0.3624	-0.3301
18.45	-0.2553	-0.2811	-0.2596	-0.166	-0.2099	-0.2243	-0.1699	-0.2449	-0.3587	-0.3612	-0.1931	-0.1811	-0.2675	-0.2628	-0.2539	-0.2477	-0.3759	-0.2383	-0.2271	-0.1719	-0.3236	-0.3146	-0.5508	-0.3916	-0.2441	-0.3216	-0.1803	-0.3431	-0.1961	-0.366	-0.3169	-0.241	-0.2628	-0.3413	-0.2633	-0.3471	-0.4361	-0.8886	-0.3699	-0.3748	-0.3861	-0.3447
18.5	-0.2526	-0.2736	-0.2581	-0.1826	-0.1999	-0.208	-0.1655	-0.2428	-0.3523	-0.3711	-0.1968	-0.1594	-0.256	-0.2489	-0.2611	-0.2566	-0.3885	-0.2225	-0.2152	-0.1712	-0.3288	-0.3132	-0.5439	-0.4213	-0.2245	-0.311	-0.1718	-0.3409	-0.1996	-0.3667	-0.3184	-0.2415	-0.2702	-0.3344	-0.253	-0.3525	-0.4335	-0.8941	-0.3721	-0.3547	-0.3894	-0.3369
18.55	-0.2434	-0.2817	-0.2639	-0.1782	-0.1915	-0.2219	-0.1688	-0.2415	-0.3539	-0.3709	-0.1886	-0.1684	-0.2577	-0.2549	-0.2446	-0.2535	-0.3817	-0.2273	-0.2067	-0.1702	-0.3217	-0.3103	-0.5445	-0.4123	-0.2378	-0.3097	-0.1747	-0.3381	-0.1915	-0.3693	-0.3181	-0.2439	-0.2725	-0.3448	-0.2617	-0.3479	-0.4311	-0.8896	-0.3679	-0.3688	-0.3818	-0.3284
18.6	-0.2476	-0.2679	-0.2514	-0.1567	-0.2032	-0.2276	-0.1676	-0.2414	-0.3475	-0.3547	-0.2023	-0.1788	-0.2621	-0.2724	-0.2352	-0.2538	-0.3581	-0.2386	-0.2308	-0.1915	-0.3289	-0.3081	-0.5322	-0.38	-0.2457	-0.3213	-0.182	-0.3339	-0.1877	-0.3554	-0.31	-0.2333	-0.2715	-0.3344	-0.2517	-0.3392	-0.4272	-0.8791	-0.3684	-0.3659	-0.3787	-0.3278
18.65	-0.2412	-0.263	-0.242	-0.1546	-0.2274	-0.2422	-0.1866	-0.2344	-0.3477	-0.3442	-0.2137	-0.1971	-0.2707	-0.274	-0.2373	-0.2445	-0.352	-0.2542	-0.2531	-0.1966	-0.3289	-0.3052	-0.5302	-0.3557	-0.2637	-0.3234	-0.1997	-0.3323	-0.1806	-0.3657	-0.3125	-0.2351	-0.2713	-0.3326	-0.2576	-0.3466	-0.4319	-0.8785	-0.3719	-0.377	-0.3741	-0.3232
18.7	-0.2486	-0.2704	-0.2406	-0.1562	-0.2263	-0.247	-0.1804	-0.2402	-0.3502	-0.3398	-0.2059	-0.204	-0.2692	-0.2748	-0.2542	-0.2443	-0.3616	-0.2551	-0.2575	-0.1938	-0.3325	-0.3096	-0.5337	-0.3789	-0.2629	-0.3356	-0.2033	-0.3367	-0.1924	-0.3546	-0.3162	-0.2308	-0.27	-0.3432	-0.2632	-0.3429	-0.4368	-0.8776	-0.3796	-0.38	-0.3723	-0.3377
18.75	-0.2608	-0.2724	-0.2567	-0.1751	-0.2084	-0.2347	-0.1788	-0.2487	-0.3596	-0.3729	-0.1968	-0.1761	-0.2612	-0.2667	-0.2646	-0.2534	-0.3799	-0.2385	-0.2294	-0.1914	-0.3259	-0.315	-0.5432	-0.4049	-0.2495	-0.3238	-0.186	-0.3417	-0.1981	-0.3609	-0.312	-0.2507	-0.2735	-0.337	-0.2607	-0.3519	-0.4373	-0.8913	-0.3765	-0.3682	-0.3841	-0.3407
18.8	-0.2503	-0.2793	-0.2599	-0.1534	-0.2096	-0.2205	-0.1687	-0.2417	-0.3578	-0.3633	-0.1974	-0.1822	-0.26	-0.2569	-0.2452	-0.2541	-0.3731	-0.2387	-0.2266	-0.1849	-0.3237	-0.3058	-0.5425	-0.3969	-0.242	-0.3246	-0.1846	-0.3379	-0.1975	-0.3709	-0.3191	-0.2407	-0.2662	-0.3353	-0.2535	-0.3452	-0.4372	-0.8886	-0.3757	-0.3684	-0.3883	-0.3405
18.85	-0.2568	-0.2738	-0.2554	-0.1652	-0.2095	-0.2174	-0.1648	-0.2374	-0.3572	-0.3558	-0.1996	-0.1725	-0.265	-0.2572	-0.258	-0.2507	-0.3614	-0.2383	-0.2277	-0.1847	-0.3263	-0.3087	-0.5468	-0.3795	-0.2507	-0.3202	-0.1888	-0.342	-0.1948	-0.3567	-0.3015	-0.2401	-0.2617	-0.3293	-0.2504	-0.3504	-0.4331	-0.8832	-0.3766	-0.3628	-0.3818	-0.3229
18.9	-0.249	-0.2699	-0.2504	-0.1651	-0.2158	-0.2408	-0.1843	-0.2349	-0.3527	-0.353	-0.2033	-0.1988	-0.2656	-0.2674	-0.2384	-0.2498	-0.3563	-0.2508	-0.2433	-0.1863	-0.3232	-0.3048	-0.5389	-0.3858	-0.2642	-0.3251	-0.1854	-0.3489	-0.1856	-0.3574	-0.3094	-0.2329	-0.2668	-0.332	-0.2551	-0.3346	-0.4327	-0.8838	-0.3763	-0.3806	-0.3691	-0.3347
18.95	-0.2434	-0.2707	-0.2354	-0.1574	-0.2214	-0.246	-0.183	-0.2325	-0.35	-0.3454	-0.1997	-0.1946	-0.2743	-0.2663	-0.2445	-0.2461	-0.347	-0.2572	-0.2541	-0.1982	-0.32	-0.3058	-0.5299	-0.3665	-0.2672	-0.3172	-0.2069	-0.3344	-0.1845	-0.3547	-0.3096	-0.2285	-0.2684	-0.3437	-0.2508	-0.3379	-0.4402	-0.871	-0.3705	-0.3698	-0.3796	-0.332
19	-0.25	-0.2668	-0.2504	-0.1502	-0.2336	-0.24	-0.1824	-0.2403	-0.3537	-0.3464	-0.1984	-0.2004	-0.2648	-0.2733	-0.2475	-0.2466	-0.3559	-0.2454	-0.2457	-0.1977	-0.3355	-0.3071	-0.5289	-0.3696	-0.2653	-0.3317	-0.2019	-0.3482	-0.1863	-0.3632	-0.3101	-0.2333	-0.2698	-0.3473	-0.2527	-0.3427	-0.4346	-0.8813	-0.3793	-0.3644	-0.3759	-0.3378
19.05	-0.2601	-0.2749	-0.2588	-0.1792	-0.2163	-0.2259	-0.1707	-0.2506	-0.3626	-0.3649	-0.2063	-0.1719	-0.2641	-0.2673	-0.2592	-0.2525	-0.3882	-0.2401	-0.2183	-0.1798	-0.3325	-0.3153	-0.5438	-0.4287	-0.2456	-0.3208	-0.1752	-0.3472	-0.2011	-0.3662	-0.3148	-0.2439	-0.2771	-0.3446	-0.2606	-0.3571	-0.4371	-0.8969	-0.3849	-0.3756	-0.3877	-0.341
19.1	-0.2582	-0.2837	-0.2686	-0.1786	-0.2105	-0.2262	-0.1708	-0.2484	-0.3665	-0.3723	-0.1967	-0.165	-0.2545	-0.2678	-0.2554	-0.2641	-0.3809	-0.2336	-0.2083	-0.1767	-0.3278	-0.3136	-0.5544	-0.4193	-0.2348	-0.3215	-0.1719	-0.336	-0.1935	-0.3714	-0.3192	-0.2432	-0.2666	-0.3343	-0.2617	-0.3472	-0.4406	-0.8988	-0.3833	-0.3635	-0.3804	-0.335
19.15	-0.251	-0.2759	-0.2563	-0.1662	-0.2022	-0.2149	-0.1642	-0.2441	-0.3574	-0.364	-0.1865	-0.1624	-0.2634	-0.2587	-0.2532	-0.2532	-0.377	-0.2341	-0.2186	-0.1728	-0.3274	-0.3106	-0.5441	-0.4041	-0.236	-0.3134	-0.1862	-0.3373	-0.1929	-0.366	-0.312	-0.2439	-0.2656	-0.3366	-0.2491	-0.3477	-0.4349	-0.8932	-0.3768	-0.3675	-0.3796	-0.3286
19.2	-0.2485	-0.275	-0.2465	-0.1674	-0.214	-0.2272	-0.1842	-0.2391	-0.3566	-0.361	-0.2034	-0.1862	-0.2612	-0.2647	-0.2502	-0.2553	-0.3657	-0.2507	-0.238	-0.1899	-0.3237	-0.3104	-0.5403	-0.3831	-0.2549	-0.3149	-0.1924	-0.3457	-0.1854	-0.3644	-0.3016	-0.2336	-0.2756	-0.3422	-0.2608	-0.3464	-0.4323	-0.8777	-0.3705	-0.3728	-0.3736	-0.342
19.25	-0.2411	-0.2728	-0.2367	-0.1528	-0.2277	-0.2349	-0.1832	-0.237	-0.3504	-0.3496	-0.202	-0.1959	-0.2673	-0.2733	-0.2493	-0.2433	-0.3453	-0.2538	-0.2479	-0.2012	-0.3243	-0.3076	-0.5313	-0.3688	-0.2726	-0.323	-0.2054	-0.3407	-0.1883	-0.3585	-0.3088	-0.2344	-0.2603	-0.3322	-0.2619	-0.3344	-0.4292	-0.8714	-0.3768	-0.3682	-0.3763	-0.3346
19.3	-0.2488	-0.2696	-0.2475	-0.1728	-0.2295	-0.241	-0.1735	-0.2434	-0.3545	-0.3581	-0.2066	-0.2039	-0.2689	-0.2627	-0.2443	-0.2531	-0.3619	-0.2568	-0.2518	-0.2009	-0.3264	-0.3139	-0.538	-0.3902	-0.2687	-0.326	-0.1999	-0.3326	-0.1932	-0.3652	-0.3127	-0.2368	-0.2763	-0.3504	-0.2574	-0.3448	-0.4266	-0.8811	-0.3861	-0.3748	-0.3692	-0.329
19.35	-0.2502	-0.2784	-0.2578	-0.1584	-0.2047	-0.2276	-0.1698	-0.2438	-0.357	-0.37	-0.1942	-0.1741	-0.2578	-0.252	-0.2601	-0.256	-0.3814	-0.2407	-0.2157	-0.1748	-0.3231	-0.3178	-0.5443	-0.4094	-0.2396	-0.3231	-0.1857	-0.3411	-0.1974	-0.3733	-0.3086	-0.2448	-0.2707	-0.345	-0.2513	-0.3461	-0.4329	-0.8914	-0.3725	-0.3705	-0.3916	-0.342
19.4	-0.2485	-0.2741	-0.2534	-0.1774	-0.2082	-0.2188	-0.1654	-0.2408	-0.3567	-0.3587	-0.1941	-0.1641	-0.2477	-0.2539	-0.2532	-0.2521	-0.3718	-0.2272	-0.2209	-0.1801	-0.3221	-0.3033	-0.5439	-0.4152	-0.2441	-0.3037	-0.184	-0.3403	-0.1939	-0.3578	-0.3185	-0.2359	-0.2722	-0.331	-0.256	-0.3428	-0.4303	-0.8953	-0.3735	-0.353	-0.3747	-0.3282
19.45	-0.2505	-0.2774	-0.2418	-0.1507	-0.2155	-0.2313	-0.1676	-0.2359	-0.3542	-0.3553	-0.2048	-0.181	-0.2666	-0.2681	-0.2493	-0.2574	-0.3732	-0.2392	-0.2302	-0.1837	-0.3277	-0.3025	-0.5327	-0.3875	-0.2604	-0.3231	-0.1995	-0.3418	-0.1902	-0.3637	-0.3162	-0.2272	-0.2644	-0.3361	-0.2569	-0.3429	-0.4304	-0.8752	-0.3733	-0.3696	-0.3768	-0.3345
19.5	-0.2504	-0.2641	-0.2469	-0.1586	-0.2221	-0.2355	-0.1736	-0.2312	-0.3478	-0.3555	-0.1992	-0.2035	-0.2666	-0.2655	-0.2393	-0.2537	-0.3529	-0.2544	-0.2449	-0.1902	-0.3351	-0.3018	-0.5303	-0.3705	-0.2546	-0.3201	-0.2004	-0.3379	-0.1862	-0.3511	-0.3022	-0.2315	-0.2767	-0.3351	-0.2547	-0.346	-0.4271	-0.8797	-0.3636	-0.363	-0.3783	-0.3354
19.55	-0.2463	-0.2613	-0.2436	-0.1628	-0.2211	-0.2387	-0.1861	-0.2339	-0.3521	-0.3486	-0.207	-0.197	-0.2702	-0.2565	-0.246	-0.2426	-0.3543	-0.2471	-0.2379	-0.185	-0.3307	-0.304	-0.535	-0.3656	-0.2574	-0.3162	-0.2011	-0.3336	-0.1841	-0.3581	-0.3093	-0.2234	-0.2691	-0.3358	-0.2597	-0.3438	-0.4263	-0.8711	-0.3696	-0.366	-0.3741	-0.3286
19.6	-0.2466	-0.2726	-0.2443	-0.1629	-0.2108	-0.2309	-0.1794	-0.243	-0.3518	-0.3528	-0.2044	-0.185	-0.2642	-0.2627	-0.2547	-0.256	-0.3645	-0.2355	-0.2366	-0.1882	-0.3205	-0.3096	-0.5259	-0.3914	-0.2627	-0.3269	-0.1957	-0.3374	-0.1873	-0.3551	-0.3177	-0.2292	-0.2626	-0.335	-0.2602	-0.3428	-0.4311	-0.8787	-0.3789	-0.3732	-0.3835	-0.3339
19.65	-0.2595	-0.2853	-0.2737	-0.1711	-0.211	-0.2168	-0.1553	-0.257	-0.3641	-0.3762	-0.1952	-0.1622	-0.2664	-0.2501	-0.2588	-0.2627	-0.39	-0.2241	-0.2121	-0.1772	-0.3324	-0.3102	-0.546	-0.4276	-0.2361	-0.3209	-0.1719	-0.3464	-0.2047	-0.3676	-0.313	-0.238	-0.2793	-0.3372	-0.251	-0.3514	-0.4302	-0.8956	-0.3789	-0.3748	-0.3887	-0.3312
19.7	-0.256	-0.2814	-0.2623	-0.1814	-0.2021	-0.2137	-0.1629	-0.2575	-0.3578	-0.3797	-0.1928	-0.1592	-0.25	-0.2582	-0.2597	-0.2562	-0.3911	-0.2289	-0.2051	-0.1787	-0.3331	-0.316	-0.537	-0.4249	-0.2386	-0.3139	-0.1756	-0.3428	-0.1892	-0.3653	-0.3134	-0.2465	-0.2683	-0.3446	-0.2616	-0.352	-0.4286	-0.9019	-0.3846	-0.3674	-0.3829	-0.3386
19.75	-0.2583	-0.2841	-0.2602	-0.1705	-0.216	-0.2305	-0.1659	-0.2509	-0.3606	-0.365	-0.1939	-0.1681	-0.2539	-0.2605	-0.2627	-0.2538	-0.3835	-0.2263	-0.2208	-0.1835	-0.3357	-0.3128	-0.5417	-0.4115	-0.2297	-0.3168	-0.1767	-0.3429	-0.1995	-0.3659	-0.3229	-0.2363	-0.2623	-0.3467	-0.2614	-0.3602	-0.4353	-0.8822	-0.3714	-0.3743	-0.3733	-0.3248
19.8	-0.2531	-0.2755	-0.2483	-0.1573	-0.2158	-0.2345	-0.1726	-0.2384	-0.3454	-0.3534	-0.1937	-0.1855	-0.264	-0.2638	-0.2504	-0.2471	-0.3704	-0.2367	-0.239	-0.1865	-0.3211	-0.3044	-0.5324	-0.3823	-0.2636	-0.323	-0.2061	-0.3384	-0.1866	-0.3546	-0.3155	-0.2265	-0.2682	-0.3444	-0.251	-0.3492	-0.4261	-0.8721	-0.3702	-0.3716	-0.3819	-0.3322
19.85	-0.2506	-0.2716	-0.2482	-0.1575	-0.2141	-0.2351	-0.1832	-0.2401	-0.354	-0.341	-0.2075	-0.2042	-0.2657	-0.2617	-0.248	-0.2559	-0.351	-0.2441	-0.2437	-0.1927	-0.3233	-0.3065	-0.5327	-0.3643	-0.2632	-0.3284	-0.2006	-0.344	-0.1878	-0.3524	-0.2968	-0.2252	-0.2663	-0.3369	-0.2532	-0.3409	-0.4282	-0.8712	-0.3773	-0.3723	-0.374	-0.3292
19.9	-0.2468	-0.2644	-0.2346	-0.1642	-0.2243	-0.2362	-0.1798	-0.2435	-0.3543	-0.35	-0.2064	-0.2052	-0.2656	-0.2612	-0.2465	-0.2597	-0.3592	-0.2434	-0.2419	-0.1897	-0.3266	-0.3061	-0.536	-0.3833	-0.2565	-0.3255	-0.1952	-0.3382	-0.1927	-0.3625	-0.3174	-0.2294	-0.2743	-0.3412	-0.2579	-0.3404	-0.4225	-0.8746	-0.3682	-0.3736	-0.3829	-0.331
19.95	-0.2604	-0.2746	-0.2707	-0.1732	-0.2039	-0.2215	-0.1718	-0.245	-0.3686	-0.373	-0.2002	-0.1619	-0.2578	-0.2581	-0.2609	-0.2545	-0.3887	-0.2214	-0.2117	-0.1715	-0.3294	-0.3177	-0.5514	-0.4231	-0.2278	-0.3195	-0.1724	-0.3407	-0.1932	-0.361	-0.3246	-0.2386	-0.2689	-0.3471	-0.248	-0.3454	-0.4281	-0.9021	-0.3649	-0.3735	-0.3857	-0.328
20	-0.2559	-0.2765	-0.2496	-0.1714	-0.2089	-0.2122	-0.1668	-0.2443	-0.3476	-0.3639	-0.1997	-0.1673	-0.2546	-0.2643	-0.2514	-0.2508	-0.3707	-0.2317	-0.2188	-0.1687	-0.3251	-0.3125	-0.542	-0.4006	-0.2397	-0.3106	-0.1754	-0.3412	-0.189	-0.3627	-0.3115	-0.2401	-0.2638	-0.3401	-0.2583	-0.3445	-0.432	-0.8836	-0.3741	-0.3673	-0.3768	-0.3228
20.05	-0.2451	-0.2723	-0.2484	-0.1684	-0.2179	-0.2203	-0.1718	-0.2383	-0.3484	-0.3562	-0.2112	-0.1877	-0.2617	-0.26	-0.251	-0.2511	-0.3697	-0.2381	-0.2341	-0.1811	-0.3283	-0.3063	-0.5404	-0.3823	-0.2544	-0.3185	-0.1902	-0.3339	-0.1887	-0.358	-0.3044	-0.2338	-0.2719	-0.3277	-0.2523	-0.349	-0.4333	-0.8881	-0.3729	-0.375	-0.3738	-0.3309
20.1	-0.2453	-0.2734	-0.2366	-0.1524	-0.2227	-0.2426	-0.1843	-0.2443	-0.3476	-0.349	-0.2035	-0.1956	-0.2712	-0.2676	-0.2451	-0.2451	-0.3537	-0.2394	-0.2392	-0.1951	-0.3184	-0.3079	-0.5341	-0.3579	-0.2651	-0.3255	-0.2048	-0.3355	-0.1865	-0.3562	-0.3012	-0.2292	-0.2572	-0.3372	-0.2545	-0.3427	-0.424	-0.8682	-0.3713	-0.3692	-0.3831	-0.3324
20.15	-0.2453	-0.2707	-0.2403	-0.1558	-0.2236	-0.2409	-0.1816	-0.2353	-0.3514	-0.3479	-0.2004	-0.2049	-0.2752	-0.267	-0.2443	-0.2467	-0.355	-0.2579	-0.2569	-0.1938	-0.3238	-0.3123	-0.5375	-0.3557	-0.2565	-0.3189	-0.2064	-0.341	-0.1929	-0.3567	-0.3065	-0.231	-0.2653	-0.3329	-0.2592	-0.3374	-0.4297	-0.8736	-0.3776	-0.365	-0.376	-0.3275
20.2	-0.2444	-0.2745	-0.2465	-0.1592	-0.2159	-0.2359	-0.1835	-0.2359	-0.3513	-0.3588	-0.206	-0.1878	-0.2641	-0.2572	-0.2523	-0.2553	-0.3694	-0.2455	-0.2331	-0.1909	-0.3244	-0.3085	-0.5443	-0.3863	-0.2492	-0.3248	-0.1985	-0.3441	-0.1857	-0.3575	-0.3114	-0.2404	-0.2603	-0.3397	-0.2607	-0.3487	-0.4284	-0.8816	-0.3814	-0.3742	-0.3752	-0.3267
20.25	-0.2619	-0.2811	-0.2655	-0.1764	-0.1911	-0.2119	-0.1587	-0.2494	-0.3605	-0.3752	-0.1997	-0.1583	-0.2638	-0.2497	-0.2646	-0.2586	-0.3889	-0.2244	-0.1985	-0.1666	-0.3242	-0.3186	-0.5496	-0.4273	-0.2285	-0.3045	-0.1757	-0.3367	-0.1971	-0.3695	-0.32	-0.2446	-0.2666	-0.34	-0.2479	-0.3555	-0.4373	-0.8922	-0.3735	-0.3636	-0.3896	-0.3365
20.3	-0.2554	-0.2749	-0.2694	-0.1788	-0.2087	-0.217	-0.1615	-0.2463	-0.3622	-0.3875	-0.2044	-0.1605	-0.2595	-0.2626	-0.2624	-0.2615	-0.3851	-0.2368	-0.2067	-0.1771	-0.3255	-0.3134	-0.5407	-0.426	-0.2283	-0.3134	-0.1761	-0.3436	-0.2019	-0.3702	-0.3099	-0.244	-0.2789	-0.3422	-0.2539	-0.3591	-0.4273	-0.8952	-0.3735	-0.3606	-0.3808	-0.3375
20.35	-0.2401	-0.278	-0.2578	-0.1718	-0.1978	-0.2297	-0.1594	-0.2488	-0.3523	-0.3694	-0.1968	-0.1649	-0.2692	-0.2522	-0.2501	-0.2517	-0.3756	-0.234	-0.2207	-0.1845	-0.3325	-0.3115	-0.545	-0.4124	-0.2389	-0.306	-0.1848	-0.3444	-0.1857	-0.3751	-0.3181	-0.2372	-0.2637	-0.3482	-0.2616	-0.3517	-0.4272	-0.8913	-0.3723	-0.363	-0.39	-0.3345
20.4	-0.2516	-0.2713	-0.2517	-0.1673	-0.2157	-0.2374	-0.1796	-0.2349	-0.3556	-0.3582	-0.2043	-0.1869	-0.2644	-0.2685	-0.2484	-0.2516	-0.3628	-0.2441	-0.2437	-0.2003	-0.3297	-0.3048	-0.5345	-0.3721	-0.2655	-0.3209	-0.2039	-0.3371	-0.1918	-0.3516	-0.309	-0.2446	-0.2603	-0.3363	-0.2469	-0.3516	-0.426	-0.8775	-0.3767	-0.3709	-0.3695	-0.3215
20.45	-0.2438	-0.2682	-0.2436	-0.1554	-0.2268	-0.2402	-0.1911	-0.2284	-0.3471	-0.3446	-0.2037	-0.2047	-0.272	-0.27	-0.2417	-0.2517	-0.3454	-0.2588	-0.2607	-0.1957	-0.3279	-0.2985	-0.5333	-0.3584	-0.27	-0.3272	-0.2129	-0.3397	-0.1822	-0.3581	-0.3001	-0.2392	-0.269	-0.3333	-0.2537	-0.3429	-0.4307	-0.8607	-0.3726	-0.3679	-0.3714	-0.3291
20.5	-0.2492	-0.2713	-0.2532	-0.1673	-0.2135	-0.235	-0.1883	-0.2332	-0.3573	-0.351	-0.2064	-0.1919	-0.2678	-0.2652	-0.2578	-0.2571	-0.3634	-0.2472	-0.2472	-0.1907	-0.3312	-0.3218	-0.5392	-0.382	-0.2611	-0.3256	-0.2013	-0.3477	-0.1838	-0.3557	-0.3103	-0.2388	-0.2759	-0.3402	-0.2558	-0.3392	-0.4223	-0.8809	-0.3719	-0.3667	-0.3839	-0.3342
20.55	-0.2644	-0.2868	-0.2683	-0.1764	-0.208	-0.2179	-0.1675	-0.2571	-0.3652	-0.3789	-0.1924	-0.1684	-0.2668	-0.2547	-0.2618	-0.2564	-0.3928	-0.2353	-0.2103	-0.1808	-0.3312	-0.3179	-0.5501	-0.4341	-0.2393	-0.3244	-0.1825	-0.3405	-0.192	-0.3712	-0.3203	-0.2462	-0.282	-0.34	-0.2647	-0.3587	-0.4327	-0.899	-0.3724	-0.3691	-0.3913	-0.3442
20.6	-0.2571	-0.2774	-0.2572	-0.1814	-0.2032	-0.2195	-0.1677	-0.2442	-0.3596	-0.3698	-0.1963	-0.1617	-0.2645	-0.2645	-0.2554	-0.2543	-0.378	-0.24	-0.2219	-0.1735	-0.3339	-0.314	-0.5514	-0.4013	-0.2396	-0.3132	-0.182	-0.3405	-0.1954	-0.3699	-0.3176	-0.237	-0.2662	-0.3369	-0.2615	-0.3593	-0.4349	-0.8965	-0.3767	-0.3584	-0.386	-0.329
20.65	-0.2522	-0.2725	-0.25	-0.1644	-0.2155	-0.2193	-0.171	-0.2386	-0.3605	-0.3573	-0.1928	-0.1811	-0.2629	-0.2589	-0.2456	-0.249	-0.3668	-0.2298	-0.2298	-0.1834	-0.3222	-0.3126	-0.5505	-0.3875	-0.2406	-0.3199	-0.1886	-0.3327	-0.1944	-0.3592	-0.3109	-0.2246	-0.2638	-0.3303	-0.2453	-0.3469	-0.4268	-0.8847	-0.3714	-0.3698	-0.3655	-0.3377
20.7	-0.2446	-0.2697	-0.2436	-0.163	-0.2285	-0.2375	-0.1803	-0.2366	-0.3455	-0.3515	-0.1981	-0.193	-0.2677	-0.2736	-0.2416	-0.2461	-0.3587	-0.2421	-0.2463	-0.1949	-0.3222	-0.3101	-0.5264	-0.3541	-0.2654	-0.3198	-0.207	-0.3314	-0.1847	-0.3532	-0.3055	-0.2401	-0.2696	-0.3313	-0.2546	-0.3454	-0.4267	-0.876	-0.3704	-0.3675	-0.3715	-0.3262
20.75	-0.2418	-0.2649	-0.237	-0.1513	-0.2253	-0.2411	-0.1881	-0.233	-0.3438	-0.3362	-0.2017	-0.1941	-0.2678	-0.2716	-0.2465	-0.2495	-0.3463	-0.2489	-0.2465	-0.1999	-0.3371	-0.2949	-0.5222	-0.3516	-0.2756	-0.3222	-0.2122	-0.3358	-0.1887	-0.3529	-0.2952	-0.2256	-0.2634	-0.3311	-0.2513	-0.3393	-0.4271	-0.8721	-0.3663	-0.3611	-0.3718	-0.3216
20.8	-0.2481	-0.2732	-0.2496	-0.1761	-0.2248	-0.2384	-0.1834	-0.2356	-0.3545	-0.3533	-0.2062	-0.1871	-0.2622	-0.2593	-0.2487	-0.2503	-0.3695	-0.2418	-0.2382	-0.1976	-0.3217	-0.3161	-0.5422	-0.3801	-0.2608	-0.3262	-0.1921	-0.3416	-0.1871	-0.3639	-0.3148	-0.2381	-0.2724	-0.3409	-0.2523	-0.3523	-0.4299	-0.8787	-0.3768	-0.3761	-0.3787	-0.3338
20.85	-0.2574	-0.2862	-0.2797	-0.183	-0.2028	-0.219	-0.1641	-0.2538	-0.3594	-0.3742	-0.1883	-0.1547	-0.2608	-0.2634	-0.26	-0.2507	-0.3914	-0.2236	-0.2048	-0.1707	-0.3361	-0.3157	-0.551	-0.422	-0.2258	-0.3121	-0.1804	-0.3507	-0.1964	-0.3793	-0.3156	-0.2434	-0.2733	-0.3517	-0.2615	-0.3517	-0.437	-0.8922	-0.3777	-0.3617	-0.3866	-0.3283
20.9	-0.264	-0.2853	-0.2689	-0.188	-0.2002	-0.2203	-0.1616	-0.2486	-0.3575	-0.3807	-0.1999	-0.1563	-0.2543	-0.2564	-0.2605	-0.256	-0.3905	-0.2265	-0.2064	-0.1816	-0.3296	-0.3155	-0.5485	-0.4318	-0.2333	-0.3089	-0.175	-0.3346	-0.1949	-0.3662	-0.3213	-0.2551	-0.2759	-0.35	-0.2683	-0.3453	-0.4359	-0.8935	-0.3781	-0.3674	-0.3968	-0.3269
20.95	-0.2553	-0.2741	-0.2549	-0.1802	-0.1987	-0.2246	-0.1709	-0.2494	-0.36	-0.3762	-0.2014	-0.1716	-0.2595	-0.2573	-0.2601	-0.2571	-0.3839	-0.2392	-0.2146	-0.1848	-0.3252	-0.3115	-0.5442	-0.423	-0.2357	-0.3135	-0.1845	-0.3458	-0.197	-0.3671	-0.323	-0.2494	-0.2614	-0.3354	-0.2609	-0.3469	-0.4298	-0.8908	-0.3758	-0.3629	-0.3899	-0.3366
21	-0.2535	-0.2686	-0.2469	-0.1719	-0.211	-0.2306	-0.1742	-0.2399	-0.3538	-0.3576	-0.2032	-0.1852	-0.2647	-0.2624	-0.2453	-0.2487	-0.3651	-0.2367	-0.2328	-0.1892	-0.3215	-0.3073	-0.5411	-0.385	-0.2646	-0.3192	-0.1973	-0.3422	-0.1899	-0.3585	-0.3148	-0.2281	-0.2765	-0.343	-0.2535	-0.3519	-0.4243	-0.8791	-0.3766	-0.3612	-0.3765	-0.3342
21.05	-0.241	-0.2724	-0.2405	-0.1528	-0.2208	-0.2441	-0.1802	-0.2318	-0.3455	-0.3447	-0.207	-0.1919	-0.2734	-0.2717	-0.2392	-0.2425	-0.3485	-0.2543	-0.254	-0.2008	-0.3151	-0.3034	-0.5382	-0.3483	-0.2651	-0.321	-0.2098	-0.3399	-0.184	-0.3526	-0.2975	-0.226	-0.2589	-0.3392	-0.2493	-0.3455	-0.4288	-0.8593	-0.3726	-0.3702	-0.3725	-0.3252
21.1	-0.2556	-0.2733	-0.2476	-0.1588	-0.219	-0.2361	-0.1727	-0.2426	-0.3567	-0.3617	-0.2011	-0.1938	-0.2646	-0.2651	-0.2527	-0.2502	-0.3598	-0.2446	-0.2334	-0.1917	-0.3293	-0.3079	-0.5397	-0.3831	-0.2499	-0.3272	-0.1972	-0.3416	-0.193	-0.3676	-0.3121	-0.2286	-0.2782	-0.3421	-0.2475	-0.3485	-0.4288	-0.8888	-0.3726	-0.3649	-0.3698	-0.3234
21.15	-0.2553	-0.2727	-0.262	-0.1782	-0.2066	-0.2142	-0.1579	-0.2442	-0.3608	-0.3758	-0.1949	-0.1651	-0.2574	-0.2578	-0.2551	-0.2547	-0.3863	-0.229	-0.2169	-0.1629	-0.3351	-0.3128	-0.5461	-0.4301	-0.2349	-0.3132	-0.177	-0.3377	-0.1989	-0.3651	-0.3177	-0.2382	-0.2711	-0.3474	-0.2532	-0.3583	-0.4217	-0.8976	-0.3703	-0.366	-0.3827	-0.3263
21.2	-0.2436	-0.2809	-0.2556	-0.1749	-0.2013	-0.2183	-0.1622	-0.2366	-0.3511	-0.3656	-0.195	-0.1722	-0.2603	-0.2574	-0.2463	-0.2548	-0.3794	-0.2271	-0.2164	-0.1798	-0.3306	-0.3073	-0.5371	-0.39	-0.2388	-0.3202	-0.1854	-0.3285	-0.1901	-0.3704	-0.3096	-0.2389	-0.2698	-0.3397	-0.2541	-0.3489	-0.4316	-0.8859	-0.3704	-0.3704	-0.3788	-0.3262
21.25	-0.2534	-0.2798	-0.2472	-0.1673	-0.2158	-0.2305	-0.1843	-0.2417	-0.3489	-0.3583	-0.2042	-0.1712	-0.2583	-0.2659	-0.254	-0.2559	-0.3563	-0.2401	-0.2334	-0.1918	-0.3348	-0.3117	-0.5335	-0.3851	-0.243	-0.3182	-0.1998	-0.3391	-0.2005	-0.3655	-0.3057	-0.2324	-0.2648	-0.3449	-0.2558	-0.3532	-0.4249	-0.8749	-0.372	-0.372	-0.3795	-0.3363
21.3	-0.2447	-0.2682	-0.2394	-0.1601	-0.2255	-0.2379	-0.1699	-0.2389	-0.3511	-0.343	-0.204	-0.1987	-0.2666	-0.2701	-0.2501	-0.2453	-0.3527	-0.2547	-0.2492	-0.198	-0.3205	-0.3085	-0.5327	-0.36	-0.2705	-0.3154	-0.2064	-0.3346	-0.1914	-0.3541	-0.317	-0.2386	-0.2664	-0.3349	-0.2483	-0.3526	-0.4264	-0.879	-0.3729	-0.363	-0.3726	-0.3182
21.35	-0.2398	-0.263	-0.2262	-0.1594	-0.2281	-0.2483	-0.1807	-0.2344	-0.3481	-0.3443	-0.2123	-0.2055	-0.2707	-0.267	-0.2418	-0.2454	-0.3398	-0.254	-0.2633	-0.1941	-0.3307	-0.3063	-0.533	-0.3575	-0.2623	-0.3259	-0.2032	-0.336	-0.1879	-0.3614	-0.2982	-0.2369	-0.2732	-0.3358	-0.247	-0.3398	-0.425	-0.8769	-0.3703	-0.38	-0.3758	-0.3198
21.4	-0.245	-0.2739	-0.2413	-0.1613	-0.227	-0.2405	-0.1811	-0.239	-0.3509	-0.3505	-0.2054	-0.1856	-0.2649	-0.2726	-0.2452	-0.2496	-0.3569	-0.249	-0.2446	-0.1958	-0.3176	-0.3122	-0.5339	-0.3695	-0.2549	-0.3219	-0.1997	-0.3368	-0.1925	-0.3648	-0.3118	-0.2308	-0.2792	-0.3386	-0.2431	-0.3389	-0.4223	-0.8776	-0.3666	-0.3683	-0.3684	-0.3281
21.45	-0.2511	-0.2792	-0.2637	-0.187	-0.1991	-0.2146	-0.1704	-0.2507	-0.3541	-0.3692	-0.1998	-0.1644	-0.2679	-0.2571	-0.2514	-0.2584	-0.3907	-0.2376	-0.209	-0.1748	-0.3336	-0.314	-0.5461	-0.4174	-0.2406	-0.3106	-0.1854	-0.329	-0.1995	-0.3691	-0.3278	-0.2448	-0.2743	-0.3438	-0.2591	-0.3616	-0.4336	-0.9039	-0.3757	-0.36	-0.3808	-0.3324
21.5	-0.2564	-0.2706	-0.2663	-0.1795	-0.2044	-0.212	-0.1602	-0.2471	-0.3622	-0.3701	-0.2005	-0.1622	-0.257	-0.2606	-0.2579	-0.2544	-0.3787	-0.2316	-0.2053	-0.1748	-0.3278	-0.3103	-0.5484	-0.411	-0.2293	-0.314	-0.1804	-0.3448	-0.1985	-0.3673	-0.3083	-0.2539	-0.2639	-0.3435	-0.2522	-0.3486	-0.4318	-0.8912	-0.3739	-0.3667	-0.3854	-0.3266
21.55	-0.2477	-0.2839	-0.2566	-0.1684	-0.2171	-0.228	-0.1738	-0.248	-0.3485	-0.3634	-0.1981	-0.1775	-0.2551	-0.2685	-0.2628	-0.2479	-0.3684	-0.226	-0.2262	-0.1829	-0.3321	-0.3104	-0.5408	-0.3954	-0.2326	-0.3186	-0.1879	-0.3457	-0.1916	-0.3684	-0.3128	-0.2352	-0.273	-0.3346	-0.2483	-0.3516	-0.4316	-0.8775	-0.3672	-0.3769	-0.3883	-0.3354
21.6	-0.2502	-0.2716	-0.2465	-0.1621	-0.2214	-0.235	-0.1836	-0.2382	-0.3532	-0.3469	-0.2032	-0.1936	-0.2605	-0.2699	-0.2457	-0.247	-0.3566	-0.2512	-0.2461	-0.1926	-0.3221	-0.3102	-0.547	-0.3627	-0.2526	-0.3205	-0.1975	-0.3454	-0.1899	-0.3625	-0.3055	-0.229	-0.2701	-0.3442	-0.2504	-0.3516	-0.4286	-0.8698	-0.3785	-0.363	-0.3702	-0.3329
21.65	-0.2498	-0.2709	-0.2332	-0.151	-0.2263	-0.239	-0.1898	-0.2469	-0.3575	-0.3346	-0.2103	-0.2143	-0.2668	-0.2771	-0.2495	-0.2471	-0.347	-0.2468	-0.2554	-0.2049	-0.3193	-0.3026	-0.5277	-0.353	-0.2699	-0.3281	-0.2146	-0.3385	-0.1905	-0.3609	-0.3041	-0.2195	-0.2669	-0.3347	-0.2542	-0.3568	-0.4315	-0.873	-0.3746	-0.3711	-0.3663	-0.3186
21.7	-0.2573	-0.2683	-0.2471	-0.1675	-0.2175	-0.2334	-0.1818	-0.2446	-0.347	-0.3468	-0.2005	-0.1829	-0.2732	-0.2688	-0.2523	-0.247	-0.3693	-0.2514	-0.2378	-0.1909	-0.3272	-0.3035	-0.5351	-0.3839	-0.2572	-0.3168	-0.2043	-0.3342	-0.1851	-0.3563	-0.3119	-0.2386	-0.2666	-0.3407	-0.2569	-0.3494	-0.4182	-0.8786	-0.3793	-0.3752	-0.3642	-0.3294
21.75	-0.2533	-0.2793	-0.2486	-0.1738	-0.2132	-0.23	-0.1665	-0.2469	-0.3529	-0.3572	-0.2061	-0.1693	-0.2599	-0.2632	-0.2572	-0.2534	-0.3769	-0.2409	-0.227	-0.1919	-0.3249	-0.308	-0.5385	-0.3795	-0.2437	-0.3207	-0.1933	-0.3428	-0.1941	-0.3661	-0.3146	-0.2387	-0.2641	-0.3456	-0.2554	-0.3582	-0.4311	-0.8816	-0.3703	-0.364	-0.3794	-0.342
21.8	-0.256	-0.282	-0.2597	-0.165	-0.2097	-0.2266	-0.1717	-0.2477	-0.349	-0.3617	-0.2047	-0.1817	-0.2668	-0.2643	-0.2611	-0.2601	-0.3729	-0.2399	-0.2302	-0.1967	-0.3281	-0.3031	-0.535	-0.3937	-0.2435	-0.3277	-0.1906	-0.3363	-0.1984	-0.3616	-0.311	-0.2451	-0.2767	-0.3378	-0.2579	-0.3619	-0.4219	-0.8978	-0.3675	-0.3704	-0.3713	-0.3268
21.85	-0.2437	-0.2733	-0.2501	-0.1592	-0.2135	-0.2222	-0.1696	-0.2402	-0.3531	-0.3597	-0.1988	-0.182	-0.2647	-0.261	-0.242	-0.2489	-0.3535	-0.2419	-0.2284	-0.1866	-0.3215	-0.3078	-0.5348	-0.3657	-0.2492	-0.3206	-0.1971	-0.3389	-0.1879	-0.3591	-0.3092	-0.2395	-0.2591	-0.3393	-0.2459	-0.3508	-0.4226	-0.8699	-0.3698	-0.3626	-0.375	-0.3271
21.9	-0.2556	-0.2775	-0.2386	-0.1621	-0.2188	-0.2411	-0.1811	-0.2403	-0.3493	-0.3454	-0.2112	-0.2048	-0.2662	-0.2646	-0.242	-0.2487	-0.3466	-0.2522	-0.2563	-0.1968	-0.3287	-0.3091	-0.5282	-0.3657	-0.2631	-0.3251	-0.2021	-0.3357	-0.1914	-0.3544	-0.2971	-0.2376	-0.2679	-0.3329	-0.2507	-0.3402	-0.4345	-0.8676	-0.3798	-0.3675	-0.3606	-0.3299
21.95	-0.2449	-0.2671	-0.2407	-0.1541	-0.2303	-0.241	-0.1922	-0.2347	-0.3528	-0.3368	-0.2074	-0.198	-0.2696	-0.2714	-0.247	-0.2562	-0.3553	-0.2487	-0.2464	-0.1935	-0.3285	-0.3054	-0.5381	-0.3626	-0.267	-0.3313	-0.2054	-0.3387	-0.194	-0.361	-0.3031	-0.2312	-0.2673	-0.3323	-0.256	-0.3467	-0.425	-0.8643	-0.3686	-0.3652	-0.3655	-0.3249
22	-0.2443	-0.2713	-0.2578	-0.1714	-0.2241	-0.234	-0.1777	-0.2366	-0.343	-0.3539	-0.2073	-0.1881	-0.2625	-0.2644	-0.249	-0.2531	-0.3756	-0.2528	-0.2388	-0.1923	-0.3294	-0.3115	-0.5455	-0.3795	-0.2543	-0.3212	-0.1937	-0.3348	-0.1847	-0.3765	-0.3099	-0.2271	-0.2637	-0.345	-0.2496	-0.3426	-0.4334	-0.8813	-0.3754	-0.3708	-0.3706	-0.3255
22.05	-0.2463	-0.2884	-0.2622	-0.1789	-0.1978	-0.225	-0.1714	-0.2456	-0.3776	-0.3681	-0.195	-0.163	-0.2628	-0.2541	-0.263	-0.2591	-0.3842	-0.2238	-0.2112	-0.1782	-0.3296	-0.3176	-0.546	-0.4096	-0.2292	-0.3098	-0.1842	-0.3348	-0.2036	-0.3733	-0.3132	-0.2355	-0.273	-0.3423	-0.2622	-0.3556	-0.4416	-0.8957	-0.3691	-0.3637	-0.3902	-0.3369
22.1	-0.2551	-0.2793	-0.268	-0.1769	-0.2078	-0.2275	-0.1678	-0.2441	-0.3637	-0.3763	-0.1977	-0.1682	-0.2637	-0.2629	-0.254	-0.2594	-0.3862	-0.2283	-0.2187	-0.1725	-0.3267	-0.3044	-0.5428	-0.4097	-0.2333	-0.3196	-0.1887	-0.3499	-0.1998	-0.3618	-0.3104	-0.2437	-0.2781	-0.3533	-0.2558	-0.3525	-0.4255	-0.8848	-0.3776	-0.3711	-0.3826	-0.3319
22.15	-0.2513	-0.2635	-0.2612	-0.176	-0.2081	-0.2203	-0.1646	-0.2384	-0.3518	-0.3626	-0.1921	-0.1726	-0.2626	-0.2561	-0.2526	-0.2428	-0.3718	-0.2439	-0.2136	-0.1795	-0.329	-0.3077	-0.5407	-0.3901	-0.2441	-0.3142	-0.1775	-0.3346	-0.1891	-0.3549	-0.3123	-0.2333	-0.2655	-0.3389	-0.2577	-0.3484	-0.4238	-0.8819	-0.3672	-0.3704	-0.3758	-0.3276
22.2	-0.257	-0.2776	-0.2457	-0.1693	-0.2168	-0.2311	-0.1752	-0.2436	-0.3557	-0.3594	-0.204	-0.189	-0.2698	-0.2597	-0.2517	-0.2458	-0.3627	-0.2487	-0.2345	-0.1851	-0.3289	-0.3004	-0.5488	-0.3787	-0.2556	-0.3226	-0.1994	-0.331	-0.1891	-0.3579	-0.3056	-0.2289	-0.2725	-0.3341	-0.2471	-0.351	-0.4199	-0.8807	-0.371	-0.3605	-0.3655	-0.32
22.25	-0.2429	-0.267	-0.2439	-0.1559	-0.2164	-0.2424	-0.1894	-0.24	-0.3535	-0.3388	-0.217	-0.2099	-0.2773	-0.2716	-0.2501	-0.2507	-0.3566	-0.2529	-0.2472	-0.1994	-0.3334	-0.2996	-0.5348	-0.3645	-0.2702	-0.3293	-0.2101	-0.3387	-0.1917	-0.3498	-0.3128	-0.2221	-0.2704	-0.3465	-0.2576	-0.3433	-0.4294	-0.8728	-0.3806	-0.3748	-0.37	-0.3268
22.3	-0.2571	-0.2747	-0.2578	-0.1789	-0.214	-0.2309	-0.1661	-0.2531	-0.3666	-0.3644	-0.2096	-0.1732	-0.2646	-0.268	-0.2647	-0.2589	-0.3744	-0.2493	-0.2205	-0.1873	-0.329	-0.3134	-0.5446	-0.3968	-0.2509	-0.3249	-0.1996	-0.3418	-0.1969	-0.3721	-0.3147	-0.2309	-0.2614	-0.3398	-0.253	-0.3548	-0.4328	-0.8844	-0.381	-0.3658	-0.3745	-0.3221
22.35	-0.2568	-0.2741	-0.2576	-0.1802	-0.2049	-0.2176	-0.1683	-0.2461	-0.3488	-0.3722	-0.2041	-0.1767	-0.2626	-0.2657	-0.2596	-0.2545	-0.3801	-0.2323	-0.2142	-0.1832	-0.3278	-0.3081	-0.5463	-0.4107	-0.2424	-0.3211	-0.1931	-0.3391	-0.1949	-0.3685	-0.3225	-0.2425	-0.2715	-0.342	-0.2543	-0.355	-0.4372	-0.8852	-0.3783	-0.3742	-0.3845	-0.3321
22.4	-0.2514	-0.2664	-0.261	-0.1766	-0.2098	-0.2355	-0.1672	-0.2373	-0.3522	-0.3643	-0.2021	-0.176	-0.2688	-0.265	-0.2495	-0.2502	-0.3682	-0.2383	-0.2311	-0.1896	-0.3244	-0.3116	-0.5263	-0.3992	-0.2556	-0.3163	-0.1995	-0.3392	-0.1928	-0.3609	-0.3089	-0.2404	-0.2768	-0.3453	-0.2486	-0.3479	-0.4339	-0.8747	-0.3776	-0.3684	-0.3823	-0.3307
22.45	-0.2493	-0.2702	-0.2466	-0.1574	-0.2195	-0.2329	-0.18	-0.2349	-0.3418	-0.3483	-0.2063	-0.1972	-0.2562	-0.2653	-0.2416	-0.2521	-0.3504	-0.2468	-0.2492	-0.1876	-0.3212	-0.3091	-0.5306	-0.3664	-0.2534	-0.3165	-0.2007	-0.3417	-0.1881	-0.361	-0.3055	-0.2267	-0.2665	-0.329	-0.2559	-0.3468	-0.4199	-0.8639	-0.3764	-0.3619	-0.3684	-0.3355
22.5	-0.2424	-0.2683	-0.2426	-0.1633	-0.2198	-0.2438	-0.181	-0.2417	-0.3487	-0.3482	-0.2029	-0.1914	-0.2627	-0.2632	-0.2576	-0.2489	-0.3593	-0.2473	-0.2505	-0.1915	-0.3201	-0.3036	-0.5297	-0.3613	-0.2654	-0.3205	-0.2026	-0.3467	-0.1948	-0.3624	-0.3129	-0.2336	-0.2633	-0.3389	-0.2455	-0.3541	-0.4279	-0.8668	-0.3704	-0.3655	-0.3704	-0.3243
22.55	-0.2533	-0.2678	-0.2378	-0.1726	-0.2238	-0.2446	-0.1862	-0.2384	-0.3476	-0.3424	-0.212	-0.1962	-0.2678	-0.2778	-0.2422	-0.2587	-0.3516	-0.2522	-0.2495	-0.1965	-0.3245	-0.3005	-0.5167	-0.3623	-0.2719	-0.3277	-0.2099	-0.3421	-0.1818	-0.3605	-0.3175	-0.2359	-0.2707	-0.3291	-0.252	-0.3563	-0.4223	-0.8726	-0.3813	-0.3627	-0.3773	-0.326
22.6	-0.2542	-0.273	-0.2548	-0.1714	-0.2188	-0.239	-0.1743	-0.2407	-0.3557	-0.363	-0.2074	-0.1853	-0.2666	-0.2737	-0.2515	-0.2465	-0.37	-0.2397	-0.2294	-0.1901	-0.3287	-0.3067	-0.5476	-0.3842	-0.2592	-0.3295	-0.1933	-0.3417	-0.1995	-0.3593	-0.3097	-0.2408	-0.2713	-0.3449	-0.2512	-0.3454	-0.4301	-0.8779	-0.3766	-0.3664	-0.3795	-0.3329
22.65	-0.2584	-0.2789	-0.2612	-0.1789	-0.201	-0.2142	-0.1705	-0.2524	-0.3577	-0.3651	-0.2049	-0.1634	-0.26	-0.2505	-0.2627	-0.2523	-0.3886	-0.2247	-0.2022	-0.1637	-0.3289	-0.3158	-0.5448	-0.4133	-0.2386	-0.3151	-0.1814	-0.3483	-0.2001	-0.3548	-0.3128	-0.2454	-0.2673	-0.3411	-0.2626	-0.3487	-0.4202	-0.8837	-0.3691	-0.3696	-0.3912	-0.3208
22.7	-0.2501	-0.2704	-0.2598	-0.1772	-0.2065	-0.2205	-0.1629	-0.2461	-0.3624	-0.3595	-0.197	-0.1616	-0.25	-0.2571	-0.2561	-0.2518	-0.3839	-0.2282	-0.2219	-0.1802	-0.3204	-0.3113	-0.5385	-0.4204	-0.2389	-0.3151	-0.1859	-0.3333	-0.1992	-0.3626	-0.3237	-0.2373	-0.2673	-0.3403	-0.2562	-0.3569	-0.423	-0.8771	-0.3743	-0.3638	-0.3834	-0.3267
22.75	-0.2418	-0.2774	-0.2472	-0.1828	-0.2112	-0.2347	-0.1766	-0.2373	-0.3608	-0.3551	-0.2015	-0.1881	-0.2637	-0.2684	-0.251	-0.2425	-0.3703	-0.2433	-0.2299	-0.1947	-0.324	-0.3085	-0.5372	-0.3734	-0.2626	-0.3306	-0.2056	-0.3482	-0.1766	-0.3584	-0.308	-0.2333	-0.2707	-0.3349	-0.2485	-0.3539	-0.4243	-0.8831	-0.3689	-0.3752	-0.3876	-0.33
22.8	-0.2503	-0.2696	-0.2508	-0.1683	-0.2251	-0.2436	-0.1765	-0.2351	-0.3528	-0.3444	-0.2241	-0.1974	-0.2709	-0.2627	-0.2508	-0.2618	-0.3552	-0.2556	-0.2566	-0.1984	-0.3309	-0.3072	-0.5346	-0.3684	-0.2677	-0.3294	-0.2124	-0.3379	-0.1859	-0.3637	-0.3125	-0.2338	-0.2729	-0.3497	-0.252	-0.3507	-0.4275	-0.8663	-0.3648	-0.3707	-0.3737	-0.3316
22.85	-0.2435	-0.2627	-0.2345	-0.1661	-0.2296	-0.2443	-0.1894	-0.2371	-0.3475	-0.3363	-0.2111	-0.2043	-0.266	-0.2786	-0.2424	-0.2446	-0.3394	-0.2591	-0.2567	-0.1974	-0.3208	-0.3011	-0.5255	-0.3543	-0.2759	-0.3307	-0.2071	-0.3353	-0.1947	-0.3534	-0.2997	-0.2313	-0.2685	-0.3437	-0.2562	-0.3448	-0.4323	-0.8679	-0.3646	-0.3816	-0.3696	-0.3273
22.9	-0.2444	-0.2684	-0.2487	-0.1753	-0.2009	-0.2248	-0.1714	-0.2394	-0.3443	-0.355	-0.2023	-0.1753	-0.269	-0.2593	-0.2522	-0.2428	-0.3727	-0.2407	-0.2167	-0.1907	-0.3233	-0.3047	-0.5412	-0.3932	-0.2432	-0.3046	-0.1816	-0.3497	-0.1894	-0.358	-0.3104	-0.2349	-0.2703	-0.3378	-0.2616	-0.3523	-0.4212	-0.8802	-0.3686	-0.3624	-0.3726	-0.3245
22.95	-0.2486	-0.2778	-0.2671	-0.1788	-0.2065	-0.2288	-0.1733	-0.2413	-0.36	-0.3685	-0.2078	-0.1695	-0.2568	-0.2541	-0.2506	-0.2515	-0.379	-0.2311	-0.2245	-0.1866	-0.3228	-0.3055	-0.5475	-0.3988	-0.2509	-0.3162	-0.1852	-0.3371	-0.1878	-0.3717	-0.3094	-0.2363	-0.2702	-0.3442	-0.2583	-0.3475	-0.4306	-0.8864	-0.3744	-0.3656	-0.3905	-0.335
23	-0.2539	-0.2766	-0.2525	-0.1726	-0.2133	-0.2293	-0.1819	-0.2473	-0.366	-0.3615	-0.2048	-0.1847	-0.2642	-0.2679	-0.2475	-0.2574	-0.3725	-0.2452	-0.2308	-0.1876	-0.3234	-0.3096	-0.5388	-0.3949	-0.2476	-0.323	-0.1947	-0.3373	-0.1941	-0.3695	-0.3051	-0.2296	-0.2752	-0.3329	-0.2546	-0.3514	-0.4299	-0.8783	-0.3698	-0.3794	-0.3746	-0.333
23.05	-0.2563	-0.2652	-0.2481	-0.1661	-0.2236	-0.2379	-0.1771	-0.2342	-0.3467	-0.352	-0.2109	-0.196	-0.268	-0.2658	-0.2481	-0.2488	-0.3546	-0.2489	-0.2433	-0.2025	-0.3194	-0.3063	-0.5356	-0.3751	-0.2569	-0.3286	-0.2085	-0.3305	-0.1883	-0.3572	-0.318	-0.2274	-0.2796	-0.3267	-0.2488	-0.3493	-0.4248	-0.8811	-0.3718	-0.3622	-0.361	-0.3224
23.1	-0.2437	-0.2669	-0.2363	-0.15	-0.2234	-0.2451	-0.1862	-0.234	-0.3558	-0.338	-0.2087	-0.1873	-0.2701	-0.2701	-0.2454	-0.256	-0.3454	-0.2434	-0.2478	-0.2045	-0.32	-0.2954	-0.5377	-0.3566	-0.2563	-0.3127	-0.2144	-0.3339	-0.1919	-0.3624	-0.2943	-0.2234	-0.2701	-0.3369	-0.2451	-0.3483	-0.433	-0.8601	-0.3725	-0.3702	-0.3743	-0.3236
23.15	-0.2447	-0.2607	-0.2419	-0.1653	-0.2177	-0.2404	-0.1875	-0.236	-0.3456	-0.3378	-0.2104	-0.1888	-0.2667	-0.2735	-0.2472	-0.2425	-0.3497	-0.2496	-0.2518	-0.2089	-0.3315	-0.3052	-0.536	-0.3607	-0.2532	-0.3233	-0.2062	-0.3444	-0.1903	-0.3545	-0.3	-0.2354	-0.2674	-0.3381	-0.2495	-0.3434	-0.4254	-0.8652	-0.3725	-0.3671	-0.3698	-0.3232
23.2	-0.2587	-0.2775	-0.2452	-0.1759	-0.2115	-0.2231	-0.1744	-0.2487	-0.3642	-0.3653	-0.2079	-0.1735	-0.2663	-0.2609	-0.2584	-0.2558	-0.3759	-0.2521	-0.2261	-0.189	-0.3287	-0.3073	-0.5407	-0.399	-0.239	-0.3174	-0.1964	-0.3445	-0.198	-0.3607	-0.3169	-0.233	-0.2798	-0.342	-0.2501	-0.359	-0.4265	-0.8828	-0.3696	-0.3735	-0.3747	-0.3342
23.25	-0.2673	-0.2793	-0.2622	-0.1901	-0.1993	-0.2175	-0.1645	-0.2505	-0.3639	-0.3833	-0.195	-0.1614	-0.265	-0.2499	-0.2655	-0.2495	-0.3933	-0.2289	-0.215	-0.1851	-0.3309	-0.3131	-0.5498	-0.4191	-0.2272	-0.3215	-0.1783	-0.3377	-0.2032	-0.3633	-0.3162	-0.2465	-0.2685	-0.3439	-0.2511	-0.3604	-0.4269	-0.8912	-0.3707	-0.3644	-0.3959	-0.3304
23.3	-0.2544	-0.2851	-0.2618	-0.1825	-0.2065	-0.2173	-0.1823	-0.2462	-0.3554	-0.3719	-0.2057	-0.1667	-0.2638	-0.2527	-0.2657	-0.2534	-0.3819	-0.2371	-0.2239	-0.1779	-0.3273	-0.3105	-0.5418	-0.4041	-0.2378	-0.3217	-0.1896	-0.3394	-0.2015	-0.3622	-0.3154	-0.2426	-0.2712	-0.3408	-0.2633	-0.3575	-0.4342	-0.8937	-0.3629	-0.3712	-0.3872	-0.3355
23.35	-0.2437	-0.2696	-0.2427	-0.1706	-0.2054	-0.229	-0.1701	-0.2354	-0.3458	-0.3519	-0.2009	-0.1757	-0.2576	-0.261	-0.2458	-0.2371	-0.3701	-0.2446	-0.2294	-0.1842	-0.3209	-0.309	-0.5397	-0.3876	-0.2468	-0.3082	-0.1894	-0.3368	-0.1902	-0.3605	-0.3091	-0.2402	-0.2595	-0.3399	-0.2595	-0.3506	-0.4255	-0.8725	-0.37	-0.3622	-0.3601	-0.3206
23.4	-0.2475	-0.2591	-0.2415	-0.162	-0.2226	-0.2449	-0.1821	-0.241	-0.3461	-0.3399	-0.2075	-0.2043	-0.2636	-0.2742	-0.238	-0.2429	-0.3435	-0.2532	-0.2628	-0.2037	-0.321	-0.2995	-0.5235	-0.3479	-0.2676	-0.3265	-0.2099	-0.3403	-0.1875	-0.3524	-0.3049	-0.2219	-0.2627	-0.3386	-0.2493	-0.3467	-0.4267	-0.8575	-0.3671	-0.3738	-0.3686	-0.3312
23.45	-0.2471	-0.2762	-0.2374	-0.1679	-0.2307	-0.2466	-0.1891	-0.2358	-0.3508	-0.3479	-0.2115	-0.1993	-0.2763	-0.2771	-0.2391	-0.2523	-0.3597	-0.2495	-0.2537	-0.2027	-0.3232	-0.3044	-0.5332	-0.3633	-0.2657	-0.3197	-0.209	-0.3375	-0.1931	-0.3623	-0.3021	-0.231	-0.2657	-0.3425	-0.2576	-0.3484	-0.432	-0.8751	-0.3787	-0.3699	-0.3617	-0.3367
23.5	-0.2523	-0.2697	-0.2569	-0.1826	-0.2067	-0.2319	-0.1766	-0.2466	-0.3587	-0.369	-0.2054	-0.1815	-0.2658	-0.2642	-0.2544	-0.2543	-0.379	-0.2364	-0.2259	-0.1901	-0.328	-0.3047	-0.5426	-0.4072	-0.2495	-0.3191	-0.1868	-0.3451	-0.1885	-0.3662	-0.314	-0.2411	-0.2796	-0.3521	-0.2595	-0.3559	-0.4257	-0.8889	-0.3728	-0.3754	-0.378	-0.324
23.55	-0.2522	-0.2813	-0.2567	-0.1804	-0.2024	-0.216	-0.1764	-0.2549	-0.3643	-0.3621	-0.1969	-0.1759	-0.2623	-0.2596	-0.2601	-0.2551	-0.3786	-0.2232	-0.2166	-0.1743	-0.3315	-0.309	-0.539	-0.4021	-0.2372	-0.326	-0.1901	-0.3402	-0.1963	-0.3652	-0.3145	-0.24	-0.265	-0.3445	-0.2649	-0.3536	-0.4284	-0.8833	-0.3652	-0.3639	-0.3829	-0.3333
23.6	-0.2455	-0.2796	-0.2484	-0.1713	-0.2105	-0.2292	-0.1777	-0.2386	-0.3559	-0.3543	-0.2007	-0.18	-0.2621	-0.2659	-0.2448	-0.2525	-0.3671	-0.2413	-0.2468	-0.1826	-0.3199	-0.3039	-0.5331	-0.3879	-0.2515	-0.3229	-0.2023	-0.3354	-0.2	-0.3639	-0.3025	-0.241	-0.2714	-0.3371	-0.2457	-0.3606	-0.4294	-0.872	-0.3692	-0.3734	-0.3775	-0.3274
23.65	-0.2453	-0.272	-0.2429	-0.1752	-0.2266	-0.2468	-0.181	-0.2287	-0.3437	-0.3468	-0.2165	-0.2024	-0.2702	-0.2665	-0.2512	-0.2467	-0.3519	-0.2526	-0.2534	-0.2082	-0.3281	-0.306	-0.5397	-0.3591	-0.2628	-0.3279	-0.2138	-0.3359	-0.1922	-0.3597	-0.2981	-0.2272	-0.2668	-0.3424	-0.2557	-0.3425	-0.426	-0.8694	-0.3701	-0.3732	-0.369	-0.3293
23.7	-0.2457	-0.2714	-0.2335	-0.162	-0.2359	-0.2538	-0.1878	-0.2179	-0.3538	-0.3276	-0.2116	-0.21	-0.2664	-0.2711	-0.2381	-0.2393	-0.3342	-0.2692	-0.2559	-0.2072	-0.3218	-0.2968	-0.5206	-0.3333	-0.2807	-0.3295	-0.2244	-0.3415	-0.1911	-0.3512	-0.2836	-0.2316	-0.2717	-0.3377	-0.257	-0.3437	-0.4303	-0.8515	-0.3721	-0.3714	-0.3627	-0.3257
23.75	-0.2508	-0.2614	-0.2289	-0.1619	-0.2306	-0.2557	-0.1854	-0.2291	-0.3439	-0.3248	-0.2086	-0.2015	-0.2637	-0.271	-0.2393	-0.2437	-0.3429	-0.2589	-0.2587	-0.2047	-0.317	-0.2979	-0.5314	-0.3512	-0.2765	-0.328	-0.213	-0.324	-0.1905	-0.3495	-0.298	-0.2267	-0.2596	-0.3345	-0.25	-0.3492	-0.4305	-0.8614	-0.3738	-0.366	-0.3548	-0.3264
23.8	-0.2506	-0.2666	-0.2481	-0.1709	-0.2063	-0.2231	-0.1631	-0.2396	-0.3501	-0.3561	-0.1992	-0.1774	-0.2605	-0.257	-0.2512	-0.2497	-0.3687	-0.2376	-0.2241	-0.1868	-0.3236	-0.311	-0.5443	-0.3798	-0.2419	-0.3135	-0.1885	-0.339	-0.1968	-0.3608	-0.3104	-0.2327	-0.262	-0.3334	-0.254	-0.3551	-0.4338	-0.8808	-0.3708	-0.3583	-0.3835	-0.3264
23.85	-0.2523	-0.2697	-0.2591	-0.1777	-0.2025	-0.2164	-0.1663	-0.2533	-0.3479	-0.3543	-0.2034	-0.1697	-0.2629	-0.2629	-0.2583	-0.2494	-0.392	-0.2254	-0.2186	-0.1796	-0.3239	-0.3041	-0.5445	-0.4076	-0.2291	-0.3173	-0.1893	-0.3399	-0.1988	-0.3662	-0.3158	-0.2342	-0.2658	-0.3513	-0.255	-0.3584	-0.4318	-0.8854	-0.3701	-0.3688	-0.3824	-0.323
23.9	-0.2534	-0.2758	-0.2524	-0.1731	-0.1972	-0.2227	-0.1687	-0.2486	-0.3495	-0.3552	-0.1993	-0.1776	-0.2674	-0.2577	-0.249	-0.2494	-0.3851	-0.2356	-0.21	-0.1879	-0.3226	-0.3088	-0.5387	-0.3927	-0.2461	-0.3072	-0.1922	-0.339	-0.1936	-0.355	-0.3207	-0.2382	-0.268	-0.3405	-0.2539	-0.3565	-0.4238	-0.8805	-0.3744	-0.3708	-0.3789	-0.3336
23.95	-0.2453	-0.2648	-0.2436	-0.1738	-0.2121	-0.2311	-0.1708	-0.2358	-0.3464	-0.3572	-0.2035	-0.1818	-0.2674	-0.2687	-0.2407	-0.2498	-0.3634	-0.2489	-0.2442	-0.1949	-0.3185	-0.3028	-0.5385	-0.3749	-0.2497	-0.318	-0.196	-0.3265	-0.1881	-0.3623	-0.3028	-0.2374	-0.2651	-0.3378	-0.243	-0.3501	-0.4273	-0.8742	-0.3779	-0.3652	-0.3705	-0.326
24	-0.2396	-0.2557	-0.2306	-0.154	-0.2138	-0.2402	-0.1805	-0.2337	-0.3391	-0.3332	-0.2131	-0.1971	-0.2621	-0.2691	-0.2432	-0.2383	-0.3388	-0.2594	-0.255	-0.1954	-0.3294	-0.2959	-0.5329	-0.3462	-0.2651	-0.3256	-0.2242	-0.3323	-0.1874	-0.3508	-0.2998	-0.2314	-0.2635	-0.3283	-0.244	-0.3425	-0.4187	-0.8589	-0.3757	-0.3719	-0.3656	-0.311
24.05	-0.2425	-0.2538	-0.2253	-0.1539	-0.2342	-0.2573	-0.188	-0.2321	-0.3445	-0.3332	-0.2024	-0.2065	-0.2698	-0.2801	-0.2373	-0.2438	-0.3419	-0.2475	-0.2728	-0.2087	-0.3239	-0.2916	-0.5284	-0.3429	-0.2621	-0.3212	-0.2227	-0.343	-0.1825	-0.3457	-0.302	-0.2162	-0.2645	-0.3357	-0.2592	-0.3368	-0.4231	-0.8538	-0.3658	-0.3658	-0.3614	-0.3265
24.1	-0.2516	-0.2767	-0.2536	-0.1694	-0.2129	-0.228	-0.1783	-0.2452	-0.3591	-0.3548	-0.2091	-0.1731	-0.2556	-0.2641	-0.2497	-0.2468	-0.3797	-0.2471	-0.2246	-0.1912	-0.3268	-0.3024	-0.5343	-0.3826	-0.2442	-0.3189	-0.1931	-0.3439	-0.1967	-0.3641	-0.3125	-0.2404	-0.2642	-0.3384	-0.2508	-0.3571	-0.428	-0.8824	-0.3737	-0.3681	-0.3737	-0.3318
24.15	-0.2507	-0.2676	-0.2483	-0.1839	-0.2127	-0.2165	-0.1697	-0.2346	-0.3602	-0.3521	-0.2045	-0.1756	-0.2657	-0.2557	-0.2464	-0.2466	-0.3703	-0.2333	-0.2334	-0.1847	-0.3243	-0.2999	-0.5451	-0.3929	-0.2391	-0.3169	-0.197	-0.329	-0.1917	-0.3667	-0.3101	-0.2395	-0.2813	-0.3375	-0.246	-0.3459	-0.43	-0.8735	-0.3706	-0.3635	-0.3766	-0.3344
24.2	-0.2478	-0.2692	-0.2533	-0.1578	-0.2164	-0.2237	-0.1775	-0.2325	-0.3454	-0.3533	-0.2037	-0.1804	-0.2661	-0.2687	-0.2508	-0.2469	-0.3583	-0.2393	-0.237	-0.1928	-0.3206	-0.2988	-0.5403	-0.3691	-0.2433	-0.3113	-0.2002	-0.3363	-0.1901	-0.363	-0.3168	-0.2232	-0.2575	-0.3361	-0.2515	-0.3517	-0.4302	-0.8797	-0.3565	-0.3628	-0.3801	-0.3254
24.25	-0.2432	-0.2591	-0.233	-0.1593	-0.2091	-0.2304	-0.1738	-0.2326	-0.3357	-0.3313	-0.2061	-0.1929	-0.2589	-0.2627	-0.2459	-0.245	-0.3361	-0.2453	-0.2516	-0.1921	-0.3109	-0.3036	-0.5255	-0.3469	-0.2562	-0.3274	-0.2091	-0.3322	-0.1839	-0.3468	-0.3007	-0.2235	-0.2649	-0.3317	-0.2547	-0.3464	-0.4204	-0.8618	-0.366	-0.3655	-0.3567	-0.329
24.3	-0.2414	-0.2618	-0.2283	-0.161	-0.2251	-0.2428	-0.1838	-0.2289	-0.3467	-0.3296	-0.2253	-0.2123	-0.2662	-0.2688	-0.2323	-0.2456	-0.3362	-0.253	-0.2637	-0.1929	-0.3165	-0.2996	-0.5316	-0.3432	-0.2747	-0.3249	-0.2171	-0.3348	-0.1862	-0.3507	-0.2927	-0.2171	-0.2624	-0.3303	-0.2461	-0.3376	-0.4303	-0.8541	-0.3702	-0.3658	-0.3576	-0.3237
24.35	-0.2505	-0.2603	-0.2259	-0.1678	-0.2291	-0.2485	-0.1912	-0.2341	-0.3504	-0.3267	-0.2141	-0.2078	-0.2646	-0.2765	-0.2376	-0.2437	-0.3364	-0.2514	-0.2654	-0.2046	-0.3193	-0.2983	-0.5268	-0.3539	-0.2749	-0.3232	-0.2156	-0.328	-0.193	-0.3464	-0.2985	-0.2281	-0.275	-0.3389	-0.2496	-0.351	-0.4287	-0.8542	-0.3782	-0.3804	-0.3628	-0.3289
24.4	-0.2465	-0.2637	-0.2471	-0.1787	-0.2176	-0.2334	-0.1878	-0.2388	-0.3497	-0.3465	-0.2052	-0.1864	-0.2552	-0.2641	-0.2451	-0.2534	-0.3651	-0.2417	-0.2386	-0.192	-0.3192	-0.3093	-0.5465	-0.3872	-0.2514	-0.3175	-0.2005	-0.3486	-0.1973	-0.3615	-0.3145	-0.2359	-0.2765	-0.3336	-0.2556	-0.3558	-0.4263	-0.8781	-0.3774	-0.3721	-0.3842	-0.3295
24.45	-0.2488	-0.2728	-0.2519	-0.1897	-0.2005	-0.2159	-0.1701	-0.2435	-0.3509	-0.3562	-0.1989	-0.1671	-0.2616	-0.2467	-0.2491	-0.2462	-0.3712	-0.227	-0.2134	-0.1801	-0.3179	-0.3125	-0.5415	-0.399	-0.2279	-0.3099	-0.1787	-0.3359	-0.1897	-0.3703	-0.3152	-0.2408	-0.2634	-0.3428	-0.2489	-0.346	-0.427	-0.8749	-0.3708	-0.3646	-0.3775	-0.3332
24.5	-0.2551	-0.2748	-0.2588	-0.1727	-0.2101	-0.2205	-0.1641	-0.245	-0.3523	-0.3549	-0.2041	-0.1779	-0.2613	-0.2605	-0.2508	-0.2508	-0.3744	-0.2396	-0.2265	-0.1871	-0.3195	-0.3037	-0.547	-0.399	-0.2464	-0.3178	-0.1918	-0.3399	-0.1874	-0.3575	-0.3074	-0.2348	-0.271	-0.334	-0.2577	-0.3574	-0.425	-0.8808	-0.3754	-0.3641	-0.3826	-0.3183
24.55	-0.2438	-0.2629	-0.239	-0.1605	-0.2065	-0.2328	-0.1727	-0.2284	-0.3403	-0.3458	-0.2026	-0.1828	-0.2601	-0.2664	-0.2394	-0.2476	-0.3585	-0.2417	-0.239	-0.1813	-0.322	-0.3	-0.5365	-0.3714	-0.2493	-0.319	-0.1989	-0.3393	-0.1908	-0.3511	-0.3083	-0.2241	-0.26	-0.3343	-0.2572	-0.3452	-0.419	-0.8621	-0.3706	-0.3706	-0.371	-0.3217
24.6	-0.2328	-0.2626	-0.2278	-0.1615	-0.2189	-0.2399	-0.1759	-0.2283	-0.3446	-0.3277	-0.2152	-0.1951	-0.2631	-0.2675	-0.2331	-0.2428	-0.3375	-0.2597	-0.2571	-0.2052	-0.3177	-0.2936	-0.5268	-0.3441	-0.2713	-0.3251	-0.2063	-0.3286	-0.1878	-0.347	-0.2957	-0.2269	-0.267	-0.3373	-0.2493	-0.3444	-0.4208	-0.8585	-0.3676	-0.3759	-0.3663	-0.3202
24.65	-0.2371	-0.2574	-0.2242	-0.1662	-0.2321	-0.2429	-0.1826	-0.2272	-0.3336	-0.3318	-0.2127	-0.2036	-0.263	-0.2738	-0.2362	-0.2387	-0.3408	-0.2557	-0.2594	-0.211	-0.3306	-0.2865	-0.5208	-0.3493	-0.2689	-0.322	-0.2119	-0.3394	-0.1836	-0.3429	-0.2916	-0.2238	-0.2672	-0.3362	-0.2473	-0.3384	-0.4221	-0.8617	-0.3729	-0.3713	-0.3765	-0.3262
24.7	-0.2496	-0.2676	-0.2397	-0.1732	-0.2138	-0.2379	-0.1769	-0.2438	-0.3513	-0.3362	-0.2036	-0.1785	-0.2691	-0.2524	-0.2501	-0.2517	-0.3611	-0.2437	-0.2396	-0.1937	-0.3316	-0.2996	-0.5416	-0.3866	-0.2459	-0.323	-0.1956	-0.3371	-0.1916	-0.351	-0.3107	-0.2335	-0.272	-0.3366	-0.2447	-0.3456	-0.4253	-0.8759	-0.3652	-0.3668	-0.3615	-0.3256
24.75	-0.2394	-0.2726	-0.2518	-0.1746	-0.1984	-0.219	-0.1765	-0.2355	-0.3547	-0.3607	-0.1915	-0.1703	-0.2617	-0.2672	-0.2441	-0.2505	-0.3723	-0.2313	-0.2219	-0.195	-0.3276	-0.3011	-0.5399	-0.3969	-0.2483	-0.3124	-0.1986	-0.331	-0.1861	-0.3612	-0.3157	-0.2352	-0.2735	-0.3402	-0.2515	-0.3448	-0.4178	-0.8857	-0.3689	-0.3589	-0.3765	-0.331
24.8	-0.2519	-0.2635	-0.2386	-0.1617	-0.2153	-0.2291	-0.1695	-0.2424	-0.3492	-0.3436	-0.2008	-0.1852	-0.271	-0.2597	-0.2456	-0.2458	-0.3566	-0.2384	-0.2395	-0.1941	-0.3154	-0.3018	-0.5374	-0.382	-0.2456	-0.3124	-0.2024	-0.3337	-0.1902	-0.3537	-0.3045	-0.2287	-0.2693	-0.3302	-0.2454	-0.3548	-0.4239	-0.8791	-0.367	-0.3634	-0.3716	-0.3348
24.85	-0.2522	-0.2612	-0.2346	-0.1658	-0.2266	-0.2392	-0.1788	-0.2318	-0.3434	-0.3369	-0.2089	-0.198	-0.2672	-0.2663	-0.2422	-0.2386	-0.3519	-0.2494	-0.2526	-0.2076	-0.316	-0.3103	-0.5275	-0.3512	-0.2597	-0.3186	-0.1988	-0.3334	-0.1911	-0.3543	-0.3058	-0.2213	-0.2672	-0.3268	-0.2418	-0.3423	-0.4273	-0.8641	-0.3688	-0.3762	-0.3638	-0.3202
24.9	-0.2464	-0.2569	-0.2269	-0.157	-0.2172	-0.2455	-0.1863	-0.2302	-0.3399	-0.3313	-0.2061	-0.1971	-0.2661	-0.2706	-0.2359	-0.2361	-0.3425	-0.2628	-0.2647	-0.2168	-0.3212	-0.2982	-0.5266	-0.341	-0.2657	-0.3199	-0.2209	-0.3414	-0.1801	-0.3472	-0.3019	-0.2304	-0.2605	-0.3306	-0.2507	-0.3411	-0.4248	-0.8529	-0.3647	-0.3661	-0.3546	-0.3283
24.95	-0.2402	-0.2584	-0.2269	-0.1661	-0.2208	-0.2444	-0.188	-0.2322	-0.3446	-0.3363	-0.2175	-0.2096	-0.2632	-0.2806	-0.2475	-0.2452	-0.3434	-0.2509	-0.2663	-0.2068	-0.3146	-0.2956	-0.5409	-0.3539	-0.2736	-0.3211	-0.2062	-0.3429	-0.19	-0.353	-0.3048	-0.2306	-0.2696	-0.3308	-0.2457	-0.3465	-0.4333	-0.8716	-0.3708	-0.3711	-0.3692	-0.3128
25	-0.2454	-0.265	-0.2497	-0.173	-0.2118	-0.2355	-0.1735	-0.2367	-0.3514	-0.3499	-0.2004	-0.1918	-0.2618	-0.2661	-0.2491	-0.25	-0.3657	-0.2469	-0.2242	-0.1808	-0.3133	-0.2987	-0.5323	-0.3857	-0.254	-0.3129	-0.2003	-0.3473	-0.1961	-0.3598	-0.313	-0.2292	-0.2669	-0.334	-0.2574	-0.3538	-0.427	-0.8719	-0.366	-0.3691	-0.3786	-0.3198
25.05	-0.251	-0.2693	-0.2574	-0.1742	-0.2094	-0.2209	-0.1697	-0.2466	-0.3532	-0.3577	-0.201	-0.1755	-0.2608	-0.2648	-0.2504	-0.2462	-0.3671	-0.239	-0.2266	-0.1837	-0.3296	-0.3027	-0.5385	-0.4	-0.2317	-0.3153	-0.1889	-0.3285	-0.1905	-0.3592	-0.3103	-0.2344	-0.2688	-0.3381	-0.2562	-0.3565	-0.4235	-0.8784	-0.3649	-0.3627	-0.3765	-0.336
25.1	-0.2508	-0.2709	-0.2533	-0.1796	-0.2109	-0.2234	-0.1778	-0.246	-0.3549	-0.35	-0.1958	-0.1734	-0.2604	-0.2597	-0.2455	-0.2537	-0.3735	-0.2365	-0.2242	-0.1815	-0.3153	-0.3002	-0.5356	-0.376	-0.2456	-0.3205	-0.1942	-0.3339	-0.1923	-0.3575	-0.3029	-0.2379	-0.266	-0.3359	-0.2473	-0.3529	-0.4216	-0.8763	-0.3672	-0.3788	-0.3718	-0.3232
25.15	-0.2441	-0.2596	-0.2424	-0.1689	-0.2173	-0.227	-0.1787	-0.2332	-0.3502	-0.3382	-0.2034	-0.1854	-0.262	-0.2698	-0.2428	-0.2439	-0.3594	-0.2415	-0.2355	-0.1932	-0.3203	-0.3025	-0.5258	-0.368	-0.2464	-0.3181	-0.2013	-0.3335	-0.202	-0.3505	-0.3038	-0.2319	-0.2613	-0.3388	-0.2503	-0.3456	-0.4253	-0.8707	-0.3575	-0.3619	-0.3671	-0.3218
25.2	-0.2431	-0.2589	-0.2324	-0.1661	-0.2218	-0.2323	-0.19	-0.2346	-0.3502	-0.3212	-0.21	-0.2025	-0.2712	-0.2723	-0.2356	-0.2367	-0.3397	-0.2564	-0.2611	-0.1984	-0.3268	-0.2926	-0.5274	-0.3558	-0.2598	-0.3191	-0.2174	-0.3321	-0.1845	-0.3515	-0.3034	-0.2177	-0.2661	-0.3205	-0.2517	-0.3429	-0.4211	-0.8621	-0.3767	-0.3759	-0.3641	-0.3191
25.25	-0.2441	-0.2748	-0.2284	-0.1635	-0.2212	-0.2453	-0.1818	-0.228	-0.3374	-0.3278	-0.2116	-0.2013	-0.2705	-0.271	-0.2307	-0.233	-0.338	-0.255	-0.2625	-0.1943	-0.328	-0.2981	-0.5249	-0.3389	-0.2631	-0.3219	-0.2157	-0.3355	-0.1861	-0.3527	-0.3022	-0.2263	-0.2743	-0.3416	-0.2427	-0.3438	-0.419	-0.8635	-0.3742	-0.3834	-0.3534	-0.3219
25.3	-0.2469	-0.2625	-0.2472	-0.1699	-0.2111	-0.227	-0.1756	-0.2376	-0.3526	-0.347	-0.216	-0.1807	-0.2581	-0.2556	-0.2512	-0.2428	-0.3633	-0.2405	-0.2332	-0.1854	-0.3199	-0.3034	-0.5339	-0.3782	-0.2432	-0.3184	-0.186	-0.3382	-0.1903	-0.3527	-0.3097	-0.231	-0.2735	-0.3286	-0.2603	-0.3562	-0.4152	-0.87	-0.3643	-0.3678	-0.3691	-0.3315
25.35	-0.2416	-0.2661	-0.2432	-0.1731	-0.2133	-0.2288	-0.1771	-0.2366	-0.3427	-0.3374	-0.2085	-0.1891	-0.2648	-0.2644	-0.2352	-0.2386	-0.3501	-0.247	-0.2303	-0.1837	-0.315	-0.2989	-0.5419	-0.3787	-0.2464	-0.3141	-0.1899	-0.3401	-0.1848	-0.3564	-0.3069	-0.2381	-0.273	-0.3313	-0.2563	-0.3465	-0.4227	-0.8775	-0.3723	-0.3731	-0.3694	-0.3177
25.4	-0.2366	-0.2635	-0.2388	-0.1706	-0.2217	-0.2359	-0.1823	-0.2327	-0.3415	-0.3433	-0.2148	-0.1933	-0.2651	-0.2635	-0.2434	-0.2492	-0.3545	-0.2493	-0.2378	-0.1978	-0.3187	-0.3052	-0.5331	-0.3667	-0.2708	-0.3239	-0.2005	-0.3254	-0.1884	-0.3555	-0.297	-0.237	-0.2672	-0.341	-0.2474	-0.3478	-0.4233	-0.866	-0.3708	-0.3664	-0.3726	-0.3266
25.45	-0.2488	-0.2643	-0.2367	-0.1723	-0.2246	-0.2413	-0.1886	-0.2391	-0.3485	-0.3361	-0.2089	-0.1991	-0.2631	-0.2789	-0.237	-0.2472	-0.347	-0.2573	-0.2539	-0.2047	-0.3203	-0.2997	-0.5315	-0.3623	-0.2621	-0.3231	-0.2166	-0.3249	-0.1884	-0.3494	-0.3006	-0.2182	-0.27	-0.3372	-0.2444	-0.3426	-0.4253	-0.8565	-0.3711	-0.3726	-0.3596	-0.3324
25.5	-0.246	-0.2547	-0.2258	-0.1566	-0.2332	-0.2533	-0.1917	-0.2308	-0.3388	-0.3265	-0.2155	-0.2154	-0.2699	-0.2711	-0.2222	-0.2462	-0.3368	-0.2594	-0.2693	-0.2115	-0.3285	-0.2965	-0.5231	-0.3447	-0.2757	-0.3288	-0.221	-0.3448	-0.1889	-0.338	-0.3006	-0.2316	-0.2622	-0.3365	-0.2552	-0.3422	-0.4215	-0.8581	-0.378	-0.3754	-0.3655	-0.3252
25.55	-0.2498	-0.2657	-0.2367	-0.154	-0.2205	-0.2457	-0.1896	-0.2339	-0.3415	-0.3293	-0.2077	-0.1899	-0.2719	-0.2758	-0.2456	-0.2375	-0.3432	-0.2614	-0.262	-0.2064	-0.3201	-0.3001	-0.5355	-0.3525	-0.2604	-0.3256	-0.2176	-0.3333	-0.1938	-0.3449	-0.2939	-0.2282	-0.2596	-0.3358	-0.2474	-0.3494	-0.4272	-0.8571	-0.3675	-0.3692	-0.3619	-0.3235
25.6	-0.2514	-0.2535	-0.2489	-0.1778	-0.2037	-0.2242	-0.1666	-0.2422	-0.3485	-0.3538	-0.2004	-0.1765	-0.2571	-0.2518	-0.2427	-0.2449	-0.366	-0.2407	-0.2293	-0.1749	-0.3224	-0.311	-0.5295	-0.3905	-0.2388	-0.3137	-0.1828	-0.3216	-0.1968	-0.3579	-0.3075	-0.2313	-0.261	-0.3473	-0.2417	-0.3544	-0.4252	-0.8702	-0.3734	-0.3648	-0.3736	-0.3274
25.65	-0.2454	-0.2689	-0.248	-0.1718	-0.2016	-0.2213	-0.1685	-0.2496	-0.3514	-0.3387	-0.2066	-0.1798	-0.2544	-0.2512	-0.2436	-0.2484	-0.3664	-0.2325	-0.2283	-0.1782	-0.3157	-0.3022	-0.5465	-0.3938	-0.2339	-0.3102	-0.1887	-0.3371	-0.1995	-0.3624	-0.3081	-0.2303	-0.2722	-0.3327	-0.246	-0.3524	-0.4261	-0.8742	-0.3638	-0.3767	-0.3719	-0.3284
25.7	-0.2497	-0.2627	-0.2416	-0.1723	-0.2169	-0.2343	-0.1745	-0.2355	-0.3493	-0.3464	-0.2108	-0.1892	-0.266	-0.2617	-0.2429	-0.247	-0.3638	-0.2462	-0.2311	-0.1932	-0.3251	-0.3052	-0.5285	-0.3818	-0.2368	-0.3138	-0.199	-0.3417	-0.1922	-0.3574	-0.3042	-0.2356	-0.2598	-0.3467	-0.2533	-0.3428	-0.4279	-0.8704	-0.3679	-0.365	-0.3715	-0.3303
25.75	-0.2399	-0.2658	-0.2425	-0.1663	-0.2187	-0.241	-0.1759	-0.2301	-0.3469	-0.3365	-0.2111	-0.192	-0.2601	-0.2687	-0.2371	-0.2492	-0.3572	-0.2439	-0.2377	-0.1891	-0.3216	-0.3026	-0.5305	-0.3639	-0.2502	-0.3135	-0.2092	-0.3453	-0.1893	-0.3557	-0.302	-0.2323	-0.2656	-0.3319	-0.2551	-0.3475	-0.4221	-0.8668	-0.3649	-0.3646	-0.3739	-0.3202
25.8	-0.241	-0.2653	-0.23	-0.1684	-0.231	-0.2408	-0.1886	-0.2314	-0.3407	-0.3279	-0.2095	-0.1967	-0.2595	-0.2754	-0.237	-0.2406	-0.3421	-0.2557	-0.2597	-0.2014	-0.3197	-0.2904	-0.5296	-0.3459	-0.2607	-0.3298	-0.2213	-0.3373	-0.173	-0.3477	-0.2958	-0.22	-0.2731	-0.3294	-0.2436	-0.3376	-0.4241	-0.8508	-0.3696	-0.3734	-0.3616	-0.3141
25.85	-0.2443	-0.2599	-0.236	-0.1683	-0.2247	-0.2527	-0.1762	-0.2284	-0.3476	-0.3329	-0.212	-0.2031	-0.2678	-0.273	-0.2356	-0.2432	-0.3525	-0.2514	-0.2564	-0.2037	-0.3112	-0.296	-0.5397	-0.3497	-0.2701	-0.326	-0.2115	-0.3375	-0.191	-0.3528	-0.3057	-0.2264	-0.2652	-0.3319	-0.2447	-0.3502	-0.4289	-0.8561	-0.377	-0.3649	-0.3752	-0.3173
25.9	-0.2541	-0.2618	-0.2508	-0.1783	-0.2102	-0.232	-0.1637	-0.2409	-0.3448	-0.3509	-0.2066	-0.1762	-0.2606	-0.2704	-0.2482	-0.2458	-0.3735	-0.2376	-0.2228	-0.1951	-0.3273	-0.3029	-0.5349	-0.4008	-0.2305	-0.3207	-0.1869	-0.3351	-0.196	-0.3569	-0.3055	-0.2339	-0.2686	-0.3404	-0.2581	-0.3501	-0.4304	-0.8699	-0.3736	-0.3637	-0.3793	-0.3247
25.95	-0.2463	-0.2711	-0.2467	-0.1736	-0.2083	-0.2268	-0.1723	-0.2351	-0.3503	-0.3455	-0.199	-0.1806	-0.2606	-0.28	-0.25	-0.2436	-0.3559	-0.2465	-0.2323	-0.1944	-0.3302	-0.3039	-0.5292	-0.3985	-0.2373	-0.3154	-0.1953	-0.3458	-0.191	-0.3647	-0.3014	-0.2336	-0.2744	-0.3354	-0.2531	-0.3479	-0.4233	-0.8681	-0.3608	-0.3646	-0.3757	-0.3256
26	-0.2509	-0.2733	-0.233	-0.1696	-0.2211	-0.2362	-0.1783	-0.2349	-0.3557	-0.3316	-0.2119	-0.194	-0.2699	-0.2724	-0.2362	-0.237	-0.3464	-0.254	-0.2474	-0.2025	-0.3237	-0.292	-0.5299	-0.3504	-0.262	-0.3176	-0.2162	-0.3349	-0.1968	-0.3545	-0.3006	-0.226	-0.2686	-0.3384	-0.2531	-0.339	-0.4266	-0.858	-0.3684	-0.3637	-0.3833	-0.3288
26.05	-0.2464	-0.2586	-0.2292	-0.1624	-0.2263	-0.2419	-0.1761	-0.2283	-0.3407	-0.3363	-0.209	-0.204	-0.2688	-0.2658	-0.2349	-0.2385	-0.3337	-0.2578	-0.2543	-0.2038	-0.3125	-0.29	-0.5225	-0.3474	-0.2564	-0.3266	-0.218	-0.3202	-0.1884	-0.3585	-0.3054	-0.2241	-0.2646	-0.3334	-0.2425	-0.3424	-0.4213	-0.8577	-0.3804	-0.3771	-0.3666	-0.3239
26.1	-0.2455	-0.2557	-0.2327	-0.1636	-0.234	-0.2467	-0.1849	-0.2269	-0.3347	-0.3225	-0.2143	-0.2117	-0.2691	-0.2758	-0.2399	-0.2373	-0.3383	-0.2626	-0.2628	-0.2166	-0.3156	-0.3019	-0.5268	-0.3389	-0.2559	-0.3183	-0.2221	-0.3403	-0.1916	-0.3548	-0.2993	-0.2181	-0.2632	-0.3386	-0.2507	-0.3501	-0.4206	-0.8537	-0.3671	-0.3853	-0.3599	-0.3231
26.15	-0.2376	-0.2656	-0.2318	-0.1703	-0.2233	-0.2438	-0.1776	-0.2321	-0.3312	-0.3321	-0.2172	-0.2091	-0.2724	-0.2661	-0.2411	-0.2408	-0.3451	-0.2604	-0.2515	-0.207	-0.3324	-0.3002	-0.5309	-0.3583	-0.2612	-0.323	-0.2101	-0.3376	-0.1974	-0.3528	-0.2942	-0.2263	-0.2598	-0.3384	-0.2568	-0.3446	-0.4317	-0.865	-0.3777	-0.3765	-0.3734	-0.3202
26.2	-0.253	-0.2644	-0.2537	-0.1786	-0.2017	-0.2318	-0.1653	-0.2449	-0.3485	-0.3443	-0.1963	-0.1759	-0.2643	-0.2574	-0.246	-0.245	-0.3659	-0.2358	-0.2264	-0.1825	-0.3269	-0.3124	-0.5284	-0.4008	-0.2306	-0.3132	-0.1902	-0.3422	-0.2009	-0.3548	-0.2998	-0.2294	-0.2668	-0.3435	-0.242	-0.3525	-0.4214	-0.8704	-0.3592	-0.3625	-0.3814	-0.3307
26.25	-0.2483	-0.2709	-0.2479	-0.1873	-0.1997	-0.2294	-0.1624	-0.2417	-0.3615	-0.3633	-0.2004	-0.1664	-0.2578	-0.2593	-0.2471	-0.241	-0.3765	-0.2399	-0.2186	-0.1747	-0.3175	-0.3117	-0.5393	-0.3978	-0.2387	-0.3187	-0.1837	-0.3298	-0.1966	-0.3616	-0.3131	-0.2382	-0.2789	-0.3323	-0.2327	-0.3511	-0.4291	-0.8815	-0.3759	-0.3699	-0.3781	-0.3242
26.3	-0.241	-0.2711	-0.2466	-0.1721	-0.2115	-0.2336	-0.1711	-0.2407	-0.3498	-0.3483	-0.2131	-0.1894	-0.2603	-0.2561	-0.2433	-0.2456	-0.3721	-0.2484	-0.2339	-0.1897	-0.3127	-0.3031	-0.538	-0.3838	-0.2478	-0.311	-0.1959	-0.3385	-0.1931	-0.3653	-0.3104	-0.2265	-0.2705	-0.3363	-0.2465	-0.3531	-0.4242	-0.8728	-0.3692	-0.3686	-0.3728	-0.3297
26.35	-0.2407	-0.2576	-0.2311	-0.1635	-0.222	-0.2406	-0.1827	-0.2261	-0.3466	-0.343	-0.2119	-0.1944	-0.2686	-0.2766	-0.2338	-0.2428	-0.3472	-0.252	-0.2523	-0.1887	-0.3273	-0.2948	-0.5352	-0.3695	-0.2544	-0.317	-0.2098	-0.3435	-0.1898	-0.3478	-0.2905	-0.2238	-0.2662	-0.3371	-0.2499	-0.3444	-0.4238	-0.8577	-0.3605	-0.3681	-0.3669	-0.3319
26.4	-0.2439	-0.2591	-0.2322	-0.1682	-0.2289	-0.2366	-0.1816	-0.2394	-0.3375	-0.3326	-0.2086	-0.2002	-0.2722	-0.2692	-0.2414	-0.2411	-0.3507	-0.2493	-0.2442	-0.2096	-0.3208	-0.2962	-0.528	-0.3534	-0.2631	-0.3302	-0.2077	-0.3322	-0.1951	-0.3509	-0.3028	-0.2229	-0.2672	-0.3332	-0.2468	-0.3472	-0.4176	-0.8595	-0.3682	-0.3713	-0.3734	-0.3248
26.45	-0.247	-0.2629	-0.2295	-0.1771	-0.2241	-0.2408	-0.1911	-0.2343	-0.3501	-0.3366	-0.2161	-0.1977	-0.2631	-0.2648	-0.2333	-0.249	-0.3536	-0.2498	-0.2483	-0.2037	-0.3111	-0.3	-0.528	-0.3617	-0.2629	-0.3189	-0.2124	-0.3447	-0.1832	-0.3499	-0.2997	-0.2241	-0.2738	-0.3338	-0.2468	-0.3502	-0.4208	-0.8577	-0.3698	-0.3731	-0.3732	-0.3265
26.5	-0.2502	-0.2615	-0.2518	-0.1957	-0.2111	-0.2201	-0.1633	-0.2411	-0.3548	-0.3585	-0.2066	-0.1729	-0.2533	-0.2573	-0.2437	-0.25	-0.3829	-0.2414	-0.2172	-0.1921	-0.3278	-0.3008	-0.5389	-0.4163	-0.2341	-0.3255	-0.1945	-0.3308	-0.2007	-0.3602	-0.3156	-0.2398	-0.2633	-0.3353	-0.2484	-0.3549	-0.4251	-0.8786	-0.3738	-0.3692	-0.3885	-0.3168
26.55	-0.2497	-0.271	-0.2549	-0.1654	-0.2088	-0.2378	-0.1785	-0.2394	-0.3561	-0.3534	-0.2089	-0.1665	-0.2631	-0.2694	-0.2474	-0.2491	-0.3679	-0.2418	-0.2201	-0.1875	-0.3196	-0.3067	-0.5429	-0.4009	-0.2358	-0.3173	-0.1888	-0.335	-0.2002	-0.354	-0.3102	-0.2406	-0.2732	-0.3429	-0.2506	-0.3539	-0.4228	-0.8754	-0.3732	-0.3699	-0.3749	-0.3239
26.6	-0.2446	-0.2619	-0.2459	-0.173	-0.2211	-0.2409	-0.1747	-0.2259	-0.3386	-0.3378	-0.2062	-0.1987	-0.2736	-0.2753	-0.2367	-0.2365	-0.3548	-0.2511	-0.2455	-0.2039	-0.323	-0.3021	-0.5232	-0.3692	-0.246	-0.3152	-0.208	-0.3383	-0.1915	-0.3563	-0.2979	-0.2306	-0.2678	-0.3398	-0.251	-0.3503	-0.4263	-0.8631	-0.3788	-0.384	-0.3764	-0.3228
26.65	-0.2411	-0.2573	-0.2264	-0.1502	-0.2244	-0.2495	-0.1835	-0.2293	-0.341	-0.3228	-0.2182	-0.2129	-0.269	-0.2752	-0.2289	-0.2366	-0.3346	-0.2603	-0.2627	-0.205	-0.3154	-0.2905	-0.5186	-0.3426	-0.2665	-0.3292	-0.2222	-0.3328	-0.1784	-0.3622	-0.2976	-0.2216	-0.2693	-0.3413	-0.2426	-0.3475	-0.4223	-0.8578	-0.3676	-0.3762	-0.3676	-0.3199
26.7	-0.2504	-0.2585	-0.2329	-0.1653	-0.2241	-0.2463	-0.1852	-0.2276	-0.3427	-0.3217	-0.2209	-0.2152	-0.2672	-0.2725	-0.2374	-0.2359	-0.3423	-0.2549	-0.2577	-0.204	-0.314	-0.2982	-0.5228	-0.3396	-0.2765	-0.3265	-0.2181	-0.3384	-0.1935	-0.3511	-0.2896	-0.2376	-0.2615	-0.3319	-0.2433	-0.3434	-0.421	-0.861	-0.3693	-0.3768	-0.3488	-0.3173
26.75	-0.2504	-0.2649	-0.2426	-0.177	-0.2351	-0.241	-0.1909	-0.2372	-0.3459	-0.3367	-0.214	-0.2049	-0.2751	-0.274	-0.248	-0.2471	-0.3574	-0.2557	-0.2537	-0.2044	-0.3281	-0.2943	-0.5279	-0.3678	-0.2578	-0.3322	-0.2205	-0.3441	-0.1921	-0.352	-0.3036	-0.227	-0.2899	-0.3357	-0.2618	-0.35	-0.4281	-0.8731	-0.3786	-0.3796	-0.369	-0.3327
26.8	-0.2562	-0.2679	-0.2618	-0.1794	-0.2102	-0.2232	-0.1753	-0.2456	-0.3514	-0.356	-0.2093	-0.1776	-0.2642	-0.2548	-0.2412	-0.2461	-0.389	-0.2448	-0.219	-0.1852	-0.3198	-0.3046	-0.5334	-0.4249	-0.2302	-0.3219	-0.1858	-0.329	-0.1923	-0.3502	-0.3121	-0.2351	-0.2675	-0.3411	-0.2535	-0.3498	-0.4249	-0.8833	-0.3703	-0.3622	-0.3842	-0.3209
26.85	-0.2503	-0.2763	-0.2552	-0.1836	-0.2092	-0.2253	-0.1713	-0.2469	-0.3602	-0.3613	-0.2084	-0.1692	-0.2635	-0.2662	-0.2485	-0.2452	-0.3869	-0.2458	-0.2168	-0.1781	-0.3223	-0.3099	-0.5377	-0.3938	-0.2322	-0.3151	-0.1883	-0.3394	-0.198	-0.352	-0.3126	-0.2383	-0.2699	-0.332	-0.2558	-0.3571	-0.4285	-0.8779	-0.3738	-0.3691	-0.3748	-0.323
26.9	-0.2516	-0.2633	-0.2344	-0.1647	-0.2306	-0.237	-0.184	-0.2319	-0.3467	-0.3306	-0.2112	-0.1977	-0.2582	-0.2777	-0.2332	-0.2542	-0.3465	-0.2598	-0.2526	-0.2042	-0.3192	-0.3064	-0.5313	-0.3634	-0.2631	-0.327	-0.2197	-0.3335	-0.1923	-0.3443	-0.3024	-0.2346	-0.2723	-0.3362	-0.2575	-0.3524	-0.4393	-0.8675	-0.3727	-0.3895	-0.3533	-0.322
26.95	-0.2105	-0.2242	-0.1533	-0.117	-0.3026	-0.326	-0.2388	-0.1982	-0.3039	-0.2357	-0.26	-0.3059	-0.2991	-0.3152	-0.1972	-0.2087	-0.2324	-0.327	-0.3721	-0.2737	-0.311	-0.2642	-0.481	-0.1806	-0.3639	-0.3627	-0.3094	-0.3289	-0.1602	-0.3153	-0.2661	-0.1975	-0.2626	-0.3341	-0.2486	-0.3206	-0.4155	-0.7912	-0.3827	-0.398	-0.3112	-0.3132
27	-0.18	-0.2116	-0.0755	-0.0953	-0.3809	-0.4211	-0.303	-0.1687	-0.2698	-0.1361	-0.3065	-0.395	-0.3629	-0.3674	-0.1664	-0.1791	-0.111	-0.4025	-0.4695	-0.3911	-0.297	-0.2426	-0.4358	-0.0213	-0.4413	-0.3978	-0.4293	-0.3139	-0.1496	-0.2794	-0.2429	-0.2025	-0.2819	-0.3613	-0.2307	-0.2997	-0.4001	-0.7402	-0.4076	-0.4334	-0.2884	-0.2977
27.05	-0.1607	-0.1656	0.0092	-0.0788	-0.4539	-0.5072	-0.3653	-0.1317	-0.2351	-0.0402	-0.3654	-0.4705	-0.4185	-0.4143	-0.1228	-0.1406	-0.0143	-0.4423	-0.5396	-0.4937	-0.3083	-0.2075	-0.3768	0.1378	-0.5169	-0.419	-0.5367	-0.3116	-0.1239	-0.2311	-0.2097	-0.2077	-0.2937	-0.3877	-0.2286	-0.2629	-0.3776	-0.674	-0.4483	-0.4724	-0.2732	-0.2838
27.1	-0.14	-0.1392	0.0557	-0.0787	-0.4989	-0.5615	-0.4086	-0.1113	-0.2042	0.0125	-0.4041	-0.5097	-0.4656	-0.4549	-0.1013	-0.1205	0.0556	-0.4775	-0.5705	-0.5631	-0.304	-0.1987	-0.3354	0.208	-0.5561	-0.447	-0.6063	-0.3175	-0.1083	-0.1964	-0.1947	-0.2176	-0.3278	-0.4302	-0.2373	-0.2583	-0.3598	-0.6563	-0.4663	-0.5072	-0.2666	-0.2764
27.15	-0.1364	-0.1263	0.087	-0.0822	-0.5215	-0.5782	-0.4268	-0.1032	-0.1928	0.0469	-0.4193	-0.5232	-0.4872	-0.4786	-0.0958	-0.0995	0.0855	-0.4942	-0.5857	-0.599	-0.294	-0.1837	-0.3071	0.2507	-0.5594	-0.4544	-0.6487	-0.3062	-0.11	-0.187	-0.1874	-0.2337	-0.3345	-0.4448	-0.2267	-0.2507	-0.3573	-0.6399	-0.4786	-0.5146	-0.262	-0.2779
27.2	-0.145	-0.1297	0.0952	-0.0953	-0.5299	-0.593	-0.4429	-0.1046	-0.1864	0.0557	-0.4358	-0.5256	-0.5018	-0.4862	-0.0914	-0.102	0.0922	-0.4995	-0.5969	-0.6239	-0.3031	-0.1842	-0.3016	0.2591	-0.5818	-0.4564	-0.6668	-0.3068	-0.1137	-0.1807	-0.186	-0.2356	-0.3386	-0.4585	-0.2439	-0.2596	-0.3578	-0.6433	-0.5005	-0.535	-0.2554	-0.2704
27.25	-0.1348	-0.1219	0.1019	-0.0888	-0.5413	-0.6064	-0.451	-0.097	-0.1806	0.0659	-0.4424	-0.5337	-0.506	-0.4857	-0.0852	-0.0913	0.1048	-0.5027	-0.6023	-0.6405	-0.2974	-0.1839	-0.2972	0.2788	-0.5753	-0.4531	-0.6718	-0.3137	-0.115	-0.1777	-0.1842	-0.235	-0.3483	-0.471	-0.2429	-0.2576	-0.3544	-0.6378	-0.5009	-0.5266	-0.2598	-0.276
27.3	-0.1296	-0.1168	0.1084	-0.086	-0.549	-0.6215	-0.4579	-0.0905	-0.1736	0.0785	-0.4406	-0.5376	-0.5129	-0.5067	-0.0821	-0.0885	0.1203	-0.5033	-0.6093	-0.6481	-0.2966	-0.1736	-0.2777	0.2851	-0.5842	-0.4632	-0.6892	-0.3122	-0.1096	-0.1724	-0.173	-0.2396	-0.3512	-0.4715	-0.2456	-0.25	-0.3539	-0.6252	-0.5089	-0.5411	-0.2536	-0.2832
27.35	-0.1246	-0.0982	0.1191	-0.101	-0.5628	-0.6312	-0.4736	-0.0905	-0.1743	0.0814	-0.4524	-0.5444	-0.5309	-0.5085	-0.0764	-0.0831	0.1249	-0.5145	-0.6001	-0.6647	-0.3106	-0.17	-0.2714	0.2902	-0.5922	-0.4614	-0.7021	-0.3157	-0.1046	-0.1606	-0.1805	-0.2411	-0.3571	-0.4857	-0.2429	-0.2464	-0.3434	-0.637	-0.5135	-0.5502	-0.258	-0.283
27.4	-0.1142	-0.0929	0.1503	-0.0954	-0.5838	-0.6552	-0.4942	-0.0814	-0.1487	0.113	-0.4709	-0.5443	-0.5582	-0.5292	-0.0658	-0.0621	0.1581	-0.5127	-0.6056	-0.6986	-0.2991	-0.163	-0.2424	0.3399	-0.6011	-0.4712	-0.7472	-0.3073	-0.0976	-0.1399	-0.1671	-0.2678	-0.3647	-0.5108	-0.2472	-0.234	-0.321	-0.6131	-0.5275	-0.5746	-0.2666	-0.2719
27.45	-0.1159	-0.0887	0.1493	-0.1063	-0.5849	-0.6628	-0.4928	-0.0815	-0.155	0.1183	-0.4681	-0.5451	-0.5558	-0.5277	-0.0555	-0.0657	0.1511	-0.5151	-0.6121	-0.7007	-0.3014	-0.1713	-0.2503	0.3409	-0.582	-0.4647	-0.7383	-0.3106	-0.0974	-0.1441	-0.1712	-0.2508	-0.3787	-0.5214	-0.2453	-0.2406	-0.3334	-0.6083	-0.5235	-0.5677	-0.2682	-0.2762
27.5	-0.1249	-0.1012	0.1434	-0.1043	-0.5807	-0.6495	-0.4851	-0.0884	-0.1534	0.1034	-0.4712	-0.5448	-0.5511	-0.5192	-0.0651	-0.0587	0.1427	-0.5111	-0.6142	-0.6974	-0.297	-0.174	-0.2552	0.3217	-0.5926	-0.4625	-0.73	-0.3158	-0.1	-0.1513	-0.1726	-0.2587	-0.3629	-0.504	-0.2433	-0.2396	-0.3297	-0.6091	-0.525	-0.5705	-0.2654	-0.2798
27.55	-0.127	-0.107	0.1263	-0.0976	-0.5694	-0.6336	-0.4748	-0.0941	-0.1681	0.097	-0.4597	-0.5423	-0.5349	-0.5137	-0.0742	-0.0723	0.1362	-0.5134	-0.6046	-0.6765	-0.3002	-0.1727	-0.2697	0.3065	-0.5994	-0.4595	-0.7196	-0.303	-0.1124	-0.1554	-0.1722	-0.2518	-0.3659	-0.4912	-0.244	-0.2475	-0.3444	-0.6207	-0.5237	-0.5478	-0.2495	-0.2763
27.6	-0.1321	-0.1137	0.1163	-0.1011	-0.5623	-0.6354	-0.4785	-0.095	-0.1708	0.093	-0.4645	-0.5453	-0.5403	-0.513	-0.0796	-0.0783	0.1386	-0.513	-0.6063	-0.6717	-0.3046	-0.1677	-0.2672	0.3024	-0.5876	-0.4704	-0.7098	-0.3041	-0.1067	-0.1594	-0.181	-0.2444	-0.3574	-0.4776	-0.2421	-0.2437	-0.3463	-0.6284	-0.5158	-0.5508	-0.2658	-0.269
27.65	-0.1283	-0.1099	0.1176	-0.1064	-0.5671	-0.6372	-0.4854	-0.1019	-0.1727	0.0845	-0.471	-0.5494	-0.5411	-0.5214	-0.0696	-0.0716	0.128	-0.5128	-0.6121	-0.6775	-0.3073	-0.1667	-0.2662	0.2871	-0.5846	-0.462	-0.7151	-0.3112	-0.112	-0.1603	-0.1789	-0.2607	-0.3621	-0.4965	-0.2433	-0.2469	-0.3511	-0.6367	-0.5176	-0.5571	-0.258	-0.2808
27.7	-0.133	-0.0943	0.1356	-0.108	-0.5968	-0.6746	-0.5072	-0.0914	-0.1505	0.1122	-0.477	-0.5573	-0.5638	-0.5424	-0.0695	-0.0571	0.158	-0.5304	-0.6145	-0.72	-0.3074	-0.1691	-0.2415	0.3196	-0.6037	-0.4783	-0.748	-0.314	-0.1135	-0.1471	-0.1714	-0.2589	-0.3801	-0.5236	-0.2493	-0.2415	-0.34	-0.6128	-0.5236	-0.5682	-0.2716	-0.2817
27.75	-0.1266	-0.0846	0.1589	-0.1179	-0.6047	-0.6814	-0.5233	-0.0863	-0.1484	0.1298	-0.4825	-0.5594	-0.5738	-0.5496	-0.0621	-0.0577	0.1622	-0.5275	-0.6243	-0.7395	-0.3135	-0.1613	-0.229	0.349	-0.5998	-0.4721	-0.7687	-0.3109	-0.1029	-0.1288	-0.1837	-0.2723	-0.3801	-0.5276	-0.256	-0.24	-0.3245	-0.6022	-0.5412	-0.5879	-0.2625	-0.2763
27.8	-0.1176	-0.0938	0.1529	-0.1137	-0.6059	-0.6697	-0.509	-0.0751	-0.1451	0.1261	-0.4843	-0.5583	-0.5752	-0.555	-0.0594	-0.049	0.1632	-0.5328	-0.6191	-0.7358	-0.3144	-0.168	-0.238	0.3449	-0.6006	-0.4693	-0.7518	-0.3122	-0.0898	-0.1387	-0.1807	-0.2733	-0.3826	-0.5214	-0.2558	-0.2423	-0.326	-0.6024	-0.5465	-0.5849	-0.2621	-0.2687
27.85	-0.1229	-0.1036	0.1435	-0.1162	-0.5893	-0.6681	-0.5178	-0.0832	-0.1556	0.1149	-0.4729	-0.5582	-0.5685	-0.5471	-0.0753	-0.0591	0.1541	-0.5235	-0.6183	-0.7155	-0.3035	-0.1671	-0.243	0.332	-0.6007	-0.4822	-0.7574	-0.3228	-0.1108	-0.1425	-0.177	-0.2637	-0.3761	-0.5246	-0.257	-0.2476	-0.3349	-0.6113	-0.5345	-0.5766	-0.2564	-0.2735
27.9	-0.124	-0.1018	0.1376	-0.1056	-0.5859	-0.6645	-0.4986	-0.0857	-0.1637	0.101	-0.4788	-0.55	-0.5652	-0.5275	-0.0586	-0.0669	0.1414	-0.523	-0.6159	-0.7078	-0.3067	-0.1735	-0.2458	0.3206	-0.6003	-0.4708	-0.747	-0.3187	-0.1025	-0.1484	-0.1691	-0.26	-0.3763	-0.5167	-0.2545	-0.249	-0.3431	-0.6157	-0.5255	-0.5734	-0.2569	-0.2679
27.95	-0.1253	-0.0992	0.1349	-0.1196	-0.588	-0.6625	-0.4938	-0.087	-0.1598	0.1013	-0.4829	-0.5496	-0.5488	-0.5287	-0.0685	-0.0763	0.1412	-0.5256	-0.61	-0.6973	-0.3063	-0.1698	-0.2652	0.307	-0.5889	-0.4622	-0.7402	-0.3163	-0.108	-0.1523	-0.1715	-0.2629	-0.363	-0.5021	-0.2509	-0.253	-0.3397	-0.6158	-0.526	-0.5608	-0.2595	-0.2735
28	-0.1315	-0.0983	0.1323	-0.1063	-0.593	-0.6672	-0.5068	-0.0941	-0.1531	0.1074	-0.4776	-0.5475	-0.5585	-0.5373	-0.0764	-0.0716	0.1503	-0.5216	-0.6112	-0.7048	-0.3098	-0.1706	-0.2459	0.3171	-0.5843	-0.4723	-0.7477	-0.3102	-0.1048	-0.1488	-0.1814	-0.2602	-0.3731	-0.5133	-0.2517	-0.251	-0.344	-0.6207	-0.524	-0.5626	-0.2556	-0.2854
28.05	-0.1275	-0.0884	0.1591	-0.1212	-0.6084	-0.6932	-0.5255	-0.0876	-0.1485	0.1365	-0.4922	-0.5595	-0.589	-0.5686	-0.0607	-0.0478	0.172	-0.5326	-0.6222	-0.7497	-0.3186	-0.1581	-0.221	0.3508	-0.6056	-0.4751	-0.7857	-0.3134	-0.1002	-0.1382	-0.1737	-0.2749	-0.3864	-0.5491	-0.2632	-0.239	-0.3236	-0.606	-0.5477	-0.5898	-0.2705	-0.2834
28.1	-0.1239	-0.0847	0.1697	-0.1239	-0.6096	-0.6896	-0.5342	-0.0761	-0.145	0.1353	-0.4936	-0.5632	-0.5973	-0.5623	-0.0615	-0.0547	0.1695	-0.5335	-0.6325	-0.7581	-0.3187	-0.161	-0.2237	0.3581	-0.5994	-0.4798	-0.7893	-0.3173	-0.0969	-0.1264	-0.1721	-0.2703	-0.3896	-0.5459	-0.2599	-0.2397	-0.3263	-0.6082	-0.5484	-0.5989	-0.275	-0.2784
28.15	-0.1232	-0.0972	0.1482	-0.1173	-0.6064	-0.6887	-0.5281	-0.0912	-0.1445	0.1189	-0.4903	-0.5568	-0.581	-0.5605	-0.0666	-0.0546	0.1629	-0.531	-0.6169	-0.7372	-0.3146	-0.1715	-0.2329	0.3386	-0.6156	-0.4815	-0.7735	-0.3125	-0.1003	-0.1344	-0.1778	-0.2688	-0.3875	-0.5367	-0.2599	-0.2498	-0.3336	-0.616	-0.5374	-0.5851	-0.2743	-0.2749
28.2	-0.1163	-0.1033	0.1431	-0.1214	-0.6016	-0.6843	-0.5085	-0.0903	-0.1522	0.1119	-0.4892	-0.5662	-0.5736	-0.5449	-0.081	-0.0563	0.1513	-0.5345	-0.6169	-0.7233	-0.31	-0.1741	-0.2364	0.3415	-0.6004	-0.4737	-0.7627	-0.3105	-0.1109	-0.1382	-0.1714	-0.269	-0.3849	-0.5259	-0.2564	-0.2423	-0.3314	-0.6043	-0.5441	-0.5781	-0.2699	-0.2779
28.25	-0.1293	-0.1004	0.1323	-0.116	-0.5912	-0.6681	-0.5082	-0.0988	-0.1618	0.0998	-0.4823	-0.5537	-0.5586	-0.547	-0.0596	-0.067	0.1448	-0.5285	-0.6191	-0.7193	-0.3023	-0.1746	-0.2561	0.3128	-0.5977	-0.4704	-0.7524	-0.3195	-0.1134	-0.1568	-0.1848	-0.2642	-0.3729	-0.5198	-0.2564	-0.2428	-0.3365	-0.62	-0.5377	-0.5852	-0.2627	-0.2826
28.3	-0.1281	-0.1074	0.1351	-0.1135	-0.5936	-0.6718	-0.51	-0.0932	-0.1513	0.1039	-0.4797	-0.5558	-0.5635	-0.5385	-0.0652	-0.0716	0.1494	-0.5169	-0.6291	-0.7135	-0.3141	-0.1786	-0.2523	0.3225	-0.6044	-0.4785	-0.7509	-0.3038	-0.103	-0.1435	-0.174	-0.2584	-0.3756	-0.5197	-0.2463	-0.2449	-0.3338	-0.6137	-0.5355	-0.5685	-0.2715	-0.2722
28.35	-0.1307	-0.1014	0.137	-0.1182	-0.5971	-0.6789	-0.5191	-0.0874	-0.1517	0.1125	-0.4863	-0.5631	-0.5747	-0.5403	-0.0744	-0.0652	0.1541	-0.5264	-0.6139	-0.7222	-0.3179	-0.1788	-0.2472	0.3235	-0.5894	-0.4734	-0.7552	-0.3131	-0.1115	-0.1493	-0.1772	-0.2664	-0.3795	-0.5265	-0.2511	-0.2519	-0.3335	-0.6165	-0.532	-0.5789	-0.2623	-0.2775
28.4	-0.1271	-0.0771	0.1598	-0.1128	-0.6159	-0.7045	-0.5342	-0.0851	-0.1405	0.1412	-0.5028	-0.5651	-0.6093	-0.566	-0.059	-0.0447	0.1765	-0.5383	-0.6203	-0.7645	-0.3213	-0.1621	-0.2111	0.3535	-0.6087	-0.4784	-0.7949	-0.3066	-0.1014	-0.1253	-0.173	-0.2825	-0.394	-0.5534	-0.2612	-0.2441	-0.328	-0.5989	-0.5463	-0.6017	-0.2812	-0.2825
28.45	-0.1195	-0.088	0.1555	-0.1332	-0.6146	-0.6969	-0.523	-0.0856	-0.1444	0.1289	-0.5057	-0.5573	-0.5897	-0.563	-0.0704	-0.0559	0.1743	-0.5361	-0.6265	-0.7529	-0.3174	-0.1639	-0.2241	0.3554	-0.6115	-0.4724	-0.7956	-0.32	-0.1085	-0.1214	-0.1744	-0.2747	-0.3944	-0.5418	-0.2556	-0.24	-0.3201	-0.6106	-0.5522	-0.5927	-0.272	-0.2794
28.5	-0.1282	-0.0916	0.1521	-0.1133	-0.6172	-0.6852	-0.5252	-0.0877	-0.1453	0.1249	-0.4959	-0.5624	-0.5863	-0.5508	-0.0717	-0.0531	0.168	-0.5373	-0.6288	-0.7393	-0.317	-0.1742	-0.2239	0.3427	-0.6065	-0.4713	-0.7822	-0.3214	-0.1036	-0.1263	-0.1716	-0.2741	-0.3886	-0.5428	-0.2618	-0.2395	-0.3426	-0.6022	-0.5343	-0.5882	-0.2718	-0.2857
28.55	-0.1345	-0.0989	0.1479	-0.1105	-0.6127	-0.6765	-0.5125	-0.0993	-0.157	0.1162	-0.4911	-0.5646	-0.5661	-0.5455	-0.0777	-0.0613	0.1639	-0.5391	-0.6263	-0.728	-0.3171	-0.1703	-0.2474	0.3264	-0.608	-0.477	-0.7624	-0.3139	-0.1103	-0.1463	-0.1797	-0.2754	-0.3774	-0.5265	-0.266	-0.2553	-0.3336	-0.6175	-0.5429	-0.5841	-0.2643	-0.2784
28.6	-0.1339	-0.1058	0.1391	-0.1252	-0.5899	-0.6718	-0.5186	-0.0976	-0.1567	0.1055	-0.4758	-0.5579	-0.5714	-0.5416	-0.0806	-0.0731	0.1483	-0.5219	-0.6234	-0.7164	-0.3146	-0.1797	-0.2443	0.3229	-0.6016	-0.4678	-0.7466	-0.3162	-0.1154	-0.1547	-0.1761	-0.273	-0.3809	-0.519	-0.2587	-0.2543	-0.3441	-0.628	-0.5359	-0.5883	-0.2728	-0.2803
28.65	-0.1267	-0.1009	0.1366	-0.1146	-0.6003	-0.6662	-0.5087	-0.0947	-0.1556	0.1188	-0.484	-0.5597	-0.57	-0.5502	-0.076	-0.0631	0.1443	-0.532	-0.6207	-0.7247	-0.316	-0.1731	-0.2463	0.3197	-0.5974	-0.471	-0.757	-0.3205	-0.1111	-0.1364	-0.182	-0.2727	-0.3784	-0.5239	-0.2564	-0.2486	-0.3417	-0.611	-0.5346	-0.5782	-0.2725	-0.2874
28.7	-0.13	-0.0839	0.1619	-0.1286	-0.6297	-0.699	-0.5307	-0.0867	-0.1477	0.1341	-0.5066	-0.5737	-0.5947	-0.572	-0.0714	-0.0587	0.1703	-0.5417	-0.6292	-0.7607	-0.3207	-0.1678	-0.2292	0.3434	-0.6157	-0.4846	-0.7906	-0.3208	-0.1036	-0.131	-0.1725	-0.2812	-0.3996	-0.5532	-0.2638	-0.2545	-0.3291	-0.6049	-0.5528	-0.6033	-0.2711	-0.2808
28.75	-0.1175	-0.0901	0.1682	-0.1264	-0.6193	-0.696	-0.5393	-0.0829	-0.1517	0.1356	-0.5069	-0.572	-0.6031	-0.5784	-0.0588	-0.0539	0.1773	-0.5395	-0.6249	-0.7636	-0.3114	-0.1598	-0.2191	0.3658	-0.6033	-0.4794	-0.7964	-0.3092	-0.0981	-0.1297	-0.177	-0.2846	-0.3991	-0.5482	-0.2582	-0.2335	-0.3263	-0.6053	-0.5535	-0.6007	-0.2722	-0.2742
28.8	-0.121	-0.0885	0.1625	-0.1257	-0.617	-0.7018	-0.5302	-0.087	-0.1331	0.1291	-0.5045	-0.566	-0.5889	-0.5762	-0.0681	-0.0491	0.1696	-0.5429	-0.6248	-0.7635	-0.3193	-0.1596	-0.2251	0.347	-0.6074	-0.4837	-0.7853	-0.3155	-0.1104	-0.1278	-0.1698	-0.2803	-0.3916	-0.5513	-0.2547	-0.2433	-0.3279	-0.612	-0.545	-0.6003	-0.2784	-0.2721
28.85	-0.135	-0.1012	0.1473	-0.1245	-0.6121	-0.7025	-0.5251	-0.086	-0.1544	0.1187	-0.5018	-0.5649	-0.5814	-0.5679	-0.0745	-0.0627	0.1551	-0.5411	-0.6187	-0.7478	-0.3172	-0.1656	-0.237	0.3428	-0.6033	-0.4777	-0.7811	-0.3124	-0.1082	-0.1441	-0.181	-0.2751	-0.391	-0.5455	-0.2577	-0.2491	-0.3265	-0.6127	-0.5426	-0.5879	-0.2776	-0.2827
28.9	-0.1348	-0.1065	0.1501	-0.1262	-0.6095	-0.685	-0.5205	-0.0892	-0.1627	0.1059	-0.4929	-0.5662	-0.5779	-0.551	-0.0743	-0.0618	0.1521	-0.5445	-0.6172	-0.7441	-0.3286	-0.1802	-0.2434	0.3326	-0.5996	-0.4849	-0.7736	-0.3182	-0.1123	-0.1427	-0.1769	-0.2771	-0.3913	-0.5271	-0.2601	-0.2505	-0.3374	-0.6175	-0.5411	-0.6029	-0.2751	-0.2834
28.95	-0.1321	-0.1034	0.1362	-0.1245	-0.6026	-0.6793	-0.5135	-0.0979	-0.1548	0.1046	-0.486	-0.5711	-0.5787	-0.5566	-0.075	-0.0628	0.1438	-0.5316	-0.6224	-0.7267	-0.3298	-0.1771	-0.2552	0.3265	-0.6046	-0.4791	-0.7657	-0.3362	-0.1165	-0.1477	-0.1817	-0.2784	-0.3879	-0.5315	-0.2578	-0.2518	-0.3415	-0.6227	-0.5403	-0.5864	-0.2701	-0.2842
29	-0.1251	-0.1047	0.1495	-0.1215	-0.6195	-0.6927	-0.5315	-0.0864	-0.1553	0.1093	-0.4994	-0.5641	-0.584	-0.5536	-0.0811	-0.0638	0.1511	-0.5326	-0.6295	-0.7407	-0.3153	-0.1749	-0.2409	0.3211	-0.6093	-0.4748	-0.7711	-0.3148	-0.1104	-0.1456	-0.1703	-0.2753	-0.3863	-0.5343	-0.2696	-0.2416	-0.335	-0.6151	-0.5414	-0.5962	-0.2787	-0.2835
29.05	-0.139	-0.0921	0.169	-0.1219	-0.625	-0.6996	-0.5349	-0.0889	-0.1434	0.13	-0.5127	-0.565	-0.6006	-0.5655	-0.0695	-0.0576	0.1698	-0.5428	-0.6295	-0.7613	-0.321	-0.1724	-0.231	0.3609	-0.6045	-0.4843	-0.789	-0.3173	-0.11	-0.1361	-0.1767	-0.2764	-0.3932	-0.5516	-0.2684	-0.2463	-0.3307	-0.6035	-0.5498	-0.6087	-0.2696	-0.281
29.1	-0.125	-0.0942	0.1584	-0.1276	-0.613	-0.6868	-0.5341	-0.0848	-0.1537	0.123	-0.501	-0.5696	-0.5927	-0.5706	-0.0719	-0.0546	0.1506	-0.5441	-0.6277	-0.7478	-0.3156	-0.1683	-0.2357	0.3247	-0.6091	-0.4754	-0.7803	-0.3153	-0.1048	-0.1376	-0.1691	-0.2828	-0.3966	-0.5447	-0.2632	-0.2484	-0.3281	-0.6077	-0.5484	-0.5952	-0.2746	-0.2764
29.15	-0.132	-0.1047	0.1381	-0.1303	-0.6113	-0.6845	-0.5171	-0.089	-0.1636	0.1025	-0.486	-0.5672	-0.583	-0.5542	-0.079	-0.0645	0.1536	-0.5403	-0.6244	-0.7323	-0.3255	-0.1706	-0.2564	0.3224	-0.6082	-0.4832	-0.7733	-0.3221	-0.1074	-0.148	-0.1807	-0.2798	-0.3878	-0.5394	-0.2671	-0.2525	-0.3451	-0.6138	-0.5348	-0.5928	-0.2826	-0.2802
29.2	-0.1479	-0.1146	0.1228	-0.1317	-0.6047	-0.6786	-0.5142	-0.1017	-0.1781	0.0886	-0.487	-0.5628	-0.5663	-0.5528	-0.0831	-0.0783	0.1373	-0.5398	-0.6272	-0.7268	-0.3217	-0.1854	-0.2623	0.3058	-0.6057	-0.485	-0.7565	-0.3133	-0.1169	-0.1642	-0.1893	-0.2716	-0.3782	-0.5139	-0.2632	-0.2558	-0.353	-0.6227	-0.5352	-0.5842	-0.2748	-0.2905
29.25	-0.1337	-0.1179	0.1193	-0.1312	-0.5951	-0.6667	-0.5041	-0.1067	-0.1766	0.0781	-0.4871	-0.5723	-0.5658	-0.543	-0.0983	-0.0838	0.1249	-0.5276	-0.627	-0.7005	-0.324	-0.1809	-0.2638	0.3041	-0.6082	-0.487	-0.7419	-0.3217	-0.118	-0.1658	-0.1898	-0.2668	-0.3792	-0.5148	-0.2605	-0.2569	-0.3496	-0.6378	-0.5352	-0.5685	-0.2634	-0.2875
29.3	-0.1425	-0.1173	0.1164	-0.117	-0.5957	-0.6767	-0.5126	-0.1142	-0.1721	0.0852	-0.4844	-0.5588	-0.5581	-0.549	-0.0812	-0.0818	0.1336	-0.5295	-0.6217	-0.7036	-0.3251	-0.1869	-0.2661	0.3074	-0.6102	-0.4717	-0.745	-0.3208	-0.1216	-0.1632	-0.1858	-0.2605	-0.3792	-0.5184	-0.2664	-0.2604	-0.3448	-0.6308	-0.5331	-0.5616	-0.2689	-0.2932
29.35	-0.1393	-0.1086	0.1445	-0.1273	-0.609	-0.696	-0.5293	-0.1023	-0.1675	0.1032	-0.5055	-0.5614	-0.5929	-0.5639	-0.0808	-0.0743	0.1391	-0.5453	-0.6221	-0.7396	-0.3232	-0.1738	-0.2537	0.327	-0.6082	-0.4864	-0.7742	-0.3254	-0.1172	-0.1539	-0.1843	-0.2819	-0.3937	-0.5371	-0.2767	-0.2499	-0.3411	-0.619	-0.5465	-0.5918	-0.2813	-0.2907
29.4	-0.1348	-0.0987	0.1436	-0.1314	-0.6189	-0.6966	-0.5363	-0.0983	-0.1595	0.1039	-0.5135	-0.5733	-0.5926	-0.564	-0.075	-0.0673	0.1516	-0.5461	-0.6327	-0.7418	-0.3185	-0.1782	-0.2453	0.3249	-0.6193	-0.4819	-0.7845	-0.319	-0.1205	-0.1467	-0.1875	-0.2807	-0.3924	-0.5462	-0.265	-0.2498	-0.3326	-0.6267	-0.5577	-0.599	-0.2736	-0.2773
29.45	-0.1332	-0.1017	0.1343	-0.1301	-0.6177	-0.6915	-0.5371	-0.0968	-0.1512	0.1106	-0.503	-0.5695	-0.5938	-0.5609	-0.087	-0.07	0.1464	-0.5448	-0.6323	-0.7444	-0.325	-0.183	-0.2458	0.3251	-0.6216	-0.4835	-0.7839	-0.3209	-0.1161	-0.1572	-0.1787	-0.2716	-0.3892	-0.5442	-0.2785	-0.2414	-0.3395	-0.6145	-0.5431	-0.5809	-0.2748	-0.2828
29.5	-0.1334	-0.1168	0.1309	-0.1176	-0.6066	-0.6835	-0.514	-0.0995	-0.162	0.1056	-0.4944	-0.5644	-0.5786	-0.5553	-0.0785	-0.0748	0.1498	-0.5382	-0.6322	-0.7246	-0.3226	-0.1752	-0.2531	0.3072	-0.5993	-0.4915	-0.7577	-0.3199	-0.1157	-0.1508	-0.1884	-0.2716	-0.3919	-0.5322	-0.2601	-0.2482	-0.3436	-0.615	-0.536	-0.5881	-0.2714	-0.2854
29.55	-0.1374	-0.1184	0.1292	-0.1199	-0.6079	-0.6774	-0.5144	-0.1092	-0.18	0.0902	-0.4973	-0.5675	-0.5764	-0.5467	-0.0949	-0.0835	0.1268	-0.5415	-0.6221	-0.7154	-0.3209	-0.1859	-0.2537	0.3116	-0.6112	-0.4753	-0.7603	-0.3251	-0.1283	-0.1614	-0.1864	-0.2693	-0.3852	-0.5291	-0.2668	-0.2642	-0.3516	-0.614	-0.5381	-0.5768	-0.2729	-0.2936
29.6	-0.1392	-0.1193	0.123	-0.1331	-0.5934	-0.6803	-0.515	-0.1115	-0.1748	0.092	-0.4868	-0.5741	-0.5668	-0.5487	-0.0869	-0.0836	0.1312	-0.5367	-0.6305	-0.7224	-0.3266	-0.1823	-0.2631	0.3106	-0.6099	-0.4885	-0.7491	-0.3285	-0.1181	-0.1646	-0.1869	-0.2714	-0.3955	-0.525	-0.2613	-0.2574	-0.3572	-0.6252	-0.5423	-0.5813	-0.273	-0.2848
29.65	-0.1483	-0.1155	0.1221	-0.1276	-0.6085	-0.6872	-0.5144	-0.1099	-0.1704	0.0978	-0.5039	-0.5701	-0.5812	-0.553	-0.0985	-0.0805	0.139	-0.5451	-0.6306	-0.729	-0.32	-0.1847	-0.2591	0.3102	-0.6065	-0.4845	-0.7635	-0.3246	-0.1168	-0.167	-0.1868	-0.2826	-0.3882	-0.5253	-0.2571	-0.2523	-0.3475	-0.6235	-0.5451	-0.5895	-0.2811	-0.2828
29.7	-0.141	-0.0983	0.1479	-0.1459	-0.6278	-0.7108	-0.546	-0.0912	-0.1577	0.1158	-0.5104	-0.5775	-0.6073	-0.5666	-0.0729	-0.0706	0.1654	-0.5463	-0.638	-0.769	-0.3281	-0.1775	-0.2317	0.3267	-0.6148	-0.4935	-0.7982	-0.3243	-0.1102	-0.1386	-0.191	-0.2886	-0.4006	-0.5607	-0.2758	-0.2512	-0.3358	-0.6183	-0.5511	-0.6034	-0.2815	-0.2884
29.75	-0.1299	-0.1034	0.1475	-0.1479	-0.6282	-0.7019	-0.5387	-0.0977	-0.159	0.1155	-0.5127	-0.5831	-0.5979	-0.5807	-0.0792	-0.0701	0.1532	-0.5497	-0.6325	-0.766	-0.3203	-0.1783	-0.2371	0.3347	-0.6193	-0.4877	-0.7928	-0.3322	-0.1142	-0.1387	-0.19	-0.2848	-0.4002	-0.5573	-0.2715	-0.2622	-0.3402	-0.6229	-0.5623	-0.6069	-0.2831	-0.2919
29.8	-0.135	-0.1024	0.1428	-0.1272	-0.6231	-0.6951	-0.5315	-0.0957	-0.16	0.1124	-0.4979	-0.5674	-0.5956	-0.5666	-0.0757	-0.0631	0.1506	-0.5389	-0.6282	-0.744	-0.3211	-0.1746	-0.2429	0.3301	-0.6114	-0.4848	-0.7771	-0.3257	-0.1134	-0.1488	-0.1823	-0.2814	-0.3939	-0.5483	-0.267	-0.2496	-0.3401	-0.6183	-0.551	-0.5947	-0.2764	-0.2829
29.85	-0.1452	-0.1211	0.1332	-0.1351	-0.6209	-0.6886	-0.5277	-0.107	-0.1706	0.0963	-0.5069	-0.5669	-0.5867	-0.5614	-0.0945	-0.0763	0.1355	-0.5448	-0.6308	-0.7482	-0.3248	-0.1789	-0.2546	0.3099	-0.6172	-0.4904	-0.7743	-0.3173	-0.1189	-0.1542	-0.1922	-0.2835	-0.3887	-0.537	-0.2618	-0.2674	-0.3446	-0.6367	-0.5484	-0.5963	-0.282	-0.2836
29.9	-0.1403	-0.1171	0.1139	-0.1345	-0.5965	-0.6891	-0.5185	-0.1075	-0.1644	0.0891	-0.497	-0.5703	-0.5762	-0.5616	-0.0851	-0.0743	0.1302	-0.543	-0.6267	-0.7286	-0.3187	-0.1797	-0.2637	0.3069	-0.6108	-0.4898	-0.765	-0.3248	-0.1218	-0.1543	-0.1857	-0.2762	-0.3834	-0.5282	-0.2673	-0.2615	-0.3528	-0.6221	-0.5345	-0.5789	-0.2827	-0.2899
29.95	-0.1464	-0.1138	0.1244	-0.1262	-0.6031	-0.6817	-0.5255	-0.1039	-0.1788	0.0964	-0.4973	-0.575	-0.5846	-0.5603	-0.0865	-0.0786	0.1311	-0.5419	-0.6316	-0.7246	-0.3243	-0.1828	-0.2483	0.305	-0.6184	-0.4872	-0.7576	-0.3289	-0.1157	-0.1558	-0.1942	-0.2759	-0.3931	-0.5325	-0.2755	-0.2571	-0.3454	-0.6324	-0.5478	-0.587	-0.2743	-0.2879
30	-0.1368	-0.1016	0.1395	-0.123	-0.6251	-0.7027	-0.5434	-0.1026	-0.1527	0.1125	-0.5134	-0.5703	-0.6034	-0.5716	-0.0791	-0.067	0.1526	-0.5422	-0.6359	-0.7576	-0.3263	-0.1797	-0.2476	0.3318	-0.6121	-0.486	-0.7887	-0.3189	-0.111	-0.1491	-0.1861	-0.2831	-0.4	-0.5478	-0.2701	-0.2486	-0.3388	-0.6166	-0.5509	-0.6079	-0.2757	-0.2896
30.05	-0.1345	-0.107	0.1452	-0.141	-0.6343	-0.7226	-0.543	-0.0934	-0.1554	0.1215	-0.5197	-0.582	-0.6116	-0.5783	-0.0812	-0.0711	0.159	-0.5545	-0.6347	-0.7669	-0.3287	-0.1751	-0.2381	0.3348	-0.622	-0.5046	-0.809	-0.3251	-0.1148	-0.1443	-0.1813	-0.2873	-0.414	-0.5647	-0.2728	-0.256	-0.3393	-0.6261	-0.5583	-0.6069	-0.2843	-0.279
30.1	-0.1327	-0.1005	0.1439	-0.1331	-0.6316	-0.7034	-0.5424	-0.0988	-0.166	0.1191	-0.5089	-0.5684	-0.6037	-0.5729	-0.0825	-0.07	0.1544	-0.5371	-0.6362	-0.7546	-0.3224	-0.1892	-0.2348	0.3289	-0.614	-0.4926	-0.7901	-0.3186	-0.1202	-0.1343	-0.1898	-0.2772	-0.4118	-0.5469	-0.2677	-0.2449	-0.345	-0.6179	-0.555	-0.6028	-0.2888	-0.283
30.15	-0.1418	-0.1116	0.1328	-0.1395	-0.6133	-0.6992	-0.5315	-0.0935	-0.1581	0.1037	-0.498	-0.5695	-0.5878	-0.5643	-0.0776	-0.0743	0.1469	-0.5464	-0.6289	-0.738	-0.3254	-0.1747	-0.2521	0.3097	-0.6133	-0.4844	-0.7807	-0.3292	-0.1149	-0.1541	-0.1874	-0.2862	-0.3991	-0.5437	-0.2674	-0.258	-0.3528	-0.6219	-0.546	-0.5944	-0.2749	-0.2838
30.2	-0.1502	-0.1157	0.1326	-0.135	-0.6143	-0.6881	-0.5354	-0.1003	-0.1708	0.0961	-0.5067	-0.5763	-0.5918	-0.5574	-0.0848	-0.0828	0.1402	-0.5475	-0.6342	-0.7371	-0.3196	-0.1844	-0.2499	0.3215	-0.6189	-0.4828	-0.7714	-0.3173	-0.1193	-0.155	-0.1874	-0.2751	-0.4015	-0.5342	-0.2688	-0.2625	-0.348	-0.6297	-0.5408	-0.5883	-0.2665	-0.285
30.25	-0.1506	-0.1154	0.1188	-0.1345	-0.6103	-0.6904	-0.5183	-0.1097	-0.1716	0.1014	-0.4971	-0.5704	-0.5777	-0.5561	-0.0768	-0.0736	0.1413	-0.5353	-0.6275	-0.7316	-0.3309	-0.1801	-0.2619	0.3052	-0.6111	-0.4885	-0.7554	-0.3273	-0.1177	-0.1541	-0.1919	-0.2741	-0.3829	-0.531	-0.2623	-0.2568	-0.3527	-0.6301	-0.5409	-0.5815	-0.2703	-0.2965
30.3	-0.1383	-0.1134	0.1282	-0.1358	-0.6204	-0.6972	-0.5315	-0.103	-0.1722	0.0974	-0.5106	-0.574	-0.5832	-0.5601	-0.0874	-0.0776	0.1387	-0.5388	-0.6371	-0.7302	-0.3243	-0.1796	-0.256	0.3232	-0.6227	-0.4941	-0.7729	-0.3215	-0.1163	-0.1556	-0.1896	-0.2719	-0.3976	-0.5422	-0.2675	-0.2596	-0.3464	-0.6232	-0.5485	-0.5981	-0.2858	-0.2796
30.35	-0.1365	-0.1025	0.1492	-0.1439	-0.6279	-0.7112	-0.5494	-0.1051	-0.1576	0.12	-0.513	-0.5729	-0.6176	-0.5789	-0.0786	-0.0628	0.1569	-0.5502	-0.6266	-0.7664	-0.3335	-0.1878	-0.2344	0.3379	-0.6173	-0.4871	-0.8146	-0.3306	-0.1181	-0.1504	-0.1915	-0.2825	-0.4077	-0.5695	-0.2681	-0.2663	-0.3411	-0.6126	-0.5566	-0.609	-0.2788	-0.297
30.4	-0.1407	-0.1022	0.1518	-0.1369	-0.6326	-0.7159	-0.5417	-0.0952	-0.1596	0.123	-0.5199	-0.5801	-0.6174	-0.5807	-0.0792	-0.0644	0.1689	-0.5514	-0.6376	-0.7765	-0.322	-0.1795	-0.2314	0.34	-0.6185	-0.4899	-0.8039	-0.3198	-0.1127	-0.1349	-0.1831	-0.2841	-0.4128	-0.5644	-0.2664	-0.2588	-0.3305	-0.6215	-0.5578	-0.6068	-0.2803	-0.2813
30.45	-0.1425	-0.1046	0.1467	-0.1446	-0.6356	-0.7031	-0.5423	-0.097	-0.1586	0.1065	-0.5157	-0.5934	-0.6047	-0.5753	-0.0881	-0.061	0.1551	-0.5547	-0.644	-0.7688	-0.3246	-0.1817	-0.2429	0.3294	-0.6137	-0.4944	-0.7942	-0.329	-0.1211	-0.1488	-0.1864	-0.2873	-0.4089	-0.5514	-0.2686	-0.2605	-0.3411	-0.6253	-0.5497	-0.5954	-0.2833	-0.2844
30.5	-0.149	-0.1104	0.1293	-0.1503	-0.6208	-0.7101	-0.5349	-0.1073	-0.1622	0.0993	-0.5106	-0.575	-0.6016	-0.5667	-0.0845	-0.0705	0.1362	-0.5501	-0.6337	-0.7507	-0.3224	-0.185	-0.2551	0.3207	-0.6125	-0.4973	-0.7907	-0.3222	-0.1279	-0.1563	-0.1999	-0.2835	-0.4025	-0.5635	-0.2728	-0.2605	-0.3406	-0.6287	-0.5574	-0.6	-0.2794	-0.2897
30.55	-0.1433	-0.1135	0.1182	-0.1354	-0.6169	-0.7007	-0.5303	-0.1015	-0.1731	0.0895	-0.4999	-0.5833	-0.5938	-0.5602	-0.0875	-0.077	0.1331	-0.5442	-0.6343	-0.7326	-0.3219	-0.1912	-0.2596	0.3052	-0.6182	-0.492	-0.7827	-0.3162	-0.1166	-0.1619	-0.1827	-0.2828	-0.4012	-0.5411	-0.2655	-0.2663	-0.3539	-0.6221	-0.5375	-0.5966	-0.2818	-0.2915
30.6	-0.1386	-0.119	0.1317	-0.1359	-0.6174	-0.7021	-0.5344	-0.1071	-0.1714	0.1011	-0.5041	-0.5738	-0.5974	-0.5608	-0.0877	-0.0703	0.1443	-0.5508	-0.6402	-0.7481	-0.3302	-0.1844	-0.2603	0.3171	-0.6089	-0.4962	-0.773	-0.3235	-0.1227	-0.1609	-0.1917	-0.2763	-0.3923	-0.5448	-0.2714	-0.2584	-0.3447	-0.6203	-0.551	-0.595	-0.2793	-0.2976
30.65	-0.1381	-0.103	0.1477	-0.1515	-0.6381	-0.7072	-0.5445	-0.1039	-0.1684	0.1129	-0.5188	-0.5713	-0.6098	-0.5902	-0.088	-0.0754	0.1566	-0.5549	-0.6432	-0.765	-0.3312	-0.183	-0.2504	0.3374	-0.6245	-0.4938	-0.8067	-0.328	-0.1207	-0.1471	-0.1913	-0.3004	-0.41	-0.5607	-0.2816	-0.2601	-0.3464	-0.6231	-0.5597	-0.6193	-0.2806	-0.2929
30.7	-0.1382	-0.106	0.1445	-0.1467	-0.6318	-0.7231	-0.5572	-0.106	-0.1599	0.1118	-0.5228	-0.5821	-0.6181	-0.5921	-0.0834	-0.0689	0.1666	-0.5521	-0.6353	-0.7823	-0.3324	-0.1738	-0.2371	0.3273	-0.6272	-0.4984	-0.8012	-0.3301	-0.1134	-0.1533	-0.1869	-0.2905	-0.4144	-0.5651	-0.2806	-0.2589	-0.347	-0.6304	-0.5687	-0.6201	-0.2892	-0.2929
30.75	-0.1402	-0.1159	0.1447	-0.1453	-0.619	-0.7049	-0.5419	-0.1061	-0.1583	0.1088	-0.5087	-0.5777	-0.6054	-0.5705	-0.0869	-0.0758	0.1543	-0.5503	-0.6389	-0.753	-0.3389	-0.1931	-0.2546	0.3241	-0.6209	-0.4932	-0.7986	-0.3298	-0.1248	-0.1483	-0.1873	-0.2807	-0.4005	-0.548	-0.2681	-0.267	-0.3447	-0.628	-0.5468	-0.605	-0.2729	-0.2925
30.8	-0.1554	-0.1157	0.1274	-0.1307	-0.6242	-0.693	-0.5353	-0.1203	-0.1714	0.0923	-0.5026	-0.5737	-0.593	-0.5693	-0.0933	-0.0959	0.1365	-0.5386	-0.6355	-0.7455	-0.3246	-0.1965	-0.2621	0.3238	-0.6126	-0.4938	-0.7703	-0.3285	-0.1198	-0.1651	-0.1893	-0.2775	-0.4023	-0.5347	-0.2626	-0.2709	-0.3573	-0.6314	-0.5386	-0.6029	-0.2877	-0.2887
30.85	-0.1492	-0.1272	0.1174	-0.1423	-0.6079	-0.682	-0.5195	-0.1172	-0.1875	0.0898	-0.4978	-0.5781	-0.5861	-0.556	-0.092	-0.0936	0.1282	-0.5414	-0.6391	-0.7257	-0.3309	-0.1851	-0.2787	0.2941	-0.6134	-0.4841	-0.7611	-0.3284	-0.1294	-0.1741	-0.1889	-0.2838	-0.3969	-0.5358	-0.2594	-0.2679	-0.3586	-0.6416	-0.5379	-0.583	-0.281	-0.2964
30.9	-0.1479	-0.1383	0.1055	-0.1358	-0.6047	-0.6816	-0.5178	-0.111	-0.189	0.0811	-0.4954	-0.5746	-0.5729	-0.5566	-0.0956	-0.0923	0.1184	-0.5382	-0.6326	-0.714	-0.342	-0.1893	-0.2781	0.2936	-0.6042	-0.4901	-0.7621	-0.3266	-0.1266	-0.1797	-0.2018	-0.2759	-0.3882	-0.5246	-0.2722	-0.27	-0.3652	-0.6382	-0.5443	-0.5894	-0.2826	-0.2902
30.95	-0.1529	-0.1359	0.1086	-0.1337	-0.6116	-0.6817	-0.5265	-0.1143	-0.1924	0.0832	-0.4933	-0.5772	-0.5747	-0.5644	-0.0943	-0.0997	0.1154	-0.5404	-0.6375	-0.7257	-0.3297	-0.1969	-0.2721	0.3026	-0.6158	-0.4933	-0.7595	-0.3378	-0.1331	-0.166	-0.1997	-0.273	-0.3902	-0.5358	-0.2749	-0.2721	-0.3593	-0.6403	-0.5429	-0.5884	-0.2842	-0.2985
31	-0.1447	-0.1239	0.1374	-0.1504	-0.6371	-0.7078	-0.5488	-0.1056	-0.1651	0.1005	-0.5207	-0.5871	-0.6071	-0.5764	-0.0814	-0.0839	0.1543	-0.5488	-0.6406	-0.7491	-0.331	-0.1836	-0.2478	0.3255	-0.6203	-0.4944	-0.8033	-0.3309	-0.126	-0.1593	-0.1792	-0.2902	-0.4025	-0.5554	-0.2724	-0.2608	-0.3552	-0.6209	-0.5561	-0.6088	-0.2814	-0.289
31.05	-0.1448	-0.1054	0.1428	-0.1487	-0.6316	-0.7183	-0.5487	-0.1028	-0.1496	0.1144	-0.5141	-0.5844	-0.6131	-0.5788	-0.0815	-0.064	0.1477	-0.5469	-0.6309	-0.7728	-0.3373	-0.1815	-0.2431	0.3408	-0.6232	-0.4955	-0.807	-0.338	-0.1204	-0.1501	-0.1834	-0.2928	-0.4053	-0.5592	-0.2717	-0.2596	-0.3356	-0.6085	-0.56	-0.6209	-0.2852	-0.2976
31.1	-0.1508	-0.1137	0.1346	-0.1556	-0.6353	-0.7053	-0.5381	-0.1064	-0.1637	0.0964	-0.5158	-0.5881	-0.6014	-0.5819	-0.0939	-0.0868	0.1389	-0.5556	-0.6371	-0.7534	-0.3287	-0.1864	-0.2502	0.3127	-0.6241	-0.4975	-0.7859	-0.3239	-0.1194	-0.1602	-0.1986	-0.2925	-0.4184	-0.5528	-0.2729	-0.2615	-0.3529	-0.6238	-0.5614	-0.5973	-0.2789	-0.2937
31.15	-0.1537	-0.1232	0.121	-0.142	-0.6302	-0.702	-0.5395	-0.1114	-0.1726	0.0919	-0.5107	-0.5813	-0.5943	-0.5656	-0.087	-0.0785	0.1352	-0.5448	-0.6358	-0.7412	-0.3302	-0.1808	-0.2672	0.3154	-0.6158	-0.4987	-0.7777	-0.3354	-0.1315	-0.162	-0.1914	-0.2952	-0.3967	-0.5381	-0.2835	-0.2662	-0.3518	-0.6244	-0.5505	-0.5992	-0.294	-0.2915
31.2	-0.1486	-0.1235	0.1198	-0.1423	-0.6186	-0.6825	-0.5305	-0.1138	-0.1816	0.0848	-0.4985	-0.5795	-0.5782	-0.5487	-0.096	-0.0856	0.1279	-0.5418	-0.6381	-0.7335	-0.3276	-0.1909	-0.2633	0.2973	-0.6112	-0.4926	-0.7671	-0.3293	-0.1304	-0.1677	-0.193	-0.2802	-0.3959	-0.5319	-0.2657	-0.2689	-0.3633	-0.6302	-0.5465	-0.6026	-0.2814	-0.2888
31.25	-0.1489	-0.1268	0.1194	-0.1499	-0.6091	-0.6832	-0.5227	-0.1132	-0.1806	0.0797	-0.5064	-0.582	-0.5854	-0.5564	-0.0977	-0.0925	0.124	-0.547	-0.6342	-0.7291	-0.3249	-0.1974	-0.2715	0.3056	-0.6183	-0.4994	-0.7637	-0.3247	-0.1181	-0.1742	-0.1959	-0.273	-0.3943	-0.5389	-0.2634	-0.2627	-0.3593	-0.628	-0.5422	-0.59	-0.2776	-0.29
31.3	-0.1508	-0.1189	0.1104	-0.1401	-0.6199	-0.7003	-0.5336	-0.1103	-0.1771	0.0871	-0.5134	-0.5841	-0.5901	-0.5628	-0.1012	-0.084	0.1234	-0.5459	-0.6303	-0.7378	-0.3289	-0.1898	-0.263	0.3042	-0.6239	-0.4937	-0.7779	-0.3341	-0.127	-0.1639	-0.194	-0.2865	-0.4023	-0.5419	-0.2677	-0.2637	-0.3556	-0.6286	-0.5604	-0.5925	-0.2771	-0.2987
31.35	-0.1375	-0.0971	0.1422	-0.1499	-0.6484	-0.7184	-0.5548	-0.1049	-0.1599	0.1173	-0.5253	-0.582	-0.6211	-0.5883	-0.0806	-0.0725	0.1595	-0.5624	-0.6442	-0.7727	-0.3406	-0.185	-0.2449	0.3272	-0.616	-0.4993	-0.8182	-0.342	-0.1115	-0.1508	-0.1876	-0.2969	-0.4207	-0.5698	-0.2858	-0.2527	-0.3516	-0.6236	-0.5728	-0.6104	-0.2844	-0.3035
31.4	-0.1482	-0.1086	0.141	-0.1486	-0.644	-0.7247	-0.5595	-0.1038	-0.1662	0.1068	-0.535	-0.5934	-0.6123	-0.5905	-0.0861	-0.0809	0.1482	-0.5598	-0.6465	-0.7716	-0.3344	-0.1873	-0.2452	0.3182	-0.6304	-0.5046	-0.804	-0.3351	-0.1235	-0.1488	-0.2	-0.3019	-0.4101	-0.5709	-0.2821	-0.2644	-0.3441	-0.6243	-0.5638	-0.6207	-0.2961	-0.3003
31.45	-0.1405	-0.1211	0.1328	-0.1503	-0.6377	-0.7103	-0.5421	-0.1072	-0.1816	0.0957	-0.5199	-0.5941	-0.6016	-0.5782	-0.0858	-0.0821	0.1503	-0.5509	-0.6489	-0.7594	-0.3351	-0.1851	-0.259	0.3235	-0.6244	-0.5023	-0.7937	-0.3347	-0.1288	-0.1548	-0.1974	-0.299	-0.4114	-0.5574	-0.2774	-0.2663	-0.3597	-0.6245	-0.5574	-0.6115	-0.2799	-0.2873
31.5	-0.1517	-0.1179	0.1185	-0.138	-0.626	-0.6944	-0.5308	-0.1252	-0.1713	0.0907	-0.5076	-0.5727	-0.5999	-0.5683	-0.0924	-0.0834	0.1288	-0.5513	-0.6418	-0.7549	-0.3402	-0.1882	-0.2632	0.3042	-0.6112	-0.5072	-0.7852	-0.3339	-0.1352	-0.162	-0.1938	-0.2908	-0.4043	-0.5465	-0.2751	-0.2706	-0.3529	-0.6459	-0.5567	-0.5942	-0.296	-0.2982
31.55	-0.1548	-0.1289	0.1132	-0.1448	-0.6272	-0.6914	-0.5299	-0.1061	-0.1758	0.0881	-0.5083	-0.5769	-0.5958	-0.5651	-0.0964	-0.0856	0.1241	-0.5459	-0.6401	-0.7438	-0.3302	-0.1903	-0.276	0.3026	-0.6268	-0.488	-0.7763	-0.3236	-0.1219	-0.1643	-0.2029	-0.2871	-0.403	-0.5428	-0.279	-0.2731	-0.3501	-0.6345	-0.5475	-0.6048	-0.2824	-0.3024
31.6	-0.1464	-0.125	0.1187	-0.1505	-0.6186	-0.6965	-0.5375	-0.113	-0.1738	0.0847	-0.504	-0.5827	-0.5972	-0.5646	-0.0983	-0.0851	0.1213	-0.5475	-0.6337	-0.7463	-0.3319	-0.1999	-0.2743	0.2964	-0.6147	-0.492	-0.7765	-0.3251	-0.1245	-0.1653	-0.1972	-0.2806	-0.4082	-0.5448	-0.2684	-0.2642	-0.3587	-0.6358	-0.5536	-0.6024	-0.2842	-0.2948
31.65	-0.1455	-0.1148	0.152	-0.1478	-0.6368	-0.7244	-0.5691	-0.1008	-0.1586	0.1098	-0.5165	-0.5861	-0.6226	-0.5826	-0.0851	-0.0809	0.1508	-0.5501	-0.6445	-0.7714	-0.3335	-0.1815	-0.2484	0.3243	-0.6265	-0.5009	-0.8136	-0.3444	-0.1238	-0.1447	-0.1945	-0.2925	-0.4174	-0.5726	-0.2805	-0.2626	-0.3413	-0.6253	-0.5584	-0.6052	-0.3003	-0.3035
31.7	-0.1445	-0.1118	0.1475	-0.1684	-0.6526	-0.7305	-0.5616	-0.108	-0.1692	0.1107	-0.5361	-0.5897	-0.618	-0.5949	-0.0869	-0.0726	0.1532	-0.5577	-0.6402	-0.7865	-0.341	-0.1862	-0.2354	0.3307	-0.6278	-0.5116	-0.8241	-0.3309	-0.1267	-0.146	-0.2018	-0.299	-0.4086	-0.5805	-0.2827	-0.2643	-0.3586	-0.6178	-0.5641	-0.6334	-0.2948	-0.2992
31.75	-0.1431	-0.1174	0.1386	-0.1446	-0.6371	-0.7288	-0.5603	-0.1045	-0.1637	0.1076	-0.5207	-0.5922	-0.6133	-0.5905	-0.0742	-0.068	0.1477	-0.5477	-0.6382	-0.7788	-0.3418	-0.1839	-0.2493	0.3206	-0.6222	-0.5016	-0.8175	-0.3379	-0.1233	-0.1582	-0.1995	-0.2898	-0.4077	-0.5744	-0.2832	-0.2604	-0.3411	-0.6337	-0.5586	-0.6232	-0.294	-0.3046
31.8	-0.1488	-0.12	0.1164	-0.1556	-0.6316	-0.7125	-0.5442	-0.1105	-0.1815	0.0935	-0.5274	-0.5838	-0.6059	-0.5854	-0.0917	-0.0828	0.1421	-0.5579	-0.6456	-0.7574	-0.3299	-0.1983	-0.2612	0.3133	-0.6268	-0.5036	-0.7905	-0.3354	-0.1245	-0.152	-0.195	-0.2971	-0.4055	-0.563	-0.2733	-0.271	-0.3528	-0.6308	-0.5677	-0.6181	-0.2791	-0.2977
31.85	-0.1506	-0.121	0.1252	-0.1435	-0.6357	-0.7034	-0.5394	-0.1157	-0.1865	0.09	-0.5088	-0.5808	-0.5985	-0.566	-0.0966	-0.0837	0.1362	-0.5609	-0.642	-0.7553	-0.3291	-0.1977	-0.2678	0.3155	-0.6131	-0.4959	-0.7888	-0.3329	-0.124	-0.1607	-0.202	-0.2911	-0.4078	-0.552	-0.2855	-0.2681	-0.3592	-0.6297	-0.5515	-0.6137	-0.2891	-0.3037
31.9	-0.1529	-0.1265	0.1158	-0.1536	-0.6254	-0.7013	-0.5362	-0.1173	-0.1874	0.0799	-0.5146	-0.5853	-0.5917	-0.5676	-0.1014	-0.0955	0.123	-0.5435	-0.6382	-0.7476	-0.3392	-0.1981	-0.2772	0.301	-0.6212	-0.4938	-0.7816	-0.3398	-0.1339	-0.1669	-0.1932	-0.284	-0.3996	-0.5398	-0.2786	-0.2782	-0.3696	-0.638	-0.5547	-0.6018	-0.2818	-0.2957
31.95	-0.1515	-0.1261	0.1273	-0.1526	-0.6363	-0.7091	-0.5426	-0.1199	-0.1759	0.0908	-0.5175	-0.591	-0.6056	-0.5736	-0.102	-0.0928	0.1422	-0.5506	-0.6448	-0.7545	-0.3366	-0.1956	-0.2681	0.3162	-0.6277	-0.5041	-0.7897	-0.3306	-0.1351	-0.1641	-0.1963	-0.285	-0.4031	-0.5469	-0.284	-0.276	-0.359	-0.6283	-0.5576	-0.6015	-0.2811	-0.2986
32	-0.1506	-0.1103	0.1393	-0.1598	-0.6534	-0.7351	-0.5618	-0.1068	-0.165	0.1117	-0.5333	-0.5962	-0.6231	-0.5891	-0.0889	-0.0727	0.1548	-0.5613	-0.6481	-0.7883	-0.3416	-0.1893	-0.2509	0.3225	-0.617	-0.5162	-0.8264	-0.3399	-0.125	-0.1508	-0.195	-0.3105	-0.425	-0.5736	-0.2908	-0.2657	-0.3547	-0.6281	-0.5769	-0.6155	-0.2846	-0.2944
32.05	-0.1452	-0.1105	0.1439	-0.1636	-0.6484	-0.7299	-0.5642	-0.1097	-0.1633	0.1193	-0.5335	-0.5944	-0.6295	-0.5982	-0.0871	-0.0739	0.1647	-0.5624	-0.6466	-0.7974	-0.3398	-0.1918	-0.2398	0.3248	-0.6364	-0.5098	-0.8346	-0.3374	-0.1253	-0.1469	-0.1937	-0.3057	-0.4299	-0.581	-0.2808	-0.268	-0.3518	-0.6257	-0.5792	-0.6269	-0.2982	-0.2974
32.1	-0.1528	-0.1161	0.1335	-0.1601	-0.6458	-0.7243	-0.5556	-0.1061	-0.1646	0.1119	-0.5254	-0.5781	-0.6268	-0.5902	-0.0894	-0.0734	0.1446	-0.5533	-0.6438	-0.7816	-0.3337	-0.1941	-0.2494	0.3286	-0.625	-0.5018	-0.8206	-0.3389	-0.1342	-0.156	-0.1863	-0.3066	-0.4197	-0.5603	-0.2854	-0.2656	-0.3518	-0.6258	-0.5691	-0.6153	-0.2969	-0.3047
32.15	-0.1618	-0.1215	0.1227	-0.1424	-0.6383	-0.7089	-0.5491	-0.1115	-0.1803	0.0915	-0.5178	-0.598	-0.6033	-0.5792	-0.1031	-0.083	0.1229	-0.5545	-0.6459	-0.7533	-0.3411	-0.1975	-0.2626	0.3025	-0.6293	-0.5061	-0.7992	-0.3463	-0.1364	-0.1582	-0.2036	-0.3017	-0.4248	-0.5648	-0.2802	-0.2652	-0.3624	-0.6375	-0.5637	-0.6185	-0.2967	-0.299
32.2	-0.1528	-0.1307	0.1136	-0.1476	-0.628	-0.7043	-0.5343	-0.1128	-0.1846	0.0831	-0.5128	-0.5794	-0.61	-0.5758	-0.0949	-0.0919	0.1256	-0.5604	-0.6509	-0.7543	-0.335	-0.1936	-0.2659	0.3174	-0.6368	-0.5019	-0.7898	-0.3359	-0.1323	-0.1699	-0.2018	-0.2922	-0.4076	-0.5464	-0.2769	-0.2745	-0.3572	-0.6368	-0.5589	-0.6082	-0.2831	-0.3088
32.25	-0.1462	-0.1274	0.1172	-0.1545	-0.6389	-0.7128	-0.5517	-0.1195	-0.1831	0.0899	-0.5214	-0.595	-0.6053	-0.5783	-0.0978	-0.0918	0.135	-0.5564	-0.6542	-0.7565	-0.3459	-0.1933	-0.2676	0.3063	-0.6293	-0.5039	-0.7958	-0.3388	-0.14	-0.175	-0.2038	-0.3008	-0.4122	-0.5518	-0.2788	-0.2768	-0.3542	-0.6316	-0.5669	-0.6031	-0.286	-0.2977
32.3	-0.1485	-0.1147	0.1397	-0.1563	-0.6509	-0.7356	-0.5615	-0.1092	-0.1741	0.1108	-0.537	-0.5891	-0.6322	-0.5871	-0.1002	-0.0747	0.1487	-0.5657	-0.6557	-0.7934	-0.3456	-0.19	-0.2474	0.3261	-0.6209	-0.4953	-0.8228	-0.3419	-0.1305	-0.1565	-0.1971	-0.2971	-0.4218	-0.5775	-0.2894	-0.2639	-0.3451	-0.6366	-0.5653	-0.6235	-0.2942	-0.3109
32.35	-0.1534	-0.1139	0.147	-0.1561	-0.6467	-0.7327	-0.5647	-0.1057	-0.1646	0.1147	-0.5327	-0.5976	-0.6326	-0.591	-0.0801	-0.0665	0.1572	-0.5735	-0.6474	-0.7958	-0.3394	-0.1962	-0.2411	0.3297	-0.6297	-0.5059	-0.832	-0.3406	-0.1267	-0.1411	-0.1961	-0.3077	-0.4207	-0.5855	-0.2898	-0.2688	-0.349	-0.6256	-0.5708	-0.6234	-0.2982	-0.2941
32.4	-0.1525	-0.1238	0.1278	-0.1554	-0.64	-0.7187	-0.5532	-0.1115	-0.1701	0.0999	-0.5218	-0.5955	-0.6255	-0.5818	-0.098	-0.0838	0.1353	-0.5624	-0.6421	-0.7842	-0.3403	-0.1892	-0.2541	0.3136	-0.6318	-0.5123	-0.8086	-0.3372	-0.1358	-0.1653	-0.206	-0.298	-0.4212	-0.5647	-0.2747	-0.2719	-0.3609	-0.6331	-0.5657	-0.6203	-0.2957	-0.2926
32.45	-0.1525	-0.1313	0.114	-0.1564	-0.6295	-0.7056	-0.5461	-0.1274	-0.1821	0.0805	-0.5281	-0.5981	-0.6023	-0.5804	-0.0999	-0.0917	0.1298	-0.5594	-0.6511	-0.7469	-0.344	-0.1964	-0.2755	0.2931	-0.6242	-0.4997	-0.7846	-0.3356	-0.1361	-0.1658	-0.1973	-0.2937	-0.404	-0.5535	-0.2703	-0.2707	-0.3607	-0.6412	-0.5693	-0.6062	-0.2883	-0.3033
32.5	-0.1627	-0.1357	0.1061	-0.1411	-0.6169	-0.6963	-0.5333	-0.1233	-0.1857	0.0687	-0.5103	-0.5887	-0.5921	-0.5753	-0.0966	-0.0943	0.1128	-0.5494	-0.6409	-0.7306	-0.3307	-0.1977	-0.2817	0.2792	-0.6133	-0.4942	-0.779	-0.3389	-0.1307	-0.1794	-0.2062	-0.2899	-0.4034	-0.5489	-0.2836	-0.2702	-0.3626	-0.6543	-0.5609	-0.6023	-0.2898	-0.3079
32.55	-0.1711	-0.1388	0.1033	-0.1519	-0.6144	-0.6882	-0.5349	-0.1208	-0.1919	0.0741	-0.5042	-0.586	-0.583	-0.5586	-0.0981	-0.1092	0.1179	-0.557	-0.6426	-0.7352	-0.3422	-0.2008	-0.2909	0.2847	-0.6234	-0.4914	-0.7633	-0.344	-0.1456	-0.1879	-0.2042	-0.2891	-0.4036	-0.5358	-0.2799	-0.2736	-0.3667	-0.6438	-0.551	-0.5985	-0.2908	-0.3057
32.6	-0.1608	-0.1355	0.0985	-0.1443	-0.6285	-0.6979	-0.5323	-0.1248	-0.1935	0.0718	-0.5112	-0.5886	-0.5908	-0.5708	-0.1066	-0.1011	0.1124	-0.554	-0.6432	-0.7377	-0.3475	-0.1961	-0.2782	0.2742	-0.6211	-0.5004	-0.7723	-0.3381	-0.1423	-0.173	-0.2025	-0.2908	-0.4056	-0.5398	-0.2689	-0.2781	-0.3661	-0.6438	-0.5576	-0.6044	-0.2982	-0.2963
32.65	-0.1433	-0.1273	0.1297	-0.1436	-0.6412	-0.7174	-0.5587	-0.1183	-0.1692	0.0963	-0.5303	-0.5892	-0.6078	-0.5819	-0.0937	-0.084	0.1357	-0.5501	-0.6452	-0.7674	-0.3407	-0.1968	-0.2609	0.3106	-0.6283	-0.5033	-0.8044	-0.3379	-0.1284	-0.162	-0.2024	-0.2962	-0.4049	-0.5617	-0.2777	-0.2734	-0.3464	-0.6276	-0.5626	-0.617	-0.2933	-0.3079
32.7	-0.1476	-0.1158	0.1237	-0.1519	-0.646	-0.7238	-0.5473	-0.1113	-0.1782	0.099	-0.5388	-0.5935	-0.618	-0.583	-0.0943	-0.081	0.1338	-0.5629	-0.6509	-0.7702	-0.3444	-0.2009	-0.2604	0.3049	-0.6357	-0.5043	-0.811	-0.338	-0.1314	-0.1569	-0.2082	-0.2991	-0.422	-0.5635	-0.2799	-0.2697	-0.358	-0.6347	-0.5655	-0.6145	-0.2967	-0.3056
32.75	-0.1595	-0.1205	0.1176	-0.1535	-0.635	-0.7043	-0.5452	-0.1182	-0.1833	0.0892	-0.5252	-0.5863	-0.6109	-0.5818	-0.1018	-0.0967	0.1276	-0.5513	-0.6553	-0.7669	-0.3395	-0.2052	-0.2678	0.3143	-0.625	-0.5079	-0.7988	-0.3409	-0.1363	-0.1747	-0.2062	-0.2887	-0.4052	-0.5568	-0.2757	-0.278	-0.3578	-0.6336	-0.564	-0.6178	-0.2939	-0.2904
32.8	-0.1603	-0.1374	0.1004	-0.1572	-0.6337	-0.702	-0.5414	-0.117	-0.1862	0.0762	-0.5166	-0.5976	-0.5962	-0.5768	-0.0981	-0.0935	0.1168	-0.5582	-0.6481	-0.7561	-0.3406	-0.1932	-0.2691	0.2952	-0.6299	-0.5015	-0.7977	-0.3517	-0.1316	-0.1748	-0.2097	-0.2976	-0.4098	-0.5524	-0.2843	-0.2795	-0.3663	-0.6388	-0.5636	-0.6072	-0.2966	-0.3106
32.85	-0.1595	-0.1455	0.1023	-0.1544	-0.6258	-0.6965	-0.5314	-0.1275	-0.1851	0.0641	-0.5163	-0.5917	-0.5945	-0.565	-0.0966	-0.1033	0.1014	-0.5572	-0.646	-0.7496	-0.3276	-0.1973	-0.2764	0.2915	-0.6271	-0.5037	-0.7716	-0.3423	-0.1303	-0.175	-0.1988	-0.2815	-0.4136	-0.5417	-0.2793	-0.2818	-0.3693	-0.6449	-0.5508	-0.606	-0.2866	-0.3009
32.9	-0.1682	-0.1328	0.0948	-0.1487	-0.6209	-0.707	-0.5348	-0.1295	-0.1939	0.0619	-0.5058	-0.5867	-0.5939	-0.561	-0.1091	-0.1	0.1114	-0.551	-0.6515	-0.7527	-0.3417	-0.2099	-0.2727	0.2833	-0.6172	-0.4979	-0.7758	-0.3353	-0.138	-0.1839	-0.2134	-0.2857	-0.4051	-0.5436	-0.2705	-0.2842	-0.3765	-0.6524	-0.5538	-0.6013	-0.2879	-0.2991
32.95	-0.1493	-0.1294	0.1181	-0.1612	-0.6457	-0.7134	-0.5569	-0.1212	-0.1794	0.0879	-0.5285	-0.598	-0.6109	-0.5846	-0.1005	-0.092	0.1298	-0.5652	-0.6496	-0.7634	-0.3479	-0.1902	-0.2552	0.3118	-0.6303	-0.5008	-0.8026	-0.3517	-0.1257	-0.1695	-0.2029	-0.3046	-0.4242	-0.5593	-0.2826	-0.2639	-0.3568	-0.6377	-0.5677	-0.619	-0.297	-0.3152
33	-0.1508	-0.1198	0.1321	-0.1626	-0.6489	-0.7285	-0.5565	-0.1153	-0.171	0.1025	-0.5286	-0.5854	-0.6213	-0.5942	-0.0899	-0.0791	0.1326	-0.5597	-0.6492	-0.7814	-0.3404	-0.1919	-0.2484	0.3146	-0.6269	-0.5009	-0.8206	-0.3439	-0.1324	-0.1591	-0.2002	-0.304	-0.4195	-0.5673	-0.2821	-0.2571	-0.3459	-0.6286	-0.5742	-0.6225	-0.2904	-0.2972
33.05	-0.1512	-0.1257	0.1215	-0.1587	-0.6384	-0.7139	-0.553	-0.1153	-0.1739	0.0955	-0.5289	-0.5873	-0.6181	-0.5897	-0.0966	-0.0842	0.1406	-0.5617	-0.6548	-0.7675	-0.3416	-0.1878	-0.2553	0.3157	-0.6317	-0.5023	-0.8066	-0.3433	-0.1321	-0.1622	-0.203	-0.2938	-0.426	-0.5699	-0.2841	-0.2711	-0.3491	-0.6298	-0.5696	-0.6215	-0.2936	-0.299
33.1	-0.1533	-0.1358	0.1144	-0.1525	-0.6353	-0.7097	-0.5445	-0.1191	-0.1898	0.092	-0.5171	-0.5933	-0.6104	-0.576	-0.1009	-0.0952	0.1291	-0.5558	-0.6506	-0.7578	-0.3358	-0.2014	-0.2619	0.2925	-0.6228	-0.5083	-0.8043	-0.3468	-0.1432	-0.1721	-0.2066	-0.3	-0.4121	-0.5619	-0.2828	-0.2851	-0.3621	-0.6415	-0.5572	-0.6118	-0.2918	-0.3064
33.15	-0.1687	-0.1424	0.1037	-0.1508	-0.6227	-0.7049	-0.5391	-0.1281	-0.1877	0.0708	-0.5167	-0.5833	-0.6027	-0.5741	-0.1094	-0.1022	0.1234	-0.5488	-0.6435	-0.7495	-0.3441	-0.2047	-0.2741	0.2933	-0.6262	-0.5081	-0.786	-0.3409	-0.138	-0.1699	-0.2072	-0.2867	-0.4048	-0.5451	-0.2766	-0.287	-0.3652	-0.6361	-0.5641	-0.6068	-0.2915	-0.3106
33.2	-0.1627	-0.1446	0.1015	-0.1537	-0.621	-0.7009	-0.5363	-0.1314	-0.1907	0.0741	-0.5143	-0.5936	-0.5924	-0.5765	-0.1089	-0.1077	0.1129	-0.5593	-0.6457	-0.7415	-0.338	-0.2057	-0.2829	0.2961	-0.6113	-0.4962	-0.7832	-0.3473	-0.137	-0.1735	-0.2061	-0.2872	-0.3988	-0.5487	-0.2769	-0.2794	-0.3655	-0.6356	-0.5574	-0.6091	-0.2979	-0.3022
33.25	-0.1617	-0.1276	0.1087	-0.159	-0.6317	-0.7114	-0.5342	-0.1191	-0.1778	0.0793	-0.5273	-0.5867	-0.6062	-0.5816	-0.1066	-0.0871	0.1217	-0.5632	-0.649	-0.7557	-0.3321	-0.1998	-0.275	0.2958	-0.6351	-0.5083	-0.7886	-0.3446	-0.1359	-0.1748	-0.2052	-0.2984	-0.4179	-0.5481	-0.2768	-0.2751	-0.3631	-0.646	-0.5674	-0.6076	-0.2853	-0.3039
33.3	-0.1467	-0.1132	0.1283	-0.1538	-0.6507	-0.7287	-0.5634	-0.117	-0.1759	0.0987	-0.5395	-0.589	-0.6212	-0.6042	-0.0884	-0.0813	0.1342	-0.5676	-0.6449	-0.777	-0.3536	-0.1922	-0.2595	0.3185	-0.6368	-0.5036	-0.8251	-0.3482	-0.1279	-0.1553	-0.1963	-0.2985	-0.4149	-0.5748	-0.282	-0.2712	-0.355	-0.6364	-0.5713	-0.6238	-0.2937	-0.309
33.35	-0.1515	-0.1183	0.1273	-0.1667	-0.6561	-0.7313	-0.5548	-0.1181	-0.1749	0.1044	-0.5411	-0.6024	-0.6295	-0.5942	-0.0949	-0.0795	0.145	-0.5713	-0.6515	-0.8008	-0.3477	-0.1896	-0.2514	0.3184	-0.6322	-0.5118	-0.8225	-0.343	-0.1399	-0.1584	-0.1992	-0.3097	-0.4285	-0.5792	-0.2868	-0.2739	-0.3551	-0.6386	-0.5823	-0.6209	-0.3015	-0.3119
33.4	-0.1524	-0.1237	0.1162	-0.1627	-0.6524	-0.7306	-0.5666	-0.1288	-0.1868	0.0944	-0.5333	-0.5898	-0.6185	-0.5786	-0.1007	-0.0903	0.1303	-0.5646	-0.6514	-0.7821	-0.3532	-0.2002	-0.2693	0.305	-0.6387	-0.5083	-0.8211	-0.3472	-0.1331	-0.1723	-0.2028	-0.2995	-0.4236	-0.5691	-0.2814	-0.272	-0.362	-0.6411	-0.5697	-0.623	-0.3	-0.3069
33.45	-0.1553	-0.129	0.1197	-0.1501	-0.6384	-0.7155	-0.5461	-0.1206	-0.1799	0.0828	-0.5257	-0.5884	-0.6055	-0.5911	-0.0982	-0.0909	0.1252	-0.5602	-0.6541	-0.7603	-0.3427	-0.2048	-0.2719	0.2944	-0.6282	-0.5118	-0.7963	-0.3361	-0.1395	-0.1702	-0.2052	-0.302	-0.41	-0.5593	-0.2784	-0.2814	-0.3621	-0.6399	-0.5657	-0.6181	-0.2904	-0.3043
33.5	-0.1629	-0.1404	0.1117	-0.1551	-0.6252	-0.7044	-0.5461	-0.1229	-0.1961	0.0694	-0.5225	-0.5911	-0.6033	-0.5785	-0.1039	-0.1021	0.113	-0.5615	-0.6413	-0.7539	-0.3383	-0.2003	-0.2823	0.2966	-0.6297	-0.499	-0.7936	-0.3472	-0.1334	-0.1727	-0.1998	-0.2963	-0.4097	-0.5474	-0.2744	-0.2807	-0.3693	-0.6409	-0.5604	-0.5993	-0.2977	-0.3086
33.55	-0.1606	-0.143	0.1093	-0.1531	-0.6294	-0.7079	-0.5393	-0.1229	-0.1969	0.0734	-0.5273	-0.5951	-0.5964	-0.5876	-0.1047	-0.0976	0.1192	-0.5539	-0.6497	-0.7614	-0.3346	-0.1959	-0.2765	0.2903	-0.621	-0.5044	-0.7957	-0.3302	-0.137	-0.1743	-0.2114	-0.2887	-0.41	-0.5563	-0.2724	-0.2826	-0.3683	-0.6483	-0.5587	-0.6141	-0.2947	-0.3048
33.6	-0.1626	-0.142	0.1112	-0.159	-0.6476	-0.7144	-0.5502	-0.1212	-0.1809	0.0833	-0.5256	-0.597	-0.6133	-0.5813	-0.102	-0.0953	0.1224	-0.5579	-0.6528	-0.7664	-0.3467	-0.2002	-0.2752	0.3002	-0.6318	-0.5048	-0.8018	-0.34	-0.1388	-0.1736	-0.2129	-0.2979	-0.4232	-0.5615	-0.2828	-0.2795	-0.3618	-0.6356	-0.5729	-0.6268	-0.2887	-0.3031
33.65	-0.1508	-0.1182	0.136	-0.1653	-0.6538	-0.7321	-0.5707	-0.1117	-0.1754	0.1124	-0.54	-0.5999	-0.6372	-0.5992	-0.0953	-0.0822	0.1429	-0.5663	-0.6563	-0.7923	-0.3568	-0.1868	-0.2568	0.3209	-0.64	-0.5069	-0.8268	-0.3407	-0.1289	-0.1608	-0.2055	-0.3085	-0.4289	-0.582	-0.283	-0.268	-0.3445	-0.6376	-0.58	-0.6334	-0.2964	-0.3161
33.7	-0.159	-0.127	0.1292	-0.158	-0.664	-0.7288	-0.5631	-0.119	-0.1743	0.1013	-0.5342	-0.6025	-0.6296	-0.5941	-0.096	-0.078	0.1317	-0.5695	-0.6557	-0.7908	-0.3469	-0.2028	-0.2472	0.315	-0.6294	-0.5074	-0.84	-0.3341	-0.1338	-0.148	-0.2032	-0.3143	-0.4257	-0.5851	-0.284	-0.2747	-0.3481	-0.6429	-0.58	-0.6334	-0.3	-0.3142
33.75	-0.1635	-0.1245	0.1178	-0.1681	-0.6424	-0.7217	-0.559	-0.1153	-0.1752	0.097	-0.5278	-0.587	-0.6221	-0.5818	-0.1047	-0.0839	0.1271	-0.564	-0.6502	-0.7755	-0.3359	-0.2037	-0.2592	0.3166	-0.6322	-0.5083	-0.8174	-0.3453	-0.1369	-0.1679	-0.2076	-0.3093	-0.4277	-0.5697	-0.2842	-0.2875	-0.3594	-0.6377	-0.5721	-0.6203	-0.2968	-0.3133
33.8	-0.1655	-0.1271	0.1179	-0.1575	-0.6387	-0.7216	-0.5503	-0.1111	-0.1812	0.0786	-0.5361	-0.5985	-0.6134	-0.5811	-0.108	-0.0937	0.1228	-0.5581	-0.6503	-0.7581	-0.3445	-0.198	-0.274	0.3001	-0.628	-0.5123	-0.8045	-0.3461	-0.1455	-0.1764	-0.2095	-0.2894	-0.4215	-0.5615	-0.2901	-0.2822	-0.3681	-0.6508	-0.5603	-0.6135	-0.2938	-0.3107
33.85	-0.1616	-0.1344	0.1168	-0.1504	-0.6394	-0.7207	-0.5485	-0.1263	-0.184	0.0849	-0.5209	-0.5995	-0.6111	-0.5816	-0.1053	-0.1017	0.115	-0.5606	-0.6437	-0.7572	-0.3397	-0.2032	-0.2683	0.3018	-0.6299	-0.5044	-0.797	-0.3454	-0.148	-0.1707	-0.2147	-0.2928	-0.4237	-0.5635	-0.2726	-0.2848	-0.3732	-0.6485	-0.5644	-0.608	-0.2942	-0.3107
33.9	-0.1545	-0.1333	0.1168	-0.1527	-0.6431	-0.714	-0.539	-0.1228	-0.185	0.0817	-0.5212	-0.5886	-0.6154	-0.5831	-0.1107	-0.0988	0.1201	-0.5542	-0.6447	-0.7648	-0.3457	-0.1992	-0.277	0.291	-0.6307	-0.5069	-0.8027	-0.3482	-0.1269	-0.1812	-0.2067	-0.2946	-0.4169	-0.5616	-0.2808	-0.2901	-0.3618	-0.6408	-0.5607	-0.6185	-0.2973	-0.308
33.95	-0.1528	-0.1142	0.1355	-0.1675	-0.649	-0.7392	-0.5707	-0.1099	-0.1688	0.1077	-0.5342	-0.5933	-0.6236	-0.595	-0.0896	-0.0802	0.1419	-0.5632	-0.6488	-0.783	-0.3456	-0.1905	-0.25	0.3294	-0.6336	-0.5124	-0.8224	-0.3438	-0.1335	-0.1571	-0.2069	-0.3131	-0.4261	-0.5807	-0.2931	-0.2834	-0.3487	-0.6384	-0.5716	-0.6351	-0.3006	-0.3069
34	-0.1605	-0.1256	0.1341	-0.1478	-0.652	-0.7291	-0.5674	-0.12	-0.1798	0.0999	-0.53	-0.5898	-0.6285	-0.5912	-0.1034	-0.0841	0.1451	-0.5615	-0.649	-0.7841	-0.3446	-0.1972	-0.2585	0.3251	-0.6365	-0.5074	-0.8286	-0.3479	-0.1398	-0.1647	-0.2041	-0.3038	-0.4251	-0.5726	-0.2705	-0.2772	-0.3556	-0.6267	-0.5837	-0.6214	-0.2947	-0.3031
34.05	-0.1644	-0.1349	0.1074	-0.1576	-0.6285	-0.7108	-0.553	-0.1189	-0.1978	0.0788	-0.5319	-0.5946	-0.6092	-0.5865	-0.1047	-0.1041	0.1257	-0.5535	-0.654	-0.7673	-0.3475	-0.1992	-0.2755	0.2915	-0.6306	-0.5083	-0.8054	-0.3485	-0.1339	-0.1755	-0.2111	-0.2964	-0.424	-0.5619	-0.2905	-0.2842	-0.3681	-0.6439	-0.5699	-0.6141	-0.2956	-0.3157
34.1	-0.1738	-0.1385	0.1027	-0.1595	-0.632	-0.7095	-0.5475	-0.1263	-0.1951	0.0755	-0.5136	-0.5921	-0.5943	-0.5858	-0.119	-0.0976	0.1133	-0.557	-0.6473	-0.7383	-0.3363	-0.2036	-0.2872	0.2842	-0.6357	-0.5083	-0.7911	-0.3453	-0.1451	-0.1753	-0.2132	-0.295	-0.4057	-0.5493	-0.2785	-0.29	-0.3634	-0.6468	-0.5645	-0.6051	-0.3	-0.3082
34.15	-0.1703	-0.1419	0.1004	-0.1579	-0.6273	-0.6983	-0.5297	-0.1355	-0.1993	0.0694	-0.5154	-0.5791	-0.5929	-0.568	-0.119	-0.1084	0.0909	-0.5486	-0.6461	-0.7266	-0.3385	-0.2121	-0.2895	0.2921	-0.6298	-0.5043	-0.7789	-0.34	-0.1445	-0.1896	-0.2126	-0.2874	-0.4107	-0.5353	-0.2795	-0.2875	-0.3722	-0.6597	-0.556	-0.6015	-0.2915	-0.3094
34.2	-0.1703	-0.1439	0.0844	-0.1573	-0.6147	-0.6947	-0.5296	-0.1237	-0.1959	0.0634	-0.5124	-0.5769	-0.5935	-0.5578	-0.1087	-0.108	0.0972	-0.55	-0.6449	-0.7341	-0.3378	-0.2061	-0.2984	0.2793	-0.6365	-0.5039	-0.7756	-0.3357	-0.1293	-0.1802	-0.2154	-0.2965	-0.4011	-0.5432	-0.2701	-0.2838	-0.3693	-0.6609	-0.5583	-0.5957	-0.2865	-0.3096
34.25	-0.168	-0.1456	0.0967	-0.1491	-0.6239	-0.6986	-0.5327	-0.127	-0.192	0.0743	-0.5161	-0.5892	-0.5973	-0.5718	-0.1111	-0.1029	0.0989	-0.5558	-0.6451	-0.7458	-0.3414	-0.2033	-0.2849	0.2843	-0.6199	-0.4969	-0.7825	-0.3453	-0.1384	-0.1907	-0.214	-0.291	-0.4039	-0.5526	-0.2824	-0.2832	-0.3657	-0.653	-0.5578	-0.6042	-0.2887	-0.3075
34.3	-0.1582	-0.1234	0.1307	-0.1659	-0.6468	-0.7288	-0.5624	-0.1136	-0.1773	0.0957	-0.5355	-0.6051	-0.6321	-0.5997	-0.1116	-0.0856	0.1295	-0.5661	-0.6554	-0.7819	-0.3453	-0.1989	-0.2577	0.3163	-0.6347	-0.5107	-0.815	-0.3473	-0.1355	-0.1624	-0.2128	-0.3059	-0.4285	-0.5831	-0.2881	-0.2754	-0.3587	-0.6415	-0.5738	-0.6235	-0.2962	-0.3071
34.35	-0.148	-0.1285	0.1271	-0.1742	-0.654	-0.7289	-0.5572	-0.117	-0.1754	0.0985	-0.5354	-0.5928	-0.626	-0.5926	-0.1014	-0.091	0.1347	-0.5701	-0.657	-0.7836	-0.3462	-0.1973	-0.2531	0.3148	-0.6302	-0.5023	-0.8254	-0.3528	-0.1328	-0.1553	-0.2031	-0.3043	-0.4272	-0.564	-0.2838	-0.2786	-0.3591	-0.644	-0.5763	-0.6274	-0.2956	-0.3095
34.4	-0.1593	-0.1246	0.1185	-0.1596	-0.6392	-0.7158	-0.5503	-0.1236	-0.1775	0.0908	-0.529	-0.5903	-0.6146	-0.5857	-0.0949	-0.0888	0.1267	-0.564	-0.6482	-0.7667	-0.3446	-0.204	-0.2643	0.3157	-0.6358	-0.5032	-0.7965	-0.342	-0.1403	-0.1576	-0.2065	-0.2972	-0.4177	-0.5634	-0.2817	-0.2791	-0.3516	-0.6417	-0.5668	-0.6196	-0.2902	-0.2894
34.45	-0.1667	-0.141	0.1077	-0.1618	-0.6289	-0.7004	-0.545	-0.1299	-0.1836	0.0765	-0.5207	-0.5988	-0.6047	-0.5767	-0.1066	-0.1053	0.1168	-0.5544	-0.6492	-0.7566	-0.3495	-0.2032	-0.2824	0.2945	-0.628	-0.5023	-0.7861	-0.344	-0.1466	-0.1772	-0.2096	-0.2972	-0.405	-0.5571	-0.2835	-0.2835	-0.3681	-0.6462	-0.5652	-0.606	-0.2904	-0.3135
34.5	-0.169	-0.1454	0.0999	-0.156	-0.6241	-0.6997	-0.5437	-0.1322	-0.2017	0.0665	-0.513	-0.5926	-0.6029	-0.5796	-0.1118	-0.1014	0.1092	-0.558	-0.6495	-0.7496	-0.3513	-0.2105	-0.285	0.2806	-0.6304	-0.5087	-0.7735	-0.3523	-0.1393	-0.1852	-0.2118	-0.2899	-0.4065	-0.5409	-0.2813	-0.2829	-0.3645	-0.6566	-0.556	-0.6095	-0.2884	-0.2974
34.55	-0.165	-0.1381	0.1023	-0.1594	-0.6334	-0.7051	-0.5409	-0.1237	-0.1974	0.0595	-0.5202	-0.5895	-0.6059	-0.5772	-0.1107	-0.1061	0.1043	-0.5557	-0.6484	-0.7518	-0.3531	-0.209	-0.2803	0.2891	-0.6246	-0.5036	-0.7942	-0.3506	-0.1395	-0.1816	-0.2167	-0.2996	-0.4055	-0.5564	-0.2891	-0.2793	-0.3626	-0.6501	-0.5641	-0.6009	-0.2925	-0.3109
34.6	-0.1625	-0.1275	0.1171	-0.1637	-0.65	-0.7285	-0.5523	-0.1254	-0.18	0.0966	-0.5341	-0.5941	-0.626	-0.5926	-0.1045	-0.1012	0.1363	-0.561	-0.6512	-0.7714	-0.3416	-0.1983	-0.2738	0.3144	-0.6324	-0.5106	-0.8218	-0.3338	-0.1441	-0.164	-0.2141	-0.3059	-0.4266	-0.5788	-0.2874	-0.2805	-0.3707	-0.6467	-0.5642	-0.6258	-0.2922	-0.3007
34.65	-0.1583	-0.1243	0.1303	-0.1757	-0.6561	-0.7374	-0.5653	-0.1231	-0.183	0.1007	-0.5419	-0.6021	-0.6311	-0.6044	-0.1091	-0.0804	0.1426	-0.5684	-0.6597	-0.792	-0.3469	-0.2002	-0.2528	0.3261	-0.6419	-0.5215	-0.8326	-0.3415	-0.1389	-0.1596	-0.2031	-0.3053	-0.4272	-0.5795	-0.2799	-0.2746	-0.3573	-0.636	-0.5804	-0.6342	-0.2993	-0.3121
34.7	-0.1548	-0.1354	0.1206	-0.1663	-0.6475	-0.7277	-0.5553	-0.1209	-0.1825	0.0911	-0.5365	-0.6015	-0.6314	-0.5959	-0.0942	-0.0898	0.1271	-0.5574	-0.6515	-0.7846	-0.3451	-0.2061	-0.2588	0.3039	-0.637	-0.5089	-0.8192	-0.3402	-0.131	-0.1644	-0.2103	-0.3081	-0.4219	-0.577	-0.2879	-0.2829	-0.3583	-0.6295	-0.5708	-0.6297	-0.3028	-0.3067
34.75	-0.1639	-0.1326	0.1188	-0.1528	-0.6415	-0.7247	-0.5501	-0.1237	-0.1846	0.0936	-0.5282	-0.5945	-0.6242	-0.5894	-0.1069	-0.0896	0.1262	-0.5607	-0.6512	-0.7674	-0.3403	-0.2018	-0.2676	0.3096	-0.6246	-0.5121	-0.8135	-0.3458	-0.1418	-0.1758	-0.21	-0.2963	-0.4148	-0.5749	-0.2831	-0.2822	-0.3737	-0.6544	-0.5697	-0.6116	-0.3061	-0.3128
34.8	-0.1678	-0.1356	0.1116	-0.1629	-0.6457	-0.7192	-0.5544	-0.1243	-0.1901	0.0726	-0.5324	-0.5915	-0.6114	-0.5785	-0.1024	-0.0957	0.1176	-0.5609	-0.6504	-0.7595	-0.3379	-0.2085	-0.2854	0.2912	-0.6364	-0.5151	-0.7946	-0.3418	-0.1416	-0.1723	-0.2124	-0.2943	-0.4195	-0.5577	-0.2751	-0.2841	-0.3732	-0.6543	-0.5698	-0.6226	-0.3017	-0.3004
34.85	-0.1693	-0.1437	0.0974	-0.1662	-0.6328	-0.7102	-0.5459	-0.1225	-0.1969	0.0678	-0.5248	-0.5926	-0.6035	-0.5771	-0.1157	-0.1026	0.1111	-0.5596	-0.6524	-0.7578	-0.3433	-0.2018	-0.2781	0.2859	-0.6349	-0.5034	-0.7951	-0.3354	-0.1468	-0.1764	-0.2118	-0.2966	-0.4167	-0.55	-0.285	-0.2896	-0.3656	-0.647	-0.5658	-0.6113	-0.2948	-0.3055
34.9	-0.169	-0.1472	0.1062	-0.1594	-0.638	-0.7163	-0.5413	-0.1309	-0.1897	0.0792	-0.5286	-0.5981	-0.606	-0.5803	-0.1061	-0.1054	0.1165	-0.5566	-0.6485	-0.7535	-0.3479	-0.2068	-0.2795	0.3004	-0.6275	-0.5063	-0.801	-0.3482	-0.1447	-0.1861	-0.2099	-0.2966	-0.41	-0.5619	-0.2836	-0.2867	-0.3662	-0.6494	-0.5626	-0.6063	-0.2947	-0.3043
34.95	-0.1647	-0.1136	0.1343	-0.1749	-0.6618	-0.7385	-0.5636	-0.1173	-0.1756	0.1006	-0.5428	-0.6044	-0.6387	-0.5994	-0.1052	-0.0803	0.1487	-0.5748	-0.6519	-0.7931	-0.3413	-0.1981	-0.2482	0.3261	-0.6484	-0.5144	-0.8303	-0.3462	-0.1376	-0.1724	-0.2005	-0.3098	-0.4219	-0.5809	-0.2918	-0.2778	-0.359	-0.6306	-0.5764	-0.6382	-0.3024	-0.2993
35	-0.1589	-0.1278	0.1331	-0.1731	-0.6516	-0.7365	-0.5761	-0.1148	-0.179	0.1018	-0.5458	-0.5962	-0.6365	-0.6087	-0.0999	-0.0948	0.1406	-0.5597	-0.6523	-0.7982	-0.3445	-0.1905	-0.2596	0.3106	-0.6419	-0.5176	-0.8411	-0.3515	-0.1369	-0.1684	-0.2081	-0.3086	-0.4302	-0.5945	-0.2852	-0.2768	-0.3536	-0.6464	-0.5745	-0.6333	-0.2994	-0.3078
35.05	-0.1626	-0.1338	0.1249	-0.1643	-0.6362	-0.7237	-0.5539	-0.1261	-0.1835	0.103	-0.5443	-0.5915	-0.6204	-0.5884	-0.1011	-0.094	0.1394	-0.5709	-0.6497	-0.7677	-0.347	-0.2018	-0.2546	0.3166	-0.6425	-0.5127	-0.8159	-0.3487	-0.1444	-0.1671	-0.2197	-0.3032	-0.4187	-0.5637	-0.2887	-0.2757	-0.3598	-0.6469	-0.5678	-0.6263	-0.2902	-0.3036
35.1	-0.1699	-0.1408	0.1158	-0.17	-0.6472	-0.7234	-0.5554	-0.1255	-0.1803	0.0771	-0.5381	-0.6003	-0.6223	-0.5836	-0.1122	-0.0938	0.1272	-0.5636	-0.6544	-0.7746	-0.3433	-0.2021	-0.272	0.2933	-0.646	-0.5182	-0.8126	-0.3546	-0.1444	-0.1739	-0.2064	-0.3088	-0.4348	-0.5651	-0.2855	-0.2861	-0.3674	-0.6424	-0.5694	-0.6233	-0.3038	-0.3058
35.15	-0.1552	-0.1394	0.1026	-0.1602	-0.6293	-0.7168	-0.5498	-0.1311	-0.193	0.0824	-0.5212	-0.5898	-0.6091	-0.5819	-0.1115	-0.099	0.122	-0.5574	-0.6557	-0.7622	-0.3458	-0.2026	-0.2811	0.2981	-0.6312	-0.5128	-0.8014	-0.3439	-0.1464	-0.1768	-0.2122	-0.3046	-0.4188	-0.5538	-0.2871	-0.278	-0.3695	-0.6397	-0.5685	-0.6123	-0.2966	-0.3021
35.2	-0.1603	-0.143	0.1068	-0.1684	-0.6456	-0.7176	-0.5559	-0.1292	-0.1943	0.0684	-0.525	-0.5945	-0.6159	-0.5806	-0.1156	-0.1006	0.1204	-0.5657	-0.663	-0.7638	-0.3528	-0.2068	-0.2724	0.2928	-0.6354	-0.5071	-0.7962	-0.3511	-0.1514	-0.1848	-0.2149	-0.3024	-0.4238	-0.5636	-0.289	-0.2918	-0.373	-0.6535	-0.5647	-0.6138	-0.2961	-0.3204
35.25	-0.1671	-0.1277	0.1173	-0.1654	-0.6476	-0.7218	-0.5669	-0.1247	-0.1822	0.0902	-0.5354	-0.5979	-0.6236	-0.5984	-0.1048	-0.0917	0.1215	-0.5715	-0.6559	-0.7782	-0.3479	-0.2002	-0.2679	0.3126	-0.6375	-0.5174	-0.8204	-0.3504	-0.1313	-0.1659	-0.2106	-0.3023	-0.4377	-0.5778	-0.2945	-0.2821	-0.3684	-0.6405	-0.5735	-0.6214	-0.3093	-0.3081
35.3	-0.1614	-0.1153	0.1376	-0.1721	-0.6588	-0.7397	-0.5747	-0.1234	-0.1775	0.1088	-0.5534	-0.6055	-0.6435	-0.6049	-0.1042	-0.0863	0.1479	-0.5669	-0.6552	-0.7934	-0.3474	-0.2061	-0.2467	0.3251	-0.6489	-0.5192	-0.8369	-0.3384	-0.1402	-0.1636	-0.2151	-0.325	-0.4376	-0.5896	-0.2945	-0.283	-0.3532	-0.6423	-0.5977	-0.6377	-0.3028	-0.31
35.35	-0.1617	-0.1186	0.1325	-0.1744	-0.656	-0.7462	-0.5714	-0.1219	-0.1702	0.0942	-0.5429	-0.5983	-0.6423	-0.6004	-0.0998	-0.08	0.1336	-0.5762	-0.6672	-0.8002	-0.347	-0.1968	-0.247	0.318	-0.6425	-0.5244	-0.8248	-0.3453	-0.136	-0.158	-0.1998	-0.3197	-0.4264	-0.5823	-0.2976	-0.2787	-0.3591	-0.6396	-0.5826	-0.6454	-0.3001	-0.312
35.4	-0.153	-0.1365	0.1209	-0.1722	-0.6535	-0.7327	-0.5672	-0.1297	-0.1884	0.0988	-0.5355	-0.601	-0.6394	-0.6003	-0.0979	-0.0953	0.1327	-0.5631	-0.6629	-0.7831	-0.3455	-0.1974	-0.2622	0.3108	-0.6375	-0.5092	-0.8245	-0.3568	-0.1358	-0.1606	-0.2001	-0.3038	-0.4301	-0.5732	-0.2896	-0.2746	-0.3704	-0.6359	-0.5748	-0.6308	-0.3013	-0.3094
35.45	-0.1634	-0.1415	0.1048	-0.1624	-0.6429	-0.7237	-0.5588	-0.1321	-0.2009	0.076	-0.5341	-0.6017	-0.626	-0.5926	-0.1094	-0.0976	0.1164	-0.5636	-0.6571	-0.7769	-0.3495	-0.2102	-0.271	0.2992	-0.6466	-0.5156	-0.8161	-0.3451	-0.1412	-0.173	-0.214	-0.3181	-0.4264	-0.5693	-0.287	-0.2794	-0.3692	-0.6527	-0.5669	-0.6143	-0.3048	-0.309
35.5	-0.1699	-0.144	0.1033	-0.1638	-0.6492	-0.7224	-0.5525	-0.1332	-0.1999	0.07	-0.5321	-0.5986	-0.6145	-0.5848	-0.1111	-0.1029	0.1106	-0.5638	-0.6596	-0.7723	-0.3483	-0.202	-0.277	0.2878	-0.6307	-0.5124	-0.8106	-0.3433	-0.1451	-0.1834	-0.2116	-0.2967	-0.415	-0.5608	-0.2905	-0.2893	-0.3722	-0.6588	-0.5708	-0.6162	-0.2964	-0.3171
35.55	-0.1654	-0.1357	0.1053	-0.1599	-0.6514	-0.7233	-0.5581	-0.132	-0.1938	0.0839	-0.5385	-0.6003	-0.621	-0.5892	-0.1024	-0.1025	0.1219	-0.5697	-0.6573	-0.7751	-0.3446	-0.2076	-0.2768	0.2953	-0.6389	-0.5163	-0.8113	-0.3583	-0.1406	-0.1671	-0.2083	-0.3111	-0.4231	-0.573	-0.2884	-0.2823	-0.3634	-0.65	-0.5682	-0.6214	-0.3046	-0.3148
35.6	-0.1657	-0.1324	0.124	-0.171	-0.6605	-0.7407	-0.5737	-0.1238	-0.1859	0.0907	-0.5391	-0.5952	-0.6467	-0.6035	-0.1025	-0.0941	0.1347	-0.5693	-0.6627	-0.8005	-0.346	-0.2074	-0.2666	0.3139	-0.6344	-0.5155	-0.8309	-0.3516	-0.1382	-0.1685	-0.2141	-0.3103	-0.4293	-0.6012	-0.2888	-0.2792	-0.3561	-0.6415	-0.5821	-0.6363	-0.3145	-0.3069
35.65	-0.162	-0.1261	0.1278	-0.1776	-0.6643	-0.7315	-0.5701	-0.125	-0.1758	0.0927	-0.549	-0.6009	-0.6295	-0.5971	-0.1084	-0.0887	0.1272	-0.5738	-0.6483	-0.7836	-0.3482	-0.2004	-0.2657	0.3054	-0.6439	-0.5145	-0.8288	-0.3473	-0.1431	-0.1704	-0.2046	-0.3176	-0.4369	-0.5856	-0.2993	-0.2904	-0.364	-0.6489	-0.5835	-0.6301	-0.2962	-0.3011
35.7	-0.1696	-0.1383	0.1142	-0.1551	-0.6468	-0.7231	-0.5564	-0.1262	-0.1895	0.0756	-0.529	-0.5918	-0.6195	-0.5902	-0.1089	-0.1034	0.1196	-0.5664	-0.6548	-0.7766	-0.342	-0.2057	-0.2792	0.2945	-0.6434	-0.507	-0.8044	-0.3528	-0.1395	-0.1814	-0.2105	-0.2994	-0.4208	-0.5749	-0.2858	-0.2849	-0.3751	-0.6437	-0.5745	-0.6118	-0.3065	-0.3119
35.75	-0.171	-0.1443	0.0998	-0.1642	-0.6383	-0.7129	-0.5372	-0.1296	-0.1999	0.0629	-0.5339	-0.5978	-0.6099	-0.5733	-0.1143	-0.1034	0.1073	-0.5659	-0.658	-0.7579	-0.3456	-0.211	-0.29	0.2754	-0.6454	-0.5104	-0.7961	-0.3436	-0.1519	-0.1899	-0.2177	-0.3009	-0.4142	-0.5633	-0.2826	-0.2957	-0.3664	-0.6462	-0.5699	-0.606	-0.301	-0.3138
35.8	-0.1697	-0.1487	0.0853	-0.1573	-0.633	-0.7015	-0.5366	-0.1321	-0.1935	0.0541	-0.5172	-0.5919	-0.5971	-0.5718	-0.1122	-0.109	0.0978	-0.5524	-0.6526	-0.7433	-0.3444	-0.2121	-0.3009	0.2912	-0.6342	-0.5039	-0.7819	-0.3554	-0.1456	-0.2012	-0.2133	-0.2939	-0.4094	-0.5475	-0.2865	-0.283	-0.3736	-0.6529	-0.5574	-0.6075	-0.2993	-0.3113
35.85	-0.1685	-0.1477	0.0844	-0.1565	-0.6285	-0.7136	-0.5364	-0.1305	-0.2048	0.0545	-0.5204	-0.5914	-0.5946	-0.5724	-0.1208	-0.1185	0.096	-0.5661	-0.6574	-0.736	-0.3418	-0.2116	-0.3005	0.2683	-0.6316	-0.5058	-0.7884	-0.3551	-0.1478	-0.1878	-0.2184	-0.2919	-0.4018	-0.5461	-0.2742	-0.2911	-0.3838	-0.6605	-0.5593	-0.6063	-0.3061	-0.3155
35.9	-0.1653	-0.1457	0.0997	-0.1561	-0.6396	-0.7052	-0.5482	-0.1319	-0.2053	0.0551	-0.5271	-0.6027	-0.6061	-0.5879	-0.117	-0.113	0.1084	-0.5645	-0.6602	-0.756	-0.3496	-0.2073	-0.2924	0.2857	-0.6317	-0.5085	-0.7938	-0.3557	-0.148	-0.1782	-0.2183	-0.3037	-0.4238	-0.5496	-0.2908	-0.2912	-0.3729	-0.6481	-0.5635	-0.6153	-0.2975	-0.3156
35.95	-0.165	-0.1338	0.1098	-0.1714	-0.651	-0.7313	-0.559	-0.1233	-0.184	0.0846	-0.5387	-0.6082	-0.6206	-0.5879	-0.108	-0.1014	0.1282	-0.5687	-0.6551	-0.78	-0.3429	-0.2023	-0.2693	0.3029	-0.6474	-0.5171	-0.8216	-0.3441	-0.1452	-0.1644	-0.2162	-0.3012	-0.4241	-0.5689	-0.2815	-0.2881	-0.3666	-0.6507	-0.5818	-0.6174	-0.2984	-0.3088
36	-0.1664	-0.1487	0.1133	-0.165	-0.6523	-0.7216	-0.5599	-0.1218	-0.1913	0.0819	-0.534	-0.6019	-0.6335	-0.5956	-0.1029	-0.103	0.1196	-0.569	-0.66	-0.7764	-0.344	-0.2053	-0.2771	0.3023	-0.6343	-0.509	-0.8123	-0.349	-0.1357	-0.181	-0.2163	-0.306	-0.4311	-0.5678	-0.2874	-0.2843	-0.3755	-0.6446	-0.5707	-0.6184	-0.3002	-0.3122
36.05	-0.1676	-0.1385	0.1062	-0.1716	-0.6359	-0.7138	-0.55	-0.1361	-0.1946	0.0769	-0.5372	-0.5955	-0.6176	-0.5856	-0.1148	-0.1024	0.115	-0.5619	-0.6477	-0.7651	-0.3458	-0.204	-0.2715	0.3056	-0.6431	-0.5134	-0.8015	-0.3436	-0.1422	-0.1792	-0.2028	-0.3034	-0.4158	-0.5616	-0.2807	-0.2818	-0.3713	-0.648	-0.5759	-0.6131	-0.2955	-0.3134
36.1	-0.171	-0.1472	0.0992	-0.1563	-0.6347	-0.7092	-0.5457	-0.1453	-0.1972	0.0686	-0.5208	-0.5966	-0.6088	-0.5782	-0.1163	-0.1016	0.1049	-0.5676	-0.6573	-0.7495	-0.3471	-0.2139	-0.2899	0.2824	-0.6307	-0.5082	-0.789	-0.3513	-0.1531	-0.1958	-0.2117	-0.2952	-0.4128	-0.551	-0.2907	-0.2942	-0.3706	-0.6552	-0.5626	-0.6129	-0.2981	-0.3141
36.15	-0.1721	-0.1541	0.087	-0.1612	-0.6316	-0.7053	-0.5466	-0.1368	-0.2084	0.0529	-0.5194	-0.6013	-0.6091	-0.5843	-0.1214	-0.1147	0.0958	-0.5618	-0.6542	-0.7476	-0.3579	-0.2252	-0.2956	0.2785	-0.6362	-0.5117	-0.7846	-0.3528	-0.1415	-0.1902	-0.2236	-0.2977	-0.4187	-0.545	-0.2861	-0.29	-0.3731	-0.667	-0.5601	-0.6012	-0.2956	-0.3181
36.2	-0.1765	-0.1534	0.0957	-0.162	-0.6391	-0.7098	-0.5407	-0.1316	-0.2066	0.0575	-0.5247	-0.5983	-0.6048	-0.5852	-0.1229	-0.1123	0.1055	-0.5595	-0.6587	-0.7585	-0.3556	-0.21	-0.2903	0.2818	-0.6323	-0.5222	-0.8031	-0.3465	-0.1481	-0.1897	-0.2134	-0.2985	-0.426	-0.5531	-0.2863	-0.2895	-0.3798	-0.6575	-0.559	-0.6179	-0.2927	-0.3131
36.25	-0.1589	-0.1308	0.1133	-0.1753	-0.6485	-0.7289	-0.565	-0.1206	-0.187	0.0876	-0.5418	-0.5988	-0.6314	-0.5972	-0.1082	-0.0966	0.1276	-0.5681	-0.6522	-0.7843	-0.3446	-0.2021	-0.2689	0.3099	-0.6433	-0.5133	-0.8323	-0.3448	-0.1324	-0.1727	-0.2074	-0.3064	-0.4188	-0.5762	-0.2898	-0.286	-0.3653	-0.634	-0.5775	-0.623	-0.3069	-0.3093
36.3	-0.171	-0.1351	0.1209	-0.1709	-0.6572	-0.7374	-0.5673	-0.1256	-0.1861	0.0869	-0.5398	-0.6077	-0.6296	-0.6043	-0.1097	-0.0915	0.1326	-0.5642	-0.6571	-0.7935	-0.3514	-0.206	-0.2749	0.3169	-0.631	-0.5206	-0.8356	-0.3469	-0.1414	-0.17	-0.2091	-0.2997	-0.4366	-0.5854	-0.293	-0.2875	-0.3674	-0.6434	-0.5879	-0.6216	-0.3077	-0.3107
36.35	-0.161	-0.1324	0.1133	-0.1741	-0.6579	-0.7319	-0.5568	-0.128	-0.1889	0.0809	-0.5397	-0.5921	-0.6219	-0.597	-0.1052	-0.1045	0.116	-0.5774	-0.6564	-0.7767	-0.3541	-0.1988	-0.2756	0.2922	-0.6521	-0.5112	-0.8171	-0.3521	-0.1394	-0.1821	-0.2145	-0.3167	-0.4221	-0.5633	-0.2945	-0.2871	-0.3615	-0.6515	-0.5785	-0.6135	-0.2962	-0.3153
36.4	-0.1669	-0.138	0.104	-0.1643	-0.6351	-0.7202	-0.5466	-0.1339	-0.1954	0.0699	-0.5295	-0.6013	-0.6164	-0.5896	-0.113	-0.0977	0.1146	-0.5644	-0.653	-0.7642	-0.3476	-0.2033	-0.2757	0.3052	-0.6324	-0.5167	-0.8045	-0.3504	-0.1436	-0.1867	-0.2192	-0.2907	-0.4186	-0.56	-0.2837	-0.2805	-0.3667	-0.652	-0.5645	-0.6157	-0.2991	-0.3098
36.45	-0.1793	-0.1461	0.0877	-0.1685	-0.6442	-0.7106	-0.5484	-0.1385	-0.1984	0.0714	-0.5234	-0.5916	-0.6054	-0.5859	-0.1195	-0.1106	0.1022	-0.5644	-0.6515	-0.7537	-0.3501	-0.2098	-0.2971	0.2805	-0.6367	-0.5091	-0.7942	-0.3493	-0.1491	-0.1984	-0.2231	-0.3012	-0.4182	-0.5597	-0.2786	-0.295	-0.3717	-0.6555	-0.5674	-0.6148	-0.2866	-0.3113
36.5	-0.1721	-0.1568	0.0838	-0.1598	-0.6432	-0.7144	-0.5438	-0.1343	-0.2012	0.0673	-0.5204	-0.5937	-0.606	-0.5803	-0.1104	-0.1143	0.1046	-0.5679	-0.6507	-0.7531	-0.3532	-0.2048	-0.2895	0.2772	-0.6422	-0.5099	-0.7934	-0.353	-0.1463	-0.1939	-0.2199	-0.3035	-0.4156	-0.5574	-0.2922	-0.2819	-0.3731	-0.658	-0.5622	-0.6138	-0.2938	-0.3169
36.55	-0.1723	-0.1414	0.1061	-0.1601	-0.6478	-0.7235	-0.5536	-0.1321	-0.1904	0.0691	-0.5352	-0.5992	-0.6196	-0.5852	-0.1154	-0.1012	0.1102	-0.5652	-0.6571	-0.7642	-0.3557	-0.208	-0.2863	0.2901	-0.6274	-0.508	-0.8068	-0.3493	-0.1476	-0.1857	-0.2268	-0.2978	-0.4287	-0.5675	-0.2943	-0.2917	-0.3691	-0.6474	-0.5708	-0.62	-0.3139	-0.3177
36.6	-0.1656	-0.1414	0.1306	-0.1789	-0.6623	-0.7376	-0.5712	-0.1213	-0.1784	0.0845	-0.5423	-0.593	-0.6392	-0.6058	-0.102	-0.0945	0.1291	-0.5742	-0.662	-0.7938	-0.3572	-0.198	-0.2715	0.3036	-0.6509	-0.5192	-0.8406	-0.3547	-0.1309	-0.1731	-0.2138	-0.3176	-0.439	-0.5864	-0.2963	-0.2809	-0.3611	-0.6456	-0.5835	-0.6267	-0.3063	-0.3158
36.65	-0.1672	-0.1314	0.1207	-0.1704	-0.668	-0.7325	-0.5743	-0.1353	-0.1793	0.0966	-0.5401	-0.6048	-0.6384	-0.5959	-0.1127	-0.0959	0.1266	-0.5661	-0.6599	-0.802	-0.3448	-0.2064	-0.266	0.308	-0.6449	-0.5175	-0.8377	-0.3467	-0.1507	-0.1705	-0.2102	-0.3155	-0.4345	-0.5891	-0.2955	-0.283	-0.3574	-0.6369	-0.5744	-0.6305	-0.3032	-0.3175
36.7	-0.1681	-0.1464	0.1135	-0.1616	-0.6508	-0.7339	-0.5621	-0.1303	-0.1987	0.0887	-0.535	-0.6017	-0.6255	-0.595	-0.1113	-0.1056	0.1175	-0.5648	-0.659	-0.7843	-0.3488	-0.2017	-0.2805	0.304	-0.6433	-0.5211	-0.8205	-0.3503	-0.143	-0.1856	-0.2187	-0.3088	-0.4376	-0.571	-0.2948	-0.282	-0.3742	-0.6443	-0.5718	-0.6357	-0.3088	-0.3158
36.75	-0.1687	-0.1512	0.0999	-0.1707	-0.6421	-0.7155	-0.5463	-0.1375	-0.197	0.0592	-0.5357	-0.603	-0.6122	-0.587	-0.1197	-0.11	0.1046	-0.5645	-0.6551	-0.7743	-0.3523	-0.2087	-0.288	0.2906	-0.6302	-0.5149	-0.8137	-0.352	-0.152	-0.1927	-0.2273	-0.3058	-0.4308	-0.5672	-0.2993	-0.294	-0.3755	-0.6613	-0.5704	-0.623	-0.3008	-0.3132
36.8	-0.1675	-0.1467	0.0949	-0.1646	-0.6282	-0.7167	-0.5435	-0.1404	-0.2066	0.0593	-0.5313	-0.5901	-0.6147	-0.5823	-0.12	-0.1071	0.1055	-0.5622	-0.6467	-0.7654	-0.3458	-0.2115	-0.2869	0.2751	-0.619	-0.5085	-0.8008	-0.3484	-0.1533	-0.1896	-0.2179	-0.3037	-0.4142	-0.5586	-0.2897	-0.2906	-0.3727	-0.6618	-0.5636	-0.6104	-0.2942	-0.3174
36.85	-0.1756	-0.1487	0.102	-0.1677	-0.6375	-0.7151	-0.5462	-0.1355	-0.2077	0.0596	-0.5287	-0.5963	-0.6173	-0.5783	-0.1248	-0.1076	0.112	-0.558	-0.6624	-0.764	-0.3455	-0.2068	-0.2954	0.2914	-0.6347	-0.5078	-0.7965	-0.3495	-0.1513	-0.1921	-0.2186	-0.3053	-0.4215	-0.5561	-0.2917	-0.2938	-0.377	-0.6551	-0.5758	-0.6195	-0.2981	-0.3205
36.9	-0.1663	-0.1353	0.1203	-0.1644	-0.6522	-0.7294	-0.5743	-0.1275	-0.1918	0.0942	-0.5476	-0.6022	-0.6338	-0.5984	-0.1084	-0.1041	0.1357	-0.568	-0.6636	-0.7879	-0.3535	-0.2088	-0.2649	0.319	-0.6459	-0.5159	-0.8367	-0.3562	-0.144	-0.1789	-0.2195	-0.3185	-0.4322	-0.5779	-0.2913	-0.283	-0.3667	-0.6518	-0.5794	-0.622	-0.303	-0.3105
36.95	-0.1615	-0.1328	0.1232	-0.176	-0.6668	-0.7461	-0.5886	-0.1249	-0.1829	0.0932	-0.5481	-0.5912	-0.6516	-0.6096	-0.104	-0.0999	0.1284	-0.5648	-0.6608	-0.8034	-0.3611	-0.1983	-0.2618	0.3264	-0.643	-0.5226	-0.8524	-0.3585	-0.1345	-0.1756	-0.2206	-0.3097	-0.435	-0.5868	-0.2968	-0.2811	-0.3625	-0.6419	-0.5769	-0.641	-0.3056	-0.3157
37	-0.1578	-0.1303	0.1172	-0.1748	-0.6623	-0.7323	-0.5667	-0.1191	-0.1835	0.0863	-0.5432	-0.6098	-0.6392	-0.6046	-0.1048	-0.0867	0.1324	-0.5694	-0.6607	-0.7878	-0.3497	-0.1989	-0.2638	0.3087	-0.6372	-0.5145	-0.8319	-0.346	-0.1354	-0.1705	-0.2113	-0.3048	-0.439	-0.5875	-0.2929	-0.2888	-0.3752	-0.6536	-0.5762	-0.636	-0.296	-0.3043
37.05	-0.1631	-0.1425	0.1076	-0.1586	-0.6519	-0.7237	-0.5671	-0.1294	-0.1975	0.0737	-0.5384	-0.6031	-0.6271	-0.5923	-0.1126	-0.1025	0.1178	-0.5678	-0.6584	-0.7792	-0.3457	-0.2059	-0.2774	0.2898	-0.6295	-0.5177	-0.8225	-0.3536	-0.1401	-0.1756	-0.2117	-0.3062	-0.4265	-0.5727	-0.2806	-0.2943	-0.3683	-0.6581	-0.5732	-0.617	-0.3016	-0.314
37.1	-0.1715	-0.148	0.0997	-0.1717	-0.6415	-0.7234	-0.5499	-0.1383	-0.2039	0.0668	-0.5369	-0.6053	-0.6128	-0.5882	-0.1191	-0.1075	0.1163	-0.5686	-0.6582	-0.7666	-0.3484	-0.2164	-0.2846	0.2951	-0.6386	-0.5147	-0.8075	-0.3442	-0.1499	-0.188	-0.2205	-0.3012	-0.4331	-0.5647	-0.2904	-0.2929	-0.3666	-0.6544	-0.5653	-0.6197	-0.2958	-0.319
37.15	-0.1683	-0.1464	0.1004	-0.1658	-0.6442	-0.7157	-0.5466	-0.1202	-0.1977	0.0647	-0.5276	-0.5919	-0.6119	-0.5859	-0.1116	-0.1023	0.1092	-0.5647	-0.6537	-0.7609	-0.3438	-0.2067	-0.2844	0.3007	-0.6392	-0.5112	-0.8061	-0.3488	-0.1486	-0.187	-0.215	-0.2997	-0.4231	-0.5617	-0.2841	-0.2885	-0.3707	-0.6522	-0.5692	-0.6157	-0.3013	-0.3102
37.2	-0.1597	-0.1476	0.1087	-0.1601	-0.648	-0.7169	-0.5545	-0.1338	-0.1939	0.0807	-0.533	-0.6017	-0.6183	-0.5778	-0.1096	-0.1037	0.1161	-0.5697	-0.6528	-0.7745	-0.3454	-0.2077	-0.2776	0.3017	-0.6434	-0.5077	-0.8163	-0.3467	-0.1517	-0.1756	-0.2136	-0.299	-0.4304	-0.5609	-0.2931	-0.2831	-0.3693	-0.6374	-0.5684	-0.6124	-0.3	-0.3203
37.25	-0.1684	-0.1363	0.1219	-0.1791	-0.6717	-0.7372	-0.5675	-0.1228	-0.1881	0.0814	-0.5442	-0.6168	-0.6317	-0.5963	-0.1155	-0.0969	0.1331	-0.5755	-0.6522	-0.8062	-0.3537	-0.1999	-0.2687	0.3138	-0.6515	-0.5226	-0.8432	-0.3557	-0.1422	-0.1777	-0.2093	-0.3131	-0.4419	-0.5936	-0.2892	-0.284	-0.3702	-0.6492	-0.5829	-0.6507	-0.3037	-0.3125
37.3	-0.1671	-0.139	0.12	-0.1798	-0.663	-0.7338	-0.5658	-0.1352	-0.1947	0.0812	-0.5439	-0.6097	-0.6406	-0.5955	-0.1164	-0.1016	0.1227	-0.5575	-0.6586	-0.7907	-0.3492	-0.2148	-0.2766	0.2973	-0.6454	-0.5237	-0.8326	-0.3538	-0.1488	-0.1823	-0.2212	-0.3111	-0.4329	-0.5839	-0.297	-0.2935	-0.3754	-0.654	-0.5738	-0.6273	-0.3091	-0.3162
37.35	-0.1647	-0.1478	0.0946	-0.1729	-0.645	-0.7225	-0.5489	-0.1304	-0.2059	0.065	-0.5306	-0.6035	-0.6196	-0.5836	-0.1229	-0.106	0.1002	-0.5691	-0.6515	-0.7634	-0.3484	-0.2058	-0.2834	0.2906	-0.6418	-0.5128	-0.7954	-0.3537	-0.1443	-0.1867	-0.2162	-0.2956	-0.4166	-0.5561	-0.2933	-0.2833	-0.3767	-0.6524	-0.5749	-0.6239	-0.3064	-0.3113
37.4	-0.1775	-0.1512	0.0892	-0.1584	-0.6378	-0.7036	-0.5429	-0.1418	-0.2125	0.0607	-0.5245	-0.6013	-0.6038	-0.5801	-0.1146	-0.1221	0.092	-0.5611	-0.6567	-0.7427	-0.3447	-0.2101	-0.2948	0.2796	-0.6353	-0.5057	-0.7946	-0.344	-0.1405	-0.2013	-0.2238	-0.2932	-0.4198	-0.552	-0.2882	-0.2849	-0.3761	-0.6604	-0.5634	-0.606	-0.2996	-0.3153
37.45	-0.1629	-0.1505	0.0699	-0.1667	-0.6344	-0.7081	-0.5465	-0.1353	-0.2037	0.0492	-0.5254	-0.5976	-0.5995	-0.5752	-0.1154	-0.1113	0.0898	-0.5704	-0.6517	-0.7387	-0.3438	-0.2072	-0.3033	0.2629	-0.6379	-0.518	-0.7857	-0.3521	-0.1534	-0.1929	-0.2206	-0.3	-0.4126	-0.5384	-0.2917	-0.288	-0.3725	-0.6673	-0.5553	-0.604	-0.2947	-0.3065
37.5	-0.1737	-0.1495	0.0906	-0.1691	-0.6311	-0.707	-0.5477	-0.1356	-0.21	0.0437	-0.5293	-0.5949	-0.6056	-0.5732	-0.1201	-0.1193	0.0932	-0.5657	-0.6606	-0.7482	-0.3509	-0.2144	-0.2993	0.2656	-0.6419	-0.5115	-0.7829	-0.3579	-0.1542	-0.1953	-0.2236	-0.2961	-0.4156	-0.5472	-0.2875	-0.2911	-0.378	-0.6624	-0.5641	-0.6035	-0.2976	-0.3102
37.55	-0.1696	-0.1366	0.1059	-0.1731	-0.658	-0.7339	-0.5633	-0.1261	-0.2003	0.0662	-0.5416	-0.6091	-0.6312	-0.5949	-0.1203	-0.1097	0.1104	-0.5726	-0.6567	-0.7807	-0.3494	-0.2193	-0.2802	0.289	-0.6533	-0.5182	-0.8274	-0.3547	-0.1462	-0.1841	-0.2213	-0.3178	-0.4364	-0.5781	-0.2972	-0.2918	-0.379	-0.6592	-0.5803	-0.6336	-0.3159	-0.3124
37.6	-0.1693	-0.1349	0.1197	-0.1772	-0.6667	-0.7385	-0.5744	-0.13	-0.1918	0.0824	-0.5438	-0.6085	-0.6336	-0.6062	-0.1112	-0.0957	0.128	-0.5717	-0.6627	-0.8022	-0.3589	-0.2044	-0.2754	0.3053	-0.6438	-0.528	-0.836	-0.3582	-0.1461	-0.1799	-0.2082	-0.322	-0.4364	-0.5861	-0.2982	-0.2941	-0.3694	-0.6449	-0.5736	-0.6354	-0.3064	-0.3113
37.65	-0.1686	-0.1315	0.1228	-0.1719	-0.6567	-0.7341	-0.5595	-0.132	-0.1841	0.086	-0.5374	-0.6061	-0.6216	-0.5973	-0.108	-0.094	0.1187	-0.5683	-0.6517	-0.7788	-0.3576	-0.2046	-0.2685	0.3079	-0.644	-0.519	-0.8195	-0.3513	-0.1529	-0.1666	-0.2086	-0.3144	-0.432	-0.5767	-0.2901	-0.2793	-0.3635	-0.6452	-0.5722	-0.6253	-0.3022	-0.3099
37.7	-0.1704	-0.1399	0.103	-0.1619	-0.6437	-0.7261	-0.5606	-0.1358	-0.1995	0.0623	-0.5335	-0.6068	-0.6157	-0.5972	-0.1173	-0.1023	0.1091	-0.5752	-0.6519	-0.7718	-0.3505	-0.2094	-0.2887	0.278	-0.6391	-0.5204	-0.8168	-0.3521	-0.1376	-0.1899	-0.2199	-0.3059	-0.427	-0.5595	-0.2904	-0.2934	-0.3759	-0.6532	-0.5724	-0.6125	-0.3046	-0.3158
37.75	-0.1786	-0.1599	0.0892	-0.1697	-0.6389	-0.718	-0.5429	-0.1378	-0.2075	0.0612	-0.5322	-0.6031	-0.6123	-0.5793	-0.1303	-0.1229	0.1045	-0.5629	-0.6602	-0.7615	-0.3499	-0.2236	-0.3014	0.2887	-0.6362	-0.5149	-0.8	-0.352	-0.1524	-0.1996	-0.2205	-0.3026	-0.4235	-0.5631	-0.287	-0.2885	-0.3791	-0.6568	-0.5642	-0.6113	-0.3027	-0.3228
37.8	-0.1791	-0.1615	0.0795	-0.1636	-0.6432	-0.7176	-0.5443	-0.1472	-0.2087	0.0419	-0.5284	-0.5995	-0.6085	-0.5794	-0.1259	-0.1255	0.1008	-0.5672	-0.6563	-0.7525	-0.3464	-0.22	-0.2984	0.2772	-0.6319	-0.5244	-0.7989	-0.3521	-0.1556	-0.2005	-0.2232	-0.3028	-0.4263	-0.5522	-0.2928	-0.3037	-0.382	-0.6636	-0.5611	-0.6114	-0.3024	-0.3106
37.85	-0.1694	-0.1553	0.0936	-0.1731	-0.6466	-0.7155	-0.5498	-0.1366	-0.2136	0.059	-0.537	-0.601	-0.614	-0.5876	-0.1181	-0.1169	0.096	-0.5576	-0.6698	-0.7651	-0.3441	-0.2135	-0.2886	0.2813	-0.6435	-0.5179	-0.7955	-0.3497	-0.1483	-0.1962	-0.2225	-0.2973	-0.4382	-0.5527	-0.29	-0.2964	-0.3815	-0.663	-0.5639	-0.6137	-0.3001	-0.3151
37.9	-0.1688	-0.1394	0.1121	-0.1791	-0.6564	-0.741	-0.5673	-0.1205	-0.1912	0.0799	-0.5495	-0.6063	-0.6448	-0.6004	-0.1085	-0.0994	0.1306	-0.5792	-0.6639	-0.7917	-0.3505	-0.2056	-0.2691	0.3142	-0.6546	-0.5128	-0.835	-0.3608	-0.1434	-0.1738	-0.2141	-0.3215	-0.442	-0.5827	-0.2962	-0.2847	-0.3725	-0.6535	-0.5841	-0.636	-0.306	-0.3163
37.95	-0.1674	-0.1353	0.1214	-0.1815	-0.668	-0.7417	-0.5784	-0.1267	-0.1851	0.0926	-0.5517	-0.6079	-0.6433	-0.616	-0.1107	-0.1026	0.1283	-0.5791	-0.6688	-0.8077	-0.3566	-0.1988	-0.2706	0.316	-0.6519	-0.5246	-0.8428	-0.3581	-0.141	-0.1724	-0.217	-0.3125	-0.4477	-0.5855	-0.292	-0.2849	-0.3583	-0.6427	-0.5895	-0.6376	-0.3083	-0.3201
38	-0.1697	-0.1314	0.111	-0.1729	-0.6625	-0.7356	-0.5624	-0.1332	-0.1858	0.0771	-0.5435	-0.602	-0.6324	-0.6076	-0.1197	-0.0942	0.1224	-0.5779	-0.6536	-0.7873	-0.3529	-0.2006	-0.2664	0.2933	-0.6598	-0.521	-0.8285	-0.3504	-0.1556	-0.1816	-0.2169	-0.3139	-0.4315	-0.5828	-0.2934	-0.293	-0.3675	-0.6528	-0.582	-0.6247	-0.3151	-0.309
38.05	-0.173	-0.1498	0.1071	-0.1727	-0.6551	-0.7306	-0.5606	-0.1323	-0.2115	0.0652	-0.5408	-0.6006	-0.6121	-0.5974	-0.1203	-0.1108	0.1077	-0.564	-0.659	-0.7703	-0.3522	-0.2162	-0.2828	0.2955	-0.6418	-0.521	-0.8211	-0.3513	-0.1538	-0.1889	-0.2164	-0.3039	-0.4299	-0.5613	-0.295	-0.3005	-0.3724	-0.6558	-0.5702	-0.6242	-0.2971	-0.3124
38.1	-0.1773	-0.1543	0.0979	-0.1674	-0.6404	-0.7087	-0.5601	-0.1404	-0.206	0.0636	-0.5305	-0.5958	-0.6095	-0.5834	-0.118	-0.1081	0.1054	-0.5613	-0.6482	-0.7658	-0.3538	-0.2109	-0.2989	0.2805	-0.6459	-0.5054	-0.8071	-0.3553	-0.1542	-0.1925	-0.216	-0.2989	-0.4254	-0.5546	-0.2944	-0.2995	-0.3736	-0.6609	-0.5604	-0.6125	-0.3002	-0.3223
38.15	-0.1735	-0.1506	0.0868	-0.1749	-0.6482	-0.711	-0.5436	-0.1425	-0.2029	0.0623	-0.5288	-0.6008	-0.6132	-0.5864	-0.1267	-0.1148	0.0995	-0.5672	-0.6552	-0.7605	-0.3513	-0.2157	-0.2881	0.2879	-0.6537	-0.5098	-0.8019	-0.3499	-0.1497	-0.1975	-0.2222	-0.3072	-0.4296	-0.5556	-0.2922	-0.2977	-0.3765	-0.654	-0.5686	-0.6191	-0.2937	-0.3174
38.2	-0.1699	-0.1468	0.1082	-0.1707	-0.6555	-0.7322	-0.5594	-0.1386	-0.1956	0.074	-0.5357	-0.6023	-0.6205	-0.5938	-0.1213	-0.1032	0.1198	-0.5681	-0.6558	-0.7718	-0.3502	-0.2067	-0.2791	0.2838	-0.6371	-0.5139	-0.8097	-0.348	-0.1475	-0.1791	-0.2215	-0.297	-0.4297	-0.5697	-0.3015	-0.2847	-0.3655	-0.6528	-0.5645	-0.622	-0.3068	-0.3166
38.25	-0.1657	-0.1367	0.1282	-0.1743	-0.6788	-0.7382	-0.5739	-0.1271	-0.1834	0.0956	-0.5575	-0.6089	-0.6441	-0.6096	-0.1074	-0.0805	0.1336	-0.572	-0.6602	-0.8033	-0.3558	-0.2043	-0.2662	0.313	-0.6367	-0.5198	-0.8506	-0.3499	-0.145	-0.1709	-0.203	-0.309	-0.444	-0.5928	-0.2928	-0.2886	-0.3598	-0.6441	-0.5796	-0.6396	-0.3108	-0.3164
38.3	-0.1699	-0.1421	0.1156	-0.1761	-0.664	-0.7449	-0.575	-0.1197	-0.187	0.087	-0.5528	-0.603	-0.6397	-0.6113	-0.1123	-0.0924	0.1286	-0.5674	-0.6638	-0.8029	-0.3535	-0.198	-0.2708	0.3128	-0.6449	-0.5206	-0.8415	-0.3585	-0.1423	-0.1733	-0.2169	-0.3123	-0.4372	-0.5875	-0.2928	-0.2905	-0.3727	-0.6493	-0.592	-0.6336	-0.307	-0.3067
38.35	-0.1689	-0.1357	0.1163	-0.1698	-0.6565	-0.7324	-0.5561	-0.1327	-0.1913	0.0788	-0.537	-0.6094	-0.6258	-0.5916	-0.1157	-0.1078	0.1201	-0.5687	-0.6572	-0.7863	-0.3431	-0.2081	-0.278	0.3021	-0.6499	-0.5212	-0.8227	-0.3471	-0.1449	-0.1845	-0.2124	-0.3069	-0.4355	-0.5768	-0.2946	-0.2924	-0.3726	-0.6541	-0.5781	-0.6358	-0.2983	-0.2993
38.4	-0.1728	-0.1429	0.104	-0.1707	-0.6475	-0.7265	-0.5542	-0.1361	-0.202	0.0665	-0.5441	-0.6058	-0.6227	-0.5947	-0.1159	-0.109	0.1178	-0.5735	-0.6693	-0.7742	-0.353	-0.2128	-0.2777	0.2845	-0.6532	-0.5224	-0.8174	-0.3586	-0.1519	-0.1862	-0.2141	-0.3076	-0.4268	-0.5619	-0.2959	-0.2876	-0.3786	-0.6593	-0.5679	-0.6217	-0.3008	-0.3169
38.45	-0.1759	-0.1417	0.0913	-0.1666	-0.6481	-0.7235	-0.5626	-0.1375	-0.206	0.0607	-0.5419	-0.5978	-0.6168	-0.583	-0.1154	-0.1081	0.1039	-0.5697	-0.6654	-0.7674	-0.3501	-0.2091	-0.2932	0.2916	-0.6368	-0.522	-0.8053	-0.3526	-0.1536	-0.1925	-0.2257	-0.303	-0.4299	-0.5593	-0.2878	-0.2955	-0.3806	-0.6585	-0.5646	-0.613	-0.3022	-0.3032
38.5	-0.1779	-0.1466	0.097	-0.1713	-0.6513	-0.7231	-0.5503	-0.1433	-0.2024	0.0668	-0.5325	-0.6058	-0.6236	-0.5932	-0.1189	-0.1096	0.1062	-0.5748	-0.6642	-0.7756	-0.3517	-0.2053	-0.2858	0.2816	-0.6387	-0.5077	-0.8172	-0.3592	-0.1536	-0.1811	-0.2127	-0.3064	-0.4304	-0.5698	-0.285	-0.2905	-0.3789	-0.6594	-0.574	-0.6234	-0.3041	-0.3171
38.55	-0.1672	-0.1311	0.1116	-0.1697	-0.6759	-0.7405	-0.5728	-0.1309	-0.1802	0.0847	-0.5506	-0.614	-0.6492	-0.6072	-0.115	-0.093	0.1306	-0.5777	-0.6689	-0.8014	-0.3602	-0.2065	-0.2669	0.3062	-0.6471	-0.5205	-0.8485	-0.3512	-0.1516	-0.1772	-0.2184	-0.3142	-0.4386	-0.5919	-0.2927	-0.2881	-0.361	-0.6466	-0.5785	-0.6377	-0.3225	-0.3098
38.6	-0.1663	-0.136	0.1246	-0.1805	-0.6703	-0.7548	-0.5699	-0.1228	-0.1777	0.092	-0.5542	-0.6061	-0.6555	-0.6158	-0.1098	-0.0937	0.133	-0.5804	-0.6681	-0.8063	-0.3513	-0.2046	-0.2636	0.3141	-0.6531	-0.523	-0.8493	-0.3616	-0.1473	-0.1606	-0.209	-0.3213	-0.4473	-0.5953	-0.2972	-0.2847	-0.3648	-0.6459	-0.5949	-0.6396	-0.3066	-0.3137
38.65	-0.1748	-0.1355	0.1187	-0.179	-0.666	-0.7342	-0.5713	-0.1282	-0.1924	0.0863	-0.5603	-0.6088	-0.6407	-0.6068	-0.1117	-0.087	0.1288	-0.5694	-0.6739	-0.8027	-0.3603	-0.1989	-0.2735	0.3076	-0.6536	-0.5281	-0.8429	-0.3549	-0.1521	-0.1835	-0.2158	-0.3236	-0.4478	-0.5786	-0.2895	-0.2869	-0.3642	-0.648	-0.5856	-0.6395	-0.313	-0.3131
38.7	-0.1707	-0.1418	0.1112	-0.1733	-0.6544	-0.7273	-0.5604	-0.1354	-0.196	0.0819	-0.5491	-0.6111	-0.6338	-0.5951	-0.1156	-0.1062	0.119	-0.5687	-0.6655	-0.784	-0.3459	-0.2138	-0.273	0.3066	-0.633	-0.5205	-0.8239	-0.3518	-0.1548	-0.1813	-0.2131	-0.3089	-0.4366	-0.5673	-0.3015	-0.2944	-0.3739	-0.6541	-0.5663	-0.6188	-0.301	-0.3172
38.75	-0.1665	-0.1496	0.1033	-0.1826	-0.6605	-0.7177	-0.5565	-0.1328	-0.2028	0.0658	-0.5457	-0.6007	-0.6205	-0.5947	-0.1204	-0.1095	0.1074	-0.5707	-0.6572	-0.7743	-0.3497	-0.2001	-0.2888	0.2978	-0.6419	-0.5231	-0.8251	-0.3568	-0.1507	-0.1842	-0.2224	-0.3087	-0.4233	-0.5693	-0.2881	-0.2996	-0.3772	-0.6571	-0.5765	-0.6258	-0.3027	-0.314
38.8	-0.181	-0.1496	0.1049	-0.1718	-0.6502	-0.7183	-0.5582	-0.1358	-0.1938	0.0689	-0.539	-0.6067	-0.6317	-0.5865	-0.1257	-0.1063	0.1072	-0.5709	-0.672	-0.7742	-0.3519	-0.2131	-0.283	0.2837	-0.6476	-0.5316	-0.8101	-0.3617	-0.1653	-0.1898	-0.222	-0.3104	-0.432	-0.5707	-0.2937	-0.2995	-0.3711	-0.6565	-0.5677	-0.6171	-0.3086	-0.3059
38.85	-0.1775	-0.1492	0.1019	-0.1761	-0.6613	-0.7287	-0.5576	-0.1293	-0.2036	0.0864	-0.5448	-0.605	-0.6266	-0.5984	-0.1096	-0.0961	0.1221	-0.5827	-0.6611	-0.7826	-0.3532	-0.205	-0.2782	0.306	-0.6494	-0.5188	-0.8272	-0.354	-0.1509	-0.1792	-0.2118	-0.3068	-0.4313	-0.5757	-0.2845	-0.2958	-0.3745	-0.6556	-0.5756	-0.6262	-0.3053	-0.3074
38.9	-0.1665	-0.1342	0.1126	-0.1726	-0.6576	-0.7467	-0.5662	-0.1331	-0.192	0.0762	-0.5461	-0.6113	-0.6412	-0.6033	-0.1103	-0.0964	0.1322	-0.569	-0.6603	-0.8001	-0.3523	-0.2041	-0.2751	0.3056	-0.6451	-0.5124	-0.8437	-0.3483	-0.1475	-0.176	-0.2179	-0.3215	-0.4346	-0.5887	-0.2951	-0.2941	-0.369	-0.6461	-0.583	-0.6319	-0.3068	-0.316
38.95	-0.1612	-0.142	0.1084	-0.173	-0.6549	-0.732	-0.5658	-0.132	-0.1967	0.0834	-0.5433	-0.618	-0.6372	-0.599	-0.1109	-0.1073	0.1154	-0.5743	-0.662	-0.7894	-0.35	-0.2034	-0.2794	0.3071	-0.6386	-0.5239	-0.8343	-0.3569	-0.1513	-0.1752	-0.2086	-0.3107	-0.4395	-0.5795	-0.2937	-0.2891	-0.3645	-0.6503	-0.5733	-0.6253	-0.31	-0.2996
39	-0.1755	-0.153	0.095	-0.1654	-0.6468	-0.7229	-0.557	-0.1372	-0.1977	0.0545	-0.5365	-0.5993	-0.615	-0.5889	-0.1252	-0.1106	0.1053	-0.5634	-0.6598	-0.7666	-0.3443	-0.2198	-0.2858	0.2917	-0.6351	-0.5115	-0.8159	-0.3573	-0.1483	-0.1911	-0.2299	-0.3043	-0.4256	-0.5505	-0.296	-0.2964	-0.3708	-0.6535	-0.5702	-0.6222	-0.3028	-0.3197
39.05	-0.177	-0.1516	0.0867	-0.1747	-0.6429	-0.7004	-0.5372	-0.1426	-0.2148	0.0461	-0.5305	-0.6038	-0.6156	-0.5816	-0.1275	-0.1112	0.0878	-0.5616	-0.6602	-0.7466	-0.3512	-0.2142	-0.3013	0.2772	-0.6411	-0.5194	-0.7933	-0.3474	-0.1528	-0.1968	-0.2206	-0.301	-0.4223	-0.5587	-0.2859	-0.298	-0.3848	-0.6675	-0.5644	-0.6092	-0.2974	-0.307
39.1	-0.1782	-0.1597	0.0679	-0.1753	-0.6319	-0.7077	-0.5429	-0.1442	-0.2143	0.0375	-0.5244	-0.5923	-0.6068	-0.5835	-0.128	-0.1201	0.0791	-0.5689	-0.6566	-0.7422	-0.3476	-0.2126	-0.3135	0.2539	-0.6354	-0.507	-0.7855	-0.3572	-0.1507	-0.1998	-0.2355	-0.2963	-0.4185	-0.5492	-0.2849	-0.296	-0.3794	-0.6776	-0.5569	-0.6031	-0.3017	-0.3123
39.15	-0.1815	-0.1589	0.0842	-0.17	-0.6357	-0.7035	-0.5379	-0.1413	-0.2088	0.053	-0.5273	-0.5969	-0.6007	-0.581	-0.1211	-0.1142	0.0813	-0.5565	-0.6594	-0.756	-0.35	-0.2229	-0.3021	0.2565	-0.6343	-0.505	-0.7878	-0.3586	-0.1508	-0.2088	-0.2305	-0.2963	-0.4096	-0.5427	-0.2816	-0.2963	-0.3775	-0.6669	-0.5613	-0.6068	-0.3014	-0.3049
39.2	-0.1745	-0.1395	0.0977	-0.1737	-0.6594	-0.7231	-0.5654	-0.1317	-0.1996	0.0708	-0.5456	-0.6143	-0.62	-0.6034	-0.1213	-0.1048	0.1205	-0.5722	-0.6629	-0.7706	-0.3503	-0.2106	-0.2864	0.281	-0.6551	-0.5151	-0.8207	-0.3574	-0.1528	-0.179	-0.2241	-0.3114	-0.4251	-0.5681	-0.2918	-0.2853	-0.3698	-0.6541	-0.5757	-0.6282	-0.3003	-0.318
39.25	-0.1693	-0.1504	0.1093	-0.1827	-0.6684	-0.7346	-0.564	-0.1356	-0.1987	0.0683	-0.5469	-0.6052	-0.636	-0.596	-0.1185	-0.111	0.1094	-0.5726	-0.6595	-0.7872	-0.3547	-0.2101	-0.2879	0.2923	-0.6407	-0.5274	-0.8242	-0.3557	-0.1445	-0.18	-0.2263	-0.3158	-0.4464	-0.5793	-0.2987	-0.2879	-0.3768	-0.6576	-0.5768	-0.6372	-0.3074	-0.3194
39.3	-0.1754	-0.1451	0.1035	-0.1699	-0.6554	-0.7285	-0.5649	-0.1372	-0.199	0.0713	-0.5336	-0.5986	-0.6252	-0.5924	-0.1186	-0.1063	0.1127	-0.5803	-0.6596	-0.7725	-0.3478	-0.2132	-0.2879	0.2986	-0.6434	-0.5237	-0.816	-0.3547	-0.154	-0.1825	-0.212	-0.2916	-0.435	-0.5722	-0.2981	-0.3008	-0.368	-0.6439	-0.5644	-0.6243	-0.3031	-0.315
39.35	-0.1855	-0.1453	0.0886	-0.1809	-0.6488	-0.7152	-0.559	-0.1379	-0.2138	0.0588	-0.5361	-0.5993	-0.6104	-0.5857	-0.1253	-0.1211	0.1112	-0.571	-0.6586	-0.7682	-0.3537	-0.214	-0.2949	0.2628	-0.6384	-0.5182	-0.8138	-0.3513	-0.1553	-0.1964	-0.2299	-0.3158	-0.4262	-0.5554	-0.2915	-0.3014	-0.3791	-0.6599	-0.579	-0.627	-0.2994	-0.3233
39.4	-0.1838	-0.1568	0.086	-0.1691	-0.6344	-0.7105	-0.5463	-0.1452	-0.2104	0.0469	-0.536	-0.6008	-0.614	-0.588	-0.1184	-0.1198	0.0876	-0.5618	-0.6534	-0.7609	-0.3452	-0.2149	-0.3064	0.278	-0.6458	-0.5193	-0.8047	-0.3568	-0.1632	-0.1914	-0.2199	-0.2974	-0.4184	-0.558	-0.2924	-0.3053	-0.3793	-0.6622	-0.5736	-0.6129	-0.3033	-0.319
39.45	-0.1686	-0.1535	0.08	-0.1698	-0.6376	-0.71	-0.5417	-0.1413	-0.215	0.0476	-0.531	-0.5961	-0.6148	-0.5831	-0.121	-0.1145	0.0865	-0.5618	-0.6649	-0.7457	-0.3555	-0.2061	-0.2986	0.2728	-0.643	-0.5153	-0.7892	-0.3606	-0.1555	-0.1925	-0.2328	-0.3002	-0.4227	-0.5661	-0.2811	-0.2989	-0.3814	-0.6674	-0.5673	-0.6138	-0.3056	-0.3185
39.5	-0.1856	-0.155	0.0924	-0.1696	-0.6461	-0.7213	-0.5437	-0.1484	-0.203	0.0542	-0.5411	-0.6005	-0.6102	-0.5825	-0.1276	-0.1219	0.101	-0.5684	-0.6705	-0.7652	-0.3559	-0.2172	-0.2903	0.2733	-0.6462	-0.5195	-0.7994	-0.3574	-0.1516	-0.1902	-0.2262	-0.3094	-0.4214	-0.5552	-0.2845	-0.296	-0.374	-0.6627	-0.5659	-0.6045	-0.3047	-0.3098
39.55	-0.1772	-0.1403	0.109	-0.1821	-0.6738	-0.7424	-0.5776	-0.133	-0.2018	0.0813	-0.5484	-0.6154	-0.6412	-0.6195	-0.1103	-0.1057	0.1237	-0.5701	-0.6678	-0.7926	-0.3529	-0.2103	-0.2717	0.2913	-0.6548	-0.5297	-0.8403	-0.3583	-0.1477	-0.1819	-0.2181	-0.3164	-0.4409	-0.5808	-0.2986	-0.2916	-0.3753	-0.6603	-0.5871	-0.6405	-0.3041	-0.3088
39.6	-0.1678	-0.1344	0.1194	-0.1724	-0.6688	-0.7402	-0.5628	-0.1331	-0.1938	0.0836	-0.5402	-0.6098	-0.6421	-0.6065	-0.1133	-0.1004	0.1236	-0.5751	-0.6639	-0.7953	-0.3537	-0.2057	-0.2707	0.3036	-0.6362	-0.5177	-0.8373	-0.349	-0.1421	-0.1893	-0.2157	-0.3252	-0.434	-0.5876	-0.2899	-0.2865	-0.3695	-0.6555	-0.5796	-0.628	-0.3115	-0.316
39.65	-0.1746	-0.1381	0.1073	-0.1768	-0.6627	-0.7277	-0.5626	-0.1348	-0.2023	0.0718	-0.5428	-0.6046	-0.622	-0.6024	-0.1203	-0.1121	0.1175	-0.5749	-0.6552	-0.7685	-0.3643	-0.2017	-0.279	0.2916	-0.6529	-0.5191	-0.8134	-0.3591	-0.1412	-0.1824	-0.212	-0.3103	-0.4236	-0.5628	-0.2882	-0.2881	-0.3677	-0.6543	-0.5724	-0.6211	-0.2989	-0.315
39.7	-0.1816	-0.1494	0.0875	-0.1701	-0.64	-0.7182	-0.5554	-0.13	-0.2026	0.0536	-0.5326	-0.6009	-0.6249	-0.587	-0.1243	-0.1086	0.0911	-0.5683	-0.6652	-0.7684	-0.3529	-0.2134	-0.2877	0.2964	-0.6414	-0.5154	-0.8097	-0.3522	-0.1619	-0.1966	-0.2262	-0.308	-0.4237	-0.5755	-0.2895	-0.3033	-0.3761	-0.6629	-0.5745	-0.6193	-0.2981	-0.3147
39.75	-0.182	-0.1667	0.0728	-0.1725	-0.6406	-0.7165	-0.5489	-0.1448	-0.2119	0.0546	-0.5343	-0.5986	-0.6101	-0.5891	-0.1343	-0.1223	0.0964	-0.5621	-0.6635	-0.7546	-0.3606	-0.224	-0.3003	0.2817	-0.6482	-0.5176	-0.8085	-0.363	-0.1563	-0.1938	-0.2224	-0.3017	-0.4223	-0.5613	-0.2987	-0.2964	-0.3866	-0.6721	-0.5668	-0.6237	-0.2917	-0.3189
39.8	-0.1795	-0.1509	0.0831	-0.1642	-0.6451	-0.7246	-0.5536	-0.1371	-0.2068	0.0543	-0.5339	-0.6067	-0.622	-0.5936	-0.1307	-0.1078	0.0973	-0.5624	-0.6545	-0.7571	-0.352	-0.2103	-0.2945	0.2742	-0.6431	-0.5121	-0.8021	-0.362	-0.1597	-0.1974	-0.2226	-0.3063	-0.426	-0.5653	-0.295	-0.3067	-0.3751	-0.667	-0.5673	-0.6162	-0.3157	-0.3169
39.85	-0.1738	-0.1395	0.1018	-0.1727	-0.6593	-0.7387	-0.5605	-0.1359	-0.1856	0.0762	-0.5469	-0.608	-0.6345	-0.598	-0.1172	-0.0992	0.1186	-0.5779	-0.6654	-0.7952	-0.3492	-0.2105	-0.2771	0.2945	-0.6524	-0.5239	-0.834	-0.3492	-0.1491	-0.1804	-0.2254	-0.3193	-0.4394	-0.5844	-0.2914	-0.2947	-0.3648	-0.6585	-0.5828	-0.6279	-0.3065	-0.3008
39.9	-0.1711	-0.1385	0.1174	-0.181	-0.6614	-0.7494	-0.5744	-0.131	-0.1968	0.0751	-0.55	-0.6038	-0.6482	-0.6094	-0.1224	-0.0973	0.1271	-0.5812	-0.6646	-0.7968	-0.3621	-0.21	-0.2738	0.311	-0.65	-0.532	-0.8434	-0.3665	-0.1504	-0.1782	-0.2081	-0.3165	-0.4402	-0.588	-0.2977	-0.2941	-0.3792	-0.6499	-0.5825	-0.6297	-0.3068	-0.3157
39.95	-0.1773	-0.1401	0.1075	-0.1788	-0.6639	-0.7443	-0.5689	-0.1386	-0.1805	0.0822	-0.5401	-0.6069	-0.6389	-0.606	-0.1193	-0.0943	0.1263	-0.5776	-0.6679	-0.786	-0.3554	-0.2088	-0.2733	0.3037	-0.65	-0.5241	-0.8297	-0.3634	-0.1481	-0.1797	-0.2165	-0.3126	-0.4331	-0.5902	-0.2975	-0.2877	-0.373	-0.6522	-0.5785	-0.6305	-0.3	-0.3231
40	-0.1907	-0.1463	0.097	-0.1759	-0.6579	-0.7368	-0.5619	-0.1358	-0.1993	0.0734	-0.5401	-0.6064	-0.6357	-0.6017	-0.1232	-0.1108	0.109	-0.5641	-0.6648	-0.7782	-0.3565	-0.2042	-0.294	0.2961	-0.6471	-0.52	-0.825	-0.3537	-0.1548	-0.1845	-0.2146	-0.3156	-0.4298	-0.5661	-0.3007	-0.3063	-0.3748	-0.656	-0.5681	-0.6284	-0.3132	-0.3171
40.05	-0.1758	-0.1495	0.083	-0.1782	-0.6458	-0.7199	-0.5549	-0.139	-0.2048	0.0598	-0.5405	-0.6006	-0.616	-0.5866	-0.1251	-0.1197	0.106	-0.5665	-0.6704	-0.7695	-0.3562	-0.2105	-0.2895	0.2858	-0.6499	-0.525	-0.8184	-0.3626	-0.1595	-0.1859	-0.2185	-0.3061	-0.4288	-0.5659	-0.2962	-0.2906	-0.3821	-0.655	-0.5661	-0.6272	-0.3089	-0.3149
40.1	-0.1794	-0.1638	0.0946	-0.1764	-0.6482	-0.7178	-0.5456	-0.1424	-0.2131	0.052	-0.5384	-0.5915	-0.6176	-0.5837	-0.1174	-0.1169	0.0973	-0.5681	-0.6706	-0.7704	-0.3485	-0.2178	-0.2925	0.2768	-0.6421	-0.5223	-0.8084	-0.3468	-0.1488	-0.1952	-0.2194	-0.3009	-0.4251	-0.5721	-0.2851	-0.2925	-0.3856	-0.6659	-0.5635	-0.6186	-0.3056	-0.321
40.15	-0.1881	-0.1515	0.0978	-0.1752	-0.6555	-0.7253	-0.5562	-0.1434	-0.211	0.0626	-0.5428	-0.5919	-0.6281	-0.5853	-0.125	-0.108	0.1059	-0.5753	-0.6632	-0.7773	-0.3502	-0.2095	-0.2951	0.2755	-0.6393	-0.526	-0.817	-0.3582	-0.1559	-0.1928	-0.2105	-0.3059	-0.4266	-0.5712	-0.2954	-0.2932	-0.3724	-0.6572	-0.5791	-0.6263	-0.3044	-0.3068
40.2	-0.17	-0.1409	0.1155	-0.1795	-0.6693	-0.7486	-0.5785	-0.1316	-0.1893	0.0885	-0.5438	-0.604	-0.6464	-0.6048	-0.106	-0.099	0.1219	-0.5669	-0.6662	-0.8127	-0.3459	-0.2091	-0.2793	0.3189	-0.6411	-0.5135	-0.8468	-0.3573	-0.1499	-0.1748	-0.2159	-0.3158	-0.4428	-0.6002	-0.3013	-0.2921	-0.3641	-0.6462	-0.5808	-0.6393	-0.3031	-0.324
40.25	-0.1696	-0.137	0.119	-0.1905	-0.6756	-0.7478	-0.5672	-0.1334	-0.1924	0.0798	-0.5572	-0.6143	-0.647	-0.6192	-0.1096	-0.0956	0.127	-0.5869	-0.6665	-0.8094	-0.3567	-0.2114	-0.2688	0.3128	-0.6552	-0.5233	-0.8491	-0.3561	-0.1552	-0.1702	-0.2202	-0.3222	-0.4448	-0.5874	-0.2942	-0.2902	-0.3691	-0.654	-0.586	-0.6463	-0.3046	-0.3024
40.3	-0.1728	-0.1372	0.1123	-0.1911	-0.6619	-0.7456	-0.57	-0.1259	-0.1909	0.0817	-0.5493	-0.6076	-0.6343	-0.6025	-0.1161	-0.0877	0.1159	-0.5744	-0.6676	-0.7954	-0.3516	-0.207	-0.2725	0.3014	-0.6514	-0.5285	-0.8387	-0.3632	-0.1564	-0.1725	-0.2121	-0.3165	-0.4402	-0.5842	-0.296	-0.285	-0.369	-0.6506	-0.5876	-0.6219	-0.3077	-0.3149
40.35	-0.1841	-0.1514	0.0968	-0.1776	-0.6567	-0.7341	-0.57	-0.136	-0.2019	0.0615	-0.5522	-0.6144	-0.6336	-0.6003	-0.123	-0.1088	0.1066	-0.583	-0.6733	-0.7828	-0.3574	-0.2059	-0.2866	0.2872	-0.6505	-0.5184	-0.8244	-0.3573	-0.1527	-0.19	-0.2188	-0.315	-0.4347	-0.5774	-0.2952	-0.298	-0.383	-0.656	-0.5779	-0.6289	-0.2971	-0.3151
40.4	-0.1783	-0.1527	0.0958	-0.1818	-0.6613	-0.719	-0.5666	-0.1428	-0.199	0.0573	-0.5341	-0.6042	-0.6175	-0.5955	-0.1139	-0.1112	0.1164	-0.5699	-0.6721	-0.7748	-0.356	-0.2099	-0.2888	0.2824	-0.6522	-0.5212	-0.8164	-0.3657	-0.1547	-0.194	-0.2178	-0.3043	-0.4314	-0.5676	-0.2886	-0.2957	-0.3732	-0.6605	-0.5782	-0.6194	-0.3067	-0.32
40.45	-0.1738	-0.1593	0.0998	-0.1769	-0.6591	-0.7249	-0.552	-0.1367	-0.207	0.0672	-0.5423	-0.608	-0.6268	-0.5915	-0.1251	-0.119	0.103	-0.5772	-0.6502	-0.7705	-0.3568	-0.2188	-0.2885	0.2883	-0.6453	-0.5197	-0.8256	-0.3509	-0.1485	-0.1841	-0.2276	-0.3009	-0.4343	-0.5754	-0.2927	-0.2913	-0.3772	-0.6598	-0.5744	-0.6211	-0.3044	-0.3225
40.5	-0.177	-0.1311	0.1136	-0.1753	-0.67	-0.7452	-0.5643	-0.1358	-0.1949	0.0794	-0.5492	-0.6062	-0.651	-0.6037	-0.1133	-0.1005	0.1171	-0.5672	-0.6647	-0.8001	-0.3581	-0.2091	-0.2698	0.3004	-0.6404	-0.5211	-0.8487	-0.3613	-0.1504	-0.1768	-0.2124	-0.3112	-0.4375	-0.587	-0.3056	-0.2997	-0.3686	-0.6428	-0.5816	-0.6327	-0.3043	-0.3104
40.55	-0.1677	-0.1328	0.1113	-0.1841	-0.6709	-0.7445	-0.5699	-0.1324	-0.1959	0.0827	-0.5572	-0.6092	-0.6488	-0.6017	-0.1189	-0.1005	0.1147	-0.5834	-0.6627	-0.8007	-0.3547	-0.2077	-0.2717	0.3027	-0.6444	-0.5201	-0.8443	-0.3669	-0.1455	-0.1762	-0.2241	-0.3239	-0.4431	-0.5837	-0.2921	-0.2925	-0.3729	-0.6495	-0.5845	-0.647	-0.314	-0.3164
40.6	-0.1718	-0.1476	0.1001	-0.1788	-0.6559	-0.7329	-0.5653	-0.1385	-0.2009	0.0788	-0.5417	-0.6075	-0.6314	-0.5963	-0.119	-0.1072	0.1205	-0.5669	-0.6675	-0.7871	-0.3575	-0.2165	-0.2839	0.2957	-0.645	-0.5195	-0.8271	-0.3615	-0.1574	-0.189	-0.2147	-0.3139	-0.4395	-0.5718	-0.2921	-0.2943	-0.374	-0.6531	-0.5825	-0.6258	-0.2991	-0.323
40.65	-0.1841	-0.1597	0.0825	-0.1811	-0.6488	-0.7156	-0.549	-0.1421	-0.2133	0.0401	-0.5314	-0.6023	-0.6221	-0.5898	-0.1305	-0.1155	0.0997	-0.5663	-0.6604	-0.7619	-0.3491	-0.2161	-0.2923	0.2736	-0.6509	-0.5235	-0.8067	-0.3608	-0.1571	-0.2045	-0.2238	-0.3128	-0.4201	-0.555	-0.2805	-0.3022	-0.3898	-0.6653	-0.576	-0.614	-0.2975	-0.3178
40.7	-0.183	-0.1652	0.0733	-0.1746	-0.6318	-0.713	-0.5372	-0.1459	-0.214	0.0432	-0.5342	-0.5954	-0.6041	-0.5731	-0.1347	-0.1202	0.088	-0.5595	-0.662	-0.7522	-0.3581	-0.2231	-0.3028	0.2778	-0.6459	-0.5173	-0.8048	-0.3629	-0.1573	-0.204	-0.2231	-0.3001	-0.4159	-0.5582	-0.2942	-0.3033	-0.3856	-0.6679	-0.5663	-0.605	-0.3032	-0.3181
40.75	-0.1847	-0.165	0.0767	-0.1685	-0.6399	-0.7104	-0.5374	-0.1456	-0.2193	0.0451	-0.5265	-0.6056	-0.6129	-0.5757	-0.1328	-0.1186	0.0865	-0.5629	-0.6674	-0.7435	-0.3575	-0.2178	-0.311	0.2631	-0.6488	-0.5188	-0.7935	-0.3581	-0.1535	-0.2004	-0.2219	-0.3035	-0.4122	-0.5514	-0.292	-0.3018	-0.3848	-0.665	-0.563	-0.5987	-0.3028	-0.3183
40.8	-0.1836	-0.1609	0.0824	-0.1678	-0.6429	-0.7113	-0.5493	-0.1594	-0.2197	0.0514	-0.5354	-0.6037	-0.6122	-0.5808	-0.1253	-0.1209	0.0907	-0.5659	-0.6506	-0.7511	-0.3577	-0.2111	-0.3029	0.2679	-0.6423	-0.5103	-0.798	-0.3651	-0.1658	-0.2051	-0.2236	-0.2906	-0.4208	-0.5497	-0.2886	-0.3033	-0.3807	-0.6634	-0.5626	-0.6181	-0.3084	-0.3194
40.85	-0.1783	-0.1486	0.1071	-0.1868	-0.6695	-0.7455	-0.5717	-0.1426	-0.2001	0.068	-0.55	-0.6002	-0.6376	-0.6082	-0.115	-0.1072	0.1134	-0.5735	-0.662	-0.7903	-0.3556	-0.2133	-0.2795	0.2874	-0.6444	-0.5205	-0.8272	-0.3585	-0.1495	-0.1836	-0.2287	-0.3128	-0.4403	-0.5868	-0.2896	-0.3003	-0.3723	-0.6501	-0.5781	-0.6259	-0.2982	-0.3188
40.9	-0.1665	-0.1369	0.1076	-0.1724	-0.6586	-0.7474	-0.573	-0.1333	-0.1997	0.0804	-0.5443	-0.6075	-0.6345	-0.6136	-0.1165	-0.0939	0.1142	-0.579	-0.6619	-0.8073	-0.356	-0.2077	-0.2706	0.2929	-0.6457	-0.5239	-0.8406	-0.3466	-0.1495	-0.1779	-0.2208	-0.318	-0.4325	-0.5886	-0.2896	-0.2889	-0.3658	-0.6569	-0.585	-0.6275	-0.3124	-0.3134
40.95	-0.1757	-0.1438	0.107	-0.1823	-0.6623	-0.7372	-0.5604	-0.1397	-0.1871	0.0701	-0.5405	-0.6053	-0.6269	-0.5975	-0.1206	-0.1145	0.1081	-0.5875	-0.6579	-0.7795	-0.3517	-0.2101	-0.2795	0.2996	-0.6505	-0.5285	-0.8334	-0.3636	-0.1536	-0.1901	-0.2175	-0.3098	-0.4428	-0.579	-0.2975	-0.3018	-0.3811	-0.6567	-0.5763	-0.6246	-0.2991	-0.3151
41	-0.1789	-0.1494	0.0899	-0.1743	-0.6572	-0.7238	-0.5555	-0.1422	-0.2116	0.0603	-0.54	-0.6	-0.6256	-0.5905	-0.1287	-0.1134	0.0986	-0.574	-0.6702	-0.7677	-0.3571	-0.2187	-0.2884	0.2788	-0.6416	-0.5267	-0.8184	-0.3643	-0.1556	-0.2008	-0.2275	-0.3115	-0.4357	-0.5731	-0.2918	-0.3028	-0.3751	-0.6587	-0.5755	-0.6235	-0.3013	-0.32
41.05	-0.1862	-0.1649	0.0721	-0.1685	-0.6454	-0.7173	-0.55	-0.1449	-0.2157	0.0462	-0.5372	-0.6105	-0.6167	-0.5887	-0.1318	-0.1109	0.0975	-0.5659	-0.663	-0.76	-0.3592	-0.2144	-0.3045	0.2745	-0.6495	-0.5183	-0.8118	-0.3625	-0.1618	-0.2005	-0.2334	-0.3009	-0.4217	-0.5571	-0.2907	-0.2912	-0.3772	-0.6627	-0.5692	-0.615	-0.3031	-0.3222
41.1	-0.1912	-0.1566	0.088	-0.1709	-0.6458	-0.7095	-0.5499	-0.1392	-0.208	0.0506	-0.531	-0.6056	-0.6142	-0.577	-0.1264	-0.1187	0.0875	-0.5685	-0.6631	-0.7653	-0.3464	-0.2147	-0.2999	0.2726	-0.6523	-0.5166	-0.813	-0.3621	-0.1535	-0.1926	-0.2306	-0.3087	-0.4225	-0.5614	-0.2922	-0.2957	-0.377	-0.657	-0.568	-0.6211	-0.302	-0.3262
41.15	-0.1836	-0.1574	0.0904	-0.1701	-0.6545	-0.7264	-0.5545	-0.1395	-0.2107	0.058	-0.5387	-0.6067	-0.6212	-0.5893	-0.1219	-0.1142	0.101	-0.5754	-0.665	-0.7758	-0.3556	-0.2096	-0.2963	0.2804	-0.6514	-0.5282	-0.8141	-0.3601	-0.1524	-0.1846	-0.2222	-0.3083	-0.4368	-0.5628	-0.2894	-0.296	-0.37	-0.6626	-0.5657	-0.6201	-0.3002	-0.3207
41.2	-0.1737	-0.1402	0.1075	-0.183	-0.6606	-0.7502	-0.5743	-0.1347	-0.1901	0.0801	-0.5527	-0.6148	-0.6433	-0.6088	-0.12	-0.1016	0.1214	-0.5737	-0.6691	-0.81	-0.3556	-0.2073	-0.2762	0.3093	-0.6432	-0.5272	-0.8452	-0.3582	-0.1464	-0.1837	-0.2191	-0.3147	-0.4438	-0.5835	-0.2936	-0.2938	-0.3708	-0.6463	-0.5801	-0.6368	-0.3087	-0.3212
41.25	-0.1717	-0.1404	0.1165	-0.1793	-0.6715	-0.7432	-0.5699	-0.13	-0.1883	0.0771	-0.5534	-0.6005	-0.636	-0.6091	-0.1218	-0.1082	0.1183	-0.5755	-0.6704	-0.8026	-0.3554	-0.2091	-0.2747	0.3104	-0.6501	-0.5183	-0.8385	-0.3583	-0.147	-0.1751	-0.2216	-0.3172	-0.4449	-0.5905	-0.2964	-0.3041	-0.3712	-0.6516	-0.5824	-0.6373	-0.3084	-0.3222
41.3	-0.1769	-0.1501	0.0924	-0.1784	-0.6497	-0.7279	-0.563	-0.1413	-0.2042	0.0654	-0.5481	-0.6021	-0.6321	-0.6024	-0.124	-0.1165	0.1055	-0.5778	-0.666	-0.7817	-0.3572	-0.2179	-0.2896	0.2878	-0.6482	-0.5212	-0.8288	-0.3555	-0.1541	-0.1885	-0.229	-0.3133	-0.4333	-0.5712	-0.2911	-0.289	-0.378	-0.6548	-0.5781	-0.6149	-0.2943	-0.3153
41.35	-0.1869	-0.1564	0.0971	-0.1698	-0.6504	-0.7217	-0.5528	-0.141	-0.2078	0.0557	-0.5466	-0.6057	-0.6182	-0.5813	-0.1221	-0.12	0.1021	-0.5753	-0.67	-0.7753	-0.3615	-0.2116	-0.2896	0.284	-0.6461	-0.5279	-0.8073	-0.3613	-0.1523	-0.1916	-0.2172	-0.31	-0.4399	-0.572	-0.2965	-0.3158	-0.3739	-0.6625	-0.5741	-0.6288	-0.3138	-0.3187
41.4	-0.1835	-0.1611	0.089	-0.1787	-0.6531	-0.7126	-0.5519	-0.1398	-0.2104	0.054	-0.5376	-0.6141	-0.616	-0.5894	-0.135	-0.1153	0.101	-0.5662	-0.6685	-0.7612	-0.3496	-0.215	-0.2967	0.2714	-0.637	-0.5241	-0.8173	-0.3598	-0.1527	-0.1966	-0.2271	-0.3024	-0.4282	-0.552	-0.2943	-0.2932	-0.3813	-0.6717	-0.5711	-0.6233	-0.3047	-0.3152
41.45	-0.1781	-0.156	0.092	-0.1789	-0.6543	-0.7218	-0.558	-0.1423	-0.2096	0.0488	-0.544	-0.5977	-0.6199	-0.5991	-0.1304	-0.1201	0.1045	-0.5658	-0.6629	-0.7669	-0.364	-0.2172	-0.2924	0.2908	-0.6394	-0.5087	-0.8094	-0.3568	-0.1519	-0.195	-0.2234	-0.3113	-0.4261	-0.5576	-0.2949	-0.2991	-0.3804	-0.6581	-0.5721	-0.6164	-0.2989	-0.3176
41.5	-0.1725	-0.1499	0.114	-0.1821	-0.6654	-0.742	-0.5817	-0.1381	-0.2045	0.0781	-0.5537	-0.6059	-0.6462	-0.6118	-0.1163	-0.1016	0.126	-0.5728	-0.673	-0.8041	-0.3648	-0.2092	-0.2768	0.3056	-0.6562	-0.5251	-0.8467	-0.3599	-0.1574	-0.1804	-0.2153	-0.3127	-0.4459	-0.59	-0.3057	-0.2988	-0.3812	-0.649	-0.5845	-0.6338	-0.3159	-0.3234
41.55	-0.1782	-0.132	0.127	-0.1807	-0.6787	-0.7468	-0.5741	-0.1197	-0.1856	0.0875	-0.5529	-0.6108	-0.6527	-0.6123	-0.1111	-0.1033	0.1315	-0.5804	-0.6737	-0.8124	-0.3445	-0.2027	-0.271	0.3053	-0.648	-0.5238	-0.8447	-0.3517	-0.1515	-0.1718	-0.2204	-0.3196	-0.4526	-0.5929	-0.298	-0.2895	-0.369	-0.6495	-0.5878	-0.6421	-0.311	-0.3124
41.6	-0.1671	-0.1528	0.1076	-0.1767	-0.6681	-0.7376	-0.569	-0.1367	-0.1959	0.0767	-0.5537	-0.6031	-0.6423	-0.6117	-0.1221	-0.1042	0.1229	-0.5705	-0.6622	-0.7912	-0.3509	-0.2096	-0.2724	0.3052	-0.6495	-0.5263	-0.8325	-0.3583	-0.1503	-0.1817	-0.2214	-0.3085	-0.4385	-0.5845	-0.2931	-0.2955	-0.3715	-0.6516	-0.5806	-0.6342	-0.3075	-0.3226
41.65	-0.1754	-0.1491	0.1015	-0.1813	-0.6539	-0.7296	-0.5683	-0.134	-0.2063	0.0716	-0.5493	-0.6067	-0.6338	-0.5946	-0.1219	-0.1146	0.1073	-0.5746	-0.6645	-0.7798	-0.35	-0.2054	-0.2843	0.3001	-0.6494	-0.5178	-0.8336	-0.3624	-0.1395	-0.1877	-0.2222	-0.3112	-0.4281	-0.5775	-0.2957	-0.2918	-0.3792	-0.653	-0.5706	-0.6214	-0.3045	-0.3167
41.7	-0.1827	-0.1594	0.0985	-0.1703	-0.659	-0.7321	-0.5525	-0.131	-0.2083	0.0509	-0.5412	-0.6011	-0.6225	-0.5947	-0.1306	-0.12	0.1014	-0.5714	-0.6609	-0.769	-0.3514	-0.2101	-0.2936	0.2604	-0.6544	-0.5189	-0.8193	-0.3577	-0.1586	-0.199	-0.2289	-0.3097	-0.4314	-0.577	-0.2941	-0.2987	-0.3783	-0.6649	-0.5778	-0.6195	-0.3082	-0.3236
41.75	-0.1838	-0.1568	0.097	-0.1656	-0.6493	-0.7136	-0.5524	-0.1431	-0.2075	0.0518	-0.5314	-0.6032	-0.6217	-0.5852	-0.1285	-0.1147	0.0937	-0.5766	-0.6587	-0.7724	-0.3518	-0.2182	-0.2989	0.267	-0.641	-0.5208	-0.8026	-0.358	-0.1602	-0.1995	-0.2223	-0.3072	-0.4307	-0.5627	-0.291	-0.3002	-0.3868	-0.6706	-0.5745	-0.6211	-0.3025	-0.3235
41.8	-0.1803	-0.1529	0.0995	-0.1811	-0.6564	-0.7266	-0.5507	-0.1352	-0.2025	0.0657	-0.5462	-0.605	-0.6283	-0.5964	-0.1164	-0.1152	0.1086	-0.5695	-0.6622	-0.7797	-0.342	-0.2052	-0.2884	0.2899	-0.6485	-0.525	-0.8182	-0.3595	-0.1607	-0.1899	-0.2172	-0.3119	-0.4294	-0.5677	-0.2944	-0.3015	-0.3808	-0.6576	-0.5689	-0.6112	-0.2996	-0.3104
41.85	-0.1713	-0.1417	0.1188	-0.1965	-0.6772	-0.7598	-0.583	-0.1311	-0.1845	0.0915	-0.5627	-0.6073	-0.6491	-0.6121	-0.1111	-0.0943	0.1358	-0.5708	-0.6671	-0.8147	-0.3569	-0.2036	-0.2576	0.3109	-0.6535	-0.5232	-0.8613	-0.3586	-0.1475	-0.1815	-0.2212	-0.3221	-0.4356	-0.5975	-0.2975	-0.2791	-0.3676	-0.6502	-0.5898	-0.6423	-0.3194	-0.3133
41.9	-0.176	-0.1352	0.1213	-0.1886	-0.6721	-0.7561	-0.5771	-0.1312	-0.1856	0.0893	-0.5603	-0.6112	-0.6463	-0.6196	-0.1176	-0.0851	0.1328	-0.5782	-0.6677	-0.8218	-0.3599	-0.2079	-0.2678	0.3131	-0.6508	-0.5238	-0.8526	-0.3578	-0.1566	-0.1779	-0.2191	-0.3203	-0.4375	-0.605	-0.2982	-0.2998	-0.3645	-0.6611	-0.5887	-0.6389	-0.3139	-0.3165
41.95	-0.1707	-0.1401	0.112	-0.1807	-0.6705	-0.7505	-0.5684	-0.1331	-0.1935	0.0771	-0.5523	-0.6092	-0.6425	-0.6102	-0.1041	-0.1032	0.1144	-0.5859	-0.6655	-0.8068	-0.3663	-0.2132	-0.2691	0.2976	-0.6539	-0.5213	-0.8405	-0.3642	-0.1506	-0.1767	-0.2235	-0.3162	-0.439	-0.5855	-0.2998	-0.2961	-0.3781	-0.6549	-0.5823	-0.6441	-0.3111	-0.321
42	-0.1808	-0.1473	0.1045	-0.1811	-0.6656	-0.7384	-0.5618	-0.1495	-0.1988	0.0779	-0.5585	-0.599	-0.6316	-0.6001	-0.1325	-0.1094	0.1103	-0.5833	-0.672	-0.7939	-0.3573	-0.2187	-0.2813	0.2924	-0.6526	-0.5205	-0.8296	-0.3576	-0.1594	-0.1981	-0.2211	-0.3167	-0.4382	-0.5767	-0.2935	-0.3036	-0.3789	-0.6622	-0.5772	-0.626	-0.3043	-0.313
42.05	-0.1815	-0.1561	0.0985	-0.1791	-0.6628	-0.7277	-0.5597	-0.1466	-0.2016	0.0648	-0.5421	-0.6059	-0.627	-0.5992	-0.116	-0.1138	0.1091	-0.5632	-0.6658	-0.7742	-0.3526	-0.2089	-0.2835	0.2879	-0.645	-0.5225	-0.8205	-0.3629	-0.1484	-0.1906	-0.2158	-0.3198	-0.4383	-0.5751	-0.299	-0.3001	-0.3774	-0.6608	-0.5618	-0.629	-0.3152	-0.3255
42.1	-0.1834	-0.1459	0.1008	-0.1706	-0.6565	-0.7246	-0.566	-0.1354	-0.203	0.0645	-0.5386	-0.5993	-0.627	-0.6026	-0.1253	-0.1111	0.1125	-0.5715	-0.6651	-0.7737	-0.3556	-0.2067	-0.2851	0.3051	-0.6468	-0.5232	-0.8118	-0.3563	-0.1547	-0.1921	-0.2167	-0.3058	-0.4314	-0.5701	-0.2944	-0.2998	-0.3774	-0.6479	-0.5758	-0.6217	-0.297	-0.3207
42.15	-0.1754	-0.1474	0.1177	-0.1749	-0.6695	-0.7465	-0.5719	-0.1387	-0.1884	0.083	-0.5476	-0.6152	-0.642	-0.6131	-0.1135	-0.1061	0.1245	-0.5733	-0.6727	-0.7987	-0.3532	-0.2035	-0.2765	0.2974	-0.646	-0.5218	-0.854	-0.3621	-0.1543	-0.1813	-0.2185	-0.3152	-0.4464	-0.5843	-0.2851	-0.2973	-0.3668	-0.6486	-0.5813	-0.6383	-0.3106	-0.3179
42.2	-0.1756	-0.1346	0.1071	-0.175	-0.6715	-0.7474	-0.5843	-0.1357	-0.1957	0.0797	-0.5583	-0.6076	-0.6508	-0.6117	-0.1194	-0.1064	0.138	-0.577	-0.6655	-0.798	-0.3641	-0.2069	-0.2706	0.3077	-0.6524	-0.5198	-0.8359	-0.3604	-0.1536	-0.1782	-0.2158	-0.3218	-0.4426	-0.5894	-0.3018	-0.2926	-0.3595	-0.6517	-0.5776	-0.6334	-0.3046	-0.3116
42.25	-0.1746	-0.1415	0.0981	-0.189	-0.6603	-0.7351	-0.5581	-0.1465	-0.1981	0.074	-0.5486	-0.6134	-0.6349	-0.5956	-0.1178	-0.1024	0.1161	-0.5796	-0.6638	-0.7776	-0.3579	-0.2147	-0.2908	0.2979	-0.6537	-0.5228	-0.827	-0.3683	-0.1549	-0.1901	-0.2217	-0.3211	-0.444	-0.5819	-0.3024	-0.2999	-0.376	-0.6413	-0.5717	-0.6275	-0.301	-0.3312
42.3	-0.1812	-0.1569	0.0819	-0.1868	-0.6587	-0.7211	-0.5478	-0.148	-0.2077	0.0494	-0.5398	-0.5997	-0.6249	-0.5945	-0.1329	-0.1245	0.0912	-0.5684	-0.6664	-0.7663	-0.3551	-0.2187	-0.304	0.2804	-0.6539	-0.5225	-0.8106	-0.3559	-0.159	-0.2021	-0.2214	-0.3079	-0.428	-0.5666	-0.2915	-0.304	-0.3824	-0.664	-0.5708	-0.6239	-0.3049	-0.33
42.35	-0.1912	-0.1573	0.0795	-0.1711	-0.6396	-0.714	-0.5367	-0.1498	-0.213	0.0475	-0.5275	-0.5925	-0.6011	-0.569	-0.1325	-0.1152	0.0918	-0.5582	-0.6655	-0.7443	-0.3472	-0.2113	-0.3067	0.2621	-0.6305	-0.5103	-0.7886	-0.3555	-0.1588	-0.2086	-0.2226	-0.2973	-0.4238	-0.5513	-0.2922	-0.3031	-0.391	-0.6645	-0.5629	-0.6039	-0.2982	-0.3122
42.4	-0.1859	-0.1673	0.0751	-0.1768	-0.6378	-0.7057	-0.5402	-0.1452	-0.2171	0.0409	-0.5261	-0.5996	-0.6059	-0.5777	-0.1312	-0.1233	0.0733	-0.5669	-0.6586	-0.744	-0.3444	-0.2177	-0.3033	0.2619	-0.6384	-0.5123	-0.7907	-0.3546	-0.1613	-0.2023	-0.2318	-0.2987	-0.4166	-0.5495	-0.2899	-0.2956	-0.39	-0.6656	-0.5596	-0.611	-0.2991	-0.3138
42.45	-0.1809	-0.1627	0.0778	-0.1733	-0.6425	-0.7189	-0.5446	-0.1398	-0.2086	0.0532	-0.543	-0.5989	-0.6069	-0.5799	-0.1204	-0.1373	0.0931	-0.5585	-0.6635	-0.7477	-0.3489	-0.2191	-0.2967	0.269	-0.6425	-0.5161	-0.7992	-0.3611	-0.1602	-0.2038	-0.2264	-0.2997	-0.4223	-0.5671	-0.2927	-0.2944	-0.3755	-0.675	-0.5674	-0.6193	-0.3019	-0.3196
42.5	-0.1698	-0.1415	0.1098	-0.1781	-0.6538	-0.7362	-0.5612	-0.1336	-0.1988	0.0703	-0.5478	-0.6091	-0.6297	-0.6018	-0.1156	-0.1057	0.1122	-0.5697	-0.6581	-0.7841	-0.3471	-0.2082	-0.2749	0.2853	-0.6451	-0.5107	-0.8287	-0.3563	-0.1521	-0.1818	-0.2189	-0.3107	-0.4313	-0.5766	-0.2943	-0.2879	-0.3581	-0.6581	-0.577	-0.6137	-0.3016	-0.3164
42.55	-0.176	-0.15	0.1059	-0.1771	-0.6594	-0.7524	-0.5655	-0.1384	-0.196	0.0737	-0.5494	-0.5977	-0.6378	-0.6026	-0.113	-0.1005	0.1093	-0.5697	-0.669	-0.7865	-0.3533	-0.2009	-0.2812	0.2948	-0.6402	-0.5247	-0.8283	-0.3585	-0.152	-0.1756	-0.2081	-0.3118	-0.4422	-0.5774	-0.2923	-0.2896	-0.3762	-0.6472	-0.5804	-0.6186	-0.3017	-0.3181
42.6	-0.1784	-0.1543	0.0912	-0.1704	-0.6477	-0.7243	-0.5549	-0.1396	-0.2057	0.0659	-0.5412	-0.5965	-0.6228	-0.589	-0.1254	-0.1138	0.0988	-0.5619	-0.6595	-0.7804	-0.3472	-0.213	-0.2932	0.2853	-0.6364	-0.5179	-0.8136	-0.36	-0.1553	-0.189	-0.224	-0.3023	-0.4261	-0.56	-0.2873	-0.2999	-0.3768	-0.6517	-0.5722	-0.6259	-0.3006	-0.3187
42.65	-0.1765	-0.1604	0.0858	-0.1713	-0.6449	-0.7196	-0.5523	-0.1447	-0.2128	0.0624	-0.5338	-0.6025	-0.6183	-0.5814	-0.1304	-0.1207	0.0975	-0.5761	-0.6667	-0.7619	-0.3561	-0.2133	-0.2956	0.2861	-0.6436	-0.518	-0.8063	-0.362	-0.1598	-0.1864	-0.221	-0.3009	-0.4261	-0.564	-0.2908	-0.3032	-0.3783	-0.6601	-0.5698	-0.6057	-0.296	-0.3176
42.7	-0.1797	-0.1527	0.0794	-0.167	-0.643	-0.7037	-0.544	-0.136	-0.2102	0.0426	-0.534	-0.6019	-0.6055	-0.5804	-0.1271	-0.1244	0.0896	-0.5665	-0.6642	-0.7519	-0.3465	-0.2255	-0.3094	0.2746	-0.6433	-0.5177	-0.8065	-0.3568	-0.1507	-0.1895	-0.2279	-0.302	-0.4165	-0.557	-0.2822	-0.2942	-0.3791	-0.6614	-0.5713	-0.6147	-0.3011	-0.3165
42.75	-0.1755	-0.1588	0.081	-0.1778	-0.643	-0.7206	-0.5426	-0.1372	-0.2142	0.0457	-0.5348	-0.6113	-0.6137	-0.5779	-0.1303	-0.1136	0.088	-0.5724	-0.6668	-0.7575	-0.3483	-0.2156	-0.3	0.2796	-0.6368	-0.5188	-0.8038	-0.3495	-0.1597	-0.1979	-0.2302	-0.2998	-0.4287	-0.5477	-0.2781	-0.3008	-0.3797	-0.6685	-0.5658	-0.6141	-0.305	-0.312
42.8	-0.1833	-0.1513	0.099	-0.175	-0.6577	-0.7388	-0.5631	-0.1336	-0.205	0.068	-0.5536	-0.6089	-0.6346	-0.6044	-0.1257	-0.1094	0.1082	-0.5794	-0.6644	-0.7868	-0.3545	-0.2128	-0.2894	0.2961	-0.6539	-0.5213	-0.8255	-0.3592	-0.1435	-0.1938	-0.22	-0.3095	-0.428	-0.5726	-0.2996	-0.2955	-0.3742	-0.6481	-0.5804	-0.6272	-0.31	-0.3167
42.85	-0.1714	-0.1437	0.1135	-0.1873	-0.669	-0.7483	-0.5641	-0.1395	-0.1923	0.0767	-0.5516	-0.606	-0.6332	-0.6062	-0.1192	-0.102	0.1177	-0.5763	-0.6667	-0.8043	-0.3418	-0.208	-0.2752	0.3013	-0.6424	-0.5194	-0.8439	-0.3487	-0.1573	-0.1879	-0.221	-0.3119	-0.4405	-0.5895	-0.2938	-0.2995	-0.3699	-0.6503	-0.5779	-0.6401	-0.3054	-0.3092
42.9	-0.1796	-0.1387	0.0991	-0.1881	-0.667	-0.7335	-0.5711	-0.1318	-0.2012	0.0813	-0.5499	-0.6075	-0.6387	-0.6021	-0.1194	-0.1151	0.1174	-0.5702	-0.6723	-0.8029	-0.3532	-0.2086	-0.2827	0.2995	-0.6566	-0.5207	-0.8362	-0.367	-0.1563	-0.186	-0.2107	-0.3079	-0.4436	-0.5767	-0.3003	-0.2952	-0.3662	-0.6554	-0.5827	-0.6306	-0.3044	-0.317
42.95	-0.1819	-0.1629	0.0975	-0.1751	-0.6555	-0.7228	-0.5522	-0.1453	-0.2038	0.0621	-0.5361	-0.6042	-0.6273	-0.603	-0.1291	-0.1146	0.1051	-0.578	-0.6627	-0.7868	-0.3568	-0.2137	-0.2892	0.2814	-0.6489	-0.513	-0.8223	-0.3609	-0.1574	-0.1922	-0.2225	-0.3099	-0.4316	-0.5671	-0.2934	-0.2999	-0.3757	-0.6579	-0.563	-0.6245	-0.2954	-0.3121
43	-0.1754	-0.1613	0.0845	-0.1711	-0.6412	-0.7177	-0.5483	-0.1392	-0.2063	0.0597	-0.5389	-0.5958	-0.6226	-0.5802	-0.1305	-0.116	0.1021	-0.5619	-0.6624	-0.7642	-0.3492	-0.2149	-0.2838	0.2885	-0.6338	-0.5136	-0.8068	-0.3605	-0.1571	-0.199	-0.2171	-0.2861	-0.4214	-0.5671	-0.2859	-0.2921	-0.3796	-0.6496	-0.5721	-0.6229	-0.3033	-0.3103
43.05	-0.1876	-0.1705	0.0822	-0.1752	-0.6462	-0.7138	-0.5523	-0.1383	-0.2113	0.0512	-0.5358	-0.5986	-0.616	-0.5862	-0.1235	-0.1212	0.0896	-0.5677	-0.6602	-0.7608	-0.3478	-0.2267	-0.2987	0.2608	-0.6468	-0.5118	-0.8139	-0.353	-0.1528	-0.2018	-0.2232	-0.303	-0.4251	-0.5609	-0.2828	-0.2962	-0.3749	-0.6623	-0.5646	-0.6086	-0.2931	-0.3088
43.1	-0.1784	-0.155	0.093	-0.1781	-0.6561	-0.7236	-0.5558	-0.1316	-0.2046	0.0501	-0.5376	-0.604	-0.6248	-0.5879	-0.1236	-0.1146	0.1003	-0.5678	-0.6614	-0.7735	-0.3499	-0.2134	-0.2896	0.2677	-0.639	-0.5193	-0.8181	-0.3619	-0.1472	-0.1858	-0.2285	-0.3094	-0.4345	-0.5649	-0.2934	-0.294	-0.3736	-0.6637	-0.5681	-0.6274	-0.3062	-0.3129
43.15	-0.1696	-0.1429	0.1195	-0.1785	-0.6728	-0.7462	-0.5779	-0.1304	-0.1907	0.0739	-0.5533	-0.6029	-0.6358	-0.6114	-0.1055	-0.1036	0.1176	-0.5708	-0.6615	-0.7963	-0.3583	-0.2084	-0.2785	0.3018	-0.6399	-0.5199	-0.8395	-0.3611	-0.1498	-0.1824	-0.2234	-0.3108	-0.4402	-0.5781	-0.2932	-0.287	-0.3669	-0.6591	-0.5877	-0.628	-0.3101	-0.3113
43.2	-0.1711	-0.1404	0.1228	-0.1725	-0.6627	-0.7455	-0.5741	-0.1369	-0.1903	0.0776	-0.5487	-0.6038	-0.6479	-0.6094	-0.1111	-0.0955	0.1283	-0.5675	-0.6554	-0.803	-0.3577	-0.2138	-0.2747	0.3119	-0.6458	-0.5162	-0.8388	-0.3525	-0.1517	-0.1857	-0.2161	-0.3162	-0.4351	-0.5878	-0.3059	-0.2945	-0.3689	-0.6481	-0.5703	-0.6328	-0.2997	-0.3142
43.25	-0.1801	-0.1484	0.0956	-0.1934	-0.661	-0.7315	-0.5569	-0.1353	-0.2002	0.0767	-0.5492	-0.6077	-0.628	-0.5949	-0.1219	-0.1076	0.1146	-0.5682	-0.6625	-0.7872	-0.3486	-0.2107	-0.2723	0.2956	-0.6474	-0.5179	-0.8231	-0.3463	-0.1551	-0.1797	-0.2258	-0.3163	-0.4301	-0.5791	-0.2917	-0.2871	-0.3746	-0.6629	-0.5834	-0.6286	-0.3054	-0.3177
43.3	-0.1772	-0.1596	0.0937	-0.1786	-0.6478	-0.7283	-0.5523	-0.1444	-0.2039	0.0662	-0.5416	-0.6041	-0.6173	-0.5914	-0.1254	-0.1212	0.1115	-0.5682	-0.664	-0.775	-0.3515	-0.2096	-0.2926	0.2875	-0.6535	-0.506	-0.8211	-0.3629	-0.1557	-0.1945	-0.2169	-0.3097	-0.4285	-0.5623	-0.2938	-0.2915	-0.376	-0.649	-0.5751	-0.6171	-0.3029	-0.3195
43.35	-0.1772	-0.1555	0.0813	-0.1758	-0.6387	-0.7171	-0.5408	-0.1417	-0.211	0.0546	-0.5376	-0.5946	-0.6156	-0.5823	-0.1284	-0.1132	0.1065	-0.5684	-0.6588	-0.7696	-0.3481	-0.2153	-0.287	0.272	-0.6451	-0.5224	-0.804	-0.3579	-0.1596	-0.2012	-0.218	-0.2978	-0.4294	-0.5688	-0.2906	-0.3017	-0.3781	-0.6645	-0.5747	-0.615	-0.3031	-0.3143
43.4	-0.1796	-0.1616	0.0851	-0.1773	-0.6596	-0.7208	-0.5531	-0.1398	-0.2105	0.0529	-0.5529	-0.6097	-0.624	-0.5935	-0.1315	-0.1186	0.0863	-0.5731	-0.6675	-0.7613	-0.3564	-0.2185	-0.2973	0.282	-0.6343	-0.5128	-0.8174	-0.3617	-0.1539	-0.1956	-0.2201	-0.3045	-0.4297	-0.5659	-0.2979	-0.3005	-0.3812	-0.664	-0.569	-0.6191	-0.3012	-0.3268
43.45	-0.1779	-0.1475	0.1015	-0.1859	-0.656	-0.7366	-0.5665	-0.1341	-0.2003	0.065	-0.548	-0.6114	-0.6351	-0.6057	-0.1266	-0.1103	0.1152	-0.5624	-0.6662	-0.7942	-0.3477	-0.2157	-0.278	0.2922	-0.6437	-0.5161	-0.8336	-0.363	-0.1557	-0.1881	-0.2244	-0.3178	-0.4294	-0.569	-0.292	-0.298	-0.3727	-0.655	-0.5842	-0.6221	-0.3019	-0.3166
43.5	-0.1681	-0.1422	0.1155	-0.1913	-0.6773	-0.7478	-0.58	-0.1336	-0.1876	0.0766	-0.5645	-0.6178	-0.6397	-0.6145	-0.1222	-0.1002	0.1274	-0.5789	-0.6742	-0.8051	-0.3676	-0.2114	-0.2706	0.3067	-0.6498	-0.5247	-0.8453	-0.3599	-0.1495	-0.1808	-0.2269	-0.3196	-0.4467	-0.5931	-0.3005	-0.293	-0.3735	-0.645	-0.5892	-0.6481	-0.3169	-0.319
43.55	-0.172	-0.1444	0.1144	-0.1904	-0.6728	-0.7427	-0.5648	-0.1254	-0.1911	0.0761	-0.5542	-0.6165	-0.6401	-0.6044	-0.1195	-0.1014	0.1248	-0.5813	-0.6662	-0.8059	-0.3523	-0.2045	-0.2721	0.316	-0.6505	-0.5249	-0.8437	-0.3505	-0.1541	-0.1858	-0.218	-0.3142	-0.4497	-0.5816	-0.2972	-0.2923	-0.3719	-0.6565	-0.5893	-0.63	-0.3091	-0.3146
43.6	-0.1852	-0.1599	0.1021	-0.1813	-0.6597	-0.7334	-0.5726	-0.1393	-0.1958	0.0651	-0.5532	-0.6083	-0.6301	-0.6015	-0.1228	-0.1074	0.1122	-0.5775	-0.6635	-0.7852	-0.3633	-0.2149	-0.2827	0.296	-0.6582	-0.5204	-0.8315	-0.3609	-0.1518	-0.1844	-0.2278	-0.311	-0.4351	-0.5767	-0.2973	-0.2975	-0.3743	-0.6602	-0.5749	-0.6281	-0.3043	-0.3164
43.65	-0.1838	-0.1574	0.0933	-0.1689	-0.6523	-0.7249	-0.5516	-0.1338	-0.204	0.0651	-0.5456	-0.5999	-0.6238	-0.5916	-0.124	-0.1212	0.1083	-0.5654	-0.6591	-0.7653	-0.3557	-0.2161	-0.2885	0.2846	-0.6532	-0.5155	-0.816	-0.3532	-0.1536	-0.1945	-0.2224	-0.3043	-0.4308	-0.5713	-0.2935	-0.3011	-0.37	-0.6538	-0.5656	-0.6198	-0.3069	-0.3178
43.7	-0.1778	-0.1588	0.0965	-0.1794	-0.649	-0.733	-0.5581	-0.1375	-0.2141	0.0513	-0.5424	-0.6026	-0.6264	-0.5845	-0.1172	-0.1151	0.0991	-0.5715	-0.6653	-0.7814	-0.3444	-0.2121	-0.2975	0.2797	-0.6506	-0.5137	-0.8324	-0.3564	-0.1493	-0.1968	-0.2246	-0.3137	-0.4214	-0.5721	-0.2928	-0.3022	-0.3756	-0.6565	-0.5713	-0.6228	-0.3024	-0.3264
43.75	-0.1814	-0.153	0.0985	-0.1755	-0.654	-0.7261	-0.5555	-0.1428	-0.2045	0.0636	-0.5391	-0.61	-0.6212	-0.5948	-0.1305	-0.1157	0.0988	-0.5668	-0.6668	-0.77	-0.3489	-0.2124	-0.2895	0.3009	-0.6447	-0.5189	-0.8101	-0.3562	-0.1559	-0.1937	-0.2187	-0.3111	-0.4343	-0.564	-0.2988	-0.3053	-0.3733	-0.6524	-0.5681	-0.6317	-0.3002	-0.3155
43.8	-0.169	-0.1429	0.1147	-0.1863	-0.6611	-0.742	-0.5762	-0.1355	-0.2017	0.0792	-0.5518	-0.6088	-0.6479	-0.5971	-0.1136	-0.1147	0.1274	-0.5675	-0.6638	-0.7946	-0.3416	-0.2033	-0.2772	0.3037	-0.6429	-0.5293	-0.8441	-0.3566	-0.1471	-0.1795	-0.2201	-0.3136	-0.436	-0.586	-0.3082	-0.2877	-0.3685	-0.6548	-0.5751	-0.6313	-0.3086	-0.3107
43.85	-0.1737	-0.1519	0.1081	-0.1793	-0.6648	-0.7395	-0.5678	-0.1332	-0.1946	0.0671	-0.5509	-0.6114	-0.6429	-0.6089	-0.126	-0.1052	0.1086	-0.575	-0.6599	-0.7896	-0.3557	-0.2097	-0.2694	0.3018	-0.6445	-0.5182	-0.835	-0.3594	-0.1485	-0.1827	-0.2193	-0.3115	-0.4432	-0.5863	-0.2998	-0.2902	-0.3666	-0.6499	-0.5797	-0.6215	-0.3036	-0.3211
43.9	-0.175	-0.1498	0.0999	-0.1812	-0.6469	-0.723	-0.555	-0.1296	-0.2038	0.0648	-0.535	-0.5936	-0.629	-0.5924	-0.1217	-0.1091	0.1114	-0.5653	-0.6574	-0.7791	-0.3455	-0.2054	-0.2949	0.2893	-0.655	-0.5167	-0.8219	-0.352	-0.1512	-0.1922	-0.225	-0.3014	-0.4314	-0.5624	-0.2869	-0.3011	-0.3684	-0.6564	-0.5667	-0.6168	-0.301	-0.3195
43.95	-0.1784	-0.1612	0.0858	-0.1776	-0.6543	-0.7088	-0.5355	-0.1453	-0.212	0.0468	-0.5367	-0.5943	-0.6109	-0.58	-0.1259	-0.1154	0.0873	-0.5664	-0.6628	-0.7599	-0.3482	-0.2204	-0.2924	0.2809	-0.6378	-0.5119	-0.8029	-0.3533	-0.1591	-0.203	-0.2158	-0.2986	-0.4297	-0.5543	-0.2974	-0.3003	-0.3829	-0.6588	-0.5691	-0.6155	-0.3033	-0.3151
44	-0.1814	-0.1646	0.076	-0.1699	-0.6356	-0.7089	-0.5363	-0.1446	-0.2145	0.0437	-0.5386	-0.6009	-0.6134	-0.5732	-0.1271	-0.1268	0.0833	-0.5641	-0.6653	-0.7502	-0.3472	-0.2117	-0.3053	0.2545	-0.6487	-0.5064	-0.7937	-0.3578	-0.1578	-0.1987	-0.2224	-0.2974	-0.4174	-0.5553	-0.2884	-0.3042	-0.3899	-0.6666	-0.568	-0.6015	-0.3024	-0.3185
44.05	-0.1831	-0.1659	0.0773	-0.1619	-0.6319	-0.6965	-0.5292	-0.1409	-0.211	0.0414	-0.5188	-0.5906	-0.5923	-0.5798	-0.1348	-0.1227	0.0784	-0.5582	-0.6454	-0.7374	-0.3421	-0.2184	-0.3068	0.2709	-0.627	-0.5123	-0.7885	-0.3502	-0.1574	-0.2093	-0.2202	-0.2943	-0.4163	-0.5361	-0.2841	-0.2994	-0.3876	-0.6636	-0.5425	-0.5903	-0.2874	-0.3043
44.1	-0.1809	-0.161	0.0802	-0.1719	-0.6489	-0.7098	-0.5454	-0.1433	-0.2156	0.0454	-0.531	-0.6015	-0.6156	-0.5802	-0.1212	-0.1199	0.087	-0.5637	-0.6671	-0.7632	-0.3556	-0.2165	-0.2953	0.2586	-0.6455	-0.5164	-0.8007	-0.3572	-0.1517	-0.1992	-0.2334	-0.3057	-0.432	-0.5653	-0.2861	-0.3013	-0.3783	-0.6674	-0.5752	-0.6167	-0.3087	-0.3197
44.15	-0.1751	-0.1435	0.1211	-0.1672	-0.6699	-0.7336	-0.5709	-0.1272	-0.1994	0.0819	-0.5478	-0.6072	-0.6403	-0.607	-0.124	-0.0969	0.1283	-0.5635	-0.6592	-0.7943	-0.3526	-0.2109	-0.2718	0.319	-0.6456	-0.5211	-0.8342	-0.3503	-0.1503	-0.1721	-0.2142	-0.3107	-0.4378	-0.5862	-0.294	-0.2945	-0.365	-0.6545	-0.5673	-0.6112	-0.3018	-0.3103
44.2	-0.1761	-0.1596	0.0969	-0.1804	-0.6782	-0.7448	-0.5657	-0.128	-0.1958	0.0678	-0.5613	-0.6107	-0.6419	-0.6091	-0.1285	-0.109	0.1098	-0.5667	-0.6761	-0.7883	-0.3511	-0.2084	-0.2787	0.3162	-0.6625	-0.5171	-0.8471	-0.3514	-0.1417	-0.1818	-0.2188	-0.3093	-0.4491	-0.5889	-0.2974	-0.29	-0.3677	-0.6444	-0.5651	-0.6295	-0.3025	-0.3171
44.25	-0.179	-0.1481	0.0937	-0.1734	-0.657	-0.7312	-0.5534	-0.1421	-0.2019	0.0643	-0.5445	-0.6031	-0.6264	-0.5895	-0.1204	-0.1005	0.1077	-0.5732	-0.6594	-0.7738	-0.3457	-0.2103	-0.2787	0.2925	-0.6469	-0.5151	-0.8119	-0.3553	-0.1495	-0.1828	-0.2293	-0.3027	-0.4309	-0.5757	-0.285	-0.2943	-0.3739	-0.6655	-0.5674	-0.6149	-0.2936	-0.3119
44.3	-0.1811	-0.1538	0.0896	-0.1765	-0.6344	-0.7128	-0.5535	-0.1327	-0.206	0.0595	-0.5335	-0.5974	-0.6248	-0.5894	-0.1293	-0.12	0.1019	-0.5681	-0.6617	-0.7623	-0.3519	-0.215	-0.2969	0.2762	-0.6401	-0.5107	-0.8057	-0.3617	-0.162	-0.188	-0.2215	-0.2977	-0.4241	-0.5607	-0.2894	-0.2967	-0.3766	-0.6563	-0.5679	-0.6046	-0.3078	-0.3147
44.35	-0.1753	-0.153	0.0942	-0.1772	-0.6359	-0.7016	-0.5407	-0.1382	-0.2074	0.0472	-0.5308	-0.6021	-0.6003	-0.5827	-0.1232	-0.1146	0.0987	-0.5518	-0.6572	-0.7515	-0.3401	-0.2152	-0.2926	0.2829	-0.6406	-0.5063	-0.799	-0.365	-0.1556	-0.19	-0.2192	-0.2961	-0.4157	-0.5489	-0.2954	-0.2906	-0.3733	-0.665	-0.5742	-0.6159	-0.3016	-0.3154
44.4	-0.1745	-0.1625	0.0857	-0.1718	-0.6511	-0.7214	-0.5433	-0.1349	-0.2135	0.0451	-0.5302	-0.5932	-0.6228	-0.5842	-0.12	-0.1179	0.0929	-0.5681	-0.6686	-0.7614	-0.3486	-0.2111	-0.2979	0.2777	-0.6476	-0.5115	-0.8111	-0.3518	-0.153	-0.1943	-0.2255	-0.2976	-0.4383	-0.5654	-0.2855	-0.295	-0.3719	-0.6593	-0.563	-0.6088	-0.3141	-0.3227
44.45	-0.1673	-0.1457	0.1154	-0.1749	-0.6544	-0.7377	-0.5665	-0.1319	-0.1903	0.0663	-0.545	-0.6037	-0.6347	-0.606	-0.1171	-0.104	0.1203	-0.5744	-0.6645	-0.7912	-0.3455	-0.207	-0.2774	0.2928	-0.6417	-0.5139	-0.8355	-0.3502	-0.1431	-0.1818	-0.2169	-0.306	-0.4305	-0.5824	-0.2994	-0.2949	-0.3699	-0.6532	-0.5737	-0.6304	-0.3047	-0.3181
44.5	-0.1696	-0.1476	0.1166	-0.1798	-0.6727	-0.7462	-0.58	-0.1294	-0.1908	0.0824	-0.5592	-0.601	-0.6371	-0.6087	-0.1193	-0.0954	0.1246	-0.5604	-0.6597	-0.806	-0.3518	-0.2043	-0.2676	0.3046	-0.6487	-0.5138	-0.8515	-0.3662	-0.1542	-0.1761	-0.2068	-0.3063	-0.4503	-0.5894	-0.2907	-0.2864	-0.3706	-0.6441	-0.5798	-0.6207	-0.3011	-0.3152
44.55	-0.1676	-0.1459	0.1115	-0.1798	-0.6592	-0.7276	-0.5726	-0.132	-0.1895	0.075	-0.5459	-0.5982	-0.6391	-0.6018	-0.1241	-0.0955	0.1233	-0.5758	-0.673	-0.7942	-0.3521	-0.2017	-0.2766	0.3023	-0.6458	-0.5196	-0.8391	-0.3595	-0.1481	-0.178	-0.2199	-0.3074	-0.4293	-0.5829	-0.3011	-0.2938	-0.3601	-0.6588	-0.5703	-0.6236	-0.3084	-0.3128
44.6	-0.1843	-0.1525	0.0976	-0.1743	-0.66	-0.7245	-0.5577	-0.1419	-0.1972	0.0689	-0.5395	-0.6026	-0.6333	-0.5866	-0.1257	-0.0973	0.1154	-0.578	-0.6631	-0.781	-0.3484	-0.2076	-0.2752	0.2965	-0.6473	-0.5156	-0.8251	-0.3472	-0.1597	-0.1882	-0.2283	-0.3068	-0.4275	-0.5632	-0.2868	-0.3037	-0.367	-0.6556	-0.5708	-0.6243	-0.3035	-0.316
44.65	-0.1692	-0.1543	0.0945	-0.1778	-0.6406	-0.724	-0.5615	-0.1358	-0.2111	0.0518	-0.536	-0.6068	-0.6167	-0.5903	-0.1228	-0.1166	0.0979	-0.5649	-0.6629	-0.7744	-0.3485	-0.2152	-0.2843	0.2871	-0.6445	-0.5179	-0.8214	-0.3566	-0.158	-0.1947	-0.2175	-0.2995	-0.4255	-0.5646	-0.2899	-0.2984	-0.3825	-0.6597	-0.5715	-0.6117	-0.3054	-0.3126
44.7	-0.1838	-0.16	0.0947	-0.1791	-0.6498	-0.7198	-0.5479	-0.154	-0.2101	0.0595	-0.5361	-0.5928	-0.612	-0.588	-0.1327	-0.1153	0.0983	-0.5595	-0.6614	-0.7614	-0.358	-0.218	-0.2981	0.2765	-0.6369	-0.5156	-0.8079	-0.3514	-0.1594	-0.1926	-0.227	-0.3011	-0.4203	-0.5554	-0.2869	-0.2994	-0.3738	-0.6578	-0.569	-0.6055	-0.2942	-0.3182
44.75	-0.1835	-0.1521	0.1014	-0.1767	-0.6546	-0.7177	-0.5583	-0.1326	-0.2041	0.0593	-0.5407	-0.589	-0.6215	-0.5948	-0.1217	-0.1072	0.106	-0.5663	-0.6616	-0.7706	-0.3521	-0.2069	-0.2842	0.2929	-0.635	-0.5146	-0.8159	-0.3527	-0.1455	-0.182	-0.218	-0.3026	-0.4252	-0.5636	-0.2908	-0.282	-0.369	-0.6529	-0.5696	-0.6145	-0.2962	-0.31
44.8	-0.1744	-0.1357	0.1191	-0.1773	-0.6728	-0.748	-0.5731	-0.1336	-0.1992	0.0912	-0.5556	-0.6051	-0.6476	-0.6007	-0.1238	-0.0973	0.1335	-0.5705	-0.6587	-0.7957	-0.3529	-0.1995	-0.2604	0.3214	-0.6418	-0.5229	-0.8457	-0.3584	-0.1501	-0.171	-0.215	-0.3093	-0.4402	-0.5946	-0.2903	-0.2958	-0.3581	-0.6382	-0.5759	-0.6375	-0.3037	-0.3075
44.85	-0.1801	-0.1517	0.1219	-0.1824	-0.6674	-0.7549	-0.5716	-0.1298	-0.1902	0.0831	-0.5607	-0.6132	-0.6446	-0.6071	-0.1135	-0.1024	0.1313	-0.5761	-0.6678	-0.809	-0.355	-0.1975	-0.2663	0.3074	-0.651	-0.5243	-0.849	-0.3507	-0.1479	-0.1779	-0.2182	-0.3182	-0.4421	-0.5963	-0.2971	-0.301	-0.3686	-0.6464	-0.5842	-0.6323	-0.3078	-0.3202
44.9	-0.179	-0.1494	0.1113	-0.1825	-0.6575	-0.7327	-0.5615	-0.1414	-0.1952	0.0638	-0.5434	-0.6088	-0.6439	-0.6038	-0.119	-0.1013	0.116	-0.5731	-0.6625	-0.7989	-0.3502	-0.2075	-0.2805	0.297	-0.6498	-0.5184	-0.8386	-0.3571	-0.1564	-0.1795	-0.2207	-0.3134	-0.4293	-0.5764	-0.294	-0.2932	-0.3666	-0.6562	-0.5785	-0.6254	-0.3023	-0.3139
44.95	-0.1785	-0.1508	0.0972	-0.1791	-0.6573	-0.7262	-0.5654	-0.1306	-0.2039	0.063	-0.5442	-0.6048	-0.621	-0.5986	-0.1271	-0.1145	0.1024	-0.5668	-0.6698	-0.782	-0.3484	-0.2081	-0.2847	0.288	-0.6379	-0.5155	-0.8247	-0.359	-0.1508	-0.1794	-0.2202	-0.2968	-0.431	-0.5665	-0.2816	-0.2995	-0.3678	-0.6494	-0.5605	-0.6147	-0.3051	-0.3082
45	-0.1821	-0.1566	0.093	-0.1722	-0.6497	-0.7229	-0.5448	-0.1405	-0.2098	0.0575	-0.5351	-0.6039	-0.6218	-0.5955	-0.1287	-0.1144	0.1072	-0.5665	-0.6625	-0.7715	-0.3536	-0.2173	-0.2987	0.298	-0.6488	-0.5078	-0.8184	-0.3683	-0.1511	-0.1994	-0.2153	-0.3065	-0.4193	-0.5692	-0.2958	-0.3057	-0.3705	-0.6635	-0.5647	-0.6179	-0.299	-0.3234
45.05	-0.1764	-0.1543	0.1004	-0.1727	-0.6409	-0.7177	-0.5523	-0.14	-0.2073	0.0646	-0.5405	-0.596	-0.6206	-0.5929	-0.125	-0.1057	0.1117	-0.5628	-0.6559	-0.7689	-0.3524	-0.2106	-0.2936	0.2838	-0.6413	-0.5128	-0.8142	-0.3566	-0.1463	-0.1924	-0.2128	-0.303	-0.4217	-0.5741	-0.2867	-0.2936	-0.3721	-0.651	-0.5696	-0.6035	-0.2972	-0.3115
45.1	-0.1789	-0.1519	0.1093	-0.1951	-0.6744	-0.7388	-0.5696	-0.1322	-0.1935	0.0675	-0.5526	-0.6017	-0.6457	-0.5987	-0.1247	-0.1057	0.1279	-0.5681	-0.6702	-0.8055	-0.3494	-0.2067	-0.2681	0.3021	-0.6494	-0.5128	-0.8391	-0.3561	-0.1448	-0.1788	-0.2184	-0.318	-0.4484	-0.5771	-0.2892	-0.2872	-0.3716	-0.6518	-0.5781	-0.6222	-0.3077	-0.3167
45.15	-0.1628	-0.1398	0.1338	-0.1771	-0.6708	-0.7551	-0.578	-0.1313	-0.1824	0.0907	-0.5484	-0.6027	-0.6538	-0.6113	-0.1144	-0.0894	0.1314	-0.5684	-0.6678	-0.8055	-0.351	-0.2077	-0.2604	0.3194	-0.6403	-0.5126	-0.859	-0.3468	-0.1484	-0.1753	-0.2187	-0.3184	-0.44	-0.5994	-0.2996	-0.2906	-0.3601	-0.6394	-0.5858	-0.6325	-0.3133	-0.3156
45.2	-0.1733	-0.141	0.1193	-0.1822	-0.6637	-0.7507	-0.5737	-0.1298	-0.191	0.0866	-0.5516	-0.5991	-0.6513	-0.6075	-0.1203	-0.1048	0.1333	-0.5747	-0.6616	-0.8013	-0.3422	-0.2023	-0.2706	0.3013	-0.6465	-0.5144	-0.8375	-0.3609	-0.1522	-0.1741	-0.2171	-0.3076	-0.438	-0.5839	-0.2964	-0.292	-0.3663	-0.6476	-0.5773	-0.6352	-0.2989	-0.3122
45.25	-0.1705	-0.1531	0.101	-0.1796	-0.6628	-0.7376	-0.5665	-0.1299	-0.2025	0.069	-0.5539	-0.5995	-0.6272	-0.5988	-0.1269	-0.1042	0.1225	-0.5688	-0.6696	-0.7832	-0.351	-0.1986	-0.2763	0.3203	-0.6675	-0.5088	-0.8448	-0.3547	-0.1437	-0.1813	-0.2156	-0.3005	-0.4309	-0.5823	-0.2888	-0.2888	-0.3701	-0.6476	-0.5743	-0.618	-0.3094	-0.3146
45.3	-0.1694	-0.1417	0.0983	-0.1858	-0.6621	-0.7197	-0.5629	-0.1345	-0.1895	0.0693	-0.5442	-0.5994	-0.6172	-0.5898	-0.1166	-0.1017	0.1095	-0.5596	-0.6571	-0.7771	-0.3497	-0.2155	-0.2873	0.3061	-0.6461	-0.5039	-0.8226	-0.3559	-0.1482	-0.1916	-0.2111	-0.3028	-0.4243	-0.5639	-0.2928	-0.2986	-0.3804	-0.6492	-0.5646	-0.6254	-0.299	-0.3162
45.35	-0.1699	-0.1537	0.1006	-0.1783	-0.6552	-0.7164	-0.5582	-0.1352	-0.2021	0.061	-0.5298	-0.5954	-0.6203	-0.5956	-0.1145	-0.117	0.1072	-0.5655	-0.6612	-0.7723	-0.3481	-0.2104	-0.2887	0.2859	-0.636	-0.5138	-0.8175	-0.3495	-0.1486	-0.1788	-0.2165	-0.3069	-0.4312	-0.5648	-0.2882	-0.2924	-0.3794	-0.6508	-0.5719	-0.6182	-0.3001	-0.3025
45.4	-0.1743	-0.1423	0.0956	-0.1763	-0.6549	-0.727	-0.5523	-0.1358	-0.1999	0.067	-0.5388	-0.604	-0.6333	-0.5868	-0.1178	-0.1152	0.1035	-0.5626	-0.6682	-0.786	-0.3437	-0.2132	-0.2812	0.2928	-0.6432	-0.5203	-0.8217	-0.3506	-0.1513	-0.1779	-0.2169	-0.3184	-0.4241	-0.567	-0.2824	-0.2874	-0.3714	-0.6532	-0.56	-0.6204	-0.3078	-0.3085
45.45	-0.1779	-0.1422	0.1054	-0.1744	-0.6656	-0.7267	-0.5717	-0.1296	-0.1968	0.0804	-0.555	-0.6052	-0.6404	-0.6077	-0.1212	-0.0914	0.1215	-0.5723	-0.6671	-0.789	-0.3549	-0.2064	-0.2676	0.306	-0.6492	-0.5159	-0.8481	-0.3567	-0.1426	-0.1854	-0.2186	-0.3134	-0.4403	-0.5816	-0.2985	-0.2957	-0.3665	-0.6424	-0.5803	-0.6237	-0.2991	-0.3107
45.5	-0.1751	-0.1499	0.1046	-0.1861	-0.6617	-0.7368	-0.5581	-0.1327	-0.1933	0.0746	-0.5391	-0.6103	-0.6374	-0.6016	-0.123	-0.0974	0.1234	-0.5699	-0.6575	-0.7891	-0.3498	-0.2106	-0.2746	0.3167	-0.6356	-0.5125	-0.8389	-0.3584	-0.155	-0.1874	-0.2139	-0.3055	-0.4373	-0.5823	-0.2889	-0.2941	-0.38	-0.6506	-0.5752	-0.623	-0.3071	-0.3129
45.55	-0.1693	-0.1561	0.0963	-0.1785	-0.6539	-0.7206	-0.5485	-0.1367	-0.1955	0.07	-0.5419	-0.5954	-0.6307	-0.5939	-0.1156	-0.112	0.1077	-0.5737	-0.6635	-0.7692	-0.3449	-0.2097	-0.2821	0.3001	-0.6364	-0.5131	-0.8129	-0.3514	-0.1558	-0.1848	-0.2209	-0.3072	-0.4297	-0.5646	-0.2833	-0.2958	-0.3672	-0.6618	-0.5689	-0.6283	-0.2978	-0.3057
45.6	-0.1787	-0.1485	0.0915	-0.1812	-0.6433	-0.7113	-0.5458	-0.1423	-0.2019	0.0494	-0.5308	-0.5973	-0.6119	-0.58	-0.1276	-0.1144	0.1074	-0.5596	-0.6566	-0.7578	-0.3465	-0.2167	-0.2994	0.2738	-0.6406	-0.5039	-0.7953	-0.3456	-0.1409	-0.189	-0.2175	-0.2977	-0.4231	-0.5604	-0.2836	-0.304	-0.3731	-0.6632	-0.5602	-0.6093	-0.2946	-0.3082
45.65	-0.1871	-0.1669	0.0753	-0.1771	-0.641	-0.7071	-0.5364	-0.1473	-0.2158	0.0354	-0.5269	-0.6003	-0.6053	-0.5674	-0.127	-0.1206	0.0872	-0.5647	-0.6575	-0.7483	-0.3368	-0.221	-0.3079	0.2729	-0.6313	-0.5133	-0.7979	-0.355	-0.1576	-0.2019	-0.23	-0.2957	-0.4239	-0.5506	-0.2811	-0.3052	-0.3802	-0.667	-0.5656	-0.5935	-0.2918	-0.3127
45.7	-0.1876	-0.1674	0.085	-0.1734	-0.6384	-0.7053	-0.538	-0.1462	-0.2179	0.0489	-0.527	-0.5946	-0.6055	-0.5759	-0.1327	-0.132	0.0856	-0.5622	-0.6564	-0.7405	-0.3398	-0.2152	-0.3064	0.2652	-0.6414	-0.5041	-0.7847	-0.3465	-0.1563	-0.2018	-0.2175	-0.2956	-0.4145	-0.546	-0.2933	-0.2987	-0.384	-0.6636	-0.5568	-0.6055	-0.3023	-0.3108
45.75	-0.1796	-0.1461	0.1001	-0.18	-0.6487	-0.722	-0.5509	-0.1375	-0.2013	0.0708	-0.5436	-0.5965	-0.6227	-0.5899	-0.1254	-0.1064	0.104	-0.5667	-0.6653	-0.7768	-0.3514	-0.2105	-0.2842	0.2882	-0.6479	-0.51	-0.8094	-0.3624	-0.1467	-0.1884	-0.2251	-0.3047	-0.4238	-0.5516	-0.2792	-0.2956	-0.3703	-0.6565	-0.5785	-0.6277	-0.3009	-0.3073
45.8	-0.1713	-0.1464	0.1126	-0.1856	-0.6571	-0.7332	-0.5583	-0.1306	-0.197	0.0711	-0.537	-0.6028	-0.6384	-0.5958	-0.1156	-0.0978	0.1178	-0.5635	-0.6591	-0.7881	-0.3407	-0.2023	-0.2652	0.3097	-0.6431	-0.5156	-0.8309	-0.3568	-0.1465	-0.1742	-0.2247	-0.306	-0.4373	-0.5693	-0.2921	-0.2912	-0.3631	-0.6519	-0.574	-0.6182	-0.2951	-0.3117
45.85	-0.1762	-0.1466	0.1014	-0.1829	-0.6597	-0.7297	-0.5722	-0.1397	-0.1981	0.0731	-0.5522	-0.6042	-0.6348	-0.5908	-0.1144	-0.1013	0.1173	-0.5639	-0.6735	-0.7969	-0.3436	-0.2013	-0.2918	0.3064	-0.64	-0.5172	-0.8248	-0.3592	-0.1549	-0.1873	-0.2157	-0.3018	-0.4341	-0.5717	-0.2917	-0.293	-0.371	-0.6481	-0.5804	-0.633	-0.305	-0.3102
45.9	-0.1791	-0.1563	0.0923	-0.1713	-0.6502	-0.7224	-0.5531	-0.1369	-0.2087	0.0569	-0.54	-0.6054	-0.6289	-0.5911	-0.1317	-0.1082	0.1065	-0.5641	-0.666	-0.7707	-0.3417	-0.2102	-0.2899	0.2824	-0.6407	-0.5184	-0.8135	-0.3503	-0.1512	-0.1931	-0.2298	-0.301	-0.4254	-0.5664	-0.2939	-0.294	-0.3707	-0.6685	-0.5667	-0.6272	-0.3011	-0.3168
45.95	-0.1799	-0.1579	0.0866	-0.1716	-0.6504	-0.7132	-0.5348	-0.1402	-0.2115	0.0606	-0.5316	-0.5948	-0.6098	-0.587	-0.1232	-0.1157	0.098	-0.5605	-0.6496	-0.7564	-0.3459	-0.2165	-0.2897	0.277	-0.6431	-0.5112	-0.8087	-0.3567	-0.152	-0.1967	-0.2227	-0.3062	-0.4118	-0.5611	-0.2854	-0.3039	-0.3773	-0.6551	-0.5681	-0.611	-0.2992	-0.3161
46	-0.1724	-0.153	0.092	-0.1826	-0.6487	-0.7105	-0.5443	-0.1316	-0.2028	0.061	-0.5131	-0.5934	-0.6068	-0.5812	-0.127	-0.1056	0.0967	-0.5583	-0.6631	-0.7502	-0.3411	-0.2129	-0.3005	0.2793	-0.629	-0.5066	-0.803	-0.3516	-0.1475	-0.1954	-0.2142	-0.288	-0.4157	-0.5503	-0.2832	-0.2954	-0.3721	-0.6545	-0.5543	-0.6075	-0.2973	-0.3145
46.05	-0.1774	-0.1563	0.1017	-0.1732	-0.6538	-0.718	-0.5505	-0.1403	-0.2161	0.0521	-0.5284	-0.5988	-0.6076	-0.5833	-0.1301	-0.1184	0.104	-0.5569	-0.6606	-0.7606	-0.348	-0.2147	-0.2951	0.2903	-0.6326	-0.5043	-0.797	-0.3632	-0.1604	-0.1947	-0.2196	-0.2974	-0.4172	-0.5643	-0.2909	-0.3018	-0.3732	-0.6563	-0.5629	-0.6119	-0.3008	-0.3191
46.1	-0.1698	-0.1468	0.1034	-0.1755	-0.6568	-0.7313	-0.5697	-0.1364	-0.1933	0.079	-0.5515	-0.6045	-0.6342	-0.6008	-0.1121	-0.1037	0.125	-0.5775	-0.666	-0.7843	-0.3558	-0.2069	-0.2794	0.3043	-0.6524	-0.5103	-0.8435	-0.3615	-0.1522	-0.1827	-0.2163	-0.3097	-0.4372	-0.577	-0.2901	-0.2942	-0.3641	-0.6449	-0.5681	-0.627	-0.3013	-0.3074
46.15	-0.1776	-0.1453	0.1091	-0.1838	-0.6685	-0.7503	-0.5678	-0.1287	-0.1848	0.0869	-0.5463	-0.6056	-0.6415	-0.6048	-0.1139	-0.1058	0.1153	-0.5736	-0.6664	-0.7953	-0.3475	-0.2034	-0.2693	0.3116	-0.6419	-0.5215	-0.8354	-0.3539	-0.1487	-0.1749	-0.2244	-0.3127	-0.4359	-0.5858	-0.292	-0.2985	-0.3644	-0.651	-0.5694	-0.6256	-0.2974	-0.3172
46.2	-0.1783	-0.1432	0.1094	-0.1806	-0.6592	-0.7197	-0.5508	-0.1347	-0.1889	0.076	-0.5453	-0.5936	-0.628	-0.5811	-0.1265	-0.1016	0.1148	-0.5685	-0.6653	-0.7744	-0.3449	-0.2078	-0.2753	0.3037	-0.6411	-0.5116	-0.8268	-0.3544	-0.1484	-0.183	-0.2163	-0.3098	-0.4253	-0.5745	-0.2871	-0.2973	-0.3712	-0.6573	-0.5748	-0.6163	-0.3014	-0.3188
46.25	-0.1803	-0.1598	0.0944	-0.1836	-0.6464	-0.7149	-0.5558	-0.1382	-0.2025	0.0669	-0.5413	-0.604	-0.6204	-0.5992	-0.1212	-0.1133	0.1079	-0.5695	-0.6611	-0.776	-0.3466	-0.21	-0.2918	0.2872	-0.6402	-0.5158	-0.8189	-0.3516	-0.1531	-0.1921	-0.2204	-0.3072	-0.4281	-0.5679	-0.2873	-0.3037	-0.3718	-0.6523	-0.5716	-0.6166	-0.2982	-0.318
46.3	-0.1729	-0.1593	0.0813	-0.1728	-0.6412	-0.7123	-0.5486	-0.1358	-0.2102	0.0479	-0.5318	-0.6041	-0.605	-0.5863	-0.1252	-0.1223	0.0929	-0.5683	-0.6582	-0.755	-0.3449	-0.2168	-0.3004	0.2851	-0.643	-0.513	-0.7984	-0.3488	-0.1552	-0.194	-0.2316	-0.2942	-0.4186	-0.5531	-0.285	-0.2979	-0.3731	-0.6635	-0.5589	-0.602	-0.2948	-0.3172
46.35	-0.1751	-0.1542	0.0892	-0.1651	-0.6429	-0.7178	-0.55	-0.1439	-0.2058	0.0502	-0.5309	-0.5934	-0.6076	-0.5791	-0.1219	-0.1108	0.0943	-0.5629	-0.6546	-0.764	-0.341	-0.2126	-0.2915	0.275	-0.6437	-0.5138	-0.8098	-0.3537	-0.1563	-0.1921	-0.2244	-0.2951	-0.4242	-0.5559	-0.2872	-0.3018	-0.374	-0.6543	-0.5623	-0.6162	-0.2936	-0.307
46.4	-0.1804	-0.1688	0.0854	-0.18	-0.6688	-0.7346	-0.561	-0.1236	-0.2135	0.053	-0.5491	-0.6001	-0.6303	-0.5848	-0.1307	-0.1236	0.1058	-0.5336	-0.6636	-0.7792	-0.3414	-0.2	-0.2814	0.3285	-0.661	-0.5226	-0.8379	-0.3622	-0.1364	-0.1859	-0.2144	-0.297	-0.4394	-0.5671	-0.2859	-0.2899	-0.3597	-0.6534	-0.5519	-0.6128	-0.2985	-0.3068
46.45	-0.1706	-0.1425	0.1123	-0.1801	-0.6709	-0.7464	-0.569	-0.1228	-0.1882	0.0747	-0.556	-0.6	-0.6536	-0.6055	-0.1123	-0.0969	0.1324	-0.5735	-0.6669	-0.8	-0.3463	-0.211	-0.2652	0.3107	-0.6423	-0.5105	-0.8444	-0.3599	-0.1546	-0.1666	-0.2237	-0.3088	-0.4301	-0.5796	-0.2943	-0.2943	-0.3536	-0.632	-0.5796	-0.6381	-0.2998	-0.3112
46.5	-0.1701	-0.1467	0.1109	-0.1821	-0.6637	-0.7521	-0.565	-0.1403	-0.191	0.0776	-0.5479	-0.6016	-0.6412	-0.5941	-0.1164	-0.0986	0.1223	-0.5591	-0.6604	-0.7968	-0.3411	-0.2055	-0.2646	0.3265	-0.6482	-0.5106	-0.8421	-0.3465	-0.1463	-0.1718	-0.2158	-0.2987	-0.4381	-0.5841	-0.2893	-0.2938	-0.3684	-0.6448	-0.5769	-0.6233	-0.3075	-0.3166
46.55	-0.1824	-0.1536	0.1012	-0.1837	-0.6576	-0.7296	-0.5604	-0.1349	-0.202	0.0686	-0.5477	-0.6019	-0.631	-0.5949	-0.1249	-0.115	0.1114	-0.5653	-0.67	-0.7705	-0.3436	-0.2116	-0.2825	0.2961	-0.6382	-0.5194	-0.8218	-0.3614	-0.1505	-0.1854	-0.2164	-0.3064	-0.4404	-0.572	-0.2925	-0.2971	-0.3711	-0.6537	-0.571	-0.6109	-0.2943	-0.3185
46.6	-0.1767	-0.1556	0.0932	-0.1786	-0.6422	-0.7211	-0.5492	-0.1413	-0.2036	0.0607	-0.5468	-0.5933	-0.6228	-0.5888	-0.1267	-0.1066	0.1074	-0.5755	-0.6593	-0.7645	-0.3493	-0.208	-0.2858	0.295	-0.6357	-0.5062	-0.8158	-0.3484	-0.1524	-0.1847	-0.2329	-0.3033	-0.4274	-0.559	-0.2843	-0.2955	-0.3739	-0.6546	-0.5648	-0.5981	-0.3018	-0.3017
46.65	-0.1733	-0.152	0.0935	-0.1769	-0.6498	-0.7234	-0.5471	-0.1429	-0.2045	0.0524	-0.543	-0.603	-0.6194	-0.5918	-0.1213	-0.1123	0.1056	-0.5645	-0.6692	-0.7685	-0.3477	-0.2156	-0.2914	0.2822	-0.6429	-0.5098	-0.8022	-0.3568	-0.1461	-0.1905	-0.2107	-0.3002	-0.425	-0.5559	-0.29	-0.2964	-0.3742	-0.6653	-0.5598	-0.6183	-0.3004	-0.3192
46.7	-0.1814	-0.1494	0.089	-0.1676	-0.647	-0.7206	-0.5537	-0.1299	-0.2029	0.0587	-0.5422	-0.5951	-0.6239	-0.5882	-0.1256	-0.115	0.0982	-0.5652	-0.66	-0.7656	-0.338	-0.2096	-0.2884	0.2792	-0.6315	-0.5086	-0.8087	-0.3508	-0.1514	-0.1803	-0.2259	-0.2891	-0.4197	-0.5532	-0.2827	-0.3014	-0.3774	-0.6623	-0.5641	-0.6117	-0.2957	-0.3083
46.75	-0.1729	-0.1345	0.1157	-0.1814	-0.6673	-0.7412	-0.5603	-0.1311	-0.1796	0.0804	-0.5437	-0.6063	-0.636	-0.6053	-0.1192	-0.1017	0.1276	-0.5695	-0.6602	-0.798	-0.3508	-0.2038	-0.2646	0.3134	-0.6439	-0.5163	-0.8376	-0.3663	-0.1344	-0.1728	-0.2158	-0.3121	-0.4459	-0.5753	-0.298	-0.2936	-0.371	-0.6504	-0.5728	-0.617	-0.3048	-0.3077
46.8	-0.1718	-0.1415	0.1149	-0.1774	-0.6698	-0.7378	-0.5656	-0.1316	-0.1789	0.0878	-0.5533	-0.6118	-0.6407	-0.6095	-0.1079	-0.0977	0.1311	-0.5741	-0.6687	-0.8005	-0.3451	-0.2024	-0.2716	0.3046	-0.6411	-0.5119	-0.8408	-0.3499	-0.1484	-0.1786	-0.2102	-0.315	-0.4451	-0.5863	-0.2944	-0.291	-0.3607	-0.643	-0.5852	-0.627	-0.3006	-0.3146
46.85	-0.1639	-0.1448	0.1104	-0.1835	-0.6654	-0.7405	-0.5625	-0.131	-0.1928	0.0818	-0.5518	-0.6116	-0.6355	-0.6062	-0.1138	-0.1086	0.1258	-0.5764	-0.6652	-0.7937	-0.3571	-0.2094	-0.2709	0.2965	-0.6474	-0.5176	-0.834	-0.3582	-0.14	-0.1764	-0.2135	-0.3206	-0.4399	-0.578	-0.2912	-0.2976	-0.3648	-0.6547	-0.579	-0.6378	-0.2993	-0.3153
46.9	-0.1751	-0.1505	0.1101	-0.1668	-0.658	-0.7239	-0.552	-0.1351	-0.1916	0.0685	-0.5416	-0.6016	-0.6364	-0.5885	-0.119	-0.1103	0.1143	-0.5644	-0.6567	-0.7866	-0.3499	-0.2119	-0.2767	0.2997	-0.6302	-0.506	-0.8277	-0.3452	-0.1531	-0.1854	-0.216	-0.3024	-0.432	-0.561	-0.292	-0.2942	-0.3617	-0.6468	-0.5664	-0.6141	-0.2984	-0.301
46.95	-0.1717	-0.1546	0.0989	-0.1675	-0.6494	-0.714	-0.5537	-0.1373	-0.2025	0.0599	-0.5352	-0.5988	-0.6221	-0.5823	-0.1273	-0.1194	0.1117	-0.5679	-0.6652	-0.7654	-0.3474	-0.2082	-0.2911	0.2967	-0.6332	-0.5233	-0.8072	-0.3506	-0.1505	-0.1898	-0.2203	-0.3002	-0.4285	-0.5548	-0.2849	-0.296	-0.3746	-0.6617	-0.5593	-0.6132	-0.3008	-0.3143
47	-0.1758	-0.1557	0.0929	-0.1769	-0.6473	-0.7186	-0.5499	-0.1388	-0.2036	0.0582	-0.5376	-0.5982	-0.6116	-0.5888	-0.119	-0.1102	0.1109	-0.5634	-0.6616	-0.7652	-0.3486	-0.2085	-0.2885	0.2924	-0.6402	-0.514	-0.7978	-0.3478	-0.1496	-0.1853	-0.2204	-0.3057	-0.4301	-0.5587	-0.2719	-0.2888	-0.3657	-0.6539	-0.5674	-0.6187	-0.2893	-0.3084
47.05	-0.1899	-0.1476	0.0978	-0.1831	-0.648	-0.7184	-0.5492	-0.1377	-0.1978	0.0625	-0.5456	-0.6075	-0.6201	-0.5956	-0.1201	-0.1167	0.1059	-0.5694	-0.6612	-0.7703	-0.3428	-0.2108	-0.2917	0.2883	-0.6367	-0.5075	-0.8213	-0.3536	-0.1606	-0.1942	-0.2183	-0.3025	-0.4311	-0.5577	-0.294	-0.3013	-0.377	-0.6491	-0.5632	-0.6052	-0.2962	-0.3184
47.1	-0.1737	-0.1385	0.1163	-0.1819	-0.661	-0.7305	-0.5585	-0.1291	-0.1907	0.0829	-0.5451	-0.5947	-0.6416	-0.5959	-0.1142	-0.1018	0.1286	-0.5612	-0.6651	-0.7929	-0.3452	-0.2035	-0.2687	0.3164	-0.6499	-0.5113	-0.8291	-0.3556	-0.1471	-0.1687	-0.2107	-0.3124	-0.4435	-0.5773	-0.291	-0.2928	-0.3617	-0.6475	-0.5747	-0.6301	-0.2986	-0.308
47.15	-0.1807	-0.1433	0.1067	-0.1826	-0.6625	-0.7216	-0.556	-0.1287	-0.1861	0.0829	-0.5426	-0.6032	-0.6343	-0.5935	-0.1168	-0.1062	0.1216	-0.5587	-0.6536	-0.7797	-0.3458	-0.2052	-0.2778	0.3157	-0.6419	-0.5147	-0.8228	-0.3541	-0.1507	-0.1802	-0.2146	-0.3106	-0.4356	-0.5684	-0.2852	-0.2985	-0.3596	-0.6377	-0.5731	-0.6231	-0.2946	-0.3172
47.2	-0.1812	-0.1461	0.0906	-0.1741	-0.6438	-0.7177	-0.5498	-0.1294	-0.2028	0.06	-0.5398	-0.6007	-0.6178	-0.5832	-0.122	-0.1092	0.1017	-0.56	-0.6652	-0.7647	-0.3446	-0.2111	-0.2885	0.2848	-0.6328	-0.5076	-0.8144	-0.3413	-0.1493	-0.1873	-0.216	-0.2949	-0.4114	-0.562	-0.2898	-0.2973	-0.371	-0.651	-0.5632	-0.6115	-0.3	-0.3105
47.25	-0.1836	-0.1477	0.085	-0.1612	-0.641	-0.7069	-0.5332	-0.1451	-0.2067	0.0507	-0.5265	-0.5927	-0.6097	-0.5748	-0.1292	-0.1221	0.0889	-0.5642	-0.6606	-0.751	-0.3365	-0.2134	-0.3046	0.2658	-0.6286	-0.5008	-0.7973	-0.3525	-0.1544	-0.2013	-0.2161	-0.2936	-0.4145	-0.5489	-0.2744	-0.3004	-0.3796	-0.6572	-0.5628	-0.5985	-0.2905	-0.3077
47.3	-0.1809	-0.1577	0.0858	-0.1661	-0.6343	-0.6944	-0.5229	-0.1408	-0.2068	0.0497	-0.5176	-0.5949	-0.5971	-0.5678	-0.1192	-0.1181	0.0902	-0.5576	-0.6528	-0.7273	-0.3338	-0.2149	-0.293	0.2758	-0.6322	-0.5049	-0.7839	-0.3451	-0.1492	-0.1903	-0.2124	-0.2847	-0.4124	-0.5387	-0.2835	-0.2844	-0.3769	-0.6553	-0.549	-0.5876	-0.2883	-0.3073
47.35	-0.1691	-0.1575	0.0826	-0.1697	-0.6346	-0.6992	-0.5405	-0.141	-0.2071	0.0395	-0.5301	-0.5959	-0.6052	-0.5909	-0.128	-0.1178	0.0946	-0.5631	-0.6491	-0.7414	-0.3423	-0.216	-0.295	0.2641	-0.6402	-0.5076	-0.7906	-0.3529	-0.1498	-0.199	-0.2206	-0.3024	-0.4178	-0.5483	-0.28	-0.2909	-0.3663	-0.668	-0.5597	-0.6053	-0.2936	-0.3151
47.4	-0.1739	-0.1444	0.0987	-0.1822	-0.6552	-0.7288	-0.5629	-0.1354	-0.1947	0.0768	-0.5456	-0.5974	-0.6243	-0.6046	-0.1183	-0.1049	0.1115	-0.5665	-0.6593	-0.783	-0.3535	-0.2069	-0.2826	0.2917	-0.6409	-0.5056	-0.8326	-0.3496	-0.1509	-0.1879	-0.2173	-0.3134	-0.4294	-0.5687	-0.2902	-0.2909	-0.3793	-0.6469	-0.5672	-0.624	-0.2941	-0.3114
47.45	-0.1772	-0.1496	0.1123	-0.1828	-0.6621	-0.731	-0.5674	-0.1353	-0.1985	0.0814	-0.5573	-0.6036	-0.6454	-0.6012	-0.1106	-0.1082	0.1201	-0.5734	-0.6604	-0.8008	-0.3543	-0.2032	-0.2723	0.2919	-0.6466	-0.5086	-0.8376	-0.3579	-0.1487	-0.1775	-0.2162	-0.3041	-0.4376	-0.5687	-0.2945	-0.2916	-0.371	-0.6478	-0.5746	-0.6242	-0.3042	-0.3045
47.5	-0.1699	-0.1329	0.1099	-0.1787	-0.6548	-0.7242	-0.5573	-0.1306	-0.1993	0.0758	-0.5477	-0.5967	-0.6298	-0.6039	-0.1169	-0.1068	0.1241	-0.565	-0.6528	-0.7855	-0.3407	-0.1983	-0.2718	0.3039	-0.6269	-0.509	-0.8246	-0.3411	-0.1423	-0.1787	-0.2117	-0.3089	-0.4378	-0.5709	-0.2931	-0.288	-0.3657	-0.6385	-0.5756	-0.6079	-0.2862	-0.303
47.55	-0.1753	-0.1443	0.1038	-0.1786	-0.6497	-0.7247	-0.5463	-0.1313	-0.199	0.0635	-0.5337	-0.5975	-0.6176	-0.5866	-0.1162	-0.1146	0.1155	-0.5633	-0.6615	-0.7722	-0.3407	-0.205	-0.2792	0.3049	-0.6312	-0.507	-0.8203	-0.3552	-0.1538	-0.1889	-0.2159	-0.3032	-0.4249	-0.5563	-0.28	-0.2917	-0.3591	-0.6546	-0.5604	-0.6037	-0.3029	-0.3004
47.6	-0.1826	-0.1585	0.0851	-0.1718	-0.6407	-0.7061	-0.5375	-0.144	-0.2097	0.0595	-0.5366	-0.5956	-0.6093	-0.5814	-0.1258	-0.1135	0.1085	-0.558	-0.6553	-0.7574	-0.3432	-0.2119	-0.2971	0.2794	-0.6469	-0.4977	-0.8045	-0.3498	-0.1574	-0.1908	-0.2164	-0.2968	-0.4208	-0.5562	-0.2858	-0.2989	-0.371	-0.6426	-0.566	-0.6037	-0.2973	-0.3034
47.65	-0.1741	-0.158	0.0817	-0.1749	-0.6451	-0.7036	-0.5443	-0.1443	-0.2043	0.0529	-0.5404	-0.5923	-0.6119	-0.5784	-0.1299	-0.1159	0.0937	-0.567	-0.6577	-0.7575	-0.3438	-0.2202	-0.2902	0.2635	-0.6472	-0.5037	-0.8022	-0.3504	-0.1629	-0.1984	-0.2278	-0.2987	-0.421	-0.5492	-0.2739	-0.3021	-0.378	-0.6608	-0.5572	-0.6007	-0.2982	-0.31
47.7	-0.177	-0.1598	0.091	-0.1694	-0.6433	-0.7074	-0.546	-0.1437	-0.1986	0.0664	-0.5292	-0.5991	-0.6196	-0.5817	-0.1194	-0.1099	0.1039	-0.5671	-0.6549	-0.7563	-0.3406	-0.209	-0.2834	0.2876	-0.6413	-0.5111	-0.802	-0.3496	-0.1468	-0.1905	-0.2188	-0.288	-0.426	-0.551	-0.2852	-0.2979	-0.3663	-0.6457	-0.5639	-0.61	-0.3006	-0.3031
47.75	-0.1664	-0.1291	0.1218	-0.1723	-0.6637	-0.7396	-0.5604	-0.1324	-0.1917	0.0886	-0.5478	-0.5973	-0.6353	-0.5939	-0.1165	-0.1047	0.1349	-0.5772	-0.6607	-0.7876	-0.3446	-0.2045	-0.2634	0.311	-0.6424	-0.5093	-0.8345	-0.3558	-0.1438	-0.165	-0.2205	-0.314	-0.428	-0.5826	-0.2845	-0.2882	-0.3597	-0.6416	-0.5763	-0.6202	-0.2955	-0.3168
47.8	-0.1632	-0.1364	0.1205	-0.1904	-0.6575	-0.7376	-0.5606	-0.1228	-0.1834	0.0903	-0.5501	-0.6002	-0.6376	-0.5938	-0.1158	-0.0979	0.1324	-0.5734	-0.6588	-0.7979	-0.3454	-0.1979	-0.2588	0.3057	-0.6322	-0.5107	-0.8471	-0.3398	-0.1456	-0.1728	-0.2189	-0.3097	-0.4407	-0.5792	-0.2882	-0.2833	-0.3642	-0.6358	-0.5741	-0.6309	-0.3046	-0.3066
47.85	-0.1657	-0.1402	0.1037	-0.1772	-0.6584	-0.7259	-0.56	-0.1281	-0.1922	0.077	-0.5472	-0.6059	-0.625	-0.605	-0.1157	-0.1034	0.1287	-0.5666	-0.6667	-0.7867	-0.3419	-0.1989	-0.2822	0.3005	-0.6432	-0.521	-0.828	-0.3554	-0.1528	-0.1772	-0.2095	-0.3105	-0.4336	-0.5683	-0.2858	-0.2923	-0.3647	-0.6422	-0.5721	-0.6252	-0.2936	-0.3091
47.9	-0.1782	-0.1487	0.0969	-0.1732	-0.6488	-0.7262	-0.5498	-0.1348	-0.2066	0.0655	-0.5461	-0.6047	-0.6228	-0.5868	-0.1221	-0.1138	0.1076	-0.5657	-0.6624	-0.7711	-0.3408	-0.2067	-0.286	0.3045	-0.6354	-0.5106	-0.8119	-0.3405	-0.1481	-0.1865	-0.2193	-0.2959	-0.4266	-0.5619	-0.2845	-0.2957	-0.3661	-0.6404	-0.5658	-0.6126	-0.3029	-0.3102
47.95	-0.1749	-0.158	0.0953	-0.1658	-0.6493	-0.7226	-0.5496	-0.1339	-0.2078	0.0583	-0.5434	-0.5998	-0.6227	-0.5847	-0.1234	-0.1153	0.0923	-0.5688	-0.6624	-0.7579	-0.3482	-0.2066	-0.2893	0.2925	-0.6327	-0.5016	-0.812	-0.3502	-0.1557	-0.1986	-0.2179	-0.2969	-0.4189	-0.5507	-0.2885	-0.2946	-0.3771	-0.6566	-0.5602	-0.607	-0.2987	-0.3148
48	-0.1702	-0.1531	0.0987	-0.1747	-0.6425	-0.715	-0.5374	-0.1402	-0.2009	0.0569	-0.5402	-0.6003	-0.6218	-0.5838	-0.123	-0.1123	0.1022	-0.5649	-0.6682	-0.7561	-0.343	-0.2069	-0.2863	0.2774	-0.6418	-0.508	-0.8026	-0.3514	-0.154	-0.1882	-0.2182	-0.3025	-0.4333	-0.5619	-0.2856	-0.3017	-0.3675	-0.6602	-0.5583	-0.609	-0.2909	-0.3073
48.05	-0.1674	-0.1439	0.11	-0.1805	-0.6523	-0.7292	-0.5621	-0.1321	-0.1863	0.0717	-0.5395	-0.6082	-0.6346	-0.5997	-0.1139	-0.0959	0.1156	-0.5684	-0.6628	-0.7828	-0.3471	-0.2006	-0.2705	0.3008	-0.642	-0.5113	-0.8337	-0.3598	-0.1499	-0.1761	-0.2201	-0.307	-0.4198	-0.5718	-0.2826	-0.2961	-0.3645	-0.6505	-0.5735	-0.619	-0.295	-0.3128
48.1	-0.1701	-0.1373	0.1307	-0.1828	-0.6699	-0.7446	-0.5681	-0.131	-0.1808	0.094	-0.5474	-0.6026	-0.6542	-0.6076	-0.1015	-0.0812	0.1347	-0.5692	-0.6597	-0.8077	-0.347	-0.1992	-0.2559	0.3124	-0.6504	-0.5148	-0.848	-0.341	-0.1511	-0.1574	-0.2068	-0.3093	-0.4367	-0.5881	-0.2923	-0.2838	-0.3523	-0.6361	-0.5778	-0.6272	-0.2982	-0.3095
48.15	-0.1596	-0.1424	0.1225	-0.1836	-0.6667	-0.733	-0.5618	-0.1341	-0.1932	0.0956	-0.5493	-0.6091	-0.6425	-0.5988	-0.1108	-0.1066	0.1274	-0.562	-0.6682	-0.7962	-0.3405	-0.1893	-0.2695	0.3136	-0.6374	-0.5186	-0.8373	-0.3482	-0.1491	-0.179	-0.209	-0.3098	-0.4343	-0.5829	-0.2883	-0.2909	-0.365	-0.6348	-0.5723	-0.6281	-0.2972	-0.3057
48.2	-0.168	-0.1413	0.108	-0.1829	-0.652	-0.7297	-0.5518	-0.1357	-0.1916	0.0819	-0.5462	-0.5989	-0.6277	-0.5905	-0.1095	-0.0993	0.1146	-0.5646	-0.6641	-0.7839	-0.3482	-0.2036	-0.2691	0.3192	-0.6372	-0.5081	-0.8269	-0.3541	-0.1507	-0.1739	-0.2256	-0.3029	-0.4264	-0.566	-0.2816	-0.2882	-0.3542	-0.6469	-0.5712	-0.6082	-0.3042	-0.304
48.25	-0.1745	-0.1416	0.1033	-0.1673	-0.6458	-0.7149	-0.5482	-0.1278	-0.1995	0.0667	-0.5318	-0.6003	-0.6142	-0.577	-0.1143	-0.1069	0.1083	-0.565	-0.6597	-0.7705	-0.3491	-0.2071	-0.28	0.2921	-0.6384	-0.5118	-0.8072	-0.3422	-0.1517	-0.179	-0.2221	-0.3024	-0.4201	-0.5484	-0.2807	-0.2942	-0.3687	-0.6472	-0.5593	-0.6117	-0.2927	-0.3172
48.3	-0.1753	-0.1511	0.1036	-0.1695	-0.648	-0.7163	-0.53	-0.1409	-0.203	0.062	-0.5362	-0.5952	-0.6188	-0.5811	-0.1214	-0.1077	0.106	-0.5611	-0.6549	-0.7637	-0.3312	-0.2066	-0.2913	0.2869	-0.6301	-0.5084	-0.8085	-0.3528	-0.1521	-0.1887	-0.2267	-0.3018	-0.4195	-0.5527	-0.2828	-0.303	-0.3717	-0.6508	-0.5622	-0.6116	-0.2977	-0.3085
48.35	-0.1731	-0.1475	0.1058	-0.1657	-0.6464	-0.7079	-0.5524	-0.1254	-0.1934	0.0662	-0.5355	-0.5963	-0.6146	-0.5898	-0.1241	-0.1043	0.1138	-0.5597	-0.66	-0.7692	-0.3426	-0.2067	-0.2694	0.302	-0.6371	-0.5043	-0.8092	-0.3468	-0.1367	-0.1842	-0.2131	-0.3041	-0.4229	-0.5611	-0.286	-0.2882	-0.3585	-0.6441	-0.5643	-0.6107	-0.2918	-0.3059
48.4	-0.164	-0.1394	0.127	-0.1833	-0.665	-0.7485	-0.5651	-0.1266	-0.1793	0.0917	-0.5536	-0.6103	-0.6449	-0.5951	-0.1107	-0.098	0.1314	-0.573	-0.6628	-0.7987	-0.3492	-0.2001	-0.2464	0.3128	-0.6312	-0.5132	-0.8447	-0.3501	-0.1501	-0.1608	-0.2118	-0.3094	-0.4411	-0.5777	-0.2929	-0.292	-0.3508	-0.6359	-0.5712	-0.6222	-0.2996	-0.3036
48.45	-0.1618	-0.1359	0.1251	-0.184	-0.66	-0.7453	-0.5811	-0.1174	-0.1898	0.0949	-0.5589	-0.6035	-0.6413	-0.6087	-0.1033	-0.0947	0.1344	-0.5701	-0.6613	-0.7966	-0.3484	-0.1915	-0.25	0.3201	-0.6366	-0.5108	-0.846	-0.3543	-0.1384	-0.1671	-0.2126	-0.3161	-0.4342	-0.5869	-0.2899	-0.2912	-0.3539	-0.6317	-0.5714	-0.6314	-0.2974	-0.3095
48.5	-0.1641	-0.1332	0.1224	-0.182	-0.661	-0.7343	-0.5521	-0.1233	-0.1843	0.0943	-0.5503	-0.6005	-0.6388	-0.602	-0.1073	-0.0943	0.1336	-0.5653	-0.6615	-0.798	-0.3404	-0.1997	-0.257	0.3203	-0.6451	-0.5115	-0.8336	-0.3523	-0.1534	-0.1702	-0.2102	-0.309	-0.4309	-0.5694	-0.2836	-0.2904	-0.3525	-0.6304	-0.5692	-0.6308	-0.2904	-0.3101
48.55	-0.1684	-0.1313	0.1166	-0.1831	-0.6472	-0.7331	-0.554	-0.1254	-0.1898	0.0794	-0.538	-0.5966	-0.6209	-0.5925	-0.1118	-0.1008	0.1217	-0.5668	-0.654	-0.7803	-0.3382	-0.1965	-0.2658	0.2995	-0.6277	-0.5064	-0.8232	-0.3412	-0.1391	-0.1904	-0.2089	-0.2902	-0.4193	-0.5691	-0.2849	-0.2891	-0.3601	-0.6402	-0.5591	-0.6135	-0.2858	-0.3027
48.6	-0.1723	-0.1525	0.1005	-0.1667	-0.6397	-0.7182	-0.5565	-0.139	-0.1986	0.0692	-0.5373	-0.5944	-0.614	-0.5827	-0.1191	-0.1025	0.1129	-0.5547	-0.6623	-0.7652	-0.338	-0.2014	-0.2793	0.2948	-0.6301	-0.5158	-0.8096	-0.3438	-0.158	-0.1774	-0.2167	-0.3033	-0.43	-0.5605	-0.2839	-0.2898	-0.3689	-0.6393	-0.5658	-0.6127	-0.2901	-0.3112
48.65	-0.1703	-0.1445	0.1022	-0.1768	-0.644	-0.7201	-0.5491	-0.1329	-0.1926	0.0696	-0.5373	-0.6048	-0.6221	-0.5821	-0.1203	-0.1135	0.1134	-0.5656	-0.6588	-0.7658	-0.3399	-0.2072	-0.2894	0.303	-0.6462	-0.5089	-0.8155	-0.3503	-0.1492	-0.1846	-0.2086	-0.2958	-0.4303	-0.5632	-0.2873	-0.2946	-0.365	-0.6545	-0.5665	-0.6074	-0.2899	-0.2995
48.7	-0.1645	-0.1506	0.0997	-0.1734	-0.6399	-0.7183	-0.5443	-0.1328	-0.1895	0.0731	-0.5337	-0.5887	-0.6196	-0.5913	-0.1086	-0.1021	0.1215	-0.5667	-0.6585	-0.7758	-0.3385	-0.2007	-0.2781	0.2983	-0.6279	-0.5034	-0.8148	-0.3546	-0.1452	-0.1753	-0.2165	-0.2983	-0.4272	-0.551	-0.2814	-0.2854	-0.3568	-0.6405	-0.556	-0.6099	-0.2925	-0.294
48.75	-0.1628	-0.13	0.1125	-0.1838	-0.6608	-0.7206	-0.5545	-0.1259	-0.1878	0.0859	-0.5443	-0.6023	-0.633	-0.6044	-0.109	-0.0868	0.1265	-0.5702	-0.6654	-0.7912	-0.3411	-0.1978	-0.2709	0.3141	-0.6418	-0.512	-0.8285	-0.3496	-0.1318	-0.1637	-0.2065	-0.3095	-0.4363	-0.5743	-0.2826	-0.2869	-0.3642	-0.6497	-0.5782	-0.6188	-0.2955	-0.3074
48.8	-0.1669	-0.1417	0.1073	-0.1859	-0.6545	-0.7187	-0.5455	-0.1318	-0.1901	0.0718	-0.5384	-0.598	-0.6273	-0.5905	-0.1117	-0.1041	0.1181	-0.5575	-0.6612	-0.7701	-0.3414	-0.1969	-0.2679	0.3058	-0.6389	-0.5116	-0.8194	-0.3415	-0.1482	-0.1763	-0.2046	-0.2935	-0.4279	-0.5621	-0.281	-0.291	-0.3597	-0.6395	-0.5702	-0.6197	-0.29	-0.3146
48.85	-0.1709	-0.1538	0.0956	-0.1646	-0.6399	-0.7155	-0.5411	-0.1317	-0.2057	0.0622	-0.532	-0.6008	-0.6154	-0.5827	-0.1246	-0.1179	0.1067	-0.5549	-0.6636	-0.7587	-0.3456	-0.2077	-0.2919	0.2934	-0.6361	-0.5073	-0.8009	-0.3505	-0.1478	-0.1848	-0.2083	-0.2978	-0.4187	-0.5502	-0.2821	-0.2972	-0.3645	-0.6466	-0.5572	-0.5993	-0.3029	-0.3122
48.9	-0.1838	-0.1552	0.0933	-0.161	-0.6303	-0.6973	-0.5368	-0.1417	-0.2047	0.0574	-0.5253	-0.5943	-0.6019	-0.5643	-0.1261	-0.113	0.0949	-0.5596	-0.6606	-0.7519	-0.3405	-0.2178	-0.3014	0.2941	-0.6338	-0.5046	-0.7886	-0.349	-0.1594	-0.1962	-0.2215	-0.2919	-0.4136	-0.544	-0.2843	-0.2981	-0.3756	-0.6509	-0.5513	-0.597	-0.2902	-0.3116
48.95	-0.1693	-0.1489	0.0827	-0.1637	-0.6315	-0.6894	-0.5251	-0.1369	-0.2092	0.0545	-0.5219	-0.5957	-0.6022	-0.5617	-0.1172	-0.1127	0.0934	-0.5497	-0.6625	-0.7405	-0.3432	-0.2141	-0.2954	0.2695	-0.6219	-0.5072	-0.7888	-0.3529	-0.1564	-0.1895	-0.2166	-0.2864	-0.4144	-0.5384	-0.2783	-0.3023	-0.37	-0.6551	-0.551	-0.5899	-0.2918	-0.3057
49	-0.1698	-0.1506	0.0909	-0.1769	-0.6397	-0.703	-0.5372	-0.1346	-0.1998	0.0524	-0.5264	-0.596	-0.5954	-0.5723	-0.1137	-0.113	0.0904	-0.5587	-0.6552	-0.7377	-0.3435	-0.2077	-0.2941	0.2753	-0.6262	-0.5062	-0.7831	-0.348	-0.1455	-0.1939	-0.2081	-0.2934	-0.4099	-0.5347	-0.2821	-0.2928	-0.3633	-0.6551	-0.551	-0.5953	-0.28	-0.3147
49.05	-0.163	-0.1469	0.1064	-0.1728	-0.6495	-0.7205	-0.5497	-0.128	-0.1979	0.0778	-0.542	-0.6079	-0.6217	-0.582	-0.1154	-0.103	0.1132	-0.5656	-0.6555	-0.7689	-0.3392	-0.2027	-0.2827	0.2989	-0.6297	-0.5054	-0.8088	-0.35	-0.1396	-0.1833	-0.2158	-0.2985	-0.4219	-0.5636	-0.2858	-0.2943	-0.3684	-0.6514	-0.562	-0.6106	-0.2942	-0.3043
49.1	-0.1683	-0.1419	0.1141	-0.1656	-0.662	-0.7252	-0.5532	-0.1311	-0.1866	0.0834	-0.5398	-0.6051	-0.6346	-0.594	-0.1181	-0.1024	0.1211	-0.5669	-0.6644	-0.7886	-0.3346	-0.2022	-0.2831	0.3053	-0.6407	-0.5167	-0.8197	-0.3459	-0.1479	-0.1826	-0.2091	-0.3048	-0.4274	-0.5766	-0.2779	-0.2929	-0.367	-0.6353	-0.567	-0.6127	-0.298	-0.3033
49.15	-0.1692	-0.1435	0.1113	-0.1766	-0.6432	-0.7228	-0.5425	-0.1301	-0.1907	0.0787	-0.5365	-0.5913	-0.6198	-0.5829	-0.1067	-0.1086	0.1258	-0.5618	-0.6656	-0.7725	-0.3402	-0.1929	-0.2811	0.3029	-0.6371	-0.5019	-0.8195	-0.3497	-0.1375	-0.1801	-0.2065	-0.3067	-0.4312	-0.5636	-0.2868	-0.2825	-0.3661	-0.6404	-0.5615	-0.6104	-0.2985	-0.3073
49.2	-0.1768	-0.1464	0.0885	-0.1748	-0.6491	-0.7136	-0.5453	-0.1386	-0.1926	0.0633	-0.5341	-0.6019	-0.6126	-0.5818	-0.1164	-0.1047	0.107	-0.5588	-0.6521	-0.7601	-0.334	-0.2045	-0.2791	0.2881	-0.636	-0.507	-0.801	-0.3385	-0.1499	-0.1943	-0.2248	-0.2961	-0.4157	-0.5538	-0.278	-0.2909	-0.368	-0.6478	-0.5539	-0.6077	-0.2898	-0.3054
49.25	-0.1679	-0.1542	0.0861	-0.1745	-0.6315	-0.7036	-0.5368	-0.1329	-0.2049	0.0475	-0.5215	-0.5914	-0.6047	-0.573	-0.1211	-0.1137	0.099	-0.5564	-0.652	-0.7433	-0.3385	-0.2082	-0.2835	0.2765	-0.6296	-0.5043	-0.7941	-0.3481	-0.1472	-0.1885	-0.2142	-0.2951	-0.4228	-0.5372	-0.2761	-0.2945	-0.3639	-0.6431	-0.5538	-0.6009	-0.2916	-0.3037
49.3	-0.178	-0.1497	0.0867	-0.1711	-0.6379	-0.6893	-0.5354	-0.1382	-0.1972	0.0556	-0.5212	-0.6014	-0.6076	-0.5677	-0.1189	-0.1123	0.1026	-0.5627	-0.6586	-0.7518	-0.3345	-0.2016	-0.2992	0.2853	-0.6201	-0.5059	-0.7983	-0.3459	-0.1487	-0.1832	-0.2176	-0.2901	-0.4175	-0.5398	-0.2773	-0.292	-0.3748	-0.6333	-0.5525	-0.5974	-0.2859	-0.3098
49.35	-0.1743	-0.1508	0.1071	-0.1731	-0.6425	-0.7201	-0.544	-0.1287	-0.1999	0.0658	-0.5241	-0.5972	-0.6205	-0.5758	-0.1123	-0.103	0.0986	-0.5552	-0.6519	-0.7681	-0.334	-0.2018	-0.2849	0.3012	-0.6297	-0.5005	-0.8153	-0.3508	-0.1502	-0.1818	-0.2108	-0.2909	-0.4157	-0.5477	-0.2822	-0.3008	-0.3686	-0.6378	-0.5525	-0.6034	-0.2843	-0.3105
49.4	-0.1587	-0.1306	0.1175	-0.1719	-0.6567	-0.7315	-0.5589	-0.1276	-0.1855	0.0779	-0.5436	-0.6034	-0.6279	-0.5927	-0.1088	-0.0926	0.1293	-0.5565	-0.6571	-0.7839	-0.3353	-0.1935	-0.2622	0.3192	-0.6249	-0.512	-0.8278	-0.3387	-0.1463	-0.1732	-0.2041	-0.3052	-0.4308	-0.5713	-0.2845	-0.2929	-0.3578	-0.6383	-0.5615	-0.6197	-0.2892	-0.3048
49.45	-0.1694	-0.137	0.1167	-0.1705	-0.6519	-0.7232	-0.5565	-0.1275	-0.1829	0.0786	-0.5431	-0.595	-0.6189	-0.592	-0.1072	-0.0973	0.1234	-0.5671	-0.6649	-0.7831	-0.3321	-0.1966	-0.262	0.3193	-0.6345	-0.507	-0.8236	-0.3416	-0.1449	-0.1675	-0.2159	-0.3094	-0.4342	-0.5598	-0.2789	-0.2841	-0.3648	-0.6304	-0.5669	-0.6225	-0.2816	-0.3065
49.5	-0.1688	-0.1464	0.1046	-0.1641	-0.6339	-0.7139	-0.5547	-0.1295	-0.1996	0.0712	-0.5299	-0.5914	-0.6172	-0.591	-0.1062	-0.1046	0.1152	-0.5581	-0.655	-0.7689	-0.3387	-0.2007	-0.276	0.304	-0.6267	-0.4986	-0.8132	-0.3449	-0.1432	-0.1867	-0.2154	-0.292	-0.4202	-0.5583	-0.278	-0.2916	-0.3635	-0.6463	-0.5586	-0.6043	-0.2883	-0.3044
49.55	-0.1679	-0.1478	0.1118	-0.159	-0.6244	-0.697	-0.5386	-0.1269	-0.1958	0.0756	-0.5259	-0.5849	-0.6188	-0.5795	-0.1156	-0.1034	0.1086	-0.5611	-0.6565	-0.7595	-0.3356	-0.2004	-0.2835	0.2959	-0.6273	-0.5032	-0.8083	-0.3478	-0.1439	-0.19	-0.1993	-0.2908	-0.4151	-0.5516	-0.279	-0.296	-0.3655	-0.6369	-0.5548	-0.606	-0.291	-0.3043
49.6	-0.1787	-0.1454	0.1053	-0.154	-0.6099	-0.6952	-0.5322	-0.1263	-0.196	0.0666	-0.5227	-0.5849	-0.6079	-0.5735	-0.1181	-0.1006	0.1069	-0.5552	-0.642	-0.7514	-0.3314	-0.205	-0.2826	0.2899	-0.6175	-0.5064	-0.7992	-0.3477	-0.1448	-0.1883	-0.2055	-0.2857	-0.4136	-0.5452	-0.2811	-0.2924	-0.3655	-0.6461	-0.5564	-0.5992	-0.2891	-0.3009
49.65	-0.1693	-0.1481	0.1143	-0.1516	-0.6096	-0.6921	-0.5323	-0.1281	-0.1929	0.077	-0.5157	-0.5765	-0.6014	-0.5706	-0.1133	-0.1018	0.1154	-0.5427	-0.6488	-0.7463	-0.3356	-0.1993	-0.2849	0.2953	-0.6229	-0.499	-0.801	-0.3446	-0.143	-0.1931	-0.2045	-0.2846	-0.4084	-0.5519	-0.2723	-0.2937	-0.3631	-0.6383	-0.5527	-0.6011	-0.2854	-0.3048
49.7	-0.1625	-0.1253	0.1383	-0.1578	-0.6092	-0.705	-0.5662	-0.1326	-0.1812	0.0895	-0.528	-0.5671	-0.6145	-0.5911	-0.1113	-0.0968	0.1334	-0.5539	-0.6417	-0.7818	-0.3389	-0.2001	-0.2594	0.3124	-0.6253	-0.4992	-0.8174	-0.3475	-0.1411	-0.1748	-0.2064	-0.2989	-0.431	-0.5594	-0.2917	-0.2922	-0.3622	-0.6358	-0.5606	-0.6179	-0.2893	-0.308
49.75	-0.1714	-0.1226	0.1571	-0.1451	-0.5984	-0.7024	-0.5459	-0.1211	-0.1687	0.1103	-0.5286	-0.5575	-0.6226	-0.594	-0.108	-0.0913	0.1488	-0.5409	-0.6414	-0.7865	-0.3403	-0.1882	-0.2586	0.3282	-0.6264	-0.4932	-0.8314	-0.3441	-0.1404	-0.1692	-0.201	-0.2998	-0.4202	-0.5655	-0.289	-0.2832	-0.3613	-0.6301	-0.5605	-0.6239	-0.2956	-0.3007
49.8	-0.1608	-0.1196	0.1514	-0.1412	-0.5848	-0.685	-0.5546	-0.1221	-0.1791	0.1073	-0.5189	-0.557	-0.6018	-0.591	-0.1041	-0.0838	0.1382	-0.5425	-0.6368	-0.7738	-0.3427	-0.1961	-0.2674	0.3172	-0.6157	-0.4919	-0.8178	-0.3469	-0.1408	-0.1655	-0.2039	-0.2919	-0.4141	-0.5531	-0.2874	-0.2827	-0.3609	-0.6375	-0.5614	-0.6084	-0.2872	-0.3018
49.85	-0.1665	-0.1228	0.1536	-0.1302	-0.5602	-0.6687	-0.5392	-0.1202	-0.1769	0.1033	-0.5186	-0.5408	-0.5846	-0.5887	-0.1009	-0.0882	0.1281	-0.5315	-0.6357	-0.7567	-0.3428	-0.1974	-0.2749	0.3179	-0.6121	-0.485	-0.8018	-0.34	-0.1544	-0.1789	-0.1966	-0.2786	-0.4089	-0.5484	-0.284	-0.2896	-0.3706	-0.6293	-0.5486	-0.5974	-0.2849	-0.3046
49.9	-0.1782	-0.1148	0.1542	-0.1262	-0.5408	-0.6413	-0.5205	-0.1218	-0.1793	0.1032	-0.5027	-0.5214	-0.5668	-0.5698	-0.1083	-0.0953	0.1311	-0.5159	-0.6237	-0.7451	-0.3326	-0.2028	-0.2829	0.3075	-0.6048	-0.4851	-0.7831	-0.3317	-0.1501	-0.1714	-0.2006	-0.2779	-0.417	-0.5347	-0.2758	-0.2903	-0.363	-0.6334	-0.5482	-0.5923	-0.28	-0.3056
49.95	-0.1682	-0.1047	0.1615	-0.1167	-0.5197	-0.6308	-0.514	-0.1315	-0.1716	0.1163	-0.4918	-0.5206	-0.5534	-0.571	-0.1109	-0.0869	0.1348	-0.5079	-0.6138	-0.7518	-0.3271	-0.1962	-0.2706	0.3145	-0.5916	-0.4713	-0.7867	-0.3437	-0.1456	-0.1841	-0.194	-0.2607	-0.3926	-0.5256	-0.2828	-0.2899	-0.3682	-0.6367	-0.5382	-0.5938	-0.2702	-0.3
50	-0.1562	-0.0998	0.1938	-0.1189	-0.4968	-0.6133	-0.5146	-0.1308	-0.1642	0.1367	-0.4867	-0.4952	-0.549	-0.5628	-0.1107	-0.0832	0.1541	-0.492	-0.5991	-0.737	-0.3201	-0.196	-0.2631	0.3294	-0.5856	-0.4606	-0.7843	-0.3335	-0.1549	-0.1673	-0.1821	-0.26	-0.3931	-0.5186	-0.2779	-0.2929	-0.3531	-0.6251	-0.5392	-0.5894	-0.2689	-0.31
50.05	-0.1584	-0.0732	0.2089	-0.1059	-0.5077	-0.6329	-0.5204	-0.1177	-0.139	0.1555	-0.495	-0.4907	-0.5597	-0.5838	-0.1035	-0.0608	0.1705	-0.4906	-0.5953	-0.7728	-0.3219	-0.1979	-0.2365	0.3496	-0.5816	-0.4708	-0.8176	-0.3323	-0.1402	-0.1497	-0.1812	-0.2624	-0.3946	-0.5448	-0.2751	-0.2814	-0.3501	-0.6095	-0.5341	-0.6065	-0.2756	-0.2941
50.1	-0.1483	-0.0592	0.2285	-0.1082	-0.492	-0.6152	-0.5146	-0.1093	-0.1326	0.1671	-0.4928	-0.4853	-0.5549	-0.5722	-0.092	-0.0529	0.1827	-0.4883	-0.5887	-0.7698	-0.3176	-0.184	-0.2268	0.358	-0.5678	-0.4654	-0.8189	-0.3292	-0.1394	-0.1541	-0.1688	-0.2594	-0.3988	-0.5472	-0.2802	-0.2778	-0.3454	-0.6073	-0.5297	-0.5953	-0.265	-0.2991
50.15	-0.1509	-0.0625	0.2273	-0.0915	-0.4637	-0.5842	-0.4991	-0.1194	-0.1238	0.1679	-0.4877	-0.4664	-0.5291	-0.5604	-0.098	-0.0554	0.1699	-0.4681	-0.571	-0.746	-0.3228	-0.1899	-0.2298	0.3398	-0.562	-0.4543	-0.7949	-0.3246	-0.1454	-0.1551	-0.1782	-0.242	-0.3775	-0.5203	-0.268	-0.2946	-0.3551	-0.6041	-0.5195	-0.5968	-0.2607	-0.2827
50.2	-0.1492	-0.0501	0.2215	-0.0903	-0.439	-0.5656	-0.4699	-0.1146	-0.1316	0.1746	-0.4667	-0.4632	-0.5114	-0.5479	-0.0895	-0.0579	0.1691	-0.4672	-0.5661	-0.7389	-0.3106	-0.1961	-0.2559	0.3671	-0.5423	-0.4494	-0.7761	-0.3115	-0.1503	-0.1545	-0.1624	-0.2271	-0.3745	-0.509	-0.2639	-0.2856	-0.3464	-0.5919	-0.5071	-0.5681	-0.2567	-0.2911
50.25	-0.1455	-0.0459	0.2382	-0.0827	-0.4121	-0.5397	-0.4598	-0.11	-0.1298	0.1761	-0.4587	-0.4398	-0.4936	-0.5351	-0.0822	-0.0407	0.1728	-0.4439	-0.5504	-0.7257	-0.2969	-0.1828	-0.2413	0.3582	-0.5321	-0.4311	-0.7713	-0.3123	-0.1301	-0.146	-0.1535	-0.2167	-0.373	-0.4948	-0.2587	-0.2831	-0.3448	-0.5953	-0.5023	-0.5682	-0.2462	-0.2896
50.3	-0.1493	-0.0351	0.2418	-0.075	-0.3987	-0.5322	-0.4407	-0.1212	-0.1299	0.1834	-0.4573	-0.4194	-0.475	-0.5384	-0.0961	-0.0437	0.1677	-0.4378	-0.5574	-0.7185	-0.295	-0.1925	-0.247	0.3519	-0.5244	-0.4169	-0.7654	-0.3074	-0.1429	-0.1552	-0.1525	-0.2064	-0.3655	-0.483	-0.2536	-0.2903	-0.3501	-0.5899	-0.4878	-0.553	-0.2339	-0.2798
50.35	-0.1375	-0.0087	0.273	-0.0687	-0.3921	-0.5373	-0.4411	-0.0997	-0.102	0.2161	-0.4612	-0.422	-0.494	-0.5272	-0.0741	-0.0225	0.1941	-0.4339	-0.5493	-0.7382	-0.2877	-0.1837	-0.2136	0.3817	-0.5166	-0.4163	-0.7756	-0.2966	-0.1337	-0.1308	-0.1405	-0.204	-0.3763	-0.4923	-0.2489	-0.2888	-0.3258	-0.5745	-0.4885	-0.5701	-0.2302	-0.2751
50.4	-0.1324	-0.0057	0.2819	-0.0663	-0.3721	-0.5254	-0.4338	-0.0958	-0.0935	0.2294	-0.4629	-0.4086	-0.4765	-0.5219	-0.0794	-0.0162	0.1937	-0.4265	-0.5291	-0.736	-0.2777	-0.1791	-0.2062	0.3833	-0.5179	-0.4085	-0.7779	-0.2903	-0.142	-0.1221	-0.1338	-0.1961	-0.3584	-0.4856	-0.2486	-0.2831	-0.3333	-0.5711	-0.4876	-0.5565	-0.226	-0.2659
50.45	-0.1179	0.016	0.2924	-0.0529	-0.3426	-0.501	-0.4007	-0.0956	-0.0818	0.2243	-0.4447	-0.3917	-0.4494	-0.5072	-0.0726	-0.0029	0.2039	-0.4118	-0.5246	-0.719	-0.2661	-0.1774	-0.2062	0.3989	-0.4996	-0.3993	-0.7607	-0.2786	-0.1373	-0.1291	-0.1228	-0.1711	-0.3475	-0.4562	-0.2282	-0.2861	-0.3201	-0.5666	-0.469	-0.5329	-0.2147	-0.2596
50.5	-0.1224	0.0079	0.3008	-0.0388	-0.3201	-0.4753	-0.3906	-0.0907	-0.0807	0.2232	-0.4233	-0.379	-0.4368	-0.4942	-0.0683	-0.0142	0.1989	-0.4052	-0.5134	-0.6898	-0.263	-0.1768	-0.2139	0.3854	-0.4895	-0.3962	-0.7412	-0.2708	-0.1398	-0.1285	-0.112	-0.1714	-0.336	-0.4398	-0.2344	-0.2784	-0.318	-0.5535	-0.452	-0.5353	-0.2049	-0.2559
50.55	-0.1304	0.0194	0.3037	-0.0331	-0.2883	-0.4518	-0.3697	-0.096	-0.0799	0.2204	-0.4141	-0.3696	-0.4084	-0.4751	-0.0664	-0.0122	0.197	-0.3805	-0.5002	-0.6783	-0.2501	-0.1807	-0.2175	0.3881	-0.4704	-0.3901	-0.7269	-0.2699	-0.1393	-0.1326	-0.1044	-0.1539	-0.3329	-0.4166	-0.2201	-0.2896	-0.3231	-0.5469	-0.4371	-0.5147	-0.1853	-0.2526
50.6	-0.1157	0.0265	0.3133	-0.0245	-0.272	-0.4377	-0.3413	-0.0903	-0.0776	0.2321	-0.4115	-0.3507	-0.4029	-0.4688	-0.0634	0.0035	0.1859	-0.3752	-0.499	-0.6782	-0.2431	-0.167	-0.2076	0.3742	-0.4745	-0.3889	-0.713	-0.2783	-0.1362	-0.1316	-0.1189	-0.1445	-0.3158	-0.4209	-0.2164	-0.2891	-0.3146	-0.5402	-0.4353	-0.5109	-0.1946	-0.2575
50.65	-0.1095	0.0522	0.3365	-0.0139	-0.2553	-0.4234	-0.3315	-0.0836	-0.0601	0.2431	-0.4041	-0.3363	-0.3968	-0.456	-0.0531	0.0166	0.2142	-0.3586	-0.4901	-0.6788	-0.234	-0.1627	-0.202	0.3905	-0.4495	-0.3687	-0.7147	-0.2462	-0.1367	-0.1098	-0.0959	-0.1311	-0.3103	-0.403	-0.2127	-0.2821	-0.3014	-0.5289	-0.4145	-0.5048	-0.1746	-0.2405
50.7	-0.0801	0.0842	0.372	-0.0166	-0.2769	-0.4354	-0.3454	-0.0686	-0.0336	0.2884	-0.4242	-0.3317	-0.4125	-0.465	-0.0346	0.0446	0.2407	-0.3535	-0.4804	-0.7186	-0.23	-0.1485	-0.1644	0.4289	-0.4452	-0.3695	-0.7521	-0.2416	-0.141	-0.0823	-0.0782	-0.1349	-0.3309	-0.4275	-0.2152	-0.29	-0.2944	-0.5149	-0.4289	-0.512	-0.1849	-0.237
50.75	-0.0844	0.091	0.3777	-0.0118	-0.2544	-0.423	-0.3435	-0.0574	-0.0236	0.2955	-0.4163	-0.3213	-0.4055	-0.4522	-0.0278	0.0503	0.2402	-0.3545	-0.4725	-0.7129	-0.2139	-0.1428	-0.1582	0.4392	-0.4385	-0.37	-0.7502	-0.2352	-0.1198	-0.0779	-0.0676	-0.1299	-0.3242	-0.4241	-0.2169	-0.2783	-0.293	-0.5065	-0.4262	-0.5126	-0.1739	-0.2365
50.8	-0.0826	0.0999	0.3839	0.0007	-0.231	-0.4016	-0.3074	-0.0581	-0.0144	0.2962	-0.4046	-0.3047	-0.378	-0.4444	-0.0255	0.0575	0.2434	-0.3409	-0.4665	-0.6937	-0.2016	-0.14	-0.1446	0.4497	-0.4281	-0.3486	-0.7303	-0.2315	-0.1247	-0.0834	-0.0706	-0.1116	-0.3125	-0.4047	-0.196	-0.2743	-0.2888	-0.4939	-0.4004	-0.5121	-0.1522	-0.2263
50.85	-0.0724	0.0971	0.3901	0.0057	-0.2073	-0.3674	-0.2921	-0.049	-0.0205	0.305	-0.3933	-0.2871	-0.3559	-0.427	-0.0207	0.0503	0.247	-0.3208	-0.4576	-0.6735	-0.202	-0.1392	-0.1533	0.4472	-0.4109	-0.3433	-0.7134	-0.2244	-0.1213	-0.0772	-0.0557	-0.1048	-0.3022	-0.3827	-0.1923	-0.2782	-0.2858	-0.489	-0.3993	-0.4943	-0.1483	-0.2203
50.9	-0.0698	0.1151	0.3945	0.006	-0.1823	-0.3563	-0.2643	-0.0437	-0.0109	0.3068	-0.3821	-0.2713	-0.3381	-0.4155	-0.0059	0.0585	0.2473	-0.3212	-0.4428	-0.6562	-0.1912	-0.1314	-0.1574	0.446	-0.413	-0.3358	-0.6992	-0.2108	-0.1217	-0.0746	-0.046	-0.0861	-0.2862	-0.3666	-0.1898	-0.2772	-0.2758	-0.4848	-0.3849	-0.4815	-0.1376	-0.2117
50.95	-0.0618	0.1298	0.4097	0.0172	-0.1632	-0.338	-0.2463	-0.039	-0.0038	0.3189	-0.3755	-0.2527	-0.3234	-0.3875	-0.0022	0.0708	0.246	-0.2936	-0.4349	-0.6555	-0.1749	-0.1382	-0.1402	0.4439	-0.394	-0.3253	-0.691	-0.2042	-0.1214	-0.0631	-0.0377	-0.0749	-0.2848	-0.3537	-0.1809	-0.2816	-0.2697	-0.4772	-0.3774	-0.4712	-0.1248	-0.2121
51	-0.0507	0.1524	0.426	0.0258	-0.1543	-0.3274	-0.2425	-0.0299	0.0157	0.3342	-0.3799	-0.2454	-0.327	-0.3996	0.0128	0.0883	0.2656	-0.2827	-0.4246	-0.667	-0.1773	-0.1236	-0.1193	0.4618	-0.385	-0.321	-0.7028	-0.1972	-0.1182	-0.0494	-0.0356	-0.069	-0.279	-0.3558	-0.1664	-0.2718	-0.2634	-0.456	-0.365	-0.4756	-0.1198	-0.1958
51.05	-0.0316	0.1792	0.4546	0.0264	-0.1562	-0.3432	-0.2433	-0.0153	0.0481	0.3658	-0.3839	-0.2371	-0.3329	-0.4013	0.0307	0.1095	0.2899	-0.2885	-0.4194	-0.6989	-0.1552	-0.1001	-0.1022	0.4977	-0.3904	-0.3176	-0.7286	-0.1848	-0.1087	-0.0273	-0.0142	-0.0744	-0.2969	-0.3705	-0.1709	-0.2581	-0.2323	-0.4395	-0.3745	-0.4816	-0.122	-0.1859
51.1	-0.0241	0.1856	0.4725	0.0299	-0.1302	-0.327	-0.2288	-0.0063	0.0433	0.3728	-0.3764	-0.2322	-0.3268	-0.3858	0.0315	0.1168	0.3017	-0.2805	-0.4197	-0.6866	-0.1505	-0.0976	-0.0981	0.4914	-0.3721	-0.3153	-0.7195	-0.1722	-0.1024	-0.0135	-0.01	-0.0667	-0.2851	-0.357	-0.1686	-0.2574	-0.2305	-0.4307	-0.36	-0.4728	-0.1148	-0.1898
51.15	-0.0329	0.1832	0.4596	0.0397	-0.1129	-0.3013	-0.2006	-0.016	0.0466	0.381	-0.3635	-0.2187	-0.3088	-0.3796	0.0368	0.1225	0.2857	-0.2682	-0.409	-0.6759	-0.1383	-0.0962	-0.0999	0.4825	-0.3506	-0.2976	-0.7003	-0.1761	-0.1172	-0.0176	-0.0071	-0.0425	-0.275	-0.3485	-0.1634	-0.2621	-0.2247	-0.4352	-0.3486	-0.4505	-0.1066	-0.1852
51.2	-0.0262	0.2	0.4709	0.0451	-0.0846	-0.2765	-0.1805	-0.0068	0.046	0.3679	-0.352	-0.1994	-0.2906	-0.3514	0.0549	0.1186	0.2797	-0.2606	-0.4	-0.6573	-0.1424	-0.0908	-0.1019	0.4797	-0.3404	-0.294	-0.6901	-0.1632	-0.1077	-0.0095	0	-0.0339	-0.2761	-0.3301	-0.1543	-0.2615	-0.2325	-0.4233	-0.3415	-0.4635	-0.095	-0.1791
51.25	-0.0092	0.2068	0.4881	0.054	-0.0704	-0.265	-0.1514	0.0044	0.0707	0.3898	-0.346	-0.1907	-0.2732	-0.3262	0.049	0.1345	0.3028	-0.2332	-0.3926	-0.648	-0.1178	-0.0792	-0.0992	0.4987	-0.3352	-0.2795	-0.6798	-0.144	-0.1122	-0.0139	0.0046	-0.014	-0.255	-0.3064	-0.129	-0.2681	-0.2204	-0.4195	-0.3275	-0.441	-0.0853	-0.1593
51.3	-0.0045	0.2216	0.4957	0.0691	-0.0549	-0.2471	-0.1461	0.0154	0.0715	0.395	-0.3444	-0.1718	-0.2569	-0.3251	0.0588	0.1392	0.3017	-0.2365	-0.3816	-0.653	-0.1088	-0.0708	-0.0781	0.4982	-0.3284	-0.2776	-0.6736	-0.1332	-0.0987	0.0023	0.0241	-0.0143	-0.2392	-0.303	-0.1311	-0.2575	-0.2151	-0.4078	-0.3168	-0.4359	-0.0802	-0.1522
51.35	0.0158	0.2509	0.5334	0.0525	-0.0553	-0.256	-0.1614	0.0236	0.0955	0.4362	-0.35	-0.1695	-0.2782	-0.3306	0.083	0.169	0.3298	-0.221	-0.3779	-0.6814	-0.0968	-0.055	-0.0611	0.5332	-0.316	-0.2775	-0.7028	-0.1368	-0.0884	0.0347	0.0319	-0.0074	-0.259	-0.3267	-0.1263	-0.2383	-0.1934	-0.3822	-0.3287	-0.4471	-0.0771	-0.1464
51.4	0.0146	0.2575	0.542	0.06	-0.0394	-0.2503	-0.1344	0.0324	0.1047	0.4465	-0.3521	-0.1554	-0.265	-0.3278	0.0962	0.1709	0.3324	-0.2208	-0.3658	-0.6746	-0.0893	-0.0559	-0.0528	0.5431	-0.3123	-0.2626	-0.6949	-0.1119	-0.0978	0.0348	0.0346	-0.0072	-0.25	-0.3094	-0.1275	-0.2431	-0.1833	-0.3776	-0.3137	-0.4339	-0.0669	-0.1491
51.45	0.0232	0.2652	0.5407	0.0757	-0.0218	-0.2311	-0.1167	0.0313	0.1042	0.4452	-0.3441	-0.1555	-0.2479	-0.3228	0.0954	0.1852	0.3332	-0.2094	-0.3585	-0.6669	-0.0672	-0.0388	-0.0498	0.5411	-0.3064	-0.2609	-0.6902	-0.1106	-0.0884	0.0333	0.051	0.0054	-0.2521	-0.2997	-0.1202	-0.2449	-0.1881	-0.3721	-0.2934	-0.4285	-0.0566	-0.1362
51.5	0.0276	0.2857	0.5543	0.0838	0.0021	-0.2052	-0.1028	0.049	0.1212	0.4527	-0.3283	-0.1366	-0.2285	-0.295	0.0981	0.1746	0.3308	-0.1975	-0.3562	-0.6555	-0.072	-0.0355	-0.0431	0.538	-0.2822	-0.2532	-0.6768	-0.1082	-0.0877	0.0426	0.0525	0.0181	-0.2366	-0.2782	-0.1051	-0.2427	-0.1782	-0.367	-0.2972	-0.4226	-0.0442	-0.1312
51.55	0.0363	0.2915	0.5683	0.0873	0.0259	-0.1802	-0.0692	0.055	0.1184	0.4524	-0.3091	-0.1228	-0.2015	-0.2801	0.1082	0.1954	0.327	-0.1754	-0.3364	-0.6318	-0.0566	-0.0355	-0.0435	0.5336	-0.2794	-0.2359	-0.6569	-0.1003	-0.0861	0.0438	0.0698	0.0294	-0.2182	-0.2729	-0.0996	-0.2464	-0.1861	-0.3573	-0.2691	-0.4035	-0.0258	-0.1192
51.6	0.0441	0.3008	0.5744	0.0929	0.031	-0.1721	-0.06	0.0549	0.1269	0.4474	-0.3061	-0.1114	-0.1954	-0.2668	0.1219	0.1949	0.3305	-0.1697	-0.3375	-0.6271	-0.0474	-0.0273	-0.0455	0.5518	-0.2689	-0.2433	-0.6496	-0.0865	-0.0855	0.0557	0.0729	0.0476	-0.2302	-0.2528	-0.1005	-0.2442	-0.1661	-0.3521	-0.2671	-0.4112	-0.0334	-0.1163
51.65	0.0511	0.32	0.5888	0.1048	0.0505	-0.1593	-0.0439	0.065	0.1388	0.4792	-0.3095	-0.0986	-0.1927	-0.2677	0.1216	0.2056	0.3491	-0.1663	-0.324	-0.6334	-0.0388	-0.022	-0.0335	0.5569	-0.2556	-0.2417	-0.6552	-0.0795	-0.0879	0.0604	0.0891	0.0484	-0.2251	-0.2491	-0.0887	-0.2316	-0.1506	-0.3479	-0.2637	-0.3968	-0.0193	-0.0966
51.7	0.0709	0.34	0.6166	0.1052	0.0448	-0.1638	-0.0542	0.0747	0.1642	0.5051	-0.3188	-0.0962	-0.1976	-0.2664	0.1444	0.2281	0.3742	-0.1643	-0.3175	-0.6675	-0.0287	-0.0021	-0.0041	0.5828	-0.2572	-0.2353	-0.6848	-0.0623	-0.0785	0.0812	0.0971	0.0411	-0.227	-0.2694	-0.0917	-0.2345	-0.1421	-0.3117	-0.2736	-0.4186	-0.0172	-0.0918
51.75	0.0705	0.3571	0.619	0.1155	0.0581	-0.155	-0.0504	0.0857	0.1711	0.5155	-0.3156	-0.0769	-0.1912	-0.2681	0.1555	0.2386	0.3775	-0.1612	-0.3074	-0.6549	-0.0264	-0.0005	0.0028	0.5878	-0.2479	-0.2232	-0.6723	-0.0574	-0.0728	0.0849	0.1018	0.0604	-0.2153	-0.255	-0.0866	-0.2264	-0.1353	-0.3046	-0.2531	-0.4059	-0.0129	-0.0928
51.8	0.0832	0.3647	0.6193	0.1205	0.0783	-0.1336	-0.0223	0.0813	0.1839	0.5135	-0.3033	-0.078	-0.1736	-0.2417	0.1599	0.2463	0.3762	-0.145	-0.2947	-0.6369	-0.0124	0.0099	0.009	0.5782	-0.2303	-0.2194	-0.6557	-0.053	-0.0689	0.0969	0.1037	0.0703	-0.2085	-0.2474	-0.0829	-0.2321	-0.1258	-0.3046	-0.24	-0.3976	-0.0022	-0.0972
51.85	0.0822	0.3635	0.64	0.1238	0.1131	-0.1094	0.01	0.0983	0.184	0.5188	-0.295	-0.0568	-0.1522	-0.2267	0.1713	0.245	0.3753	-0.1291	-0.296	-0.635	0.0045	0.0213	0.0005	0.585	-0.227	-0.1906	-0.6402	-0.0426	-0.0727	0.0957	0.1201	0.0854	-0.1959	-0.2214	-0.0704	-0.2301	-0.1319	-0.2968	-0.2308	-0.3737	0.0084	-0.0758
51.9	0.091	0.3799	0.6399	0.1259	0.1306	-0.0902	0.0214	0.1058	0.1931	0.5239	-0.2831	-0.0463	-0.1384	-0.217	0.1728	0.2523	0.3693	-0.1246	-0.2898	-0.6151	0.0046	0.0252	0.0093	0.5881	-0.2219	-0.1904	-0.6335	-0.0277	-0.0714	0.105	0.1217	0.0921	-0.1924	-0.2079	-0.0599	-0.2274	-0.1195	-0.29	-0.2204	-0.3651	0.0211	-0.074
51.95	0.0996	0.3865	0.6468	0.1471	0.157	-0.0779	0.0523	0.1116	0.1998	0.5317	-0.2768	-0.0235	-0.1161	-0.1981	0.1897	0.2607	0.3742	-0.1121	-0.2786	-0.5981	0.0138	0.0259	0.0162	0.5791	-0.2066	-0.197	-0.6182	-0.0259	-0.0638	0.1138	0.1373	0.1238	-0.1778	-0.1923	-0.0573	-0.2187	-0.1162	-0.2867	-0.2126	-0.3675	0.0342	-0.0734
52	0.1043	0.4101	0.68	0.1469	0.1652	-0.0639	0.0505	0.1307	0.2031	0.5623	-0.2797	-0.0303	-0.1305	-0.2025	0.2029	0.2829	0.4009	-0.0999	-0.2668	-0.6144	0.0257	0.0357	0.0431	0.6122	-0.1953	-0.1906	-0.6382	-0.0229	-0.0661	0.131	0.1469	0.1227	-0.1866	-0.2009	-0.0506	-0.2161	-0.11	-0.2586	-0.2051	-0.3665	0.0323	-0.0625
52.05	0.1083	0.4192	0.6822	0.1489	0.1579	-0.062	0.0594	0.1224	0.2184	0.5696	-0.2789	-0.0158	-0.1119	-0.1896	0.2032	0.2858	0.3995	-0.0973	-0.259	-0.607	0.0357	0.0532	0.0362	0.6198	-0.1902	-0.1788	-0.6219	-0.0001	-0.0567	0.1354	0.1502	0.1225	-0.1825	-0.1949	-0.0413	-0.2111	-0.0957	-0.2594	-0.1952	-0.3714	0.0399	-0.0583
52.1	0.1289	0.4295	0.6876	0.1595	0.185	-0.0402	0.0855	0.1323	0.2255	0.5656	-0.2528	0.0043	-0.0885	-0.1797	0.209	0.2978	0.3978	-0.0751	-0.2592	-0.6048	0.0389	0.0581	0.0412	0.6074	-0.1753	-0.1656	-0.6092	0.0146	-0.056	0.1346	0.1599	0.1306	-0.1654	-0.1783	-0.0435	-0.2123	-0.0929	-0.2555	-0.1785	-0.3519	0.0505	-0.0404
52.15	0.1258	0.4225	0.671	0.1633	0.2088	-0.0236	0.105	0.1283	0.2259	0.5622	-0.2547	0.0082	-0.0733	-0.1555	0.2068	0.2918	0.3859	-0.0718	-0.2481	-0.5907	0.0515	0.0525	0.0384	0.5945	-0.1761	-0.1703	-0.5978	0.0111	-0.064	0.1374	0.1475	0.1503	-0.1622	-0.1591	-0.0292	-0.2205	-0.0984	-0.2543	-0.1614	-0.3376	0.0482	-0.0434
52.2	0.1286	0.4407	0.6865	0.1721	0.2265	-0.0073	0.1296	0.1329	0.228	0.5594	-0.2401	0.0249	-0.0562	-0.1325	0.2152	0.285	0.3814	-0.0679	-0.2392	-0.5686	0.0647	0.0616	0.0333	0.5974	-0.1594	-0.151	-0.5857	0.0254	-0.06	0.128	0.1618	0.1631	-0.1412	-0.1417	-0.0205	-0.2155	-0.09	-0.2556	-0.159	-0.326	0.058	-0.0332
52.25	0.1376	0.4516	0.6977	0.1918	0.2591	0.015	0.1381	0.1485	0.2339	0.5849	-0.2353	0.0439	-0.0449	-0.1257	0.2212	0.3071	0.3917	-0.0515	-0.2345	-0.5625	0.068	0.0609	0.047	0.6103	-0.1492	-0.1525	-0.5751	0.0298	-0.0535	0.1553	0.1828	0.1733	-0.1356	-0.1319	-0.0209	-0.2183	-0.0717	-0.2412	-0.1455	-0.318	0.0723	-0.0316
52.3	0.1431	0.4637	0.7136	0.1707	0.2579	0.0197	0.1564	0.1491	0.2475	0.579	-0.2385	0.0385	-0.0356	-0.1209	0.2402	0.314	0.4097	-0.0464	-0.2235	-0.5713	0.0751	0.0662	0.0482	0.6076	-0.1441	-0.145	-0.5866	0.0395	-0.0498	0.1664	0.1767	0.1602	-0.1403	-0.1366	-0.0069	-0.2124	-0.0789	-0.2212	-0.1554	-0.3198	0.0783	-0.0213
52.35	0.1569	0.4928	0.7512	0.1835	0.261	0.0053	0.1508	0.1747	0.2731	0.6181	-0.233	0.051	-0.058	-0.1344	0.2561	0.3411	0.4308	-0.0422	-0.2181	-0.5949	0.086	0.088	0.089	0.6512	-0.1385	-0.1415	-0.6099	0.0387	-0.0416	0.184	0.1956	0.1835	-0.1479	-0.1474	-0.0116	-0.2043	-0.057	-0.2125	-0.1366	-0.323	0.0774	-0.0175
52.4	0.1684	0.5115	0.7643	0.1782	0.2697	0.0187	0.167	0.1861	0.2856	0.6227	-0.2404	0.0668	-0.0429	-0.1247	0.2737	0.3555	0.4313	-0.031	-0.2147	-0.5939	0.0914	0.1004	0.1	0.6652	-0.1344	-0.1418	-0.5956	0.0571	-0.0342	0.1924	0.205	0.1839	-0.1439	-0.145	0.0004	-0.1999	-0.0427	-0.1996	-0.138	-0.3318	0.0896	-0.0049
52.45	0.1773	0.5082	0.755	0.1925	0.2966	0.0471	0.1848	0.1866	0.2909	0.6265	-0.2343	0.073	-0.0259	-0.1058	0.2743	0.3532	0.4354	-0.0197	-0.2029	-0.583	0.1098	0.1026	0.0953	0.6471	-0.1169	-0.119	-0.5832	0.066	-0.0331	0.1965	0.2156	0.1955	-0.1265	-0.131	0.0127	-0.1959	-0.0429	-0.1865	-0.1375	-0.306	0.1114	0.0003
52.5	0.1817	0.5189	0.7547	0.2122	0.3165	0.0644	0.2069	0.1867	0.28	0.6216	-0.2218	0.0879	-0.0139	-0.0853	0.2754	0.3555	0.4307	-0.0059	-0.1998	-0.5677	0.1183	0.102	0.0948	0.637	-0.1055	-0.1254	-0.5687	0.07	-0.0441	0.2005	0.209	0.2105	-0.1321	-0.0917	0.0044	-0.2057	-0.0383	-0.1924	-0.1153	-0.3002	0.1186	0.0115
52.55	0.1848	0.5266	0.7704	0.2042	0.329	0.0815	0.2215	0.1968	0.2873	0.633	-0.2157	0.0948	0.0072	-0.0898	0.2794	0.3643	0.4335	-0.0055	-0.1853	-0.5434	0.1221	0.1143	0.0914	0.6544	-0.1091	-0.1083	-0.5698	0.0757	-0.0396	0.1968	0.2274	0.2207	-0.114	-0.0901	0.0116	-0.1943	-0.0351	-0.1791	-0.1036	-0.2902	0.1213	0.007
52.6	0.203	0.5438	0.7788	0.2126	0.3515	0.0895	0.229	0.2021	0.3088	0.6458	-0.2175	0.1053	0.0082	-0.0611	0.2928	0.3754	0.4322	0.0074	-0.1871	-0.5522	0.1236	0.1219	0.0986	0.655	-0.0942	-0.0998	-0.5532	0.0783	-0.0284	0.2166	0.2286	0.2224	-0.1189	-0.0888	0.0135	-0.1879	-0.0349	-0.1763	-0.101	-0.2949	0.123	0.011
52.65	0.2155	0.5629	0.8112	0.2066	0.3516	0.086	0.2404	0.2183	0.3268	0.6822	-0.2096	0.1194	0.0033	-0.0788	0.3181	0.3961	0.4666	0.0149	-0.1705	-0.5792	0.1419	0.1442	0.1287	0.6819	-0.0816	-0.0948	-0.571	0.0962	-0.0208	0.2366	0.2398	0.2219	-0.1167	-0.1007	0.0301	-0.1846	-0.0042	-0.1519	-0.098	-0.2963	0.1337	0.0304
52.7	0.2181	0.5843	0.8256	0.2159	0.3591	0.0872	0.2413	0.2208	0.3389	0.6886	-0.2158	0.1296	0.0063	-0.0686	0.3173	0.3956	0.4878	0.0151	-0.1648	-0.5868	0.1468	0.1544	0.1394	0.6881	-0.081	-0.0954	-0.5915	0.1084	-0.0158	0.2532	0.2532	0.2334	-0.108	-0.092	0.0386	-0.1829	-0.0063	-0.1374	-0.0938	-0.295	0.1338	0.0313
52.75	0.2306	0.5887	0.8288	0.2257	0.3644	0.1057	0.2668	0.2284	0.3428	0.6837	-0.2093	0.1308	0.0258	-0.0577	0.3395	0.4015	0.478	0.0307	-0.1624	-0.5815	0.1581	0.1554	0.1464	0.7103	-0.0726	-0.0873	-0.5737	0.1119	-0.0205	0.2474	0.2632	0.239	-0.1023	-0.085	0.0372	-0.1728	0.0011	-0.138	-0.0888	-0.2866	0.1491	0.0295
52.8	0.228	0.5869	0.834	0.2372	0.3946	0.124	0.2757	0.2403	0.3353	0.6821	-0.1859	0.145	0.0363	-0.041	0.3316	0.4159	0.4721	0.0353	-0.1586	-0.5513	0.1653	0.1589	0.1356	0.6831	-0.0581	-0.0787	-0.5667	0.1183	-0.0216	0.2485	0.2631	0.254	-0.0952	-0.071	0.0423	-0.1756	0.0106	-0.1288	-0.0711	-0.2762	0.1459	0.0506
52.85	0.2379	0.5992	0.8392	0.2441	0.4158	0.1505	0.3001	0.2331	0.3449	0.695	-0.1904	0.1578	0.0575	-0.0296	0.3317	0.4054	0.4697	0.0534	-0.1477	-0.5495	0.1834	0.1642	0.1346	0.6778	-0.0518	-0.0729	-0.5475	0.1296	-0.0186	0.2538	0.2718	0.2602	-0.0958	-0.044	0.0419	-0.1791	0.0113	-0.1279	-0.0669	-0.2646	0.1644	0.046
52.9	0.2472	0.6016	0.8357	0.2533	0.4341	0.1673	0.3269	0.244	0.3591	0.6964	-0.1743	0.1764	0.0806	-0.0094	0.346	0.4219	0.4744	0.0625	-0.1354	-0.5352	0.1959	0.1722	0.139	0.6873	-0.0361	-0.0682	-0.5383	0.139	-0.0105	0.2558	0.2658	0.2757	-0.0828	-0.0316	0.0587	-0.177	0.0124	-0.1145	-0.0496	-0.2669	0.1761	0.0731
52.95	0.2531	0.6141	0.8612	0.2493	0.4548	0.1735	0.3325	0.2596	0.3567	0.7055	-0.1775	0.1724	0.0782	0.0008	0.3518	0.4258	0.4789	0.0693	-0.1371	-0.5465	0.1907	0.1731	0.1546	0.7013	-0.0403	-0.0555	-0.5429	0.1511	-0.0156	0.2584	0.2919	0.2901	-0.0752	-0.0348	0.0646	-0.1783	0.0197	-0.1128	-0.0442	-0.2568	0.1658	0.0642
53	0.2675	0.6493	0.8986	0.2528	0.4381	0.1571	0.3293	0.2635	0.3991	0.7515	-0.1863	0.1866	0.0674	-0.0083	0.3812	0.4604	0.5126	0.0767	-0.1274	-0.5581	0.2034	0.193	0.1848	0.7437	-0.0131	-0.0524	-0.5723	0.1576	-0.0045	0.3	0.2944	0.2802	-0.0799	-0.0484	0.065	-0.1632	0.0421	-0.0905	-0.0592	-0.2615	0.1808	0.0738
53.05	0.2695	0.6586	0.9024	0.2561	0.4515	0.1666	0.3372	0.2775	0.4005	0.7477	-0.188	0.1926	0.0684	0.003	0.3867	0.461	0.5159	0.0808	-0.1204	-0.5672	0.2195	0.2042	0.1829	0.7459	-0.028	-0.0484	-0.5638	0.1683	-0.005	0.2979	0.3007	0.2815	-0.0842	-0.0432	0.0679	-0.1623	0.0428	-0.0859	-0.0476	-0.2669	0.1781	0.0788
53.1	0.2769	0.6564	0.9121	0.2669	0.4671	0.1888	0.3594	0.2871	0.3945	0.7606	-0.1701	0.2121	0.0958	0.0024	0.386	0.4614	0.5184	0.0961	-0.1143	-0.5518	0.2163	0.2155	0.1882	0.7432	-0.0081	-0.0535	-0.5525	0.1631	-0.0034	0.2905	0.3072	0.2969	-0.0746	-0.0209	0.0788	-0.1628	0.0586	-0.0784	-0.0305	-0.2492	0.1997	0.086
53.15	0.2763	0.6653	0.9058	0.2743	0.4894	0.2131	0.3719	0.2846	0.4036	0.7518	-0.1515	0.2195	0.0988	0.0236	0.3941	0.463	0.5077	0.099	-0.113	-0.5313	0.2296	0.2122	0.1878	0.742	-0.0094	-0.0427	-0.5345	0.1826	0.0007	0.3017	0.3169	0.3127	-0.074	-0.0181	0.0807	-0.1583	0.059	-0.0685	-0.021	-0.2488	0.1987	0.0913
53.2	0.281	0.6837	0.9111	0.2823	0.5044	0.2217	0.3997	0.2835	0.4142	0.7502	-0.1574	0.2364	0.128	0.0534	0.3961	0.4733	0.5027	0.1033	-0.1036	-0.5268	0.2396	0.219	0.1954	0.7216	0.0082	-0.0324	-0.5241	0.1959	0.003	0.3117	0.3172	0.3159	-0.0675	0.0047	0.082	-0.1569	0.0596	-0.0627	-0.0206	-0.2369	0.2095	0.1044
53.25	0.3033	0.6904	0.9203	0.2887	0.525	0.2427	0.4098	0.2929	0.4317	0.7685	-0.1523	0.2519	0.1275	0.0459	0.4118	0.4886	0.5131	0.1211	-0.0878	-0.521	0.2413	0.2366	0.1984	0.749	0.0238	-0.0187	-0.5251	0.1899	0.0027	0.3235	0.326	0.3413	-0.0582	0.0136	0.0907	-0.1534	0.0669	-0.0623	0.0021	-0.228	0.2186	0.1066
53.3	0.3139	0.7175	0.9492	0.2904	0.5152	0.2328	0.3984	0.3062	0.4452	0.7948	-0.156	0.2528	0.129	0.0429	0.4288	0.5066	0.5388	0.122	-0.0841	-0.5433	0.2639	0.2418	0.2253	0.7782	0.0314	-0.027	-0.5416	0.1982	0.013	0.3412	0.3373	0.3366	-0.057	-0.0028	0.0938	-0.1519	0.0823	-0.0483	-0.0033	-0.2321	0.2292	0.1006
53.35	0.3197	0.7324	0.968	0.2922	0.5282	0.2386	0.416	0.3174	0.4544	0.8092	-0.1596	0.2464	0.1232	0.0483	0.4425	0.5186	0.5541	0.1271	-0.0781	-0.5594	0.2672	0.2486	0.244	0.7788	0.0367	-0.0163	-0.5564	0.2191	0.0119	0.3477	0.346	0.3299	-0.0608	-0.0035	0.1044	-0.1455	0.0828	-0.0307	-0.006	-0.2446	0.2303	0.1235
53.4	0.3287	0.7337	0.967	0.2909	0.5411	0.2457	0.4281	0.3244	0.4627	0.8155	-0.1494	0.2613	0.1341	0.0584	0.4458	0.5214	0.5498	0.1373	-0.0757	-0.5556	0.2675	0.2616	0.2466	0.7835	0.0486	-0.0171	-0.537	0.2086	0.025	0.3597	0.3553	0.3407	-0.0409	0.0007	0.1095	-0.1435	0.1016	-0.0259	-0.0008	-0.2342	0.2352	0.1237
53.45	0.3273	0.7447	0.9735	0.3045	0.5635	0.2716	0.4582	0.3245	0.46	0.8218	-0.1379	0.28	0.1559	0.0735	0.4469	0.5147	0.5451	0.1522	-0.0725	-0.5227	0.2793	0.2578	0.2343	0.7748	0.0601	-0.0072	-0.5195	0.2343	0.01	0.3644	0.3554	0.3581	-0.045	0.0209	0.1146	-0.137	0.1025	-0.025	0.0136	-0.2275	0.2405	0.1376
53.5	0.3429	0.7582	0.9797	0.302	0.5814	0.2875	0.466	0.3365	0.4754	0.8138	-0.1312	0.2951	0.1775	0.0856	0.4642	0.5285	0.5491	0.1567	-0.0583	-0.5217	0.2995	0.2692	0.2425	0.7873	0.0597	-0.0003	-0.514	0.2376	0.0266	0.3685	0.3664	0.3679	-0.0303	0.0447	0.1175	-0.1441	0.1095	-0.008	0.0394	-0.2107	0.2608	0.1379
53.55	0.3449	0.7651	0.9808	0.317	0.6127	0.3091	0.5027	0.3356	0.4718	0.8305	-0.1189	0.298	0.1901	0.1091	0.4653	0.5334	0.5446	0.1676	-0.0534	-0.5063	0.3062	0.2702	0.246	0.7759	0.0797	0.0103	-0.4936	0.243	0.0109	0.3653	0.3718	0.3829	-0.0188	0.055	0.122	-0.1485	0.1121	-0.01	0.0487	-0.2147	0.2682	0.1485
53.6	0.3558	0.7701	0.9867	0.313	0.6255	0.3213	0.5045	0.3475	0.4793	0.8344	-0.1118	0.316	0.1963	0.1265	0.4762	0.536	0.5494	0.1789	-0.0443	-0.499	0.3064	0.2728	0.2512	0.7764	0.083	0.0174	-0.4876	0.2534	0.0236	0.3767	0.3822	0.395	-0.021	0.0682	0.1361	-0.1363	0.1168	0.007	0.0514	-0.1927	0.2601	0.1557
53.65	0.361	0.7917	1.0241	0.3164	0.6219	0.316	0.5131	0.3643	0.4986	0.8565	-0.1151	0.3177	0.1949	0.1081	0.4792	0.5551	0.5689	0.1833	-0.0323	-0.5286	0.3208	0.2917	0.27	0.8058	0.0964	0.015	-0.5196	0.2615	0.0218	0.394	0.3861	0.3812	-0.025	0.0565	0.1336	-0.1274	0.1189	0.0227	0.0488	-0.2029	0.2756	0.156
53.7	0.3659	0.7991	1.0133	0.3284	0.6362	0.3308	0.5096	0.3549	0.5028	0.8531	-0.1204	0.3257	0.2038	0.1242	0.489	0.5748	0.5714	0.1922	-0.0298	-0.5091	0.329	0.2928	0.2758	0.8027	0.0848	0.021	-0.5088	0.268	0.0256	0.3934	0.3945	0.3893	-0.0204	0.0687	0.1364	-0.1275	0.1305	0.0185	0.0599	-0.1981	0.2762	0.1572
53.75	0.3751	0.8029	1.0153	0.3349	0.6483	0.3497	0.5386	0.3693	0.5163	0.8493	-0.1028	0.3389	0.2183	0.1359	0.4936	0.5625	0.5658	0.1991	-0.027	-0.4991	0.3311	0.3011	0.2762	0.8003	0.0987	0.0391	-0.4856	0.2756	0.0319	0.4024	0.3962	0.4078	-0.0048	0.0895	0.1571	-0.1332	0.1367	0.0282	0.0722	-0.1759	0.28	0.1665
53.8	0.3722	0.8143	1.0176	0.33	0.675	0.3693	0.5599	0.3677	0.5083	0.8559	-0.0922	0.3501	0.2374	0.1507	0.5008	0.5692	0.5659	0.203	-0.0206	-0.4843	0.3425	0.3031	0.2743	0.7959	0.113	0.0325	-0.4712	0.2785	0.0287	0.3951	0.4057	0.4257	0.0026	0.0997	0.1558	-0.1382	0.1351	0.0361	0.0814	-0.1643	0.2933	0.1782
53.85	0.3756	0.8176	1.0291	0.3512	0.69	0.3846	0.5838	0.3802	0.5095	0.8545	-0.0763	0.3586	0.259	0.1755	0.5064	0.5662	0.5508	0.2255	-0.0146	-0.4706	0.3577	0.3144	0.2573	0.7923	0.1338	0.0411	-0.4595	0.2885	0.0328	0.4018	0.4026	0.4318	0.0185	0.1139	0.1673	-0.1296	0.1306	0.0405	0.097	-0.1545	0.313	0.1809
53.9	0.3903	0.827	1.0406	0.3384	0.7113	0.408	0.5963	0.3777	0.5221	0.8676	-0.0864	0.3711	0.2609	0.1854	0.5141	0.5837	0.5668	0.2259	-0.0055	-0.4635	0.3624	0.3137	0.2725	0.8064	0.1319	0.0546	-0.4529	0.298	0.0338	0.4063	0.4173	0.4445	0.0114	0.1273	0.1696	-0.1288	0.1485	0.054	0.101	-0.1595	0.3054	0.1927
53.95	0.409	0.8482	1.067	0.3491	0.7135	0.3982	0.5949	0.3953	0.5362	0.8877	-0.0868	0.3802	0.2621	0.1852	0.5292	0.594	0.5847	0.2308	0.0102	-0.4755	0.3735	0.3384	0.2926	0.8292	0.1334	0.0587	-0.4654	0.302	0.0415	0.4285	0.4233	0.4391	0.0109	0.1214	0.1676	-0.1172	0.1536	0.0606	0.102	-0.1573	0.3196	0.1982
54	0.4162	0.8634	1.0853	0.3602	0.7053	0.3835	0.5941	0.4112	0.5569	0.9198	-0.0962	0.3822	0.2458	0.1724	0.5415	0.6177	0.6026	0.2429	-0.0022	-0.5045	0.375	0.3526	0.3173	0.8543	0.1401	0.0589	-0.4958	0.3149	0.0447	0.4409	0.4427	0.4384	-0.0051	0.0907	0.175	-0.1155	0.1687	0.0683	0.0932	-0.177	0.3139	0.2129
54.05	0.427	0.8677	1.0942	0.3606	0.7173	0.3929	0.6009	0.4065	0.5688	0.9242	-0.085	0.3875	0.2674	0.1835	0.5457	0.6213	0.6158	0.2469	0.0039	-0.5026	0.3801	0.3453	0.3215	0.8585	0.144	0.0518	-0.4872	0.3205	0.049	0.4592	0.4513	0.4496	0.0061	0.1052	0.1832	-0.1144	0.1749	0.0882	0.1077	-0.1624	0.3184	0.2092
54.1	0.4234	0.8727	1.0907	0.3737	0.7402	0.4141	0.633	0.4123	0.5674	0.9128	-0.0748	0.4003	0.2762	0.2096	0.5508	0.6324	0.6033	0.249	0.0176	-0.4797	0.403	0.3526	0.3148	0.8503	0.1613	0.0724	-0.4751	0.3303	0.047	0.4565	0.4375	0.4619	0.0105	0.1238	0.1847	-0.1146	0.1838	0.0965	0.1219	-0.1535	0.3335	0.2215
54.15	0.4261	0.8831	1.0939	0.3628	0.7563	0.4353	0.6398	0.4197	0.5696	0.9151	-0.0757	0.4188	0.2966	0.2102	0.563	0.6188	0.5972	0.2632	0.0312	-0.4692	0.4083	0.3612	0.3181	0.8364	0.1739	0.0798	-0.4511	0.3368	0.0452	0.4424	0.4493	0.474	0.0314	0.1447	0.1961	-0.114	0.1808	0.0882	0.1289	-0.1381	0.3425	0.2165
54.2	0.4345	0.8921	1.0924	0.377	0.776	0.4517	0.6628	0.433	0.5732	0.931	-0.0618	0.4284	0.3045	0.2262	0.5638	0.6329	0.5973	0.2733	0.0395	-0.4598	0.409	0.3584	0.3216	0.8334	0.1772	0.0828	-0.4456	0.342	0.0487	0.4544	0.4603	0.4814	0.037	0.1545	0.1965	-0.112	0.1882	0.0988	0.1342	-0.1396	0.3471	0.2215
54.25	0.4437	0.911	1.105	0.383	0.7866	0.4589	0.6733	0.4294	0.5799	0.9305	-0.0557	0.4319	0.3198	0.2316	0.5759	0.6424	0.6047	0.2829	0.041	-0.4647	0.4249	0.369	0.3289	0.846	0.1819	0.0903	-0.4507	0.3534	0.0495	0.4658	0.4682	0.4863	0.0337	0.1597	0.1996	-0.1065	0.1893	0.0961	0.1397	-0.1331	0.3505	0.2299
54.3	0.4534	0.9331	1.1508	0.3807	0.7933	0.4521	0.6727	0.444	0.6005	0.9696	-0.0735	0.4433	0.3035	0.2254	0.5869	0.6617	0.6362	0.2767	0.0512	-0.4869	0.4294	0.3811	0.3597	0.8797	0.1873	0.089	-0.4728	0.3565	0.0597	0.4918	0.4793	0.4773	0.0206	0.1483	0.1903	-0.102	0.2161	0.1203	0.1365	-0.1483	0.3599	0.2435
54.35	0.4661	0.9324	1.1633	0.3899	0.79	0.4644	0.6726	0.4508	0.6108	0.9742	-0.0659	0.4548	0.3039	0.2287	0.6022	0.6685	0.6466	0.2975	0.054	-0.4934	0.4348	0.3984	0.3731	0.9032	0.2001	0.0973	-0.4781	0.3736	0.0657	0.4929	0.4905	0.4974	0.0248	0.152	0.2142	-0.0904	0.2226	0.1346	0.1366	-0.133	0.3661	0.2415
54.4	0.4619	0.9413	1.1592	0.389	0.8088	0.469	0.6902	0.4602	0.6133	0.9824	-0.0626	0.4492	0.3093	0.2515	0.6066	0.6737	0.6418	0.3015	0.0534	-0.4892	0.4454	0.3944	0.3665	0.8937	0.2014	0.0935	-0.4643	0.3681	0.0628	0.4973	0.4981	0.5086	0.0249	0.1525	0.2174	-0.0975	0.2247	0.1351	0.1569	-0.1353	0.3765	0.2484
54.45	0.471	0.9519	1.1608	0.4051	0.8225	0.4875	0.7103	0.4649	0.6208	0.9862	-0.0426	0.466	0.3342	0.2611	0.6127	0.6745	0.6406	0.3018	0.0624	-0.469	0.4546	0.4081	0.3737	0.8825	0.2102	0.114	-0.4467	0.3817	0.0655	0.5102	0.4934	0.5187	0.0532	0.1744	0.2204	-0.0934	0.2296	0.1384	0.1639	-0.1213	0.3806	0.2532
54.5	0.4721	0.9555	1.1654	0.4097	0.851	0.5146	0.7294	0.4666	0.6168	0.9717	-0.0498	0.4744	0.3507	0.2739	0.6102	0.6755	0.6288	0.3159	0.0734	-0.4501	0.4554	0.4156	0.3725	0.8786	0.2258	0.1157	-0.4353	0.4014	0.0721	0.5001	0.499	0.5172	0.0616	0.1911	0.2274	-0.0847	0.2272	0.1386	0.1722	-0.1097	0.3822	0.2609
54.55	0.4861	0.9671	1.1668	0.4139	0.8641	0.529	0.7357	0.4674	0.6329	0.986	-0.0376	0.4863	0.3576	0.2813	0.6259	0.6832	0.6401	0.3279	0.0781	-0.4521	0.46	0.419	0.3747	0.8843	0.2335	0.1194	-0.4252	0.3974	0.0631	0.5066	0.5093	0.5233	0.0581	0.1984	0.2316	-0.0973	0.2396	0.1429	0.1883	-0.0996	0.3994	0.2652
54.6	0.4925	0.9839	1.1853	0.4207	0.8703	0.5342	0.7492	0.4866	0.6415	1.0025	-0.0337	0.4947	0.3644	0.2823	0.638	0.6945	0.6493	0.331	0.0927	-0.4526	0.4699	0.4199	0.3835	0.8975	0.2339	0.1251	-0.4371	0.4047	0.0726	0.5225	0.5119	0.537	0.0701	0.2042	0.2359	-0.0906	0.2478	0.1653	0.1827	-0.0995	0.4121	0.2773
54.65	0.5084	0.9999	1.2102	0.41	0.8676	0.5263	0.738	0.4946	0.6707	1.0318	-0.0517	0.5003	0.3543	0.2818	0.6468	0.7215	0.6746	0.3297	0.0935	-0.4771	0.481	0.4396	0.4214	0.9335	0.2402	0.1318	-0.4576	0.4148	0.0918	0.5516	0.5396	0.54	0.0625	0.1818	0.2307	-0.0761	0.2581	0.1781	0.189	-0.1058	0.4101	0.2897
54.7	0.5119	1.005	1.2249	0.4136	0.8749	0.5252	0.7691	0.5048	0.6753	1.0333	-0.0379	0.5094	0.3546	0.2874	0.6582	0.725	0.6761	0.3391	0.0959	-0.4845	0.488	0.4415	0.4225	0.9281	0.2489	0.1342	-0.453	0.423	0.0747	0.5474	0.5377	0.544	0.0475	0.1934	0.2476	-0.0841	0.2625	0.1859	0.1924	-0.1172	0.4104	0.2898
54.75	0.5252	1.0184	1.2101	0.4253	0.8868	0.5427	0.7678	0.5032	0.679	1.0384	-0.0339	0.5172	0.3844	0.3015	0.6724	0.7336	0.674	0.3499	0.0987	-0.4641	0.5016	0.4523	0.412	0.9225	0.2569	0.139	-0.4425	0.4229	0.083	0.5517	0.5396	0.5526	0.0745	0.2035	0.2574	-0.0774	0.2638	0.1901	0.2012	-0.0945	0.4073	0.2843
54.8	0.5238	1.0247	1.2283	0.4268	0.9144	0.5648	0.8002	0.5053	0.6725	1.0346	-0.0196	0.5282	0.3926	0.3141	0.6704	0.7315	0.6702	0.3558	0.1095	-0.4462	0.5121	0.4586	0.4162	0.9221	0.2641	0.1519	-0.4244	0.4452	0.0816	0.5601	0.5475	0.5736	0.0816	0.2299	0.2585	-0.0841	0.2718	0.1889	0.2111	-0.0867	0.4268	0.2962
54.85	0.5305	1.029	1.2362	0.4463	0.9353	0.5878	0.8255	0.5082	0.6753	1.0408	-0.0116	0.5495	0.4049	0.3436	0.6771	0.7269	0.6771	0.3739	0.124	-0.4362	0.5183	0.4535	0.4007	0.9218	0.2801	0.1555	-0.3978	0.4459	0.0791	0.5507	0.5534	0.5757	0.0896	0.2438	0.2595	-0.0892	0.2675	0.2058	0.2228	-0.0725	0.4329	0.2991
54.9	0.5444	1.0403	1.2527	0.4478	0.9429	0.5832	0.8233	0.5238	0.6862	1.0509	-0.0089	0.5496	0.419	0.3316	0.6837	0.7447	0.6774	0.3789	0.116	-0.4435	0.524	0.4768	0.4212	0.9327	0.2791	0.1546	-0.4107	0.4563	0.0895	0.5665	0.5544	0.5829	0.0892	0.2399	0.2685	-0.0699	0.2863	0.2037	0.227	-0.075	0.4381	0.3059
54.95	0.5547	1.0648	1.2599	0.4414	0.9435	0.5755	0.8246	0.5386	0.7017	1.0803	-0.0235	0.5605	0.4072	0.3324	0.6956	0.774	0.7047	0.3751	0.1295	-0.4657	0.5414	0.4781	0.4471	0.9587	0.278	0.1773	-0.4416	0.4513	0.0978	0.5867	0.5744	0.5837	0.0797	0.2267	0.2675	-0.0689	0.292	0.2188	0.2256	-0.0815	0.4372	0.3113
55	0.5529	1.0689	1.2826	0.44	0.9416	0.5869	0.8291	0.5476	0.7123	1.0901	-0.0179	0.5593	0.4112	0.3358	0.7107	0.7733	0.7116	0.387	0.1442	-0.4769	0.5381	0.4882	0.4627	0.962	0.292	0.164	-0.4418	0.4694	0.0982	0.5992	0.5664	0.5754	0.0827	0.2346	0.2701	-0.0637	0.3039	0.237	0.2247	-0.0794	0.4544	0.3267
55.05	0.5599	1.0796	1.2866	0.456	0.9629	0.5989	0.8411	0.5533	0.7308	1.0937	-0.0043	0.573	0.4147	0.3474	0.714	0.7829	0.7087	0.3959	0.1456	-0.4655	0.5468	0.4917	0.4645	0.9682	0.3097	0.1711	-0.4249	0.4691	0.096	0.6061	0.587	0.5969	0.0977	0.2415	0.2753	-0.0679	0.3155	0.2436	0.2447	-0.0824	0.454	0.3303
55.1	0.56	1.0934	1.2828	0.4578	0.978	0.6215	0.8574	0.5539	0.7224	1.0911	-0.0122	0.5798	0.44	0.3525	0.7133	0.7772	0.7121	0.3993	0.1481	-0.4348	0.5539	0.4942	0.4582	0.9755	0.3048	0.1828	-0.4098	0.4866	0.0972	0.6007	0.5895	0.606	0.1027	0.2694	0.2937	-0.0669	0.3105	0.2375	0.2457	-0.059	0.4608	0.331
55.15	0.5625	1.0895	1.2819	0.4707	1.0019	0.6316	0.8812	0.5574	0.7324	1.0871	0.0031	0.5934	0.4481	0.3723	0.7227	0.7917	0.701	0.4067	0.1531	-0.4287	0.5596	0.4969	0.4677	0.9658	0.3193	0.1826	-0.403	0.4815	0.0999	0.6018	0.6021	0.6158	0.1128	0.2676	0.2852	-0.058	0.3157	0.2403	0.2568	-0.055	0.4658	0.3384
55.2	0.5777	1.1026	1.2965	0.4731	1.0187	0.6585	0.891	0.5645	0.7426	1.0928	0.0109	0.5932	0.4624	0.3826	0.7289	0.7895	0.7007	0.4222	0.1607	-0.4236	0.5733	0.51	0.4525	0.9684	0.321	0.1834	-0.4001	0.4899	0.0973	0.6072	0.592	0.6264	0.1154	0.286	0.2914	-0.063	0.3185	0.2554	0.2724	-0.0553	0.479	0.3428
55.25	0.5917	1.0973	1.2916	0.4671	1.036	0.6711	0.9124	0.5689	0.7487	1.0939	0.0218	0.617	0.4875	0.3973	0.7376	0.7837	0.6983	0.4348	0.1708	-0.4185	0.5766	0.5247	0.4594	0.9635	0.3258	0.1982	-0.3821	0.4981	0.109	0.6067	0.596	0.6329	0.1275	0.3063	0.2924	-0.0579	0.3223	0.2532	0.2831	-0.0365	0.4889	0.3407
55.3	0.6023	1.1361	1.319	0.4642	1.0338	0.6511	0.9142	0.581	0.7561	1.1377	0.0198	0.6218	0.4744	0.3918	0.7533	0.8089	0.7255	0.4357	0.1647	-0.4358	0.5864	0.5309	0.4967	0.9736	0.3274	0.2085	-0.4037	0.5107	0.1069	0.6351	0.6108	0.6347	0.1135	0.2816	0.3081	-0.0503	0.333	0.2773	0.2778	-0.0394	0.4934	0.3564
55.35	0.6036	1.1365	1.318	0.4806	1.0424	0.6727	0.9193	0.5828	0.7646	1.1265	0.0166	0.6341	0.4724	0.4107	0.7494	0.8167	0.7269	0.4369	0.1796	-0.4273	0.5989	0.5362	0.4883	0.999	0.3468	0.2033	-0.3905	0.5094	0.1086	0.6297	0.6216	0.6469	0.1209	0.2941	0.3097	-0.0578	0.346	0.274	0.2859	-0.0359	0.5011	0.357
55.4	0.6025	1.1378	1.316	0.4904	1.0564	0.6931	0.9502	0.5771	0.759	1.1253	0.0376	0.6459	0.5032	0.4184	0.7601	0.817	0.7236	0.4439	0.1834	-0.4181	0.6062	0.5309	0.4817	0.9822	0.3597	0.2164	-0.3664	0.5261	0.1062	0.6325	0.6195	0.6496	0.1347	0.3159	0.315	-0.0539	0.3415	0.2785	0.3019	-0.0291	0.4999	0.363
55.45	0.6099	1.1476	1.3259	0.4958	1.0888	0.7086	0.9652	0.595	0.7624	1.1141	0.0378	0.6465	0.5221	0.4347	0.7623	0.823	0.7068	0.4477	0.1858	-0.3979	0.6111	0.5362	0.474	0.9684	0.3664	0.2241	-0.3606	0.53	0.1139	0.6301	0.6295	0.6672	0.1416	0.3289	0.3259	-0.0551	0.3474	0.2873	0.3139	-0.0108	0.5113	0.3691
55.5	0.6114	1.1553	1.3238	0.5107	1.0976	0.7257	0.9877	0.5928	0.7645	1.1182	0.0494	0.6738	0.5345	0.4476	0.7704	0.8236	0.7108	0.4686	0.2017	-0.3851	0.6246	0.5477	0.4814	0.9737	0.3734	0.2302	-0.3499	0.5326	0.1179	0.6375	0.633	0.6749	0.1524	0.3522	0.3315	-0.0603	0.3507	0.2911	0.3279	-0.0117	0.5201	0.3776
55.55	0.6223	1.1596	1.3355	0.5023	1.107	0.7435	0.9926	0.6001	0.779	1.1409	0.0481	0.6698	0.5415	0.4538	0.7777	0.832	0.721	0.4749	0.2118	-0.3735	0.6295	0.559	0.4846	0.9891	0.3782	0.2381	-0.346	0.5586	0.114	0.6401	0.6414	0.688	0.15	0.3598	0.3316	-0.0431	0.354	0.3035	0.3282	-0.0046	0.5184	0.3781
55.6	0.6306	1.189	1.365	0.5096	1.1058	0.7402	0.9831	0.6183	0.7915	1.1572	0.0407	0.6666	0.5269	0.4482	0.7926	0.8519	0.748	0.47	0.2129	-0.3976	0.6319	0.5692	0.5179	1.0027	0.3809	0.2325	-0.3711	0.543	0.1324	0.6726	0.6437	0.6874	0.1436	0.3346	0.3311	-0.0353	0.3743	0.3101	0.3178	-0.028	0.52	0.3856
55.65	0.6339	1.1942	1.3796	0.5086	1.1093	0.7296	0.9851	0.6208	0.8034	1.1724	0.0465	0.6786	0.5187	0.4518	0.7978	0.8617	0.7548	0.4859	0.213	-0.414	0.638	0.5664	0.5302	1.0113	0.3875	0.2374	-0.3697	0.5533	0.1207	0.6767	0.6568	0.684	0.1456	0.3332	0.3332	-0.0354	0.3794	0.3208	0.3265	-0.0251	0.5324	0.3944
55.7	0.6447	1.2064	1.3809	0.5072	1.1247	0.7358	1.0058	0.6286	0.8164	1.1896	0.0476	0.6878	0.5331	0.4553	0.8097	0.8644	0.7568	0.4921	0.2206	-0.4182	0.6362	0.5722	0.5247	1.018	0.39	0.2448	-0.3742	0.5618	0.129	0.6786	0.6667	0.6953	0.1546	0.3415	0.3346	-0.0319	0.3908	0.3357	0.3243	-0.0161	0.525	0.3988
55.75	0.6426	1.2053	1.3858	0.5258	1.1399	0.7628	1.0233	0.6238	0.815	1.1844	0.0569	0.7039	0.5521	0.4769	0.815	0.8724	0.7502	0.4912	0.2274	-0.3956	0.6584	0.5793	0.5195	1.0294	0.4057	0.2503	-0.3527	0.5651	0.1276	0.6777	0.6702	0.7112	0.1598	0.3528	0.3552	-0.0443	0.3848	0.3368	0.3467	0.0034	0.5405	0.4114
55.8	0.6526	1.2144	1.3752	0.5195	1.1673	0.783	1.0458	0.6369	0.8165	1.176	0.0617	0.7166	0.5812	0.4883	0.8157	0.8655	0.7349	0.5152	0.2334	-0.3793	0.6594	0.596	0.5216	0.998	0.4126	0.2605	-0.3429	0.5746	0.1327	0.6827	0.6624	0.7216	0.1669	0.3697	0.3568	-0.0429	0.3848	0.3426	0.3575	0.0076	0.5528	0.4092
55.85	0.664	1.216	1.3879	0.5332	1.1834	0.7938	1.063	0.6353	0.8202	1.1903	0.0695	0.7246	0.5769	0.5046	0.8249	0.8626	0.749	0.5157	0.2437	-0.3707	0.6781	0.5904	0.5303	1.0214	0.4164	0.2644	-0.3363	0.5846	0.1313	0.6838	0.6821	0.7202	0.1791	0.3836	0.3574	-0.0418	0.3947	0.3538	0.3596	0.0157	0.5626	0.4127
55.9	0.6713	1.2321	1.3972	0.5392	1.195	0.7993	1.0723	0.6424	0.8329	1.1986	0.0659	0.73	0.5805	0.5101	0.8329	0.8852	0.7554	0.5186	0.2466	-0.3716	0.6859	0.6001	0.5402	1.0345	0.4281	0.2711	-0.3311	0.5998	0.1304	0.7049	0.6865	0.7285	0.181	0.3787	0.3729	-0.0249	0.4132	0.3624	0.3597	0.0251	0.5662	0.4178
55.95	0.6817	1.2523	1.436	0.5263	1.1875	0.7867	1.0629	0.6557	0.8503	1.2153	0.0602	0.7293	0.5718	0.5021	0.8545	0.9066	0.7785	0.5263	0.2414	-0.3986	0.6886	0.6166	0.5659	1.0562	0.4336	0.2675	-0.3666	0.6066	0.1357	0.7232	0.6995	0.726	0.1647	0.3741	0.3696	-0.0285	0.4204	0.3774	0.363	0.0008	0.5659	0.4256
56	0.6895	1.263	1.4412	0.5332	1.192	0.7905	1.0659	0.6638	0.8603	1.2302	0.0661	0.7489	0.5669	0.5112	0.8616	0.9118	0.7934	0.537	0.2532	-0.4032	0.6929	0.629	0.5728	1.0581	0.4321	0.2787	-0.3578	0.6124	0.1461	0.7305	0.7077	0.7343	0.1777	0.3739	0.3715	-0.0161	0.4198	0.3696	0.3682	0.0164	0.5709	0.4302
56.05	0.7013	1.2671	1.4464	0.5412	1.2041	0.8109	1.0875	0.6603	0.8681	1.2379	0.0808	0.7522	0.5933	0.5201	0.8621	0.9152	0.7849	0.5364	0.2575	-0.3845	0.6995	0.6223	0.5818	1.0519	0.4378	0.2828	-0.347	0.6168	0.14	0.7308	0.7149	0.7441	0.1818	0.3875	0.3744	-0.015	0.4308	0.3878	0.3762	0.0268	0.5819	0.449
56.1	0.6968	1.2766	1.4391	0.549	1.2262	0.8309	1.1103	0.6695	0.8651	1.2269	0.0909	0.7642	0.6083	0.5305	0.8692	0.9155	0.7785	0.5475	0.2653	-0.3746	0.7049	0.6231	0.57	1.0463	0.4517	0.2929	-0.3274	0.6207	0.1411	0.7235	0.7147	0.7555	0.2008	0.4	0.3833	-0.0201	0.4382	0.3861	0.3917	0.0296	0.587	0.4418
56.15	0.7034	1.2829	1.4574	0.5514	1.2418	0.8467	1.1328	0.6809	0.8673	1.2298	0.0973	0.7697	0.625	0.5545	0.8746	0.9189	0.7848	0.5597	0.2728	-0.3586	0.7181	0.6413	0.5723	1.0527	0.4648	0.2979	-0.3133	0.6236	0.1431	0.7347	0.7128	0.7577	0.194	0.4169	0.3888	-0.0223	0.437	0.3931	0.4074	0.0507	0.5886	0.4529
56.2	0.7044	1.2958	1.4616	0.5682	1.25	0.8674	1.1365	0.6883	0.8844	1.2451	0.1016	0.7777	0.6357	0.5494	0.8803	0.9283	0.7832	0.5671	0.2804	-0.3588	0.7253	0.6437	0.578	1.0439	0.4742	0.299	-0.3163	0.6437	0.1394	0.7435	0.7241	0.7724	0.2066	0.4344	0.3856	-0.0154	0.4454	0.4091	0.4158	0.058	0.6049	0.4516
56.25	0.7256	1.3031	1.48	0.5596	1.2492	0.8551	1.1341	0.6938	0.898	1.2625	0.0985	0.7905	0.6171	0.5495	0.8876	0.9416	0.8009	0.5646	0.2845	-0.3822	0.7287	0.6479	0.5972	1.0756	0.4789	0.3004	-0.3361	0.6372	0.1618	0.7596	0.7289	0.7781	0.1995	0.4073	0.3966	-0.0003	0.4534	0.4077	0.4075	0.0484	0.6043	0.4674
56.3	0.7239	1.3244	1.5073	0.5657	1.2498	0.8394	1.1406	0.7077	0.9146	1.2756	0.0853	0.7843	0.6227	0.5453	0.9097	0.9651	0.8223	0.5739	0.2956	-0.3981	0.7423	0.6679	0.6216	1.1049	0.4726	0.3052	-0.3418	0.6513	0.1554	0.7711	0.7433	0.7674	0.1854	0.4002	0.4	0.001	0.4675	0.4271	0.4042	0.0389	0.6116	0.4599
56.35	0.7301	1.326	1.497	0.5643	1.2657	0.8603	1.1441	0.7176	0.9023	1.2798	0.0873	0.7998	0.6324	0.5761	0.9072	0.9705	0.8142	0.5639	0.2922	-0.3872	0.7522	0.6709	0.6154	1.1052	0.4972	0.3084	-0.338	0.6552	0.1527	0.7713	0.7374	0.7831	0.2046	0.4174	0.4001	-0.0074	0.4609	0.424	0.4151	0.0459	0.6249	0.4798
56.4	0.7403	1.3287	1.4953	0.5725	1.2829	0.8825	1.1707	0.7184	0.9146	1.283	0.0992	0.8007	0.6434	0.5667	0.9112	0.9663	0.8139	0.5895	0.2971	-0.3724	0.7494	0.6811	0.6072	1.093	0.4864	0.3091	-0.3197	0.6743	0.1599	0.773	0.7586	0.7839	0.2017	0.4304	0.4051	0.0032	0.4637	0.4345	0.4209	0.0562	0.6267	0.4663
56.45	0.7425	1.3368	1.4962	0.5814	1.3087	0.8994	1.1943	0.7148	0.9192	1.2812	0.1081	0.8222	0.6727	0.582	0.9133	0.9603	0.8139	0.5925	0.311	-0.3626	0.7631	0.6704	0.6145	1.0721	0.501	0.3277	-0.3084	0.662	0.1578	0.7791	0.754	0.8027	0.2203	0.4577	0.4156	-0.0053	0.4738	0.4317	0.4301	0.0734	0.6226	0.4791
56.5	0.7463	1.3415	1.5059	0.602	1.326	0.9219	1.1991	0.7309	0.9155	1.292	0.117	0.8296	0.6826	0.5948	0.92	0.9712	0.8123	0.6119	0.3119	-0.349	0.7626	0.6836	0.6155	1.0854	0.518	0.3294	-0.2952	0.6728	0.16	0.7805	0.7613	0.8192	0.2168	0.4616	0.4228	0.0012	0.4739	0.4511	0.4455	0.0778	0.6352	0.4797
56.55	0.7524	1.3525	1.5253	0.5906	1.3268	0.9238	1.2128	0.7359	0.9304	1.2926	0.1184	0.8428	0.6854	0.5986	0.9282	0.9771	0.8199	0.6134	0.3227	-0.3556	0.7738	0.696	0.6256	1.0983	0.519	0.3426	-0.297	0.6826	0.1695	0.8021	0.7684	0.8247	0.222	0.4706	0.4241	0.0023	0.4843	0.4642	0.4617	0.0768	0.6459	0.4872
56.6	0.7611	1.3788	1.5418	0.5814	1.328	0.8989	1.2037	0.7419	0.9536	1.326	0.1088	0.8439	0.6715	0.5942	0.9485	0.9988	0.8407	0.6186	0.3239	-0.3765	0.7694	0.6994	0.6528	1.1151	0.5206	0.3286	-0.3291	0.692	0.1728	0.8123	0.7887	0.8179	0.2162	0.4491	0.4253	0.0082	0.5007	0.4662	0.4394	0.0653	0.6471	0.4948
56.65	0.7712	1.392	1.5672	0.5925	1.3367	0.905	1.2159	0.7486	0.9656	1.3423	0.1184	0.8483	0.6688	0.6029	0.9523	1.0122	0.8578	0.6222	0.3348	-0.3849	0.79	0.7141	0.6634	1.1364	0.5331	0.3373	-0.3329	0.6936	0.1747	0.8171	0.8021	0.8254	0.2173	0.4525	0.425	0.0138	0.5093	0.4732	0.4499	0.0644	0.6524	0.5116
56.7	0.7647	1.3931	1.5546	0.5971	1.3517	0.9284	1.2218	0.7596	0.9712	1.3407	0.124	0.8565	0.6828	0.6127	0.9539	1.0151	0.8513	0.6245	0.3332	-0.3703	0.7899	0.7137	0.6565	1.1326	0.5424	0.3474	-0.3106	0.7	0.1751	0.822	0.7937	0.8243	0.2293	0.4604	0.4362	0.007	0.5093	0.4889	0.4567	0.0855	0.657	0.503
56.75	0.7836	1.4041	1.5613	0.5981	1.3656	0.9545	1.2476	0.7638	0.9661	1.3386	0.1234	0.871	0.7142	0.6247	0.9698	1.0169	0.8379	0.6393	0.3395	-0.3461	0.8094	0.7242	0.6621	1.1307	0.5415	0.3569	-0.2944	0.7152	0.1727	0.8254	0.7935	0.8421	0.2426	0.4728	0.4431	0.0209	0.51	0.4845	0.4621	0.0892	0.6728	0.5173
56.8	0.789	1.4124	1.5633	0.6142	1.3688	0.9656	1.2651	0.7589	0.9686	1.3309	0.134	0.8692	0.7213	0.6438	0.9786	1.0149	0.8401	0.6496	0.3497	-0.3468	0.8139	0.73	0.6546	1.1273	0.5459	0.3669	-0.285	0.7264	0.1883	0.8299	0.8029	0.8585	0.245	0.4997	0.4422	0.0206	0.5123	0.4846	0.4816	0.1076	0.6704	0.5219
56.85	0.7882	1.4094	1.567	0.6165	1.4105	0.9753	1.2829	0.7657	0.9723	1.3351	0.1435	0.8861	0.7291	0.6456	0.9773	1.0202	0.8459	0.6594	0.3572	-0.3356	0.8133	0.721	0.6497	1.1226	0.5673	0.3603	-0.2836	0.7276	0.1809	0.8211	0.8023	0.8695	0.2459	0.5045	0.453	0.0101	0.5116	0.4998	0.4838	0.1145	0.676	0.5275
56.9	0.8067	1.4214	1.5858	0.6156	1.4063	0.982	1.2858	0.7827	0.9875	1.3571	0.1404	0.887	0.7295	0.6507	0.9888	1.0317	0.8635	0.6558	0.3523	-0.3443	0.8213	0.7411	0.6667	1.134	0.5689	0.3655	-0.276	0.7303	0.1821	0.8394	0.8152	0.8674	0.2505	0.5066	0.4566	0.0198	0.5242	0.513	0.4983	0.1114	0.6847	0.5226
56.95	0.8064	1.4355	1.5888	0.6166	1.4062	0.9866	1.2828	0.7786	0.9934	1.3735	0.1347	0.8949	0.7239	0.6504	0.995	1.0506	0.8686	0.6554	0.3602	-0.3691	0.8266	0.7518	0.6791	1.141	0.5692	0.3786	-0.2967	0.7397	0.1862	0.8499	0.8126	0.8656	0.2517	0.4958	0.45	0.02	0.5383	0.5129	0.4848	0.109	0.6868	0.531
57	0.8141	1.4369	1.5995	0.6135	1.4233	0.9928	1.2918	0.7857	0.9946	1.3599	0.145	0.9033	0.7343	0.6589	1.0016	1.0435	0.8652	0.6763	0.3682	-0.3395	0.8419	0.7495	0.6839	1.1396	0.5713	0.3765	-0.2876	0.7454	0.1779	0.8552	0.8163	0.872	0.2613	0.5076	0.4552	0.0206	0.5428	0.5119	0.5005	0.1051	0.6886	0.5483
57.05	0.8144	1.4479	1.5924	0.631	1.438	1.01	1.3206	0.7988	1.0056	1.3613	0.1535	0.9214	0.7558	0.6824	1.0036	1.0503	0.863	0.6771	0.3748	-0.3334	0.8483	0.7547	0.6775	1.1394	0.5945	0.3934	-0.2653	0.7541	0.194	0.8564	0.8242	0.88	0.2726	0.5225	0.4703	0.027	0.5463	0.5206	0.5171	0.1331	0.7072	0.55
57.1	0.8164	1.4512	1.5947	0.6311	1.4595	1.0267	1.3366	0.7955	1.0045	1.3531	0.1615	0.9258	0.7733	0.6955	1.0031	1.0445	0.8514	0.6813	0.3679	-0.3095	0.8619	0.756	0.681	1.1403	0.5956	0.3877	-0.2562	0.7607	0.1856	0.8542	0.8256	0.8943	0.2728	0.5425	0.4746	0.0188	0.5424	0.5278	0.5205	0.1468	0.7042	0.5521
57.15	0.8335	1.4552	1.6064	0.6446	1.473	1.0442	1.3518	0.8031	1.002	1.363	0.1731	0.9412	0.7831	0.702	1.0129	1.0543	0.8514	0.7028	0.39	-0.3159	0.8691	0.7728	0.6863	1.1383	0.6092	0.3961	-0.2401	0.7661	0.1909	0.8625	0.8417	0.9081	0.2807	0.5432	0.4834	0.0215	0.5507	0.5231	0.5316	0.1446	0.7208	0.5526
57.2	0.8302	1.466	1.6016	0.6463	1.485	1.047	1.3561	0.8094	1.0155	1.3722	0.1752	0.9406	0.8004	0.7086	1.0249	1.0565	0.8589	0.7017	0.3923	-0.3069	0.8674	0.7767	0.6838	1.1533	0.6065	0.4023	-0.2507	0.7625	0.187	0.8667	0.8441	0.9039	0.2804	0.5543	0.4866	0.0243	0.5489	0.5428	0.5415	0.1518	0.7233	0.5572
57.25	0.8522	1.5005	1.6512	0.6345	1.4805	1.0324	1.3559	0.822	1.034	1.4116	0.1717	0.9428	0.7789	0.6967	1.0405	1.0837	0.8932	0.7158	0.3941	-0.3416	0.8698	0.7929	0.72	1.1874	0.6169	0.4003	-0.2766	0.7726	0.2018	0.8906	0.8602	0.9046	0.2745	0.5325	0.4812	0.0398	0.5725	0.553	0.5364	0.1262	0.7262	0.5675
57.3	0.8416	1.4966	1.6556	0.6445	1.4825	1.0447	1.358	0.8286	1.0436	1.4245	0.1665	0.9524	0.784	0.7024	1.0462	1.0967	0.8938	0.7072	0.3962	-0.3436	0.8744	0.7912	0.7267	1.1912	0.6137	0.4089	-0.2713	0.7916	0.208	0.9021	0.8643	0.8999	0.2865	0.5413	0.4934	0.035	0.58	0.5558	0.5294	0.1247	0.7259	0.5781
57.35	0.86	1.5082	1.658	0.6432	1.4976	1.0567	1.3604	0.8308	1.0491	1.414	0.1713	0.9684	0.7877	0.716	1.0496	1.0896	0.9014	0.7183	0.4028	-0.3416	0.8853	0.8042	0.7322	1.1847	0.6138	0.4074	-0.2683	0.798	0.2052	0.9012	0.8666	0.9166	0.2796	0.5467	0.4932	0.0401	0.5757	0.564	0.5406	0.1371	0.7379	0.5717
57.4	0.8536	1.5103	1.6566	0.6579	1.5067	1.0739	1.3885	0.8332	1.0421	1.4218	0.1791	0.9705	0.8066	0.7346	1.0596	1.0957	0.8856	0.7235	0.407	-0.3142	0.8883	0.7934	0.7248	1.171	0.627	0.4072	-0.2486	0.7999	0.2032	0.8994	0.8683	0.9274	0.2875	0.5684	0.5003	0.0396	0.5835	0.5674	0.5504	0.1508	0.7423	0.5803
57.45	0.8609	1.506	1.6533	0.6663	1.5318	1.0896	1.4147	0.8344	1.0417	1.4223	0.1853	0.9785	0.8217	0.7501	1.0546	1.0903	0.8844	0.7351	0.4213	-0.2992	0.9021	0.8108	0.7206	1.1705	0.6327	0.4182	-0.2314	0.809	0.1969	0.8934	0.8792	0.9429	0.2835	0.5843	0.5063	0.0405	0.5857	0.567	0.5582	0.1618	0.7438	0.59
57.5	0.8671	1.5236	1.661	0.6526	1.5464	1.1045	1.4128	0.8493	1.0617	1.4223	0.1989	0.9897	0.8288	0.7539	1.0716	1.1088	0.8927	0.7392	0.415	-0.2952	0.9068	0.8173	0.7289	1.1704	0.6439	0.4351	-0.232	0.8186	0.2076	0.9057	0.8709	0.9437	0.2967	0.5921	0.5051	0.0418	0.5881	0.5885	0.579	0.1622	0.7616	0.5961
57.55	0.8855	1.5358	1.6703	0.6651	1.5456	1.0981	1.4301	0.8619	1.0702	1.432	0.1971	0.9984	0.8343	0.7537	1.0801	1.117	0.9012	0.7376	0.4316	-0.3089	0.9098	0.8372	0.7308	1.1838	0.6508	0.4407	-0.2363	0.8257	0.2116	0.9158	0.895	0.9478	0.2957	0.5871	0.522	0.0497	0.5998	0.5947	0.5745	0.1689	0.7601	0.5927
57.6	0.8929	1.5575	1.7068	0.6694	1.5488	1.0855	1.4226	0.866	1.0831	1.4659	0.1856	0.9943	0.8158	0.7379	1.0941	1.1381	0.927	0.7427	0.4336	-0.3393	0.9206	0.842	0.759	1.2199	0.6526	0.4342	-0.2687	0.8211	0.2158	0.9361	0.8969	0.9512	0.2981	0.568	0.5084	0.0493	0.6125	0.5979	0.5697	0.1507	0.7654	0.6041
57.65	0.8975	1.564	1.7125	0.6689	1.5506	1.0949	1.4195	0.8691	1.1068	1.4765	0.1852	1.0008	0.8273	0.7527	1.1082	1.1412	0.9265	0.7527	0.4359	-0.3341	0.9218	0.8317	0.7723	1.2273	0.6617	0.4412	-0.2599	0.8316	0.2194	0.9508	0.8937	0.9551	0.2965	0.5783	0.5129	0.0479	0.6237	0.612	0.5778	0.1557	0.7655	0.5982
57.7	0.9002	1.5686	1.7014	0.6808	1.5644	1.1122	1.4338	0.8679	1.0987	1.4657	0.2008	1.0112	0.8332	0.7692	1.1073	1.1375	0.9216	0.7573	0.4395	-0.3239	0.9328	0.8394	0.7654	1.2273	0.6679	0.447	-0.2543	0.8434	0.2182	0.9509	0.9016	0.9606	0.3056	0.5913	0.5182	0.0583	0.6261	0.607	0.5893	0.1728	0.7733	0.6126
57.75	0.8999	1.5782	1.7109	0.6866	1.5932	1.1313	1.4522	0.8835	1.0981	1.4725	0.2113	1.0278	0.8577	0.7801	1.1063	1.136	0.9312	0.7692	0.4542	-0.3044	0.9368	0.8504	0.7602	1.2242	0.6855	0.4601	-0.2334	0.8398	0.2231	0.9439	0.9103	0.972	0.3179	0.6011	0.526	0.059	0.633	0.6188	0.5969	0.1666	0.7865	0.6122
57.8	0.9047	1.5712	1.72	0.6861	1.6068	1.1497	1.4843	0.8763	1.101	1.4733	0.2123	1.0398	0.8705	0.7925	1.1035	1.1348	0.9145	0.7773	0.4538	-0.2993	0.9467	0.8553	0.7655	1.2056	0.6933	0.458	-0.228	0.8465	0.2152	0.9483	0.9192	0.99	0.3184	0.6197	0.5398	0.0566	0.6327	0.6239	0.6083	0.1806	0.7894	0.6302
57.85	0.9092	1.5924	1.7292	0.686	1.6107	1.154	1.4789	0.8859	1.1122	1.4814	0.2119	1.0468	0.8788	0.7963	1.1136	1.1467	0.9196	0.7827	0.4557	-0.2955	0.9576	0.859	0.7778	1.2175	0.6975	0.4602	-0.2234	0.8565	0.2235	0.9601	0.9227	0.9814	0.3114	0.6174	0.5454	0.0494	0.6333	0.6286	0.6105	0.1821	0.7976	0.6293
57.9	0.911	1.6059	1.7515	0.6882	1.6116	1.1428	1.4822	0.9076	1.1264	1.508	0.2036	1.0493	0.8601	0.7917	1.1344	1.1761	0.944	0.7976	0.462	-0.3179	0.9605	0.8796	0.7945	1.2356	0.698	0.4616	-0.2407	0.8587	0.23	0.9792	0.9376	0.9877	0.3143	0.6059	0.5426	0.0592	0.6464	0.6486	0.601	0.1854	0.7955	0.6354
57.95	0.9342	1.6207	1.7663	0.6955	1.6194	1.1473	1.4838	0.9041	1.137	1.5177	0.2048	1.0571	0.8677	0.7953	1.1392	1.1738	0.952	0.7867	0.4669	-0.3267	0.9605	0.8784	0.8115	1.2469	0.6976	0.4626	-0.2621	0.8637	0.2256	0.9871	0.9421	0.9914	0.3165	0.6019	0.5473	0.0647	0.6486	0.6538	0.6089	0.1819	0.797	0.6304
58	0.943	1.6281	1.7725	0.7103	1.6173	1.1525	1.498	0.9064	1.1407	1.5212	0.2165	1.0623	0.8691	0.7967	1.1512	1.1853	0.9622	0.7988	0.4711	-0.3177	0.9801	0.8884	0.8103	1.2525	0.7165	0.4655	-0.2501	0.8703	0.2357	0.9931	0.9481	1.0009	0.321	0.6102	0.5387	0.0721	0.6543	0.6611	0.6221	0.1828	0.8029	0.6415
58.05	0.9352	1.6209	1.7729	0.7055	1.6359	1.1816	1.5107	0.9134	1.1469	1.5157	0.2203	1.0755	0.8939	0.8225	1.1531	1.1877	0.9599	0.8112	0.4819	-0.3057	0.9935	0.8925	0.8037	1.2603	0.7182	0.4799	-0.2203	0.8735	0.2373	0.989	0.9509	1.0166	0.3369	0.6405	0.546	0.0702	0.6642	0.6629	0.6305	0.1953	0.8217	0.6496
58.1	0.948	1.6472	1.7647	0.7046	1.6588	1.1902	1.5261	0.9197	1.1523	1.5211	0.2356	1.0805	0.9095	0.8343	1.1659	1.1826	0.9432	0.8175	0.4833	-0.2907	1.0005	0.8952	0.8053	1.2479	0.7341	0.4848	-0.2073	0.8851	0.246	0.9917	0.9521	1.0238	0.3359	0.6459	0.5674	0.0743	0.6674	0.6632	0.6439	0.2086	0.8251	0.6472
58.15	0.9491	1.6309	1.7643	0.7079	1.676	1.2054	1.5501	0.9148	1.1497	1.5156	0.2331	1.0842	0.9184	0.8403	1.1618	1.1868	0.9462	0.8271	0.4924	-0.2848	1.0051	0.8977	0.8016	1.2482	0.7223	0.4846	-0.2089	0.9039	0.2338	0.9977	0.9504	1.0268	0.341	0.6579	0.5651	0.077	0.6659	0.6711	0.6499	0.2149	0.8287	0.6514
58.2	0.9633	1.6433	1.7876	0.7259	1.678	1.216	1.551	0.9337	1.1491	1.5327	0.2306	1.0983	0.9206	0.8385	1.1659	1.1988	0.9591	0.8289	0.4947	-0.2868	1.0041	0.9011	0.8219	1.2545	0.7366	0.494	-0.2121	0.8964	0.2349	1.0112	0.9695	1.0357	0.3475	0.6605	0.5738	0.0749	0.6769	0.6832	0.6553	0.2139	0.8358	0.6614
58.25	0.969	1.6713	1.8168	0.7115	1.6713	1.1997	1.5377	0.9395	1.1841	1.5613	0.2232	1.0992	0.9056	0.8315	1.1847	1.2146	0.9843	0.8305	0.5	-0.3172	1.0164	0.9232	0.8401	1.286	0.7492	0.4865	-0.2423	0.9038	0.243	1.0274	0.9784	1.0378	0.3438	0.6426	0.5701	0.0817	0.6915	0.6965	0.6481	0.2064	0.8396	0.6712
58.3	0.972	1.6846	1.8088	0.7193	1.6727	1.2022	1.5499	0.9483	1.1857	1.5694	0.2248	1.0989	0.9127	0.8386	1.1851	1.227	0.9871	0.8403	0.5063	-0.3185	1.0168	0.9305	0.8459	1.278	0.744	0.4991	-0.2404	0.9137	0.2578	1.0322	0.9756	1.0341	0.3468	0.6385	0.5746	0.086	0.6879	0.7007	0.6493	0.2008	0.8323	0.6732
58.35	0.9834	1.6841	1.8174	0.7207	1.6939	1.225	1.5649	0.9507	1.1817	1.5643	0.2302	1.1168	0.9297	0.8547	1.1939	1.2275	0.9853	0.8379	0.5113	-0.3002	1.03	0.9275	0.839	1.29	0.7583	0.5091	-0.2272	0.9223	0.2504	1.0354	0.9868	1.0477	0.3485	0.6576	0.5777	0.0875	0.7004	0.6991	0.6593	0.2059	0.8484	0.6811
58.4	0.9719	1.6878	1.815	0.7356	1.7112	1.231	1.5865	0.9451	1.1805	1.5674	0.2474	1.1159	0.939	0.8633	1.1907	1.2259	0.9806	0.8517	0.5161	-0.291	1.0264	0.9294	0.8482	1.2813	0.7543	0.5065	-0.2205	0.9256	0.249	1.0308	0.9808	1.049	0.3468	0.67	0.5863	0.0849	0.7041	0.7094	0.6674	0.2168	0.8449	0.6889
58.45	0.9781	1.6951	1.8111	0.7377	1.7287	1.2466	1.6079	0.9503	1.1797	1.5664	0.2455	1.1286	0.9492	0.8698	1.1976	1.2258	0.9737	0.863	0.5274	-0.2812	1.0376	0.9307	0.8435	1.2819	0.7671	0.5137	-0.195	0.9346	0.2383	1.0302	0.991	1.0505	0.3559	0.6838	0.5888	0.0818	0.704	0.7156	0.677	0.2328	0.862	0.6925
58.5	0.994	1.6985	1.8205	0.7366	1.7444	1.2592	1.6186	0.9561	1.1948	1.5748	0.2596	1.1435	0.9703	0.8849	1.2087	1.2381	0.9776	0.8708	0.5278	-0.2715	1.0317	0.9398	0.8399	1.281	0.7864	0.5183	-0.1954	0.9309	0.2418	1.0319	0.9888	1.0638	0.3617	0.6957	0.5956	0.0898	0.7043	0.711	0.6791	0.2427	0.8545	0.6938
58.55	1.0036	1.7181	1.8348	0.7529	1.7521	1.2725	1.616	0.9644	1.2037	1.5667	0.2493	1.1519	0.9681	0.8868	1.2203	1.259	0.9871	0.8687	0.5389	-0.2726	1.0486	0.9412	0.8582	1.2888	0.7828	0.5299	-0.1888	0.9361	0.2463	1.0502	0.9994	1.0765	0.3704	0.6937	0.5934	0.0865	0.7121	0.7234	0.6926	0.2443	0.8692	0.6906
58.6	1.0036	1.7277	1.8495	0.7498	1.749	1.2571	1.622	0.9713	1.2171	1.595	0.2669	1.1496	0.9663	0.8723	1.2389	1.2598	1.0047	0.8839	0.5377	-0.2789	1.0485	0.9526	0.8692	1.3093	0.7949	0.5381	-0.2081	0.9495	0.2571	1.0623	1.0122	1.0701	0.3731	0.6944	0.5973	0.0971	0.7194	0.7453	0.7	0.2304	0.882	0.7173
58.65	1.0071	1.7239	1.8552	0.7548	1.7679	1.2796	1.6297	0.9762	1.2206	1.5991	0.2672	1.1657	0.9728	0.9038	1.2331	1.2575	0.9865	0.893	0.5444	-0.2716	1.0556	0.9626	0.8623	1.3067	0.7908	0.5372	-0.1862	0.9524	0.2532	1.0514	1.0121	1.0941	0.3707	0.7009	0.608	0.0955	0.7296	0.7481	0.6959	0.2499	0.8832	0.6976
58.7	1.0092	1.742	1.8456	0.7546	1.7924	1.2991	1.6568	0.9766	1.2237	1.5933	0.2733	1.1704	0.994	0.9198	1.2296	1.2608	0.9928	0.8931	0.5514	-0.2563	1.0694	0.9653	0.8542	1.2919	0.7981	0.5361	-0.1738	0.9541	0.2529	1.0556	1.0185	1.0949	0.3847	0.7265	0.6108	0.0929	0.7211	0.7372	0.7059	0.2491	0.88	0.715
58.75	1.0079	1.7386	1.8486	0.7671	1.7976	1.3161	1.6793	0.9768	1.2272	1.5893	0.281	1.1786	1.0185	0.9316	1.2344	1.2572	0.9885	0.9055	0.5555	-0.2412	1.0736	0.97	0.8646	1.2898	0.8207	0.5451	-0.1616	0.9701	0.2562	1.0608	1.0104	1.1147	0.3932	0.7479	0.6144	0.0861	0.7386	0.7492	0.7316	0.2762	0.8972	0.7052
58.8	1.0199	1.7464	1.8599	0.7681	1.8191	1.3324	1.6944	0.9943	1.2275	1.5918	0.2937	1.1792	1.0222	0.9526	1.2419	1.2673	0.979	0.9081	0.5568	-0.2416	1.0896	0.9669	0.8528	1.2824	0.8206	0.5438	-0.1524	0.9743	0.2547	1.0663	1.0291	1.1171	0.4052	0.7409	0.6237	0.0941	0.7314	0.7414	0.7314	0.2704	0.8949	0.7147
58.85	1.0198	1.7518	1.8673	0.7731	1.8243	1.3329	1.6966	0.9928	1.2366	1.5982	0.2898	1.1979	1.0285	0.9464	1.2515	1.2721	0.9957	0.9161	0.5663	-0.2354	1.096	0.9723	0.8636	1.2902	0.8284	0.5515	-0.1616	0.9701	0.2586	1.0648	1.035	1.1222	0.3952	0.7567	0.6271	0.0978	0.7409	0.7533	0.732	0.2716	0.9089	0.7202
58.9	1.0463	1.7694	1.893	0.7708	1.8115	1.3214	1.6914	1.013	1.2508	1.6267	0.2887	1.2073	1.0131	0.9383	1.2623	1.2913	1.0236	0.9189	0.5627	-0.269	1.1054	0.9949	0.8927	1.3314	0.8272	0.5625	-0.184	0.986	0.266	1.0957	1.0444	1.1154	0.3868	0.7397	0.6257	0.1057	0.7564	0.7768	0.735	0.2689	0.9008	0.7323
58.95	1.0476	1.7826	1.9036	0.77	1.8265	1.3246	1.6898	1.0117	1.2674	1.6446	0.2875	1.2047	1.0176	0.9326	1.2797	1.3014	1.0297	0.9279	0.5747	-0.2679	1.1012	0.9993	0.913	1.3498	0.8445	0.5557	-0.1834	0.9811	0.2672	1.0948	1.0491	1.1234	0.3972	0.7248	0.6253	0.1097	0.7574	0.7933	0.7296	0.2613	0.9071	0.7376
59	1.0515	1.7885	1.9043	0.7719	1.8427	1.3426	1.7094	1.0207	1.2663	1.6443	0.2977	1.2159	1.0379	0.9548	1.273	1.3111	1.0156	0.9299	0.5891	-0.2509	1.117	1.0108	0.9077	1.331	0.8375	0.5669	-0.1693	1.002	0.2703	1.1033	1.05	1.1307	0.4049	0.7424	0.6257	0.1096	0.7686	0.793	0.7491	0.2728	0.9249	0.7447
59.05	1.0534	1.793	1.8999	0.7902	1.8549	1.3615	1.7227	1.0204	1.2611	1.6386	0.3051	1.2272	1.0398	0.9649	1.2775	1.3016	1.02	0.9474	0.588	-0.2343	1.1159	1.0095	0.8988	1.3284	0.8404	0.5696	-0.1561	0.9942	0.2752	1.0983	1.0571	1.1419	0.4131	0.7613	0.6375	0.1086	0.7708	0.8001	0.7595	0.2898	0.931	0.7473
59.1	1.0536	1.7899	1.8948	0.7841	1.8657	1.3755	1.7327	1.0209	1.2633	1.6415	0.3032	1.2347	1.0475	0.9799	1.2694	1.3001	1.0209	0.9481	0.5887	-0.2241	1.1196	1.0098	0.8981	1.3137	0.8497	0.5785	-0.1406	1.0165	0.271	1.1136	1.066	1.1512	0.4246	0.7715	0.643	0.1113	0.7751	0.7934	0.7577	0.298	0.9328	0.7507
59.15	1.0557	1.8096	1.9126	0.7953	1.8888	1.3866	1.7511	1.0336	1.2787	1.6436	0.3046	1.2349	1.0681	0.9873	1.2969	1.3112	1.0202	0.9552	0.5986	-0.2174	1.1323	1.022	0.9102	1.3183	0.8637	0.5806	-0.1423	1.0191	0.2738	1.0949	1.065	1.1533	0.4251	0.7843	0.6533	0.1048	0.773	0.7987	0.7696	0.2922	0.9384	0.7522
59.2	1.0734	1.826	1.9361	0.799	1.8781	1.3835	1.7499	1.0423	1.2895	1.6667	0.3105	1.254	1.0594	0.9779	1.3084	1.3311	1.038	0.9636	0.5984	-0.2368	1.1424	1.0283	0.9252	1.3525	0.862	0.5823	-0.1563	1.0141	0.2748	1.1292	1.0794	1.1528	0.4089	0.7721	0.6582	0.1253	0.7869	0.8185	0.7737	0.2933	0.9439	0.7659
59.25	1.0712	1.8395	1.9491	0.7998	1.8731	1.3692	1.7384	1.056	1.2981	1.6778	0.3009	1.2477	1.0462	0.9804	1.3129	1.3444	1.0542	0.9598	0.6039	-0.2704	1.1427	1.0469	0.9437	1.3742	0.8651	0.5891	-0.1743	1.0232	0.2842	1.1416	1.0842	1.1592	0.4134	0.7596	0.6522	0.1277	0.8018	0.8259	0.7659	0.2852	0.941	0.766
59.3	1.0924	1.8373	1.9466	0.8013	1.8971	1.3887	1.7608	1.0651	1.2992	1.6775	0.3073	1.2498	1.0613	0.9903	1.326	1.3454	1.0464	0.9728	0.6164	-0.2621	1.1478	1.0524	0.9422	1.3632	0.8675	0.586	-0.1762	1.0319	0.2814	1.1429	1.087	1.1563	0.4208	0.7658	0.6464	0.1285	0.8024	0.8297	0.7691	0.2995	0.9538	0.7774
59.35	1.0956	1.8486	1.9506	0.8049	1.9072	1.4084	1.767	1.0526	1.3087	1.6842	0.3151	1.2594	1.0744	0.9966	1.3185	1.3502	1.0501	0.9702	0.6107	-0.2421	1.1558	1.0479	0.936	1.3493	0.8843	0.5924	-0.1514	1.0398	0.2859	1.1478	1.0963	1.1799	0.4256	0.7939	0.662	0.1219	0.7982	0.8271	0.7858	0.3005	0.9631	0.7864
59.4	1.1013	1.8493	1.9542	0.8155	1.9235	1.422	1.7873	1.0594	1.3131	1.6864	0.3219	1.2656	1.0893	1.0134	1.3255	1.3455	1.0421	0.9793	0.6185	-0.2266	1.1673	1.0504	0.9451	1.354	0.8996	0.6011	-0.1348	1.0414	0.2842	1.1489	1.094	1.1782	0.4425	0.7967	0.6542	0.1322	0.8065	0.8282	0.7918	0.3177	0.9667	0.7836
59.45	1.1017	1.8445	1.9512	0.824	1.9421	1.4322	1.8112	1.0737	1.3106	1.6929	0.3315	1.2833	1.1073	1.0247	1.3362	1.356	1.0401	0.9974	0.6261	-0.2148	1.1686	1.0556	0.9472	1.3701	0.9023	0.6184	-0.1312	1.0543	0.2926	1.1484	1.1021	1.1981	0.4539	0.8109	0.6717	0.1248	0.8101	0.8414	0.8044	0.3224	0.967	0.7933
59.5	1.1052	1.8719	1.9773	0.8197	1.9491	1.4428	1.8103	1.071	1.3251	1.6935	0.3313	1.2951	1.1085	1.028	1.3371	1.3534	1.0527	0.9944	0.6343	-0.2132	1.1876	1.0688	0.954	1.3729	0.9086	0.6161	-0.1334	1.0564	0.2881	1.1525	1.1081	1.2085	0.4433	0.8144	0.69	0.1313	0.8174	0.8604	0.8076	0.3301	0.976	0.7926
59.55	1.121	1.8881	1.9963	0.8168	1.9377	1.4376	1.8056	1.0826	1.3431	1.7205	0.3118	1.2926	1.092	1.0222	1.3512	1.3709	1.0787	0.9956	0.6313	-0.2513	1.1738	1.0731	0.9731	1.3905	0.8945	0.6071	-0.167	1.0727	0.2995	1.1756	1.1216	1.1973	0.4289	0.7989	0.6714	0.1365	0.8287	0.8541	0.7987	0.3148	0.9789	0.7919
59.6	1.1236	1.8801	2.0006	0.8224	1.9398	1.4253	1.8067	1.0916	1.348	1.7321	0.3179	1.2936	1.0965	1.0214	1.3619	1.3903	1.0859	1.0046	0.6322	-0.2585	1.1777	1.0854	0.9863	1.4014	0.9145	0.6158	-0.1644	1.0738	0.302	1.1912	1.1281	1.2089	0.4348	0.8033	0.6806	0.1341	0.8374	0.8789	0.8068	0.3113	0.9779	0.8077
59.65	1.1269	1.8953	2.0073	0.8259	1.9606	1.4453	1.8266	1.0886	1.348	1.7384	0.3298	1.3023	1.1018	1.041	1.3715	1.383	1.0859	1.0113	0.6393	-0.234	1.1957	1.0767	0.9819	1.3982	0.9155	0.6217	-0.1479	1.0732	0.2984	1.1739	1.1246	1.205	0.447	0.8216	0.691	0.1348	0.8403	0.8732	0.8138	0.3251	0.9868	0.8076
59.7	1.1284	1.8925	1.999	0.8397	1.9718	1.4728	1.8469	1.094	1.3497	1.7317	0.3441	1.3069	1.1329	1.0579	1.3671	1.387	1.067	1.022	0.6513	-0.22	1.2025	1.0917	0.9766	1.3931	0.9289	0.635	-0.1373	1.0884	0.3014	1.1778	1.1347	1.2196	0.4506	0.8327	0.6898	0.136	0.8307	0.8755	0.8288	0.3342	0.9976	0.82
59.75	1.1278	1.9098	2.0089	0.8351	1.9962	1.4875	1.8766	1.097	1.3471	1.731	0.3464	1.3301	1.1449	1.0645	1.3728	1.3966	1.0707	1.0248	0.6578	-0.205	1.2141	1.0892	0.9771	1.3895	0.9394	0.632	-0.1162	1.0858	0.3018	1.1881	1.1346	1.23	0.4575	0.8372	0.6978	0.1334	0.8331	0.8811	0.8331	0.3573	0.9956	0.8208
59.8	1.1348	1.9134	2.0246	0.8408	2.0038	1.4875	1.8775	1.1013	1.3554	1.731	0.358	1.333	1.1464	1.0715	1.3805	1.3928	1.0721	1.0316	0.6623	-0.2088	1.2133	1.0982	0.9795	1.3897	0.9316	0.6369	-0.1156	1.0901	0.3087	1.1875	1.1404	1.2418	0.4671	0.8533	0.6961	0.1441	0.8465	0.8819	0.8384	0.3457	1.0019	0.821
59.85	1.1502	1.9234	2.0265	0.8371	2.0139	1.4925	1.8781	1.1138	1.3694	1.7485	0.3428	1.343	1.1464	1.0725	1.3916	1.4014	1.0854	1.0378	0.6624	-0.2136	1.2189	1.1176	0.9987	1.4067	0.9498	0.6467	-0.12	1.0998	0.3054	1.2072	1.1404	1.2367	0.4635	0.8533	0.7108	0.137	0.8539	0.897	0.8502	0.337	1.0082	0.8303
59.9	1.1566	1.9408	2.0469	0.845	1.9937	1.4761	1.8656	1.1219	1.3855	1.7796	0.3381	1.3351	1.1256	1.0573	1.4004	1.4205	1.1122	1.0391	0.6717	-0.2441	1.2206	1.1149	1.0143	1.4305	0.9407	0.639	-0.1491	1.1011	0.3088	1.223	1.1555	1.2243	0.4515	0.8234	0.6975	0.1486	0.8706	0.9103	0.8349	0.3311	1.0085	0.8272
59.95	1.1589	1.9446	2.0599	0.8363	2.0065	1.495	1.8773	1.1232	1.3904	1.7772	0.3334	1.3517	1.1354	1.0695	1.4068	1.422	1.1068	1.0365	0.674	-0.2425	1.2295	1.1225	1.0222	1.4343	0.9446	0.6411	-0.1398	1.1154	0.3114	1.2267	1.1604	1.235	0.4487	0.8331	0.7046	0.1437	0.8662	0.9116	0.8412	0.3283	1.0172	0.8233
60	1.162	1.9537	2.0563	0.8485	2.0271	1.505	1.8877	1.1323	1.382	1.7826	0.3512	1.3493	1.1503	1.0856	1.4105	1.4312	1.109	1.0491	0.6781	-0.2276	1.2348	1.1331	1.014	1.429	0.9574	0.6539	-0.1307	1.1148	0.3143	1.229	1.157	1.249	0.4621	0.8496	0.713	0.1529	0.8662	0.9192	0.8587	0.3442	1.0298	0.8399
60.05	1.1731	1.9525	2.0584	0.8587	2.0491	1.5176	1.9159	1.1353	1.3935	1.7706	0.3502	1.3672	1.1709	1.0927	1.4093	1.4309	1.1033	1.0522	0.6831	-0.2149	1.2472	1.1354	1.0195	1.424	0.9662	0.6635	-0.1188	1.1166	0.3172	1.225	1.1751	1.2596	0.4846	0.859	0.7181	0.1482	0.8768	0.9241	0.8638	0.3651	1.0348	0.8386
60.1	1.1682	1.9658	2.0633	0.8616	2.0582	1.5383	1.9267	1.1388	1.3939	1.7688	0.3731	1.3625	1.1818	1.1069	1.4136	1.431	1.1002	1.0698	0.6825	-0.1966	1.2492	1.1333	1.019	1.4221	0.9834	0.66	-0.1097	1.1204	0.3091	1.2258	1.1706	1.2725	0.4828	0.8854	0.7323	0.1584	0.8788	0.9255	0.8786	0.3608	1.0375	0.8484
60.15	1.177	1.9593	2.0526	0.8708	2.0669	1.5506	1.9401	1.1386	1.4014	1.7731	0.3653	1.3798	1.1955	1.1226	1.4226	1.4257	1.093	1.0756	0.6907	-0.1884	1.253	1.1311	1.0016	1.4272	0.9772	0.669	-0.1037	1.1292	0.3071	1.2256	1.1726	1.2718	0.4846	0.8996	0.7258	0.1512	0.8784	0.9214	0.8766	0.3816	1.0426	0.8561
60.2	1.1789	1.981	2.0726	0.8634	2.0594	1.5343	1.933	1.1465	1.4178	1.7903	0.3695	1.3763	1.1818	1.1118	1.4258	1.4469	1.1105	1.0672	0.6959	-0.2196	1.2598	1.1403	1.0431	1.4437	0.9888	0.6682	-0.1184	1.1356	0.3185	1.2445	1.1828	1.275	0.4746	0.8736	0.7223	0.1518	0.8897	0.947	0.8746	0.3658	1.0348	0.8627
[truncated: 9,835 more rows]

## Sheet: Kinetics_comments
	11/13/17 - 14:09
	Kinetics angle : 59.42
	00:03:39	Flow rate : 10 µL/min
	00:04:27	Operator: Dan
	Buffer: 1X SB 0.1% Tween 20
	A: Neg
	B: LDL-A274
	C: LDL-B664
	D: LDL-A12
	E: LDL-A2
[truncated: 34 more rows]

## Sheet: Spot file
Spot number	Species	X center	Y center	Radius (ｵm)	Row	Colum	Qelec	Calibration coeff	Image Size X	Image Size Y
[truncated: 42 more rows]

[truncated: 2 more sheets: SPRi 1 nM LDL + 1% serum, SPRi 1% serum]
