# Supplementary material for: Development of novel aptamers for low-density lipoprotein particle quantification
Source: PLoS One. 2018 Oct 11;13(10):e0205460. doi: 10.1371/journal.pone.0205460 (PMC6181373; doi:10.1371/journal.pone.0205460)
Supplement: S1 Dataset — (ZIP) [file pone.0205460.s001.zip › Supplementary Data/S4_LDL_albumin_binding_data.xlsx]

## Sheet: KineticsData1
0	0	0	0	0	0	0	0	0	0	0	0	0	0	0	0	0	0	0	0	0	0	0	0	0	0	0	0	0	0	0	0	0	0	0	0	0	0	0	0	0	0	0
0.05	-0.0049	-0.0032	0.0051	0.0023	-0.0044	-0.0092	0.0019	-0.0077	0.0056	0.0084	-0.0002	-0.0017	0.0038	0.0089	0.0071	-0.0042	0.0073	-0.0132	0.0045	0.0041	-0.0025	-0.0087	-0.002	-0.0088	-0.0034	-0.0043	-0.0031	0.0099	-0.0083	0.0039	-0.0073	0.0106	-0.0071	0.006	0.0076	-0.0034	0.0129	0.0089	-0.005	-0.0029	-0.0096	-0.0003
0.1	-0.0068	0.0041	-0.0128	0.0092	0.0001	-0.0038	-0.0028	-0.0142	0.0025	0.0023	0.0022	-0.0018	0.0081	0.0019	-0.0058	-0.0077	0.0093	-0.0026	-0.0131	-0.0021	0.0063	-0.0066	0.0013	-0.0027	0.0065	-0.0058	0.0082	0.0097	-0.006	0.0103	-0.016	0.0067	-0.002	-0.0126	0.0086	-0.0167	0.0001	0.0038	-0.0102	0.0002	-0.0169	0.0042
0.15	0.0041	-0.0105	0.0003	0.0118	0.0007	0.0025	0.0117	-0.0073	-0.0003	0.0103	-0.0011	0.0022	0.0014	0.0122	0.0032	-0.0063	0.0077	-0.0003	-0.0051	0.0017	0.0084	-0.0025	0.004	0.0016	0.0018	-0.0109	0.0026	0.0136	-0.0126	0.0033	-0.0121	0.0022	-0.0025	0.0061	0.0116	-0.0022	-0.0037	0.0109	0.0002	0.0055	0.0015	-0.0044
0.2	-0.0082	-0.0107	0.0005	0.0007	0.0004	0.004	0.0098	-0.0098	0.0087	-0.0002	0.0047	0.0024	0.0079	0.0019	0.0033	0.0056	0.0016	0.0026	0.0052	0.0085	0.005	-0.0111	-0.0054	-0.0051	-0.0044	-0.0068	0.0005	0.0147	0.0003	0.0109	-0.0152	-0.0054	-0.015	-0.0009	0.0096	-0.0023	-0.0057	0.0036	-0.0108	-0.0012	-0.0068	0.0164
0.25	-0.0028	-0.0084	0.0031	0.0009	0.0005	-0.0072	-0.0086	-0.0093	0.003	0.0057	-0.0091	-0.0039	-0.0015	0.0053	-0.0031	-0.0068	-0.0037	-0.004	-0.0005	0.0016	0.0059	-0.0069	-0.0006	-0.0122	0.0028	0.0051	-0.0067	0.0008	-0.0131	0.0058	-0.0252	0.0039	0.0064	-0.0012	0.0051	-0.0057	-0.0048	0.0022	-0.002	-0.0012	-0.0006	0.0032
0.3	0.0007	-0.0129	-0.0082	0.0076	0.0038	0.0032	0.0105	-0.0119	-0.0061	-0.0042	-0.0062	-0.0072	0.0057	-0.0093	-0.0019	-0.0131	0.0031	-0.0009	0.0081	0.0023	0.001	-0.009	-0.0047	-0.0163	-0.002	-0.0079	0.0053	0.0089	-0.0118	0.0053	-0.0255	-0.0088	-0.0032	0.0035	0.0134	-0.003	-0.0094	0.0004	-0.0085	-0.0009	-0.0027	0.0127
0.35	-0.0004	-0.0046	-0.0006	0.0199	-0.0011	0.0015	-0.0039	-0.0023	0.0042	0.0021	0.0069	0.005	0.0009	-0.0005	0.0102	0.0038	0.0062	0.007	-0.0008	-0.0007	0.0099	-0.0085	-0.0004	0.0031	0.0001	-0.0089	0.0014	0.0043	-0.0142	-0.0002	-0.0076	0.0127	-0.0028	0.012	0.0144	-0.0034	0.0041	0.0108	0.0076	0.0104	-0.0068	0.0007
0.4	-0.0009	-0.002	-0.0037	0.0048	-0.0063	-0.0089	-0.0037	-0.0086	-0.0007	-0.0041	-0.0063	-0.0092	0.0001	0.0012	-0.0012	-0.0048	0.0118	-0.0064	-0.003	0.0009	-0.0038	-0.0072	0.0008	0.0012	0.0025	-0.0107	-0.005	0.0029	-0.0072	0.0071	-0.0146	0.0072	-0.0108	-0.0039	-0.0082	-0.0003	0.0072	0.0071	-0.005	-0.0096	-0.0083	0.0039
0.45	-0.0113	-0.01	-0.0127	-0.0023	0.0003	0.0035	0.0023	-0.0091	0.0025	-0.0031	-0.0066	-0.0105	-0.0035	0.0006	0.0016	-0.0052	0.0115	-0.0037	-0.0055	-0.0036	0.0004	-0.0083	0.0025	-0.011	0.0002	0.0067	0.0005	0.0025	-0.0175	0.0124	-0.0246	0.0075	-0.0109	0.0091	0.0062	-0.0156	-0.0019	-0.0031	-0.0123	-0.0015	-0.0197	0.0005
0.5	-0.0047	-0.0053	-0.0065	0.0036	-0.0089	-0.0055	-0.0088	-0.0062	0.009	-0.0129	-0.0138	-0.0006	0.0069	0.0016	-0.0021	-0.0092	-0.0016	0.0037	-0.0008	-0.0066	-0.0044	-0.0195	-0.0018	-0.0215	0.0002	0.0034	-0.0011	0.0009	-0.0169	0.0001	-0.0175	0.0001	-0.0149	0.0053	0.0084	-0.0045	-0.0035	0.0086	-0.0098	-0.0121	-0.0173	-0.0024
0.55	-0.0079	-0.0132	-0.0127	0.0069	-0.0023	-0.0045	-0.0026	-0.0041	0.0022	-0.0003	-0.0043	-0.0023	0	0.0026	-0.0021	-0.0042	0.004	-0.0063	0.0013	0.0026	-0.0019	-0.0018	-0.003	-0.002	-0.004	-0.0074	0.0046	-0.0069	-0.0134	0.0088	-0.019	0.0033	-0.0006	0.004	-0.0033	-0.0034	0.0037	0.0011	0.0006	-0.0056	-0.0026	0.0055
0.6	-0.0045	-0.0054	-0.0153	0	-0.0094	0.0001	0.0042	-0.0086	0.0046	-0.004	-0.0057	-0.0008	0.0008	0.0047	0.003	-0.008	0.0064	-0.002	0.0003	0.0021	-0.0023	-0.0133	-0.0118	0.0004	-0.0058	-0.0082	0.009	-0.0038	-0.0147	0.0054	-0.0171	-0.0032	-0.0173	0.0034	0.0077	-0.0123	-0.0046	0.0032	-0.006	0.0034	-0.0109	-0.0041
0.65	-0.0027	0.0009	-0.0104	-0.0026	-0.0076	0.0018	-0.0015	-0.009	0.0045	-0.0104	-0.0203	0.0032	-0.0031	0.0005	-0.0016	-0.0069	-0.0056	-0.0063	0.0059	0	0.0073	-0.0123	-0.0088	-0.0139	-0.006	0.0044	0.0092	0.0029	-0.0127	0.0127	-0.0106	-0.0143	-0.0066	0.0022	0.0075	-0.0024	-0.0006	0.009	-0.0091	0.0032	-0.0153	0.0182
0.7	-0.0094	-0.0099	-0.0122	-0.005	-0.0065	0.0073	0.0008	-0.0135	0.0069	-0.0005	-0.0148	0.0085	0.0012	-0.0028	-0.0019	-0.0064	-0.006	-0.0079	0.0178	0.0024	-0.0101	-0.0226	-0.0007	-0.0176	-0.0011	0.0029	0.0052	-0.0043	-0.018	0.0041	-0.0141	-0.0011	-0.0134	0.0073	0.0093	-0.0116	0.0044	0.006	-0.014	-0.0051	-0.0146	0.0055
0.75	-0.0017	-0.0091	-0.0019	-0.0078	-0.0025	-0.0097	-0.0017	-0.0151	0.0007	0.0032	-0.0077	-0.0039	-0.0044	-0.005	0.0015	-0.0068	-0.0045	-0.0029	0.0013	-0.0058	-0.0045	-0.009	-0.001	-0.0118	0.0025	-0.008	0.0035	-0.0034	-0.0108	0.0113	-0.0248	0.0024	-0.0174	0.0039	0.0047	-0.0036	-0.0123	0.0094	-0.0141	-0.0042	-0.008	0.0042
0.8	-0.0067	-0.0152	-0.0038	-0.0018	-0.0048	-0.0108	-0.0021	-0.0077	0.0048	-0.0044	-0.0122	-0.0071	0.0049	0.0028	-0.0017	-0.0075	0.0119	-0.0046	-0.004	-0.0002	0.0022	-0.0089	0.0025	-0.0154	-0.004	-0.0147	-0.0004	0.0092	-0.0147	0.0012	-0.0324	-0.0076	-0.0009	-0.0009	0.0029	-0.0125	-0.0106	0.0004	-0.0147	-0.0098	-0.014	0.0009
0.85	-0.0098	-0.0105	-0.0077	-0.0031	-0.0165	-0.015	-0.0049	-0.0159	0.0032	-0.0032	-0.0045	-0.006	-0.0048	0.0107	-0.0037	-0.0119	-0.0101	-0.0115	0.0116	-0.0042	-0.0076	-0.0147	-0.002	-0.0177	-0.003	0.0021	-0.0015	-0.0003	-0.0262	-0.0006	-0.0235	-0.0127	-0.0133	0.0038	0.0029	-0.0148	-0.0093	0.0038	-0.0114	-0.0006	-0.0123	0.0002
0.9	-0.0098	0.002	-0.0107	0.0003	-0.0034	-0.0141	-0.0045	-0.0135	0.0052	-0.0108	-0.0171	-0.0017	0.0026	-0.001	-0.0022	-0.0094	0.0021	-0.0062	0.0008	0.0011	-0.017	-0.0109	-0.0054	-0.0179	0.0002	-0.0092	0.0047	-0.0027	-0.0065	-0.0009	-0.0189	-0.0056	-0.0164	0.0038	-0.0012	-0.0044	-0.0105	0.0128	-0.0146	-0.0062	-0.0141	0.0036
0.95	-0.001	-0.0015	-0.0094	0.0032	0.003	-0.0113	-0.0014	-0.0062	0.008	-0.0156	-0.0107	-0.0005	0.001	-0.0073	0.0011	-0.0027	0.0046	-0.0053	0.014	-0.0057	-0.0053	-0.0165	-0.0063	-0.0115	0.0041	-0.0155	0.0024	0.0084	-0.0199	0.0073	-0.0227	-0.0051	-0.0042	-0.0023	0.0125	-0.0138	0.0014	-0.0017	-0.0013	-0.0061	-0.0205	0.007
1	-0.0078	-0.0065	-0.0024	0.0009	-0.006	-0.0063	-0.008	-0.0153	0.0022	-0.0003	-0.0047	-0.0052	-0.0031	-0.0034	-0.0003	-0.0101	0.0138	-0.0106	0.0029	-0.0039	0.0006	-0.0134	-0.0044	-0.0019	0.0013	0.0012	-0.0023	0.0017	-0.0117	-0.0073	-0.018	0.0004	-0.0076	0.0028	0.0107	-0.0086	-0.0035	-0.0054	-0.0077	-0.0004	-0.0088	0.0051
1.05	-0.0146	-0.0043	-0.01	0.0019	-0.0044	-0.0095	0.0044	-0.0141	0.002	-0.0052	-0.0061	-0.0022	-0.0033	-0.007	-0.0063	0.0004	-0.0102	-0.0012	0.0007	-0.0006	0.0033	-0.0253	-0.0038	-0.0143	0.001	-0.0088	0.0051	0.0072	-0.0245	0.0092	-0.0231	-0.0186	-0.011	0.0017	0.0074	-0.0214	-0.0055	0.0086	-0.0099	-0.0087	-0.0084	0.0091
1.1	-0.0105	-0.0041	-0.0122	0.0009	-0.0154	-0.0134	0.0041	-0.0155	0.003	-0.0107	-0.0159	-0.0073	-0.0027	-0.0054	0.0006	-0.0106	0.0007	0.002	0.0019	0.0065	0.0049	-0.0164	-0.0097	-0.0134	-0.0015	-0.012	-0.0039	-0.0064	-0.0114	-0.0144	-0.029	-0.0033	-0.015	-0.0062	-0.0028	-0.0093	0.0071	-0.0009	-0.0067	-0.0111	-0.0069	-0.0052
1.15	-0.0039	-0.0067	-0.0062	-0.0004	-0.0183	-0.0071	0.0037	-0.02	-0.008	-0.0228	-0.013	0.0057	-0.0065	-0.0008	0.0069	-0.0097	-0.0127	-0.0046	0.0093	-0.0092	0.001	-0.017	-0.0047	-0.0068	-0.003	-0.0061	-0.0053	-0.0033	-0.0106	0.0074	-0.0265	-0.0079	-0.0005	0.0058	-0.0031	-0.0145	-0.0051	-0.007	-0.0068	-0.0059	-0.0077	0.0049
1.2	-0.0119	-0.0027	-0.0102	0.0041	-0.0071	-0.0084	0.0002	-0.0188	-0.0017	-0.0052	-0.0096	-0.0051	-0.0131	-0.0001	-0.0054	-0.0038	-0.0078	-0.0102	0.0043	0	-0.0112	-0.0219	0.0002	-0.0155	-0.0059	-0.0053	0.0019	-0.0053	-0.0206	-0.0119	-0.0165	-0.0007	-0.0153	0.0077	0.0066	-0.0122	-0.0008	0.0024	-0.0115	-0.0047	-0.0138	-0.0061
1.25	-0.0142	-0.002	-0.0069	-0.0125	-0.0142	-0.0117	0.0058	-0.0147	-0.0001	-0.0044	-0.0201	-0.0022	-0.0098	0.0031	-0.0053	-0.0132	-0.0197	-0.0095	0.001	-0.0032	-0.0021	-0.0173	-0.0016	-0.0295	-0.0003	-0.0006	-0.0055	-0.0055	-0.0177	0.0149	-0.0222	-0.0023	-0.0067	-0.0018	0.0055	-0.0118	-0.003	-0.0004	-0.0188	-0.0121	-0.0197	0.0024
1.3	-0.0134	-0.0051	-0.0257	-0.007	-0.0192	-0.0068	-0.0049	-0.0151	0.004	-0.0136	-0.0213	-0.0044	-0.0006	-0.0014	-0.0169	-0.0086	-0.0175	-0.0127	0.0106	0.0033	0.0001	-0.0177	-0.0061	-0.0332	-0.0046	-0.0018	0.0096	0.01	-0.0238	0.0142	-0.0272	-0.0104	-0.0154	0.0147	0.0013	-0.0163	-0.0013	-0.0099	-0.0095	-0.0083	-0.0193	0.015
1.35	-0.0151	-0.0108	-0.0025	-0.0022	-0.0195	-0.0084	-0.0017	-0.021	0.0061	-0.0046	-0.0141	0.0029	-0.0101	-0.0124	-0.0143	-0.0108	-0.0185	-0.0158	-0.0062	-0.0016	-0.0067	-0.0199	-0.0087	-0.0202	-0.0108	0.0026	0.0116	0.0074	-0.0114	-0.0052	-0.0188	-0.0056	-0.0069	0.0126	0.0006	-0.0243	-0.0002	0.0082	-0.0181	-0.013	-0.0159	-0.0032
1.4	-0.012	-0.0102	-0.0023	0.0007	-0.0125	-0.0047	-0.0159	-0.0115	0.0051	-0.0057	-0.0126	0.0051	-0.0052	-0.0146	0.0033	-0.0014	-0.0015	-0.0066	0.0081	-0.0098	-0.0115	-0.0127	-0.0073	-0.0145	0.0021	0.0015	-0.0002	0.0006	-0.0191	-0.0072	-0.0246	0.0003	-0.0058	0.0072	0.0063	-0.0072	-0.0052	0.0032	-0.0044	-0.0042	-0.0202	-0.0009
1.45	-0.0051	-0.004	-0.0119	-0.0173	-0.0128	-0.01	-0.0097	-0.0186	0.0046	-0.0098	-0.0175	-0.0044	-0.0028	-0.0074	-0.006	-0.0178	-0.0101	-0.0207	-0.0001	-0.0046	0.002	-0.0186	-0.0142	-0.0185	-0.0153	-0.0003	-0.005	-0.006	-0.018	0.0031	-0.0281	-0.0206	-0.0138	0.0025	0.0017	-0.0149	-0.01	-0.0055	-0.024	-0.0064	-0.0137	0.0087
1.5	-0.0037	-0.0095	-0.012	-0.0086	-0.025	-0.0122	-0.0052	-0.0133	0.0006	-0.0094	-0.0286	-0.0148	-0.0041	-0.0046	-0.0044	-0.0175	-0.0117	-0.0096	-0.0043	0.0054	-0.014	-0.0213	-0.0008	-0.01	-0.0096	0.0067	0.0068	-0.0068	-0.0086	0.002	-0.0147	-0.0058	-0.0193	-0.0038	-0.0063	-0.0108	-0.0053	0.0055	-0.0132	-0.0053	-0.0139	0.007
1.55	-0.0097	-0.0146	-0.0102	-0.001	-0.0061	-0.0166	-0.0102	-0.0157	-0.0062	-0.014	-0.0132	-0.0097	-0.0087	-0.0085	-0.0048	-0.0132	-0.0021	-0.0072	-0.0117	-0.0025	-0.0062	-0.023	-0.0155	-0.0199	-0.0019	-0.0071	-0.0029	-0.0114	-0.0172	0.003	-0.0248	-0.0118	-0.0123	-0.003	0.0033	-0.011	-0.0082	0.0024	-0.0151	-0.0112	-0.015	-0.0006
1.6	-0.0181	-0.0133	-0.0106	0.0028	-0.0063	-0.0083	-0.0062	-0.0081	-0.0051	-0.0046	-0.0067	0.0026	-0.0081	-0.0105	-0.0062	-0.0155	-0.0039	-0.0155	-0.0013	-0.0125	-0.0064	-0.0205	-0.0116	-0.0164	-0.0025	-0.0141	0.0027	-0.0044	-0.0168	-0.0007	-0.0205	-0.0026	-0.0102	-0.0043	-0.0024	-0.0143	-0.0074	0.0082	-0.0057	-0.0106	-0.01	0.0112
1.65	-0.0129	-0.0041	-0.0106	0.0006	-0.0139	-0.0077	-0.0094	-0.0178	0.0016	-0.0031	-0.0075	-0.0067	-0.0067	-0.0051	-0.0108	-0.0058	-0.0031	-0.008	0.0025	-0.0107	-0.0123	-0.0128	-0.0082	-0.0127	-0.0061	-0.0121	-0.0032	-0.0102	-0.0241	-0.0061	-0.0105	-0.0002	-0.0116	-0.0031	0.0142	-0.0239	-0.0076	0.0056	-0.0135	-0.0073	-0.0037	0.0004
1.7	-0.007	-0.0033	-0.0081	-0.002	-0.0028	-0.0125	-0.0117	-0.0252	-0.0008	-0.0129	-0.0235	-0.0159	-0.0183	-0.0108	-0.0076	-0.0091	-0.0042	-0.0074	-0.0029	-0.0058	-0.0069	-0.0122	0.0022	-0.0157	-0.0063	-0.0191	-0.0167	-0.0107	-0.0119	0.0055	-0.0064	-0.003	-0.0204	0.0032	0.0072	-0.009	-0.0023	-0.0001	-0.0135	-0.01	-0.0169	-0.0036
1.75	-0.0142	-0.0096	-0.0101	0.0032	-0.0155	-0.0029	-0.0085	-0.0189	-0.0007	-0.0059	-0.0019	-0.013	-0.0081	-0.0076	0.0008	-0.0143	0.0036	-0.0047	-0.013	-0.0019	-0.0003	-0.0168	-0.0137	-0.0111	-0.0026	-0.0165	-0.0143	-0.0001	-0.0249	-0.0062	-0.0275	-0.0052	-0.0082	-0.0068	0.0066	-0.013	-0.0163	-0.0061	-0.0085	-0.0106	-0.0096	0.0077
1.8	-0.0067	-0.0108	-0.0118	0.001	-0.0015	-0.0066	-0.0145	-0.0176	-0.0016	-0.0114	-0.0101	-0.0082	-0.0004	-0.0075	-0.0096	-0.0216	-0.0044	0.0026	-0.0114	-0.0028	0.0034	-0.0119	-0.0232	-0.0013	0.0004	-0.0164	-0.0056	0.0047	-0.0176	-0.0006	-0.0326	0.0061	-0.0076	-0.0017	0.0098	-0.0218	-0.0135	0.0028	0.0039	-0.0031	-0.0016	-0.0005
1.85	-0.008	-0.0143	-0.0043	0.0009	-0.0067	-0.0146	-0.0032	-0.0196	0.0047	-0.006	-0.0106	0.0015	-0.015	0.0032	-0.0128	-0.0086	-0.0034	-0.0127	-0.0083	-0.0097	-0.0069	-0.0176	-0.0138	-0.0114	-0.0114	-0.0252	-0.0075	-0.0031	-0.02	-0.0035	-0.0259	-0.0053	-0.0132	-0.0048	-0.0019	-0.0147	-0.003	-0.0018	-0.0129	-0.0041	-0.0123	-0.0021
1.9	-0.0172	-0.0054	-0.0103	-0.0073	-0.01	-0.0041	-0.0145	-0.0114	-0.0094	-0.0045	-0.0109	-0.0072	-0.0062	-0.0034	-0.0119	-0.0152	0.0012	-0.0131	-0.0116	-0.0068	0.0029	-0.014	-0.0038	-0.0157	-0.0031	-0.0046	-0.0098	-0.0064	-0.0192	0.0078	-0.0315	-0.004	-0.0193	-0.0041	0.0072	-0.0095	-0.0119	-0.0038	-0.0044	-0.0146	-0.0147	-0.016
1.95	-0.0053	-0.0114	-0.0105	0.0032	-0.0165	-0.0077	-0.0076	-0.0073	0.0053	-0.0049	-0.0037	-0.0139	-0.0049	-0.0008	-0.002	-0.0159	0.0061	-0.0009	-0.0118	-0.0045	0.0057	-0.0111	-0.0091	-0.0002	-0.001	-0.0289	-0.0103	0.0045	-0.0106	-0.0039	-0.0196	0.0087	-0.0179	-0.0008	0.0057	-0.0143	-0.012	0.0067	-0.0175	-0.0104	-0.0109	-0.0008
2	-0.0057	-0.0071	-0.0142	0.0175	0.0029	-0.0041	-0.0155	-0.0095	0.0038	-0.0092	-0.0067	-0.0038	0.0026	-0.0105	0.0029	-0.0079	0.0136	-0.0035	-0.0104	-0.0054	0.0037	-0.0163	-0.0042	-0.0037	-0.0077	-0.0254	-0.006	0.0084	-0.0128	0.0018	-0.0123	0.0081	-0.0074	0.0112	0.014	-0.003	-0.0104	0	-0.0102	-0.0095	-0.0063	0.0063
2.05	-0.0069	-0.0084	-0.005	0.0021	0.0021	-0.0048	0.0037	-0.0061	0.0009	-0.0095	-0.0122	-0.0064	0.0012	-0.0053	0.0009	-0.008	0.0064	0.0008	-0.002	-0.0069	0.0027	-0.0141	-0.0083	-0.003	0.0004	-0.0104	-0.0198	-0.0043	-0.009	-0.0006	-0.0164	0.0047	0.0011	-0.0003	0.0044	-0.0126	-0.0054	0.0046	-0.0055	-0.0032	-0.0062	-0.0019
2.1	0.0006	-0.0086	-0.0135	-0.0019	-0.0038	-0.017	-0.0037	-0.0057	-0.0052	-0.0146	-0.0086	-0.0057	-0.0107	-0.0111	0.007	-0.0173	0.0055	-0.002	-0.008	-0.0064	-0.0125	-0.0113	-0.0138	-0.0133	0.0001	-0.014	-0.0049	-0.0076	-0.0033	0.0013	-0.0239	-0.0014	-0.0047	0.0002	-0.0057	-0.0079	-0.0113	-0.0023	-0.0091	-0.0065	-0.0044	0.0043
2.15	-0.0008	0.0007	-0.0051	0.0089	-0.0176	-0.0024	-0.0057	-0.0094	-0.0029	-0.0116	-0.0025	-0.0109	0.0004	-0.0116	-0.0014	-0.0023	0.0129	0.0021	-0.0053	-0.0085	-0.0063	-0.0106	-0.0085	-0.001	-0.0027	-0.0289	-0.0174	-0.0156	-0.0128	-0.0049	-0.0179	0.0104	-0.0015	-0.0096	0.0144	-0.0119	-0.0077	0.0095	0.0004	-0.0032	-0.0039	-0.0071
2.2	-0.0097	-0.0097	-0.0081	0.0031	-0.0032	-0.0058	-0.0142	-0.0084	-0.0069	-0.0117	-0.0072	-0.0069	-0.0012	-0.0118	-0.0006	-0.0137	0.0063	-0.0041	-0.0197	-0.0014	-0.004	-0.0158	-0.01	0.001	0.0066	-0.0231	-0.0161	-0.0045	-0.0162	-0.0107	-0.0303	0.0128	0.0028	-0.0055	0.0115	-0.0126	-0.0141	-0.0045	0.0054	-0.0093	-0.0007	-0.0177
2.25	-0.0143	-0.0066	-0.004	0.0034	0.005	-0.0164	-0.008	-0.0085	-0.0066	-0.0092	-0.0009	-0.0098	0.0016	-0.0078	-0.0041	-0.0094	0.0168	0.0028	-0.0108	0.0006	0.0004	-0.0214	-0.0025	0.002	0.0056	-0.0257	-0.0217	0.0091	-0.0187	-0.0032	-0.0156	0.0032	-0.0031	-0.0019	0.0111	-0.0206	-0.0101	0.0056	0.0053	-0.0124	-0.0077	-0.0073
2.3	-0.0161	-0.0087	-0.0081	-0.005	-0.0109	-0.0019	-0.0127	-0.0141	-0.0009	0.0021	-0.0115	-0.0092	-0.0043	-0.0071	0.0034	-0.0103	0.0043	-0.01	-0.0126	-0.0151	-0.0087	-0.021	-0.0063	0.0003	0	-0.0164	-0.0134	-0.0099	-0.0196	-0.0048	-0.0238	0.014	-0.0138	-0.0061	0.0077	-0.0166	-0.0018	-0.0001	-0.0066	-0.01	-0.0153	-0.0105
2.35	0	-0.015	-0.0002	0.0044	-0.0115	-0.0108	-0.0126	-0.0079	-0.0041	-0.0161	-0.0052	-0.0098	-0.0067	-0.0169	-0.0041	-0.0139	0.028	0.0055	-0.0199	-0.0106	-0.0081	-0.0114	-0.0108	-0.0018	0.0009	-0.0196	-0.013	-0.0026	-0.0163	0.0019	-0.0213	0.0106	-0.0057	-0.0007	0.0021	-0.0179	-0.0095	0.0127	-0.0064	-0.0007	-0.0004	-0.0009
2.4	-0.006	-0.0077	-0.005	0.0056	-0.0109	-0.0133	-0.0163	-0.0085	-0.0125	-0.0091	-0.0096	-0.0062	-0.0059	-0.0055	0.0045	-0.0091	0.013	-0.0041	-0.0068	-0.0119	-0.0057	-0.0074	-0.0122	0.0068	-0.0071	-0.0244	-0.0212	0.0062	-0.0223	-0.0043	-0.0186	0.0121	0.0001	-0.0049	0.0016	-0.0083	-0.0037	-0.0002	-0.0022	-0.0069	-0.0149	-0.0143
2.45	-0.0138	-0.007	-0.0035	0.0005	-0.0229	-0.0026	-0.0015	-0.0124	0.0011	-0.0195	-0.0131	-0.0107	-0.0131	-0.008	-0.0004	-0.0067	0.0055	-0.0103	-0.008	-0.0078	0.0057	-0.0244	-0.0175	-0.0068	0.0054	-0.0246	-0.0136	-0.0085	-0.015	-0.0052	-0.0282	0.0114	-0.009	-0.0011	0.0137	-0.0187	-0.0177	0.0025	-0.0057	-0.0079	-0.0108	-0.0048
2.5	-0.0065	-0.0126	-0.0125	-0.0092	-0.0036	-0.0055	-0.0072	-0.0212	0.0016	-0.0073	-0.0188	-0.0087	-0.0102	-0.0095	-0.0061	-0.0158	0.0003	0.0038	-0.0076	-0.01	-0.0094	-0.0151	-0.0127	-0.0086	-0.0064	-0.0182	0.0003	0.0072	-0.0194	-0.005	-0.0174	0.0013	-0.0126	-0.0005	-0.0038	-0.0205	-0.003	-0.0041	-0.0159	-0.0107	-0.0165	-0.0061
2.55	-0.0121	-0.0106	-0.0207	-0.0146	-0.0137	-0.0153	-0.0047	-0.0225	-0.0012	-0.0166	-0.0165	-0.011	-0.0068	-0.0133	-0.0094	-0.0136	-0.0095	-0.0066	-0.0058	-0.0106	-0.0069	-0.0203	-0.0076	-0.0204	-0.0139	-0.011	-0.0103	-0.0088	-0.0268	0.0021	-0.0138	-0.0078	-0.0105	0.0015	-0.0005	-0.0207	-0.0165	0.0052	-0.0181	-0.008	-0.0214	-0.0034
2.6	-0.0102	-0.0099	-0.0098	-0.009	-0.0188	-0.0162	-0.0038	-0.0165	0.0021	-0.0188	-0.0293	-0.0194	-0.0154	-0.0132	-0.0069	-0.0113	-0.0184	-0.0081	-0.0067	-0.0039	-0.0029	-0.0142	-0.0075	-0.0146	-0.0122	-0.0141	-0.0162	-0.0108	-0.018	-0.0065	-0.0217	-0.0086	-0.0203	-0.0085	-0.003	-0.0204	-0.0106	-0.0077	-0.016	-0.0243	-0.0161	-0.0123
2.65	-0.0205	-0.0139	-0.008	-0.0205	-0.0149	-0.015	-0.0133	-0.0249	-0.0038	-0.0196	-0.0294	-0.0161	-0.0223	-0.0125	-0.0144	-0.023	-0.0183	-0.016	-0.0024	-0.0034	-0.0164	-0.022	-0.0146	-0.0307	-0.001	-0.0126	-0.0074	-0.0157	-0.0237	-0.0164	-0.0216	-0.0113	-0.0201	-0.0003	-0.0162	-0.0289	-0.0147	-0.0069	-0.0192	-0.0143	-0.0252	0.002
2.7	-0.0277	0.0028	-0.0202	-0.024	-0.0152	-0.0203	-0.0151	-0.0303	0.0014	-0.0275	-0.0334	-0.0076	-0.0181	-0.0198	-0.0204	-0.0162	-0.0361	-0.0264	-0.0094	-0.019	-0.0135	-0.0288	-0.0127	-0.0493	-0.0095	-0.0053	0.0012	-0.0108	-0.033	-0.0031	-0.025	-0.0228	-0.0235	-0.005	-0.0009	-0.0319	-0.0222	-0.0055	-0.0274	-0.0094	-0.0288	-0.0014
2.75	-0.0211	-0.0116	-0.0223	-0.0256	-0.0267	-0.0132	-0.0068	-0.0321	-0.0132	-0.0198	-0.0348	-0.0143	-0.0196	-0.0224	-0.0115	-0.0135	-0.0279	-0.024	-0.0067	-0.0132	-0.0065	-0.0239	-0.0128	-0.0409	-0.01	0.0029	-0.0019	-0.023	-0.0299	-0.0103	-0.04	-0.0175	-0.0215	-0.0041	-0.0003	-0.0276	-0.0183	-0.0043	-0.0307	-0.0231	-0.0305	-0.0136
2.8	-0.0194	-0.0134	-0.0182	-0.0153	-0.018	-0.0214	-0.0177	-0.0259	-0.0058	-0.0204	-0.0233	-0.0209	-0.0219	-0.0086	-0.0112	-0.0199	-0.0293	-0.0264	0.0037	-0.013	-0.0217	-0.0267	-0.0223	-0.0297	-0.0114	-0.0234	-0.01	-0.0113	-0.0185	-0.0091	-0.023	-0.0138	-0.0131	-0.008	-0.0018	-0.0199	-0.0216	-0.0102	-0.0258	-0.0138	-0.036	-0.0149
2.85	-0.021	-0.0121	-0.0236	-0.0189	-0.0285	-0.0151	-0.0182	-0.0274	-0.0095	-0.0254	-0.0247	-0.0172	-0.0115	-0.0139	-0.0118	-0.0289	-0.0271	-0.0113	-0.0035	-0.0099	-0.0152	-0.0391	-0.0173	-0.0282	-0.0058	-0.0093	-0.0105	-0.013	-0.0242	-0.0069	-0.0321	-0.0142	-0.0148	-0.0052	0.0025	-0.0304	-0.0126	-0.0013	-0.0246	-0.0205	-0.0283	-0.0154
2.9	-0.0228	-0.0058	-0.0244	-0.012	-0.0258	-0.0159	-0.0108	-0.0345	-0.009	-0.0235	-0.0289	-0.0163	-0.0163	-0.0116	-0.0217	-0.0205	-0.0332	-0.0256	0.0017	-0.0194	-0.017	-0.0343	-0.0176	-0.0354	-0.0095	-0.007	-0.0008	-0.0125	-0.0302	-0.0054	-0.032	-0.0164	-0.0273	0.0004	-0.0079	-0.0309	-0.0222	-0.0047	-0.0279	-0.0177	-0.0198	-0.0057
2.95	-0.013	-0.0113	-0.0138	-0.0147	-0.0208	-0.0194	-0.0079	-0.0252	-0.0015	-0.0213	-0.0306	-0.0082	-0.0153	-0.0171	-0.0047	-0.0136	-0.0217	-0.0206	0.0063	-0.0136	-0.0091	-0.0338	-0.0117	-0.0347	-0.0113	-0.0045	-0.0048	-0.0147	-0.0367	-0.0028	-0.0277	-0.0217	-0.0195	-0.004	0.0018	-0.0223	-0.016	-0.0001	-0.0227	-0.0198	-0.0237	-0.003
3	-0.0129	-0.0111	-0.0234	-0.0119	-0.021	-0.0215	-0.0113	-0.0278	-0.0092	-0.0194	-0.0268	-0.0105	-0.011	-0.0226	-0.0156	-0.0243	-0.0254	-0.0045	-0.0069	-0.0118	-0.0139	-0.0304	-0.0152	-0.0226	-0.0047	-0.0101	-0.0082	-0.0157	-0.0098	-0.0102	-0.0275	-0.0119	-0.0288	-0.0064	-0.0104	-0.0272	-0.0266	0.0006	-0.0242	-0.005	-0.0204	-0.0154
3.05	-0.0213	-0.0154	-0.0131	-0.015	-0.0128	-0.0214	-0.0044	-0.0233	-0.004	-0.0251	-0.0292	-0.0231	-0.0162	-0.0108	-0.0109	-0.0189	-0.0227	-0.0095	-0.0134	-0.0133	-0.0157	-0.0254	-0.0155	-0.0293	-0.0178	-0.0139	-0.0048	-0.0175	-0.0336	-0.0123	-0.0396	-0.0156	-0.0221	0.0008	-0.0123	-0.0319	-0.013	-0.0055	-0.0287	-0.0181	-0.0214	-0.007
3.1	-0.0215	-0.0072	-0.0221	-0.0206	-0.0229	-0.0126	-0.0036	-0.0268	-0.0046	-0.0183	-0.0312	-0.0096	-0.0135	-0.0186	-0.0175	-0.0189	-0.0201	-0.0153	0.0006	-0.0081	-0.0173	-0.0326	-0.0173	-0.0366	-0.0172	-0.0063	0.0047	-0.015	-0.0283	0.0011	-0.0328	-0.0169	-0.0229	-0.0045	-0.0114	-0.028	-0.0092	-0.0081	-0.0244	-0.021	-0.0318	-0.0045
3.15	-0.0174	-0.0064	-0.012	-0.0143	-0.0271	-0.0158	-0.0169	-0.026	-0.002	-0.0179	-0.0345	-0.023	-0.021	-0.0182	-0.0122	-0.0147	-0.0136	-0.0212	-0.0064	-0.0178	-0.0028	-0.033	-0.0132	-0.0257	-0.0132	-0.0123	-0.0127	-0.0175	-0.0331	-0.0061	-0.0258	-0.0143	-0.0168	-0.0016	-0.0098	-0.0315	-0.0127	-0.0115	-0.0247	-0.0139	-0.0419	-0.0105
3.2	-0.0143	-0.0096	-0.0208	-0.019	-0.0215	-0.0186	-0.0123	-0.025	-0.009	-0.0179	-0.0366	-0.0139	-0.021	-0.0137	-0.0115	-0.0244	-0.021	-0.014	-0.0014	-0.0123	-0.0128	-0.0265	-0.0223	-0.0263	-0.0105	-0.0177	-0.0079	-0.01	-0.0176	-0.0149	-0.0391	-0.02	-0.0313	-0.0143	-0.003	-0.0307	-0.0289	-0.0122	-0.0277	-0.0147	-0.0232	-0.0144
3.25	-0.0254	-0.0166	-0.0182	-0.0126	-0.0152	-0.012	-0.0212	-0.0233	-0.0109	-0.0196	-0.0225	-0.0206	-0.0109	-0.02	-0.0174	-0.0251	-0.0236	-0.0094	-0.009	-0.0061	-0.015	-0.03	-0.0242	-0.0312	-0.0092	-0.0197	-0.0091	-0.0186	-0.0309	-0.0121	-0.0236	-0.0143	-0.0305	-0.0041	-0.0009	-0.0207	-0.028	-0.0118	-0.0239	-0.019	-0.0181	-0.0162
3.3	-0.0248	-0.0134	-0.0139	-0.0159	-0.0193	-0.0135	-0.0114	-0.0342	-0.0047	-0.0261	-0.0333	-0.0197	-0.0113	-0.0167	-0.0168	-0.0242	-0.027	-0.0132	-0.0054	-0.0149	-0.0163	-0.0395	-0.0175	-0.0213	-0.0063	-0.0103	-0.0101	-0.0273	-0.0242	-0.0148	-0.0348	-0.0077	-0.0238	-0.0024	-0.0011	-0.0298	-0.0173	-0.0043	-0.0235	-0.0214	-0.0252	-0.0082
3.35	-0.0232	-0.013	-0.0073	-0.0223	-0.017	-0.0133	-0.0142	-0.0335	-0.0118	-0.0208	-0.0256	-0.0099	-0.0251	-0.0221	-0.0159	-0.0134	-0.0223	-0.0193	-0.0039	-0.0104	-0.0101	-0.0327	-0.015	-0.0293	-0.014	-0.0162	-0.0131	-0.0132	-0.0309	-0.0066	-0.0315	-0.0197	-0.0278	-0.0106	-0.0094	-0.0286	-0.0233	0.0025	-0.0302	-0.0245	-0.0243	-0.0011
3.4	-0.0296	-0.0119	-0.0046	-0.0065	-0.0103	-0.0101	-0.0092	-0.0301	-0.0063	-0.0166	-0.0199	-0.0244	-0.0112	-0.0146	-0.0117	-0.0248	-0.0112	-0.0028	-0.0135	-0.013	-0.0077	-0.0225	-0.0225	-0.0268	-0.0094	-0.0249	-0.019	-0.0119	-0.0405	-0.0078	-0.0288	-0.0164	-0.0143	-0.0165	-0.0109	-0.0164	-0.0176	0.0045	-0.0214	-0.0155	-0.0166	-0.0171
3.45	-0.0186	-0.0092	-0.023	-0.0094	-0.0261	-0.0186	-0.0211	-0.0249	-0.0038	-0.0212	-0.0285	-0.0197	-0.0124	-0.016	-0.0143	-0.0257	-0.0179	-0.0089	-0.0011	-0.0261	-0.0086	-0.0266	-0.0228	-0.021	-0.0045	-0.016	-0.01	-0.011	-0.0273	-0.0142	-0.0336	-0.0094	-0.0189	-0.0029	-0.0049	-0.0191	-0.0233	-0.0096	-0.0235	-0.0139	-0.0164	-0.0092
3.5	-0.0149	-0.0126	-0.004	-0.0251	-0.0219	-0.0103	-0.0096	-0.0205	-0.004	-0.0131	-0.0218	-0.0204	-0.0028	-0.0157	-0.0129	-0.0136	-0.0045	-0.0075	-0.0121	-0.0221	-0.0056	-0.0288	-0.0139	-0.0161	-0.0066	-0.0208	-0.0178	-0.0149	-0.0264	-0.0041	-0.0342	-0.0096	-0.0358	-0.0086	0.003	-0.0311	-0.0204	0.001	-0.0274	-0.0171	-0.0228	-0.0021
3.55	-0.0206	-0.0082	-0.0067	-0.0044	-0.0171	-0.0227	-0.0129	-0.026	0.0076	-0.0164	-0.0178	-0.0119	-0.0143	-0.0153	-0.0129	-0.0224	-0.0121	-0.0048	-0.0028	-0.0171	-0.011	-0.0218	-0.0214	-0.019	-0.0034	-0.0199	-0.019	-0.0119	-0.0196	-0.0038	-0.0276	-0.0013	-0.0097	-0.012	-0.0058	-0.0244	-0.0169	-0.0067	-0.0134	-0.0125	-0.0187	-0.0148
3.6	-0.011	-0.0107	-0.0061	-0.0055	-0.0242	-0.0091	-0.0166	-0.0251	-0.0138	-0.0136	-0.0215	-0.0184	-0.0105	-0.0242	-0.0068	-0.0216	-0.0027	-0.0008	-0.0242	-0.0137	-0.0081	-0.026	-0.0062	-0.0055	-0.0136	-0.0355	-0.0224	-0.0121	-0.0244	-0.0064	-0.0274	0.002	-0.0167	-0.0101	0.0044	-0.0226	-0.0157	0.0033	-0.0066	-0.0199	-0.0125	-0.0058
3.65	-0.0186	-0.0223	-0.0158	-0.0113	-0.0227	-0.0147	-0.0168	-0.0146	-0.003	-0.0211	-0.0187	-0.0206	-0.0093	-0.0242	-0.0075	-0.0208	-0.0029	-0.0055	-0.0261	-0.0174	-0.0049	-0.0188	-0.0192	-0.0162	-0.0127	-0.0348	-0.0172	-0.0132	-0.0098	-0.0097	-0.0386	-0.0027	-0.0256	-0.0223	0.0066	-0.0163	-0.0189	-0.0133	-0.0189	-0.0138	-0.0086	-0.0121
3.7	-0.0123	-0.0174	-0.0077	-0.009	-0.0045	-0.0125	-0.0083	-0.0198	-0.0063	-0.0227	-0.0122	-0.0175	-0.0134	-0.0188	-0.0095	-0.024	-0.0074	-0.0065	-0.018	-0.0166	-0.0064	-0.0202	-0.0166	-0.0161	-0.011	-0.0272	-0.0232	-0.0165	-0.0277	-0.0066	-0.0254	-0.0024	-0.0136	-0.0187	-0.0107	-0.0255	-0.0198	-0.0094	-0.0139	-0.0261	-0.0015	-0.0183
3.75	-0.0105	-0.0191	-0.0215	-0.0139	-0.0137	-0.0099	-0.0216	-0.019	-0.0081	-0.017	-0.0267	-0.0156	-0.0148	-0.0261	-0.0067	-0.0313	-0.0113	-0.011	-0.0177	-0.0166	-0.015	-0.022	-0.0223	-0.0204	-0.0174	-0.0289	-0.0126	-0.0127	-0.0149	-0.0117	-0.034	0.0008	-0.0194	-0.0156	0.0001	-0.0294	-0.0179	-0.0033	-0.0224	-0.0152	-0.0023	-0.0064
3.8	-0.0242	-0.0054	-0.0113	0.0017	-0.016	-0.0276	-0.0168	-0.0296	-0.0064	-0.0147	-0.0198	-0.0091	-0.01	-0.0138	-0.0122	-0.0129	0.0007	-0.0096	-0.0152	-0.0172	-0.0238	-0.0275	-0.018	-0.0153	-0.0124	-0.0262	-0.0187	-0.0113	-0.0221	-0.0205	-0.0271	0.005	-0.0129	-0.0185	-0.0092	-0.0314	-0.019	-0.0107	-0.0249	-0.0215	-0.0115	-0.014
3.85	-0.0225	-0.0147	-0.017	-0.0106	-0.0259	-0.0118	-0.0159	-0.0231	-0.0152	-0.017	-0.0235	-0.0145	-0.016	-0.0197	-0.0154	-0.0284	-0.0035	-0.0037	-0.0178	-0.0176	-0.0103	-0.0277	-0.0128	-0.027	-0.015	-0.0264	-0.0177	-0.0147	-0.0281	-0.0142	-0.0294	-0.0098	-0.0178	-0.0125	0.0084	-0.0301	-0.0097	0.0012	-0.0207	-0.0126	-0.0071	-0.0111
3.9	-0.0249	-0.017	-0.0184	-0.0134	-0.0229	-0.019	-0.0235	-0.0276	0.0033	-0.0186	-0.0221	-0.0133	-0.0245	-0.0232	-0.0188	-0.0241	-0.0127	-0.0208	-0.0101	-0.0176	-0.019	-0.029	-0.0257	-0.0253	-0.0143	-0.0228	-0.0268	-0.0203	-0.0269	-0.016	-0.0183	-0.0067	-0.0171	-0.0068	-0.006	-0.0242	-0.0158	-0.0067	-0.0264	-0.014	-0.0371	-0.0187
3.95	-0.024	-0.0179	-0.0301	-0.0118	-0.0276	-0.022	-0.0202	-0.0317	-0.017	-0.0255	-0.0373	-0.0216	-0.0275	-0.0212	-0.0082	-0.0286	-0.0194	-0.0254	-0.0103	-0.0216	-0.0108	-0.0302	-0.0208	-0.0265	-0.0144	-0.0208	-0.012	-0.0204	-0.0281	-0.0146	-0.0377	-0.0248	-0.0219	-0.0194	-0.0058	-0.0226	-0.025	-0.0139	-0.0259	-0.0202	-0.0348	-0.0085
4	-0.0195	-0.0158	-0.0204	-0.0132	-0.0261	-0.027	-0.0133	-0.0231	-0.0143	-0.024	-0.0291	-0.0295	-0.0211	-0.0185	-0.0133	-0.0191	-0.0133	-0.0174	-0.0168	-0.0224	-0.0176	-0.0345	-0.0167	-0.0324	-0.0119	-0.0298	-0.0233	-0.0151	-0.0241	-0.0066	-0.0277	-0.0071	-0.0162	-0.0192	-0.0093	-0.0219	-0.0188	0.0004	-0.0265	-0.0242	-0.0334	-0.0116
4.05	-0.028	-0.0173	-0.0169	-0.0031	-0.0291	-0.016	-0.0187	-0.0261	-0.0116	-0.0253	-0.0277	-0.0233	-0.019	-0.0174	-0.017	-0.0232	-0.01	-0.0107	-0.0195	-0.0273	-0.015	-0.0227	-0.0267	-0.0175	-0.0163	-0.0367	-0.0236	-0.0188	-0.021	-0.0094	-0.0324	-0.012	-0.0241	-0.012	-0.0018	-0.0232	-0.0277	-0.0131	-0.0195	-0.0153	-0.0127	-0.0229
4.1	-0.0253	-0.013	-0.0237	-0.0177	-0.026	-0.0116	-0.0135	-0.0299	-0.0004	-0.017	-0.0292	-0.0287	-0.0208	-0.0196	-0.0178	-0.0203	-0.0151	-0.0093	-0.0197	-0.0152	-0.0178	-0.0175	-0.0266	-0.0238	-0.0107	-0.0304	-0.0205	-0.0121	-0.0305	-0.0072	-0.0326	-0.0122	-0.0253	-0.0135	0.0011	-0.0189	-0.0241	-0.0065	-0.0325	-0.0227	-0.027	-0.0186
4.15	-0.0244	-0.0175	-0.0172	-0.0209	-0.031	-0.0184	-0.0217	-0.0315	-0.0093	-0.0205	-0.025	-0.0235	-0.0237	-0.0268	-0.0105	-0.0293	-0.012	-0.0154	-0.0223	-0.0251	-0.0179	-0.0347	-0.0238	-0.0199	-0.0107	-0.0348	-0.0238	-0.0235	-0.0316	-0.0101	-0.033	-0.0078	-0.0343	-0.0085	-0.0141	-0.0309	-0.0298	-0.008	-0.0287	-0.0195	-0.0351	-0.0132
4.2	-0.0226	-0.0231	-0.0188	-0.0173	-0.0359	-0.0203	-0.0259	-0.0282	-0.0121	-0.0144	-0.0259	-0.0315	-0.0177	-0.0247	-0.0122	-0.0248	-0.0047	-0.0092	-0.0198	-0.0255	-0.0155	-0.0253	-0.0264	-0.0089	-0.0229	-0.0437	-0.0319	-0.0183	-0.0189	-0.0234	-0.0303	-0.0044	-0.0194	-0.018	-0.0049	-0.0185	-0.0299	-0.0049	-0.0132	-0.0246	-0.0222	-0.0181
4.25	-0.0185	-0.0245	-0.013	-0.0102	-0.0184	-0.0184	-0.0144	-0.0319	-0.0169	-0.0243	-0.0211	-0.0213	-0.0185	-0.021	-0.0117	-0.0281	-0.0097	-0.016	-0.0219	-0.0232	-0.0172	-0.0325	-0.0265	-0.0114	-0.0061	-0.0413	-0.0195	-0.0158	-0.0339	-0.016	-0.0312	-0.0059	-0.0171	-0.0202	0.0003	-0.0301	-0.0259	-0.0035	-0.0263	-0.0215	-0.0149	-0.0198
4.3	-0.0178	-0.0145	-0.0186	-0.0186	-0.0207	-0.0161	-0.0248	-0.0359	-0.0113	-0.0231	-0.0322	-0.0219	-0.0191	-0.0258	-0.0242	-0.0257	-0.0112	-0.017	-0.0144	-0.0166	-0.0082	-0.0367	-0.0236	-0.0231	-0.0153	-0.0394	-0.0208	-0.0161	-0.0277	-0.0085	-0.028	-0.0123	-0.0247	-0.0174	-0.0022	-0.0377	-0.0236	-0.0137	-0.0232	-0.0262	-0.0322	-0.0302
4.35	-0.014	-0.0176	-0.0251	-0.0164	-0.0304	-0.025	-0.0133	-0.0128	-0.0068	-0.0198	-0.028	-0.0213	-0.0302	-0.0314	-0.008	-0.0288	-0.0094	-0.0111	-0.0193	-0.0148	-0.0122	-0.0179	-0.021	-0.0179	-0.0165	-0.0368	-0.0311	-0.0137	-0.0237	-0.003	-0.0378	-0.0112	-0.0169	-0.007	-0.0096	-0.0259	-0.0198	-0.0095	-0.0234	-0.0351	-0.021	-0.0114
4.4	-0.0193	-0.019	-0.027	-0.0107	-0.0315	-0.0225	-0.0162	-0.0221	-0.0099	-0.0259	-0.0347	-0.0329	-0.0222	-0.0208	-0.0215	-0.0206	-0.0162	-0.0172	-0.0242	-0.0192	-0.013	-0.0259	-0.0265	-0.0165	-0.0208	-0.0376	-0.0291	-0.019	-0.0356	-0.0137	-0.0365	-0.0089	-0.0261	-0.0219	-0.0103	-0.0404	-0.0262	-0.0082	-0.0244	-0.0286	-0.0276	-0.0204
4.45	-0.0137	-0.0181	-0.0334	-0.0143	-0.0223	-0.0242	-0.0243	-0.0294	-0.0177	-0.0285	-0.0344	-0.0281	-0.0173	-0.0243	-0.0171	-0.0338	-0.0159	-0.0012	-0.0246	-0.0306	-0.0149	-0.0272	-0.0321	-0.0246	-0.0189	-0.0298	-0.0258	-0.0146	-0.0285	-0.0153	-0.0355	-0.0034	-0.023	-0.0122	-0.0099	-0.0284	-0.0401	-0.0123	-0.0259	-0.0201	-0.0245	-0.0083
4.5	-0.0233	-0.019	-0.0279	-0.0185	-0.0264	-0.0078	-0.0178	-0.03	-0.0138	-0.031	-0.0255	-0.0249	-0.0171	-0.0237	-0.0192	-0.036	-0.0307	-0.0164	-0.027	-0.016	-0.0064	-0.0325	-0.0301	-0.0337	-0.0093	-0.029	-0.0214	-0.0147	-0.0378	-0.0179	-0.046	-0.0147	-0.017	-0.0074	-0.0087	-0.0402	-0.0257	-0.0082	-0.0307	-0.0289	-0.0289	-0.0278
4.55	-0.035	-0.0242	-0.0275	-0.0183	-0.0426	-0.0233	-0.0321	-0.0429	-0.0181	-0.0251	-0.0366	-0.0252	-0.033	-0.0315	-0.0241	-0.0297	-0.0269	-0.0175	-0.0139	-0.0208	-0.0136	-0.0311	-0.0264	-0.0341	-0.0165	-0.036	-0.0121	-0.0142	-0.0369	-0.0147	-0.0334	-0.0221	-0.0376	-0.0196	-0.011	-0.0334	-0.0315	-0.0112	-0.0273	-0.034	-0.0377	-0.0221
4.6	-0.0228	-0.0107	-0.0254	-0.0109	-0.036	-0.0153	-0.0185	-0.0378	-0.0084	-0.0292	-0.0263	-0.0282	-0.0284	-0.0354	-0.0163	-0.0279	-0.0291	-0.0108	-0.0349	-0.0157	-0.0241	-0.0343	-0.0256	-0.0289	-0.0155	-0.0436	-0.0225	-0.0163	-0.0288	-0.0078	-0.0447	-0.0157	-0.0302	-0.0209	-0.0119	-0.0313	-0.0296	-0.014	-0.0298	-0.0267	-0.0339	-0.0243
4.65	-0.0254	-0.0143	-0.0273	-0.019	-0.0324	-0.0148	-0.0177	-0.027	-0.0098	-0.0334	-0.0301	-0.0321	-0.0194	-0.0266	-0.0187	-0.0245	-0.0217	-0.0209	-0.0154	-0.0207	-0.018	-0.0293	-0.0271	-0.0348	-0.0198	-0.0351	-0.0288	-0.0143	-0.026	-0.0107	-0.0396	-0.0171	-0.0276	-0.0221	-0.0115	-0.038	-0.029	-0.0188	-0.037	-0.0242	-0.0283	-0.0108
4.7	-0.0283	-0.019	-0.0311	-0.0297	-0.0186	-0.0245	-0.0172	-0.0306	-0.0099	-0.0289	-0.034	-0.0302	-0.0217	-0.0306	-0.0111	-0.0182	-0.0143	-0.0256	-0.0101	-0.0236	-0.0226	-0.0329	-0.016	-0.0329	-0.0249	-0.0252	-0.0202	-0.0228	-0.0322	-0.019	-0.0325	-0.0123	-0.0316	-0.0145	-0.0156	-0.0296	-0.0218	-0.0142	-0.0341	-0.022	-0.0361	-0.0138
4.75	-0.0191	-0.0194	-0.0352	-0.0215	-0.0313	-0.0257	-0.0262	-0.0312	-0.0155	-0.0334	-0.0434	-0.0263	-0.0265	-0.0379	-0.0242	-0.029	-0.0395	-0.0138	-0.0227	-0.0255	-0.0241	-0.0446	-0.0288	-0.0482	-0.0214	-0.0148	-0.0183	-0.0295	-0.0385	-0.0201	-0.0435	-0.0242	-0.03	-0.0105	0.0007	-0.0472	-0.032	-0.0217	-0.0357	-0.0294	-0.0225	-0.01
4.8	-0.0251	-0.02	-0.0273	-0.0178	-0.0421	-0.0273	-0.017	-0.0401	-0.0143	-0.0295	-0.0441	-0.0257	-0.0324	-0.0352	-0.0181	-0.0264	-0.0161	-0.0228	-0.024	-0.0268	-0.0213	-0.0428	-0.024	-0.0358	-0.0168	-0.0342	-0.0181	-0.0234	-0.0241	-0.0124	-0.0367	-0.0208	-0.0274	-0.0191	0.001	-0.0342	-0.0264	-0.0099	-0.052	-0.0274	-0.0267	-0.0171
4.85	-0.0265	-0.015	-0.0135	-0.0089	-0.022	-0.0073	-0.0242	-0.0276	-0.0096	-0.0235	-0.0301	-0.0296	-0.0151	-0.0286	-0.0178	-0.0202	-0.008	-0.0129	-0.0188	-0.0235	-0.0128	-0.0418	-0.0226	-0.0213	-0.0067	-0.0305	-0.022	-0.0346	-0.0398	-0.015	-0.0378	-0.0092	-0.019	-0.0117	-0.0051	-0.0328	-0.0282	-0.004	-0.0237	-0.0277	-0.0311	-0.0165
4.9	-0.0233	-0.0141	-0.027	-0.0135	-0.0352	-0.0164	-0.0163	-0.0241	-0.0092	-0.0258	-0.0403	-0.0265	-0.0206	-0.0163	-0.0261	-0.018	-0.0054	-0.0195	-0.0162	-0.0199	-0.0211	-0.0349	-0.0189	-0.0313	-0.0104	-0.0264	-0.0151	-0.0166	-0.0331	-0.0108	-0.0361	-0.015	-0.0303	-0.0089	-0.0067	-0.0336	-0.0207	-0.0173	-0.041	-0.0314	-0.025	-0.0208
4.95	-0.02	-0.0143	-0.0173	-0.02	-0.0371	-0.0211	-0.0134	-0.0268	-0.009	-0.0292	-0.0367	-0.0282	-0.0259	-0.0228	-0.0201	-0.032	-0.0265	-0.0219	-0.0156	-0.0227	-0.0098	-0.0285	-0.0329	-0.0318	-0.0207	-0.0339	-0.0226	-0.0213	-0.0322	-0.0083	-0.0458	-0.0138	-0.028	-0.0186	-0.0182	-0.0367	-0.0344	-0.0149	-0.0383	-0.032	-0.0315	-0.0119
5	-0.0276	-0.0256	-0.033	-0.0202	-0.0407	-0.0277	-0.0239	-0.0382	-0.0198	-0.0315	-0.0353	-0.0274	-0.0392	-0.0341	-0.0239	-0.0301	-0.02	-0.01	-0.0293	-0.0372	-0.0177	-0.0298	-0.0194	-0.0243	-0.0077	-0.0298	-0.0277	-0.0349	-0.0281	-0.0131	-0.0335	-0.0104	-0.03	-0.0144	-0.0078	-0.0371	-0.0369	-0.0092	-0.0248	-0.035	-0.0279	-0.0179
5.05	-0.0251	-0.0111	-0.0263	-0.0203	-0.023	-0.0227	-0.019	-0.0332	-0.0121	-0.0318	-0.0407	-0.024	-0.0194	-0.0239	-0.0214	-0.0277	-0.011	-0.018	-0.0205	-0.0125	-0.0106	-0.0351	-0.0275	-0.0223	-0.0105	-0.0334	-0.0188	-0.0253	-0.0278	-0.0147	-0.034	-0.0203	-0.0272	-0.0244	-0.0079	-0.0269	-0.0331	0.0021	-0.0241	-0.0208	-0.0248	-0.0143
5.1	-0.0309	-0.0213	-0.026	-0.0278	-0.0277	-0.0233	-0.0172	-0.033	-0.0148	-0.0213	-0.0442	-0.0189	-0.0252	-0.0228	-0.0244	-0.0338	-0.017	-0.021	-0.009	-0.0202	-0.0172	-0.0314	-0.0283	-0.041	-0.024	-0.0274	-0.0105	-0.0235	-0.0397	-0.0139	-0.0353	-0.0175	-0.0247	-0.008	-0.0118	-0.0306	-0.0337	-0.008	-0.0433	-0.0263	-0.0374	-0.0193
5.15	-0.0329	-0.0239	-0.0361	-0.0216	-0.0362	-0.0257	-0.0168	-0.0441	-0.0163	-0.03	-0.048	-0.0208	-0.0327	-0.0288	-0.0324	-0.0362	-0.0397	-0.0167	-0.0147	-0.0228	-0.0238	-0.0408	-0.0246	-0.071	-0.0204	-0.014	-0.015	-0.0329	-0.0343	-0.0159	-0.0457	-0.0224	-0.0296	-0.0158	-0.0203	-0.0419	-0.0347	-0.0122	-0.0402	-0.0233	-0.0396	-0.0204
5.2	-0.0315	-0.0234	-0.026	-0.0286	-0.0391	-0.0242	-0.0204	-0.0368	-0.0116	-0.0314	-0.0421	-0.0295	-0.0263	-0.0347	-0.0254	-0.0365	-0.0299	-0.028	-0.0198	-0.0171	-0.0204	-0.0331	-0.0317	-0.0477	-0.0153	-0.0172	-0.0137	-0.0333	-0.035	-0.0111	-0.045	-0.0351	-0.0285	-0.0046	-0.0049	-0.0389	-0.037	-0.0119	-0.0377	-0.0302	-0.0371	-0.019
5.25	-0.022	-0.0173	-0.0242	-0.0307	-0.0283	-0.0312	-0.0211	-0.0384	-0.0177	-0.0299	-0.0494	-0.0164	-0.0313	-0.0283	-0.0191	-0.0285	-0.0294	-0.02	-0.0131	-0.0217	-0.0301	-0.0414	-0.0383	-0.0516	-0.0141	-0.0208	-0.0079	-0.026	-0.0226	-0.0306	-0.0365	-0.0191	-0.0378	-0.0068	-0.0157	-0.0363	-0.0348	-0.0122	-0.0445	-0.0316	-0.0331	-0.0235
5.3	-0.0262	-0.0171	-0.0448	-0.0283	-0.0404	-0.0208	-0.0225	-0.0363	-0.017	-0.0345	-0.0453	-0.0201	-0.0279	-0.0232	-0.0256	-0.0374	-0.0273	-0.0172	-0.012	-0.0245	-0.0214	-0.0433	-0.0358	-0.0594	-0.025	-0.0178	-0.009	-0.0171	-0.0497	-0.0059	-0.0429	-0.0219	-0.0346	-0.0164	-0.0075	-0.0436	-0.0367	-0.018	-0.0396	-0.0382	-0.041	-0.0114
5.35	-0.0274	-0.017	-0.0383	-0.0376	-0.0426	-0.0207	-0.0291	-0.0421	-0.0164	-0.047	-0.0559	-0.0303	-0.0336	-0.038	-0.0313	-0.0293	-0.048	-0.0195	-0.0089	-0.0165	-0.029	-0.0444	-0.0249	-0.0563	-0.0133	-0.0131	-0.0127	-0.0252	-0.0348	-0.012	-0.0386	-0.021	-0.035	-0.0149	-0.0202	-0.039	-0.0245	-0.0256	-0.0481	-0.0395	-0.0432	-0.0259
5.4	-0.0282	-0.0213	-0.0364	-0.0325	-0.0379	-0.0421	-0.0234	-0.034	-0.0192	-0.0318	-0.0513	-0.0312	-0.0307	-0.0358	-0.0238	-0.0304	-0.0285	-0.0237	-0.0287	-0.0302	-0.0274	-0.0443	-0.0355	-0.0556	-0.0134	-0.0302	-0.0184	-0.0331	-0.0495	-0.0178	-0.0543	-0.0274	-0.0399	-0.0102	-0.0123	-0.0321	-0.0356	-0.0234	-0.0434	-0.0372	-0.0348	-0.0152
5.45	-0.0179	-0.021	-0.0398	-0.0253	-0.0398	-0.0237	-0.0187	-0.0435	-0.0129	-0.0331	-0.0462	-0.0352	-0.0396	-0.026	-0.0212	-0.0234	-0.0254	-0.02	-0.0254	-0.0204	-0.0231	-0.0373	-0.0341	-0.0396	-0.0206	-0.0252	-0.0223	-0.0258	-0.0301	-0.0223	-0.0365	-0.0212	-0.0255	-0.0163	-0.0064	-0.0366	-0.0353	-0.0112	-0.0428	-0.0391	-0.0369	-0.0262
5.5	-0.0289	-0.0222	-0.0262	-0.0279	-0.0369	-0.0294	-0.0194	-0.0361	-0.0169	-0.0361	-0.0438	-0.0253	-0.0353	-0.0402	-0.0189	-0.0304	-0.0301	-0.0166	-0.0249	-0.0294	-0.0328	-0.036	-0.0363	-0.0405	-0.0185	-0.0271	-0.0277	-0.0313	-0.0314	-0.0218	-0.0446	-0.0145	-0.04	-0.0169	-0.0157	-0.0418	-0.0274	-0.0111	-0.0312	-0.037	-0.0317	-0.0261
5.55	-0.0305	-0.0171	-0.0292	-0.0195	-0.0411	-0.0297	-0.024	-0.0422	-0.0181	-0.0383	-0.0421	-0.027	-0.0258	-0.0372	-0.0248	-0.0252	-0.0298	-0.0123	-0.0184	-0.0273	-0.0192	-0.0445	-0.0343	-0.0483	-0.0159	-0.0251	-0.0192	-0.0276	-0.0379	-0.0206	-0.0408	-0.0201	-0.0446	-0.0072	-0.0113	-0.0408	-0.031	-0.012	-0.04	-0.029	-0.0308	-0.0169
5.6	-0.031	-0.0203	-0.0284	-0.0285	-0.036	-0.0312	-0.0143	-0.0377	-0.0191	-0.0309	-0.0437	-0.0397	-0.0353	-0.0361	-0.0281	-0.0331	-0.0234	-0.0145	-0.0263	-0.0213	-0.0195	-0.0367	-0.0377	-0.0412	-0.0193	-0.0382	-0.0246	-0.0317	-0.0432	-0.0102	-0.0363	-0.0136	-0.0331	-0.0223	-0.0091	-0.0351	-0.0277	-0.0159	-0.0331	-0.0288	-0.0244	-0.0292
5.65	-0.0253	-0.0223	-0.0272	-0.022	-0.029	-0.0135	-0.0164	-0.0377	-0.021	-0.0398	-0.0381	-0.0204	-0.0196	-0.0313	-0.0184	-0.0386	-0.0209	-0.0119	-0.0177	-0.0167	-0.0155	-0.0318	-0.0337	-0.041	-0.0113	-0.0354	-0.0249	-0.0273	-0.0376	-0.0152	-0.0464	-0.0223	-0.0248	-0.0228	-0.0017	-0.0295	-0.0365	-0.0151	-0.027	-0.0302	-0.0298	-0.0254
5.7	-0.0295	-0.0219	-0.0293	-0.0283	-0.0324	-0.0181	-0.0355	-0.0317	-0.0179	-0.0357	-0.034	-0.0278	-0.0285	-0.0318	-0.0219	-0.0397	-0.0238	-0.0267	-0.0179	-0.0218	-0.0216	-0.0303	-0.0307	-0.041	-0.0252	-0.0405	-0.0271	-0.0283	-0.0296	-0.0092	-0.0441	-0.0124	-0.0326	-0.0165	-0.0076	-0.0443	-0.0371	-0.0085	-0.0413	-0.0329	-0.0316	-0.0331
5.75	-0.029	-0.0243	-0.0345	-0.034	-0.0432	-0.0249	-0.0197	-0.0371	-0.028	-0.028	-0.0433	-0.0334	-0.03	-0.0348	-0.0182	-0.0425	-0.0212	-0.0241	-0.0237	-0.0294	-0.0292	-0.0289	-0.0375	-0.0434	-0.0227	-0.0318	-0.0337	-0.024	-0.0421	-0.0224	-0.0444	-0.0159	-0.0369	-0.0249	-0.0083	-0.0428	-0.0383	-0.0192	-0.0401	-0.0298	-0.0242	-0.0215
5.8	-0.0226	-0.0204	-0.0308	-0.0254	-0.0281	-0.025	-0.0221	-0.0401	-0.016	-0.0327	-0.0325	-0.0356	-0.0264	-0.0356	-0.0233	-0.0382	-0.0061	-0.021	-0.0267	-0.0314	-0.0119	-0.0376	-0.0368	-0.0316	-0.016	-0.0401	-0.0342	-0.031	-0.0383	-0.0215	-0.0367	-0.017	-0.032	-0.0328	0.0013	-0.0355	-0.0361	-0.0133	-0.0312	-0.0309	-0.0283	-0.0308
5.85	-0.0224	-0.0243	-0.0366	-0.016	-0.0281	-0.0261	-0.0159	-0.0325	-0.0181	-0.0357	-0.0355	-0.0266	-0.0256	-0.043	-0.014	-0.0256	-0.0085	-0.0094	-0.0261	-0.037	-0.0322	-0.0353	-0.0323	-0.0362	-0.026	-0.0522	-0.0356	-0.029	-0.0339	-0.0252	-0.0455	-0.0133	-0.0222	-0.012	-0.0199	-0.0361	-0.0348	-0.0228	-0.0297	-0.0302	-0.0345	-0.0249
5.9	-0.027	-0.0222	-0.0225	-0.0179	-0.0273	-0.0273	-0.0169	-0.0329	-0.0219	-0.0379	-0.0299	-0.0238	-0.022	-0.0286	-0.0153	-0.0338	-0.017	-0.0145	-0.0223	-0.012	-0.0178	-0.0336	-0.0398	-0.0402	-0.0105	-0.0347	-0.033	-0.0262	-0.0323	-0.0183	-0.0374	-0.0069	-0.028	-0.0222	-0.0008	-0.0329	-0.0291	-0.0224	-0.0292	-0.0294	-0.0195	-0.0153
5.95	-0.0225	-0.0218	-0.0245	-0.0146	-0.0371	-0.0272	-0.0282	-0.0338	-0.0197	-0.0211	-0.0404	-0.021	-0.0371	-0.0331	-0.0269	-0.0246	-0.0176	-0.0122	-0.0219	-0.0328	-0.0186	-0.0303	-0.0351	-0.0364	-0.0187	-0.0349	-0.0289	-0.0243	-0.0274	-0.0233	-0.0282	-0.0118	-0.0267	-0.0099	-0.0125	-0.0322	-0.0364	-0.0256	-0.0348	-0.0342	-0.0273	-0.033
6	-0.023	-0.0235	-0.0229	-0.0186	-0.0447	-0.0368	-0.0348	-0.0296	-0.0184	-0.0293	-0.0242	-0.0293	-0.0273	-0.0366	-0.0242	-0.0333	-0.0062	-0.0202	-0.0306	-0.0368	-0.012	-0.032	-0.0358	-0.033	-0.0135	-0.0421	-0.0337	-0.0208	-0.0375	-0.0267	-0.0396	-0.0042	-0.0254	-0.0214	-0.0118	-0.0323	-0.0414	-0.0131	-0.0259	-0.0288	-0.0238	-0.0268
6.05	-0.0192	-0.0216	-0.0191	-0.0074	-0.0269	-0.0165	-0.0259	-0.0277	-0.0206	-0.026	-0.0314	-0.0311	-0.0209	-0.0349	-0.0129	-0.0291	-0.0016	-0.0112	-0.0246	-0.0258	-0.0159	-0.0365	-0.0349	-0.0188	-0.0162	-0.0408	-0.0349	-0.0212	-0.0361	-0.0276	-0.042	-0.0003	-0.0185	-0.0138	-0.0125	-0.0343	-0.0303	-0.0107	-0.0229	-0.0258	-0.0148	-0.0179
6.1	-0.0288	-0.0272	-0.0345	-0.0144	-0.0286	-0.0235	-0.022	-0.0305	-0.0239	-0.0286	-0.0382	-0.0363	-0.0235	-0.0361	-0.017	-0.0344	-0.0109	-0.0088	-0.0345	-0.0206	-0.0233	-0.0368	-0.0364	-0.0343	-0.0098	-0.0509	-0.0331	-0.0332	-0.0318	-0.0277	-0.049	-0.0111	-0.0274	-0.0247	-0.002	-0.038	-0.0279	-0.0148	-0.0271	-0.0301	-0.0208	-0.0312
6.15	-0.0265	-0.0185	-0.0349	-0.0141	-0.0449	-0.0252	-0.0316	-0.0375	-0.0147	-0.0345	-0.0413	-0.035	-0.0315	-0.0273	-0.0291	-0.0291	-0.0073	-0.0163	-0.0336	-0.0355	-0.0178	-0.0413	-0.0366	-0.0291	-0.0237	-0.0454	-0.0338	-0.0309	-0.0477	-0.0182	-0.0352	-0.02	-0.0307	-0.0268	-0.0072	-0.0417	-0.0316	-0.0144	-0.0358	-0.0387	-0.0361	-0.0319
6.2	-0.0145	-0.0247	-0.0255	-0.0214	-0.0381	-0.0296	-0.0285	-0.0327	-0.0184	-0.0266	-0.0321	-0.029	-0.0312	-0.0248	-0.0315	-0.0382	-0.0045	-0.0181	-0.0383	-0.0309	-0.0336	-0.0277	-0.0376	-0.0334	-0.0153	-0.0483	-0.041	-0.0234	-0.0344	-0.025	-0.0398	-0.0049	-0.0206	-0.0256	-0.004	-0.035	-0.0321	-0.0171	-0.0285	-0.037	-0.0197	-0.0217
6.25	-0.0192	-0.025	-0.02	-0.0176	-0.0308	-0.0295	-0.0304	-0.0334	-0.0171	-0.0312	-0.0353	-0.0305	-0.0243	-0.0422	-0.0167	-0.0346	-0.0041	-0.0126	-0.0354	-0.0279	-0.0249	-0.0292	-0.0349	-0.0332	-0.0163	-0.0533	-0.0431	-0.0245	-0.0346	-0.0241	-0.0465	-0.0073	-0.0141	-0.0224	-0.009	-0.0408	-0.0332	-0.0172	-0.0268	-0.0243	-0.0117	-0.0347
6.3	-0.0171	-0.0181	-0.0273	-0.0202	-0.0382	-0.023	-0.0358	-0.0288	-0.0217	-0.027	-0.0282	-0.0332	-0.028	-0.046	-0.0215	-0.0229	-0.0045	-0.0074	-0.0271	-0.0319	-0.0291	-0.028	-0.0293	-0.0156	-0.0099	-0.054	-0.0437	-0.036	-0.0365	-0.0263	-0.0444	-0.0002	-0.0192	-0.0204	-0.0082	-0.035	-0.0416	-0.0203	-0.027	-0.0294	-0.0255	-0.0356
6.35	-0.0277	-0.0253	-0.0283	-0.0179	-0.0347	-0.034	-0.0241	-0.0393	-0.0199	-0.0342	-0.0414	-0.0385	-0.0315	-0.0419	-0.0234	-0.0353	-0.0163	-0.0083	-0.041	-0.0244	-0.0244	-0.0399	-0.0317	-0.0418	-0.0255	-0.0511	-0.0403	-0.0326	-0.0349	-0.0264	-0.0398	-0.0111	-0.0335	-0.0322	-0.0151	-0.0427	-0.0359	-0.0206	-0.0321	-0.0306	-0.0327	-0.028
6.4	-0.0253	-0.0201	-0.0406	-0.0294	-0.0386	-0.0248	-0.0407	-0.0437	-0.0272	-0.0389	-0.0452	-0.0447	-0.0403	-0.048	-0.0255	-0.0276	-0.0234	-0.0277	-0.0314	-0.03	-0.025	-0.0311	-0.0329	-0.0501	-0.0255	-0.0504	-0.0445	-0.0216	-0.0379	-0.0288	-0.0422	-0.021	-0.0344	-0.028	-0.0128	-0.0334	-0.0309	-0.0223	-0.041	-0.0328	-0.0272	-0.0277
6.45	-0.0349	-0.0246	-0.037	-0.0266	-0.0503	-0.0281	-0.0322	-0.0417	-0.0215	-0.0353	-0.0391	-0.0388	-0.0356	-0.037	-0.0278	-0.0333	-0.0254	-0.019	-0.0304	-0.038	-0.0239	-0.0473	-0.0432	-0.0412	-0.0247	-0.0405	-0.0435	-0.0275	-0.0339	-0.0188	-0.0624	-0.021	-0.0327	-0.0273	-0.014	-0.0424	-0.0359	-0.0241	-0.0302	-0.0327	-0.04	-0.0319
6.5	-0.0315	-0.0189	-0.0359	-0.0277	-0.0358	-0.0324	-0.0275	-0.0384	-0.022	-0.0426	-0.0479	-0.0314	-0.0302	-0.0467	-0.0249	-0.0339	-0.0319	-0.0153	-0.0242	-0.0409	-0.0358	-0.0388	-0.0447	-0.0418	-0.0235	-0.04	-0.0306	-0.025	-0.0446	-0.0282	-0.0506	-0.0221	-0.0412	-0.0282	-0.0115	-0.0401	-0.0407	-0.0181	-0.0499	-0.0303	-0.0336	-0.0352
6.55	-0.0353	-0.0266	-0.0475	-0.0412	-0.0509	-0.0371	-0.0275	-0.046	-0.024	-0.0394	-0.0569	-0.036	-0.0331	-0.042	-0.0287	-0.0477	-0.0312	-0.0373	-0.0371	-0.0267	-0.0288	-0.0495	-0.0378	-0.0602	-0.0341	-0.0255	-0.0224	-0.0425	-0.0502	-0.0365	-0.0459	-0.0296	-0.0383	-0.0164	-0.0156	-0.0395	-0.0366	-0.024	-0.055	-0.0438	-0.0371	-0.033
6.6	-0.043	-0.0236	-0.0443	-0.0393	-0.0396	-0.0224	-0.028	-0.0438	-0.0217	-0.0351	-0.0526	-0.0381	-0.0347	-0.04	-0.0301	-0.0426	-0.0456	-0.0286	-0.0286	-0.0296	-0.0227	-0.0509	-0.0483	-0.0554	-0.0203	-0.0255	-0.0265	-0.0273	-0.0435	-0.0157	-0.0475	-0.0256	-0.0407	-0.0134	-0.022	-0.0614	-0.0432	-0.0212	-0.0461	-0.035	-0.041	-0.0229
6.65	-0.0378	-0.0254	-0.0423	-0.0256	-0.0439	-0.0268	-0.027	-0.044	-0.0238	-0.0431	-0.0444	-0.0514	-0.0236	-0.0397	-0.0338	-0.0359	-0.0386	-0.0205	-0.0256	-0.0261	-0.0259	-0.0422	-0.0342	-0.0607	-0.0256	-0.0405	-0.0299	-0.0356	-0.0407	-0.0238	-0.0493	-0.0333	-0.0307	-0.024	-0.0078	-0.0492	-0.0289	-0.0166	-0.0376	-0.0395	-0.0446	-0.025
6.7	-0.0345	-0.0198	-0.0442	-0.0317	-0.0434	-0.0291	-0.0346	-0.0389	-0.0236	-0.0417	-0.0561	-0.0394	-0.0333	-0.0372	-0.0338	-0.0382	-0.0291	-0.0232	-0.0298	-0.0299	-0.0259	-0.0359	-0.0358	-0.0691	-0.0222	-0.0394	-0.0277	-0.0284	-0.0353	-0.0198	-0.0472	-0.0208	-0.0366	-0.0119	-0.0235	-0.0514	-0.0265	-0.0221	-0.0458	-0.0395	-0.0334	-0.0292
6.75	-0.0377	-0.0241	-0.0447	-0.0392	-0.0422	-0.0293	-0.0253	-0.0421	-0.0174	-0.0389	-0.0518	-0.0452	-0.0378	-0.0279	-0.0333	-0.0364	-0.0427	-0.0221	-0.0185	-0.0309	-0.0281	-0.0498	-0.0385	-0.0584	-0.0225	-0.0302	-0.0224	-0.0291	-0.0461	-0.0278	-0.0392	-0.0373	-0.0291	-0.0254	-0.0135	-0.0536	-0.0407	-0.0313	-0.0502	-0.0403	-0.0483	-0.0287
6.8	-0.0447	-0.0265	-0.0536	-0.0378	-0.0504	-0.0285	-0.0298	-0.045	-0.0255	-0.0385	-0.0659	-0.0367	-0.03	-0.0415	-0.035	-0.0385	-0.0473	-0.0365	-0.022	-0.0266	-0.0376	-0.0482	-0.038	-0.0669	-0.0235	-0.0354	-0.0145	-0.0373	-0.0441	-0.0266	-0.0588	-0.0418	-0.0506	-0.0209	-0.0114	-0.0502	-0.034	-0.0313	-0.062	-0.038	-0.0462	-0.023
6.85	-0.0342	-0.0237	-0.0434	-0.0289	-0.045	-0.0397	-0.0288	-0.052	-0.0174	-0.0475	-0.054	-0.0471	-0.0412	-0.0331	-0.0293	-0.042	-0.0323	-0.029	-0.0372	-0.04	-0.0328	-0.051	-0.0401	-0.0625	-0.0242	-0.0475	-0.0368	-0.0384	-0.0438	-0.0263	-0.0464	-0.0238	-0.0409	-0.0265	-0.0231	-0.0492	-0.0392	-0.02	-0.0502	-0.0442	-0.0424	-0.0324
6.9	-0.0384	-0.0227	-0.0399	-0.0292	-0.0382	-0.0256	-0.0287	-0.0554	-0.0208	-0.0464	-0.0484	-0.0399	-0.0383	-0.0384	-0.0373	-0.0351	-0.0334	-0.0255	-0.0214	-0.0308	-0.0258	-0.0504	-0.0407	-0.0538	-0.0223	-0.0376	-0.0272	-0.0326	-0.0568	-0.0257	-0.0407	-0.0287	-0.0372	-0.0285	-0.0089	-0.0546	-0.0539	-0.0266	-0.0545	-0.0374	-0.0225	-0.0315
6.95	-0.0354	-0.0205	-0.0433	-0.055	-0.042	-0.0371	-0.0355	-0.0474	-0.0143	-0.0502	-0.073	-0.0407	-0.0379	-0.0427	-0.037	-0.0422	-0.0513	-0.0381	-0.0148	-0.0326	-0.035	-0.049	-0.0365	-0.0662	-0.0277	-0.0232	-0.0188	-0.0429	-0.0561	-0.0233	-0.0471	-0.0314	-0.0492	-0.0212	-0.0194	-0.054	-0.0346	-0.0227	-0.0513	-0.0454	-0.0567	-0.0323
7	-0.07	-0.0292	-0.0715	-0.0968	-0.0954	-0.05	-0.0318	-0.0869	-0.0222	-0.0621	-0.1282	-0.063	-0.0695	-0.0445	-0.0661	-0.0633	-0.1315	-0.092	0.0164	-0.0357	-0.05	-0.0936	-0.0538	-0.1503	-0.0664	0.0358	0.0061	-0.0694	-0.08	-0.0258	-0.0533	-0.0929	-0.0849	-0.0167	-0.0583	-0.0849	-0.0478	-0.046	-0.0974	-0.0791	-0.1154	-0.0067
7.05	-0.1108	-0.0062	-0.0701	-0.1572	-0.1507	-0.0599	-0.0158	-0.1444	-0.011	-0.0647	-0.1847	-0.0819	-0.1016	-0.0493	-0.1109	-0.066	-0.1943	-0.1649	0.0559	-0.0706	-0.0491	-0.1311	-0.043	-0.2289	-0.1352	0.0809	0.0027	-0.0739	-0.113	0.0047	-0.0529	-0.126	-0.1379	-0.0282	-0.107	-0.1189	-0.0601	-0.0301	-0.1265	-0.111	-0.1943	0.0138
7.1	-0.1164	-0.0069	-0.0804	-0.1803	-0.1868	-0.0679	-0.0113	-0.1492	-0.0173	-0.0556	-0.2073	-0.1058	-0.122	-0.0317	-0.1346	-0.0679	-0.196	-0.1962	0.0812	-0.0896	-0.0505	-0.1374	-0.0304	-0.2528	-0.1608	0.1014	-0.0166	-0.0838	-0.1279	0.0159	-0.0596	-0.1392	-0.1638	-0.0533	-0.1473	-0.1383	-0.0573	-0.0381	-0.1409	-0.1318	-0.2192	0.0323
7.15	-0.1383	-0.0032	-0.07	-0.2041	-0.226	-0.0771	-0.0035	-0.1798	-0.0167	-0.0432	-0.2274	-0.1186	-0.1344	-0.018	-0.146	-0.0886	-0.2	-0.2499	0.0793	-0.116	-0.0412	-0.1598	-0.0374	-0.2675	-0.1956	0.1018	-0.0275	-0.0728	-0.1446	0.0356	-0.0707	-0.1543	-0.178	-0.0704	-0.1646	-0.1552	-0.0657	-0.0242	-0.1529	-0.144	-0.2624	0.0418
7.2	-0.1546	-0.0049	-0.0754	-0.2195	-0.232	-0.0789	-0.006	-0.1876	-0.01	-0.0432	-0.2302	-0.1349	-0.1372	-0.0186	-0.1677	-0.082	-0.201	-0.257	0.0866	-0.1353	-0.0384	-0.1769	-0.0274	-0.2787	-0.2144	0.0948	-0.0363	-0.0723	-0.1604	0.0507	-0.073	-0.1644	-0.1948	-0.066	-0.1929	-0.1813	-0.0686	-0.0189	-0.1529	-0.159	-0.2789	0.0683
7.25	-0.1471	-0.0029	-0.0677	-0.2248	-0.251	-0.0755	0.001	-0.1954	-0.0144	-0.0305	-0.2328	-0.1304	-0.1521	-0.0195	-0.165	-0.0892	-0.211	-0.2862	0.0846	-0.1378	-0.052	-0.182	-0.0223	-0.2834	-0.2235	0.1064	-0.0576	-0.0775	-0.1677	0.0417	-0.0696	-0.1657	-0.1939	-0.0845	-0.2007	-0.1783	-0.0651	-0.0139	-0.1417	-0.1603	-0.2889	0.0638
7.3	-0.1653	-0.0023	-0.0572	-0.2243	-0.2673	-0.0757	-0.0005	-0.2151	-0.0056	-0.0309	-0.2357	-0.1469	-0.1535	-0.007	-0.1803	-0.0791	-0.1929	-0.2969	0.0987	-0.1557	-0.0489	-0.193	-0.0218	-0.2864	-0.2498	0.1035	-0.0611	-0.0735	-0.177	0.0607	-0.0495	-0.1637	-0.2083	-0.09	-0.2105	-0.1865	-0.0626	-0.0129	-0.152	-0.1745	-0.2877	0.0851
7.35	-0.1677	0.005	-0.0649	-0.2525	-0.2666	-0.0933	0.0064	-0.2195	-0.0123	-0.0363	-0.2549	-0.1459	-0.1723	-0.0028	-0.1941	-0.0972	-0.1994	-0.3215	0.1102	-0.1722	-0.0527	-0.21	-0.0246	-0.2961	-0.2628	0.102	-0.0863	-0.0829	-0.1849	0.0667	-0.0633	-0.164	-0.2126	-0.102	-0.2297	-0.1975	-0.0698	-0.0017	-0.1442	-0.1846	-0.3049	0.0867
7.4	-0.1854	-0.0001	-0.0495	-0.2523	-0.2874	-0.095	0.012	-0.2472	-0.0084	-0.0303	-0.2449	-0.1553	-0.1628	0.003	-0.2131	-0.0964	-0.1945	-0.3388	0.1004	-0.1882	-0.0419	-0.2245	-0.023	-0.2953	-0.2851	0.0866	-0.0989	-0.0731	-0.1888	0.0759	-0.0691	-0.1742	-0.2107	-0.1084	-0.2399	-0.1971	-0.0734	0.0091	-0.1457	-0.1938	-0.3007	0.0946
7.45	-0.185	-0.0033	-0.0493	-0.2614	-0.2923	-0.0937	0.007	-0.2484	-0.0222	-0.0184	-0.2426	-0.173	-0.1767	0.0036	-0.2113	-0.1091	-0.1856	-0.3529	0.1057	-0.2006	-0.0529	-0.2259	-0.0327	-0.2967	-0.2992	0.0848	-0.1086	-0.0713	-0.2005	0.0792	-0.0804	-0.1711	-0.235	-0.1195	-0.249	-0.2025	-0.0783	-0.0065	-0.1501	-0.192	-0.3226	0.1169
7.5	-0.1916	-0.0021	-0.0514	-0.2565	-0.2998	-0.0973	0.0166	-0.2434	-0.0135	-0.0254	-0.244	-0.1458	-0.1747	0.0066	-0.2091	-0.1085	-0.1782	-0.3543	0.1015	-0.1943	-0.0442	-0.2268	-0.0291	-0.3022	-0.2993	0.0926	-0.1144	-0.0781	-0.1963	0.0739	-0.0751	-0.1746	-0.2223	-0.1171	-0.2531	-0.2111	-0.0794	0.0033	-0.1456	-0.1839	-0.3209	0.1033
7.55	-0.1691	0.0087	-0.0411	-0.2465	-0.2779	-0.0852	0.0205	-0.2284	-0.0065	-0.0183	-0.2447	-0.1528	-0.1676	0.0042	-0.1934	-0.0907	-0.1831	-0.3383	0.1131	-0.1873	-0.0432	-0.2114	-0.0191	-0.2955	-0.288	0.0954	-0.0993	-0.0834	-0.1842	0.0767	-0.0549	-0.1724	-0.2238	-0.1001	-0.2391	-0.1986	-0.0702	-0.004	-0.1478	-0.1713	-0.3077	0.1012
7.6	-0.1658	0.0004	-0.0432	-0.2431	-0.2696	-0.1041	0.0077	-0.234	-0.0077	-0.0258	-0.2497	-0.1569	-0.175	0.0056	-0.2006	-0.0967	-0.1943	-0.3282	0.0993	-0.1848	-0.0532	-0.2125	-0.0122	-0.2908	-0.2758	0.0881	-0.0919	-0.0793	-0.1832	0.0695	-0.0677	-0.1749	-0.2135	-0.1052	-0.2361	-0.1944	-0.0684	-0.0068	-0.1508	-0.1879	-0.3128	0.0908
7.65	-0.172	0.0015	-0.0432	-0.2466	-0.2618	-0.0909	0.0082	-0.2215	-0.0051	-0.0259	-0.2436	-0.1502	-0.165	0.0004	-0.1917	-0.0885	-0.1893	-0.3219	0.0971	-0.1724	-0.0571	-0.2017	-0.018	-0.289	-0.2664	0.0965	-0.08	-0.0798	-0.173	0.0744	-0.0628	-0.1561	-0.2195	-0.0969	-0.226	-0.1892	-0.0695	-0.0048	-0.1479	-0.1763	-0.2907	0.0822
7.7	-0.1641	0.0057	-0.0532	-0.2491	-0.2704	-0.0881	0.0029	-0.2288	-0.0084	-0.0262	-0.2466	-0.148	-0.1554	0.0048	-0.1998	-0.1017	-0.1875	-0.3293	0.1137	-0.1768	-0.048	-0.2154	-0.0218	-0.2949	-0.2736	0.0932	-0.0882	-0.0693	-0.1787	0.0716	-0.057	-0.1732	-0.2204	-0.1098	-0.2258	-0.2059	-0.0692	0.0062	-0.1409	-0.1785	-0.3104	0.1034
7.75	-0.1844	0.0092	-0.0483	-0.2585	-0.2844	-0.082	0.0168	-0.2432	-0.0103	-0.0138	-0.2414	-0.1602	-0.1708	0.0189	-0.2109	-0.0894	-0.1853	-0.3527	0.1103	-0.1809	-0.0489	-0.2202	-0.017	-0.3009	-0.301	0.0899	-0.1087	-0.0784	-0.1904	0.0736	-0.0632	-0.1671	-0.2195	-0.116	-0.2503	-0.2014	-0.0734	0.0033	-0.1446	-0.186	-0.3258	0.1099
7.8	-0.1792	0.0098	-0.0435	-0.2522	-0.2872	-0.0884	0.0169	-0.2426	-0.0187	-0.0113	-0.2527	-0.1541	-0.1683	0.0093	-0.2031	-0.1002	-0.1843	-0.356	0.1164	-0.2019	-0.0399	-0.222	-0.0258	-0.3052	-0.3045	0.0931	-0.1057	-0.0747	-0.194	0.0929	-0.0748	-0.1666	-0.2313	-0.1125	-0.2526	-0.2015	-0.0801	-0.0002	-0.1443	-0.1805	-0.3304	0.1063
7.85	-0.1888	0.0118	-0.0479	-0.2609	-0.2866	-0.0839	0.0181	-0.2521	-0.016	-0.0155	-0.2426	-0.1633	-0.1768	0.0144	-0.2191	-0.1014	-0.1828	-0.3638	0.1136	-0.202	-0.057	-0.2271	-0.0148	-0.3022	-0.3076	0.092	-0.119	-0.066	-0.199	0.0881	-0.0692	-0.1727	-0.2346	-0.1106	-0.2592	-0.2163	-0.0831	-0.0035	-0.1436	-0.1834	-0.3232	0.1118
7.9	-0.1888	0.0133	-0.0331	-0.261	-0.2937	-0.0944	0.0252	-0.2405	-0.0073	-0.0112	-0.2418	-0.1651	-0.1741	0.0192	-0.2115	-0.0937	-0.1776	-0.3586	0.1189	-0.2116	-0.0423	-0.2231	-0.0061	-0.2977	-0.2963	0.0843	-0.1112	-0.0641	-0.1969	0.0869	-0.0687	-0.1718	-0.231	-0.1123	-0.2557	-0.2095	-0.0748	0.0048	-0.1527	-0.1844	-0.3367	0.1161
7.95	-0.1743	0.0035	-0.0412	-0.2589	-0.272	-0.087	0.0177	-0.2301	-0.0088	-0.0149	-0.2456	-0.1567	-0.1685	0.0019	-0.2016	-0.1029	-0.1851	-0.3443	0.1098	-0.1897	-0.0467	-0.2197	-0.0273	-0.2998	-0.2893	0.1021	-0.1073	-0.0772	-0.1865	0.0712	-0.0629	-0.1788	-0.2269	-0.108	-0.2498	-0.1977	-0.0741	0.0028	-0.1482	-0.1905	-0.3144	0.0956
8	-0.1713	0.0129	-0.0474	-0.2516	-0.2735	-0.085	0.0198	-0.2366	0.0017	-0.0222	-0.241	-0.1561	-0.1674	-0.0046	-0.191	-0.0818	-0.1886	-0.3364	0.1008	-0.1871	-0.0591	-0.2171	-0.0153	-0.3015	-0.2762	0.0822	-0.0872	-0.0798	-0.1879	0.0652	-0.0661	-0.1667	-0.2158	-0.1101	-0.2371	-0.2006	-0.065	-0.0103	-0.1468	-0.1828	-0.3046	0.0933
8.05	-0.1709	0.0086	-0.0489	-0.2409	-0.2628	-0.0797	0.0074	-0.2325	-0.0019	-0.0208	-0.2398	-0.1539	-0.159	0.0004	-0.2047	-0.102	-0.1906	-0.3185	0.1002	-0.1847	-0.0435	-0.2109	-0.0214	-0.2899	-0.272	0.0919	-0.0805	-0.0719	-0.182	0.0736	-0.0659	-0.1572	-0.2164	-0.1033	-0.225	-0.195	-0.0661	-0.0046	-0.1566	-0.1743	-0.3047	0.0927
8.1	-0.1743	0.0016	-0.0419	-0.2394	-0.2719	-0.0832	0.0175	-0.2185	-0.0093	-0.0211	-0.2429	-0.1468	-0.1638	0.0096	-0.2037	-0.102	-0.19	-0.33	0.0999	-0.1711	-0.0423	-0.205	-0.0186	-0.2898	-0.2834	0.0902	-0.0921	-0.0797	-0.1799	0.0647	-0.0626	-0.1607	-0.2215	-0.0997	-0.234	-0.1983	-0.0765	-0.0074	-0.1526	-0.1834	-0.3203	0.0943
8.15	-0.1883	0.0138	-0.0392	-0.2564	-0.2889	-0.0962	0.0177	-0.2336	-0.0115	-0.0111	-0.245	-0.1544	-0.1747	0.0133	-0.2045	-0.1025	-0.1902	-0.3401	0.1039	-0.1896	-0.0507	-0.2228	-0.0228	-0.3086	-0.3013	0.0812	-0.1116	-0.0792	-0.2004	0.0741	-0.0693	-0.172	-0.226	-0.1164	-0.2575	-0.2148	-0.0668	0.0051	-0.1457	-0.1829	-0.3209	0.0982
8.2	-0.1794	0.0049	-0.0404	-0.2577	-0.2791	-0.0819	0.0176	-0.234	-0.0125	-0.0167	-0.2472	-0.1616	-0.1682	0.0225	-0.2092	-0.106	-0.1914	-0.352	0.1152	-0.1957	-0.0499	-0.222	-0.0192	-0.3026	-0.3058	0.0923	-0.1141	-0.066	-0.189	0.0864	-0.0693	-0.169	-0.2348	-0.1204	-0.246	-0.2061	-0.0731	0.0038	-0.1541	-0.1876	-0.3185	0.1168
8.25	-0.1793	0.0082	-0.0453	-0.2592	-0.2926	-0.0857	0.0141	-0.236	-0.0125	-0.0089	-0.236	-0.1572	-0.1648	0.0139	-0.2143	-0.1081	-0.1804	-0.3517	0.1063	-0.193	-0.0489	-0.2283	-0.0165	-0.302	-0.3054	0.0845	-0.1181	-0.0767	-0.193	0.0825	-0.0635	-0.1712	-0.224	-0.1138	-0.2465	-0.2098	-0.0838	-0.0045	-0.1519	-0.1907	-0.3238	0.1098
8.3	-0.1776	0.0152	-0.0473	-0.2546	-0.2815	-0.0914	0.0294	-0.2448	-0.0092	-0.0134	-0.244	-0.1486	-0.1696	0.0167	-0.2125	-0.109	-0.1736	-0.3525	0.1098	-0.2001	-0.0447	-0.2219	-0.0231	-0.298	-0.3067	0.0942	-0.1098	-0.0674	-0.1968	0.0888	-0.0647	-0.1761	-0.229	-0.1226	-0.2526	-0.2142	-0.083	0.0014	-0.1518	-0.1859	-0.326	0.1108
8.35	-0.1734	0.0135	-0.0401	-0.2544	-0.2713	-0.0896	0.0193	-0.2479	-0.0139	-0.0142	-0.2519	-0.1483	-0.1714	0.0141	-0.2019	-0.1037	-0.1877	-0.3546	0.105	-0.2019	-0.0484	-0.2202	-0.0153	-0.3004	-0.2981	0.0937	-0.1077	-0.0759	-0.1916	0.0759	-0.0661	-0.1717	-0.2407	-0.1208	-0.2501	-0.2165	-0.0683	-0.0092	-0.1521	-0.1862	-0.3224	0.1001
8.4	-0.1815	0.0103	-0.0494	-0.2521	-0.2807	-0.0763	0.0127	-0.2404	-0.0091	-0.0211	-0.2512	-0.1465	-0.1662	0.0053	-0.2121	-0.1027	-0.1944	-0.3372	0.1132	-0.1831	-0.046	-0.2173	-0.0159	-0.2972	-0.2828	0.0943	-0.1025	-0.0787	-0.192	0.0743	-0.0675	-0.1641	-0.2343	-0.1075	-0.2523	-0.2052	-0.0725	-0.0074	-0.1559	-0.1832	-0.3165	0.1001
8.45	-0.1561	0.0233	-0.0575	-0.2345	-0.255	-0.0803	0.013	-0.2135	-0.0032	-0.0257	-0.2406	-0.1465	-0.162	0.0014	-0.1948	-0.0947	-0.1908	-0.3247	0.0985	-0.173	-0.0461	-0.206	-0.0183	-0.2946	-0.2741	0.0924	-0.0742	-0.0794	-0.1784	0.0686	-0.0537	-0.1653	-0.2238	-0.1044	-0.2197	-0.1916	-0.0723	-0.0127	-0.1495	-0.1835	-0.3142	0.0916
8.5	-0.1676	0.0133	-0.0503	-0.2397	-0.2652	-0.0823	0.0183	-0.2158	-0.0045	-0.0207	-0.2416	-0.1419	-0.1526	0.0039	-0.1958	-0.0928	-0.1971	-0.3151	0.1028	-0.1764	-0.048	-0.2071	-0.0134	-0.2925	-0.2636	0.0938	-0.0811	-0.0747	-0.1734	0.0744	-0.0637	-0.1655	-0.2142	-0.097	-0.2264	-0.1923	-0.0663	-0.0134	-0.147	-0.1755	-0.2948	0.0817
8.55	-0.1724	0.0054	-0.0452	-0.2394	-0.2823	-0.0954	0.0118	-0.2336	-0.0098	-0.027	-0.2451	-0.1582	-0.1659	0.0036	-0.1983	-0.0962	-0.1943	-0.3347	0.1013	-0.1864	-0.0487	-0.2178	-0.0252	-0.2997	-0.2822	0.0955	-0.0988	-0.0834	-0.1957	0.0697	-0.0738	-0.1733	-0.2283	-0.0997	-0.2469	-0.2075	-0.0838	-0.0024	-0.1481	-0.1871	-0.3141	0.0994
8.6	-0.1767	0.0082	-0.0405	-0.2603	-0.2719	-0.0921	0.0259	-0.2417	-0.0048	-0.0062	-0.2553	-0.1532	-0.1704	0.0128	-0.2172	-0.0908	-0.1762	-0.3466	0.1121	-0.1994	-0.0415	-0.2288	-0.0141	-0.3015	-0.3033	0.0936	-0.1069	-0.0854	-0.1886	0.0874	-0.0708	-0.1714	-0.2328	-0.1144	-0.2512	-0.2063	-0.0797	-0.0012	-0.1434	-0.1791	-0.3211	0.1086
8.65	-0.1788	0.0107	-0.0342	-0.2544	-0.2969	-0.0924	0.0292	-0.2457	-0.0086	0.0001	-0.2454	-0.1632	-0.174	0.0195	-0.2144	-0.11	-0.1709	-0.3548	0.1066	-0.2082	-0.0535	-0.2311	-0.0115	-0.2981	-0.3113	0.0869	-0.1249	-0.0799	-0.1952	0.0881	-0.0785	-0.1695	-0.2377	-0.1206	-0.2681	-0.2077	-0.0832	-0.0038	-0.1506	-0.1994	-0.331	0.1229
8.7	-0.1892	0.0093	-0.0394	-0.2543	-0.2745	-0.0737	0.0274	-0.2562	-0.0109	-0.0076	-0.2368	-0.1561	-0.1691	0.0274	-0.2161	-0.1068	-0.1896	-0.3564	0.1096	-0.1902	-0.0416	-0.2316	-0.0295	-0.3057	-0.3108	0.09	-0.1133	-0.0686	-0.2	0.0948	-0.0723	-0.177	-0.2296	-0.1113	-0.2522	-0.2271	-0.0892	0.0074	-0.1447	-0.1907	-0.3214	0.1172
8.75	-0.1765	0.0073	-0.0238	-0.2428	-0.2771	-0.094	0.0293	-0.2325	-0.0078	-0.0076	-0.2585	-0.1516	-0.1753	0.014	-0.2	-0.1018	-0.1802	-0.341	0.1136	-0.1904	-0.0467	-0.2181	-0.0197	-0.2962	-0.2951	0.094	-0.1048	-0.0769	-0.1903	0.0767	-0.0722	-0.1612	-0.2361	-0.1156	-0.2513	-0.2052	-0.0874	-0.0017	-0.153	-0.1862	-0.323	0.095
8.8	-0.1791	0.0104	-0.0398	-0.2424	-0.2788	-0.0862	0.0127	-0.2378	-0.0012	-0.0242	-0.2431	-0.1444	-0.1643	0.0037	-0.1958	-0.0938	-0.202	-0.3268	0.0927	-0.1853	-0.0447	-0.2217	-0.0188	-0.2974	-0.2892	0.0914	-0.1075	-0.0851	-0.192	0.0663	-0.0611	-0.1679	-0.2255	-0.1148	-0.2368	-0.2158	-0.0741	-0.0034	-0.1485	-0.1896	-0.3161	0.0967
8.85	-0.1674	0.0151	-0.0438	-0.2298	-0.2471	-0.0778	0.0125	-0.2237	-0.0009	-0.0165	-0.2431	-0.141	-0.1572	0.0045	-0.1957	-0.093	-0.1826	-0.3218	0.1059	-0.1765	-0.053	-0.1971	-0.0194	-0.289	-0.2725	0.0931	-0.0801	-0.0739	-0.1855	0.0636	-0.0727	-0.1556	-0.2213	-0.0891	-0.2267	-0.2018	-0.08	-0.0067	-0.1556	-0.179	-0.3103	0.0958
8.9	-0.165	0.0112	-0.0334	-0.2313	-0.2558	-0.0913	0.0149	-0.2246	0.0008	-0.0186	-0.2398	-0.1432	-0.1631	0.0087	-0.1886	-0.0871	-0.185	-0.32	0.114	-0.1721	-0.0479	-0.2087	-0.0144	-0.2915	-0.268	0.0982	-0.0904	-0.0811	-0.1785	0.0629	-0.0738	-0.1645	-0.2178	-0.0974	-0.2292	-0.1989	-0.0753	-0.0143	-0.1517	-0.1773	-0.3011	0.0909
8.95	-0.1682	0.0187	-0.0416	-0.2418	-0.2609	-0.0871	0.0263	-0.2313	-0.004	-0.0131	-0.2412	-0.1463	-0.159	0.022	-0.1983	-0.0925	-0.2036	-0.3293	0.1071	-0.1786	-0.0373	-0.2189	-0.0229	-0.3024	-0.2863	0.0926	-0.0936	-0.077	-0.1899	0.0828	-0.0781	-0.174	-0.2204	-0.1064	-0.2462	-0.2031	-0.0933	-0.0002	-0.1557	-0.1787	-0.313	0.1075
9	-0.1837	0.0166	-0.0371	-0.2483	-0.2798	-0.0813	0.0267	-0.2453	-0.0082	-0.0106	-0.2369	-0.1482	-0.1635	0.0141	-0.2152	-0.0954	-0.1787	-0.3364	0.1131	-0.1858	-0.0319	-0.2272	-0.0072	-0.3009	-0.3002	0.0905	-0.1029	-0.0797	-0.1917	0.0833	-0.0715	-0.1664	-0.2359	-0.1149	-0.2483	-0.2148	-0.079	0.0021	-0.1506	-0.1869	-0.3291	0.1069
9.05	-0.1795	0.0217	-0.0336	-0.2546	-0.2801	-0.0847	0.0366	-0.2442	-0.0051	-0.0116	-0.2469	-0.1562	-0.1643	0.0266	-0.2055	-0.1089	-0.1695	-0.3665	0.1084	-0.2068	-0.0419	-0.2287	-0.0187	-0.3011	-0.318	0.0908	-0.1189	-0.0679	-0.196	0.0953	-0.0644	-0.1651	-0.247	-0.1092	-0.2558	-0.2185	-0.0809	0.0039	-0.1478	-0.1953	-0.3242	0.1182
9.1	-0.1784	0.0184	-0.043	-0.2613	-0.2981	-0.0812	0.0245	-0.2519	-0.0032	-0.0168	-0.2496	-0.1673	-0.1698	0.0095	-0.2166	-0.0925	-0.1903	-0.363	0.1099	-0.2045	-0.039	-0.237	-0.016	-0.2987	-0.3188	0.0768	-0.1231	-0.0689	-0.1973	0.0969	-0.0651	-0.1663	-0.2369	-0.1214	-0.2621	-0.2201	-0.0741	-0.0023	-0.148	-0.1976	-0.3402	0.1061
9.15	-0.173	0.0074	-0.0316	-0.2444	-0.2728	-0.0787	0.0116	-0.2419	-0.0012	-0.0038	-0.2414	-0.1599	-0.1638	0.0122	-0.2093	-0.0997	-0.181	-0.3399	0.1106	-0.1894	-0.0474	-0.2215	-0.0269	-0.301	-0.2971	0.0923	-0.1071	-0.0832	-0.1964	0.0876	-0.0716	-0.1709	-0.2286	-0.1193	-0.2484	-0.2102	-0.0845	0.0035	-0.1435	-0.1928	-0.3155	0.1093
9.2	-0.181	0.0107	-0.0523	-0.2505	-0.2696	-0.086	0.0093	-0.2426	-0.0041	-0.0151	-0.2459	-0.1641	-0.165	0.0031	-0.2073	-0.1003	-0.1818	-0.3385	0.0983	-0.1823	-0.046	-0.2238	-0.0187	-0.3044	-0.2919	0.085	-0.099	-0.0731	-0.1974	0.0662	-0.0719	-0.1685	-0.2272	-0.1089	-0.2565	-0.2085	-0.0783	0.0019	-0.1519	-0.191	-0.3224	0.098
9.25	-0.1647	0.0139	-0.046	-0.2524	-0.2675	-0.0866	0.0232	-0.2339	-0.0017	-0.0108	-0.2464	-0.1521	-0.1654	0.0173	-0.1973	-0.0937	-0.1793	-0.3266	0.1129	-0.1739	-0.0444	-0.2208	-0.0252	-0.2969	-0.2897	0.091	-0.0991	-0.0736	-0.1855	0.0713	-0.0761	-0.1634	-0.23	-0.1131	-0.2421	-0.216	-0.0782	0.0007	-0.1581	-0.1936	-0.3195	0.0846
9.3	-0.1663	0.0173	-0.0351	-0.2329	-0.2623	-0.0718	0.0146	-0.2181	-0.0041	-0.017	-0.2403	-0.144	-0.1526	0.0059	-0.1923	-0.0904	-0.1845	-0.3202	0.1061	-0.1668	-0.0502	-0.2044	-0.016	-0.2957	-0.2708	0.0891	-0.0866	-0.0805	-0.1789	0.0791	-0.0627	-0.1583	-0.2098	-0.0962	-0.2251	-0.1951	-0.0664	0.0021	-0.1499	-0.18	-0.3059	0.0943
9.35	-0.1616	0.0187	-0.0481	-0.2366	-0.2701	-0.0729	0.0123	-0.2294	0.0114	-0.0211	-0.2547	-0.1438	-0.1596	0.0091	-0.1923	-0.0832	-0.1944	-0.3327	0.1084	-0.1833	-0.0424	-0.2101	-0.0113	-0.2985	-0.2882	0.0847	-0.0995	-0.0824	-0.1684	0.0668	-0.0644	-0.1686	-0.2286	-0.117	-0.2348	-0.1952	-0.0689	-0.0097	-0.1687	-0.1951	-0.3155	0.095
9.4	-0.1745	0.0125	-0.0376	-0.2449	-0.2673	-0.0775	0.0166	-0.2374	-0.0123	-0.0247	-0.239	-0.1436	-0.1759	0.0076	-0.2104	-0.1055	-0.1797	-0.3364	0.1145	-0.1928	-0.047	-0.2197	-0.0219	-0.306	-0.2953	0.0907	-0.1107	-0.0742	-0.1862	0.0799	-0.0661	-0.1717	-0.2223	-0.1159	-0.2462	-0.2067	-0.0886	-0.0011	-0.1442	-0.1889	-0.3226	0.1037
9.45	-0.1731	0.0238	-0.0291	-0.2408	-0.2823	-0.0783	0.0282	-0.2426	-0.0049	-0.0092	-0.2388	-0.1572	-0.1708	0.0224	-0.2049	-0.0993	-0.1752	-0.3504	0.109	-0.1955	-0.0443	-0.2238	-0.0202	-0.2896	-0.3083	0.0863	-0.1171	-0.0802	-0.1911	0.086	-0.068	-0.1695	-0.2442	-0.1007	-0.2542	-0.2089	-0.0772	-0.0016	-0.1555	-0.194	-0.3323	0.1051
9.5	-0.1906	0.0164	-0.0237	-0.2555	-0.2851	-0.0779	0.033	-0.2541	-0.0044	-0.0088	-0.2442	-0.153	-0.1819	0.0312	-0.2217	-0.1038	-0.1762	-0.3622	0.1123	-0.2228	-0.038	-0.2295	-0.0102	-0.2999	-0.3213	0.0838	-0.124	-0.0684	-0.2032	0.0954	-0.0658	-0.1712	-0.2314	-0.1193	-0.2704	-0.2163	-0.0786	0.0049	-0.1519	-0.1905	-0.3401	0.1216
9.55	-0.1676	0.0229	-0.0384	-0.24	-0.2886	-0.0884	0.0255	-0.2302	-0.0093	-0.0072	-0.2452	-0.1552	-0.1677	0.0174	-0.1962	-0.1056	-0.1662	-0.3343	0.1085	-0.1912	-0.0407	-0.2227	-0.0214	-0.3028	-0.3066	0.0849	-0.1177	-0.0728	-0.1933	0.0866	-0.0732	-0.1639	-0.2413	-0.1175	-0.2525	-0.2096	-0.0793	0.0075	-0.152	-0.2015	-0.3276	0.1028
9.6	-0.1688	0.0155	-0.0404	-0.2418	-0.2691	-0.0831	0.0139	-0.2253	-0.003	-0.0191	-0.2404	-0.159	-0.1695	0.0141	-0.2052	-0.0931	-0.1972	-0.3412	0.1101	-0.1889	-0.0522	-0.2236	-0.0254	-0.3058	-0.288	0.092	-0.1	-0.0741	-0.1869	0.069	-0.0748	-0.167	-0.2279	-0.1094	-0.2382	-0.2101	-0.0676	-0.0123	-0.1637	-0.1897	-0.32	0.1001
9.65	-0.1598	0.0231	-0.0443	-0.2414	-0.2762	-0.0809	0.0305	-0.2197	-0.002	-0.0258	-0.2485	-0.1511	-0.1737	0.0197	-0.1842	-0.09	-0.1945	-0.3322	0.0986	-0.176	-0.0424	-0.2086	-0.0181	-0.2985	-0.28	0.087	-0.1	-0.077	-0.1834	0.0698	-0.0598	-0.1642	-0.2348	-0.1181	-0.2321	-0.196	-0.0731	-0.0062	-0.1508	-0.1932	-0.3171	0.0978
9.7	-0.1669	0.016	-0.048	-0.2356	-0.2491	-0.0791	0.0126	-0.2243	0.0023	-0.0252	-0.2401	-0.1469	-0.1717	0.0023	-0.1868	-0.0887	-0.1909	-0.3155	0.1038	-0.1666	-0.0539	-0.203	-0.0182	-0.306	-0.2708	0.0988	-0.0902	-0.0834	-0.1703	0.0671	-0.0645	-0.1684	-0.2233	-0.0969	-0.2263	-0.1932	-0.0809	-0.0073	-0.1585	-0.1822	-0.3102	0.0823
9.75	-0.1655	0.0275	-0.0419	-0.2366	-0.2651	-0.0738	0.0214	-0.2274	-0.0081	-0.009	-0.2394	-0.1482	-0.1604	0.0018	-0.1923	-0.0969	-0.1867	-0.3269	0.1112	-0.1834	-0.0495	-0.2149	-0.0191	-0.2937	-0.2801	0.0823	-0.0967	-0.0843	-0.1779	0.0676	-0.0681	-0.1592	-0.2352	-0.1133	-0.2395	-0.1932	-0.0745	-0.0059	-0.1524	-0.1778	-0.3091	0.0861
9.8	-0.1713	0.024	-0.0371	-0.2399	-0.2825	-0.0763	0.0279	-0.2336	-0.0051	-0.0254	-0.2442	-0.1579	-0.1679	0.0131	-0.2105	-0.1013	-0.1893	-0.3422	0.1052	-0.1998	-0.041	-0.2164	-0.0203	-0.3062	-0.3016	0.0852	-0.0984	-0.084	-0.1846	0.0773	-0.0687	-0.1652	-0.2308	-0.1122	-0.2424	-0.2129	-0.078	-0.0087	-0.1491	-0.182	-0.321	0.0914
9.85	-0.1753	0.0124	-0.0316	-0.252	-0.2841	-0.0841	0.0213	-0.2372	-0.0082	-0.0216	-0.2497	-0.1571	-0.1784	0.0111	-0.2089	-0.1051	-0.187	-0.3548	0.1053	-0.1956	-0.0444	-0.2292	-0.025	-0.3065	-0.3062	0.0697	-0.1233	-0.0679	-0.1972	0.0853	-0.0755	-0.1793	-0.2425	-0.1212	-0.2569	-0.2216	-0.0917	-0.0019	-0.1555	-0.2025	-0.3375	0.0957
9.9	-0.1792	0.0251	-0.0314	-0.2576	-0.2932	-0.0836	0.024	-0.2521	-0.0101	-0.0044	-0.2467	-0.1548	-0.1693	0.0232	-0.2192	-0.1046	-0.1788	-0.3657	0.1053	-0.2076	-0.0408	-0.2312	-0.0236	-0.3064	-0.3213	0.0842	-0.1292	-0.0715	-0.2095	0.0836	-0.077	-0.1678	-0.2409	-0.1203	-0.2608	-0.2179	-0.0874	0.0029	-0.1504	-0.1841	-0.328	0.1004
9.95	-0.1802	0.0098	-0.0399	-0.249	-0.2851	-0.0831	0.0246	-0.2486	-0.0071	-0.0132	-0.2467	-0.1538	-0.1828	0.0116	-0.2186	-0.1108	-0.176	-0.3465	0.1021	-0.1967	-0.0465	-0.2269	-0.0241	-0.2979	-0.3086	0.0782	-0.1213	-0.0832	-0.196	0.0774	-0.0782	-0.1727	-0.2415	-0.1131	-0.2556	-0.2253	-0.081	-0.008	-0.1536	-0.1939	-0.3286	0.1042
10	-0.1703	0.0223	-0.0406	-0.2437	-0.2725	-0.0743	0.0195	-0.2251	-0.0101	-0.0238	-0.2479	-0.1481	-0.1579	0.01	-0.1949	-0.1026	-0.1962	-0.3269	0.1081	-0.1843	-0.0583	-0.2181	-0.031	-0.2991	-0.2854	0.0846	-0.1021	-0.0835	-0.1931	0.0769	-0.0734	-0.1641	-0.2286	-0.1198	-0.238	-0.2153	-0.0776	-0.0099	-0.1607	-0.1825	-0.3096	0.0927
10.05	-0.1573	0.0998	0.1944	0.2611	0.1815	0.0522	0.0281	-0.2306	0.0192	0.0949	-0.0174	0.0554	-0.0969	0.0094	-0.2021	-0.0981	-0.1577	-0.2362	0.1718	-0.1565	-0.0432	-0.2184	-0.0227	-0.2892	-0.2434	0.1016	-0.0884	-0.0761	-0.183	0.0628	-0.0781	-0.1754	-0.222	-0.1076	-0.2293	-0.2045	-0.0887	-0.0064	-0.1604	-0.1875	-0.3154	0.0829
10.1	-0.0464	0.5021	0.8264	1.1052	1.1041	0.7251	0.2295	-0.157	0.3039	0.6202	0.732	0.8452	0.4725	0.1886	-0.1716	0.0824	0.2231	0.3963	0.8193	0.2563	0.043	-0.1973	0.064	-0.0183	0.2247	0.5722	0.1986	-0.0316	-0.1713	0.0865	-0.0318	-0.0077	0.0819	0.2162	-0.0288	-0.1917	-0.0616	0.0633	0.0096	-0.0052	-0.2266	0.1025
10.15	0.2195	0.9221	1.294	1.5804	1.6767	1.4138	0.6929	0.0647	0.7097	1.1209	1.3105	1.4834	1.1816	0.7075	-0.0245	0.4607	0.7323	1.0133	1.5416	0.9729	0.4649	-0.1143	0.3899	0.4749	0.8351	1.263	0.9063	0.3621	-0.1265	0.3958	0.2257	0.4573	0.6853	0.9153	0.644	-0.1679	0.1337	0.4585	0.5772	0.6563	0.3769	0.283
10.2	0.4111	1.0543	1.2926	1.4463	1.5774	1.6326	1.0965	0.2891	0.9184	1.2476	1.3803	1.5706	1.4992	1.1693	0.1858	0.7244	0.9973	1.2274	1.8123	1.4192	0.9601	0.0636	0.6701	0.786	1.1633	1.6396	1.3911	0.8545	0.0706	0.8917	0.5182	0.7834	1.0803	1.3955	1.1697	-0.0086	0.4249	0.8101	0.9834	1.1986	0.9295	0.7834
10.25	0.3397	0.6955	0.7256	0.7123	0.835	1.171	1.0452	0.2932	0.7118	0.8228	0.8184	1.0191	1.1447	1.2	0.2216	0.6274	0.7783	0.8711	1.4499	1.2271	1.1092	0.1426	0.6624	0.6874	0.9259	1.4249	1.3136	1.0684	0.1892	1.1645	0.5769	0.7771	0.9761	1.37	1.2381	0.1398	0.528	0.8685	1.032	1.3009	1.1096	1.1117
10.3	-0.1457	-0.1307	-0.3544	-0.5218	-0.4348	0.1589	0.4272	-0.0883	0.0155	-0.1236	-0.2844	-0.1129	0.1935	0.6399	-0.0534	0.0685	0.0437	-0.0731	0.4829	0.4089	0.6833	-0.0812	0.2053	0.0753	0.1379	0.5798	0.5893	0.7273	0.0272	0.9696	0.259	0.2503	0.2954	0.7181	0.6705	0.048	0.2787	0.4814	0.5042	0.7926	0.7051	1.0434
10.35	-0.9541	-1.2265	-1.6986	-1.9657	-1.8674	-1.173	-0.59	-0.8226	-0.9828	-1.3719	-1.6534	-1.5021	-1.0796	-0.3727	-0.6774	-0.8431	-1.0142	-1.2929	-0.8284	-0.7917	-0.2039	-0.6351	-0.6151	-0.9155	-0.9946	-0.6586	-0.555	-0.1016	-0.4459	0.251	-0.4664	-0.674	-0.788	-0.3444	-0.3404	-0.3396	-0.342	-0.3419	-0.4537	-0.1643	-0.1916	0.4352
10.4	-1.8924	-2.3677	-3.0141	-3.2814	-3.1863	-2.4691	-1.7494	-1.7171	-2.075	-2.6731	-2.9893	-2.8377	-2.3792	-1.5159	-1.5134	-1.9062	-2.1574	-2.5235	-2.1765	-2.0855	-1.3306	-1.4049	-1.6183	-2.0282	-2.189	-1.9947	-1.8084	-1.1733	-1.1674	-0.7678	-1.4072	-1.7644	-2.0083	-1.553	-1.4988	-0.9674	-1.2163	-1.3747	-1.6086	-1.3295	-1.3009	-0.5129
10.45	-2.8599	-3.4372	-4.2407	-4.4355	-4.3342	-3.6688	-2.9336	-2.6959	-3.1807	-3.8937	-4.1793	-4.0181	-3.582	-2.714	-2.4858	-3.0229	-3.2794	-3.6175	-3.4356	-3.3229	-2.5332	-2.3425	-2.7217	-3.1536	-3.2966	-3.2654	-3.0534	-2.362	-2.0914	-1.9351	-2.4935	-2.9122	-3.2155	-2.7286	-2.6891	-1.8129	-2.2696	-2.5325	-2.8111	-2.5179	-2.4706	-1.6708
10.5	-3.8249	-4.404	-5.3519	-5.4594	-5.3278	-4.7127	-4.0459	-3.6683	-4.1784	-5.0116	-5.2133	-5.0616	-4.634	-3.8104	-3.5115	-4.0889	-4.3209	-4.5655	-4.5695	-4.435	-3.6799	-3.3439	-3.7852	-4.2051	-4.263	-4.4271	-4.1621	-3.5266	-3.117	-3.1563	-3.5715	-4.0076	-4.2946	-3.8255	-3.7727	-2.8014	-3.3655	-3.6479	-3.9231	-3.6434	-3.562	-2.9074
10.55	-4.7709	-5.2579	-6.379	-6.3441	-6.2122	-5.6389	-5.0906	-4.6885	-5.1302	-6.0427	-6.1231	-5.9829	-5.5949	-4.845	-4.6182	-5.1458	-5.2514	-5.4306	-5.6278	-5.5041	-4.8212	-4.4654	-4.8509	-5.2232	-5.1533	-5.522	-5.2365	-4.6734	-4.2942	-4.3894	-4.6883	-5.067	-5.3594	-4.8581	-4.7975	-3.9426	-4.5393	-4.7548	-4.9961	-4.7067	-4.6091	-4.1781
10.6	-5.577	-5.9006	-7.1765	-7.0045	-6.8769	-6.3589	-5.9178	-5.5712	-5.8777	-6.8806	-6.8311	-6.7245	-6.3533	-5.7071	-5.6553	-6.0527	-5.9977	-6.1239	-6.5253	-6.3864	-5.8156	-5.55	-5.8025	-6.0517	-5.8675	-6.4965	-6.1486	-5.6723	-5.4685	-5.545	-5.7096	-5.9901	-6.2506	-5.7329	-5.6945	-5.1192	-5.66	-5.7353	-5.9183	-5.6177	-5.5277	-5.3952
10.65	-6.0512	-6.237	-7.6003	-7.3455	-7.2162	-6.7405	-6.422	-6.1467	-6.3226	-7.3909	-7.2233	-7.1153	-6.7914	-6.2444	-6.3981	-6.6273	-6.4402	-6.5218	-7.0985	-6.9454	-6.4813	-6.3374	-6.4342	-6.5519	-6.3043	-7.1362	-6.7321	-6.3642	-6.3679	-6.3781	-6.4499	-6.6026	-6.8342	-6.2823	-6.2703	-6.0551	-6.471	-6.4281	-6.5406	-6.2186	-6.1272	-6.3232
10.7	-6.2409	-6.3336	-7.7706	-7.4666	-7.3373	-6.8917	-6.6483	-6.4127	-6.4949	-7.5903	-7.3903	-7.2804	-6.9597	-6.4933	-6.8098	-6.9002	-6.6008	-6.6627	-7.3684	-7.2	-6.8161	-6.8152	-6.7629	-6.7774	-6.4791	-7.4742	-7.017	-6.7301	-6.9616	-6.8984	-6.8668	-6.9183	-7.1332	-6.5395	-6.5571	-6.6824	-6.9776	-6.8226	-6.868	-6.5264	-6.4521	-6.9208
10.75	-6.2486	-6.3201	-7.8088	-7.5004	-7.3642	-6.9258	-6.7044	-6.4474	-6.5087	-7.6449	-7.4236	-7.3135	-7.0091	-6.5759	-6.9601	-6.9637	-6.6113	-6.6778	-7.4508	-7.3003	-6.9719	-7.0053	-6.8468	-6.8192	-6.4998	-7.5886	-7.1223	-6.8788	-7.226	-7.1592	-7.0174	-7.0078	-7.224	-6.6108	-6.6512	-6.9882	-7.1934	-6.9623	-6.989	-6.6293	-6.581	-7.2385
10.8	-6.1902	-6.2873	-7.8117	-7.4818	-7.3473	-6.915	-6.7174	-6.4007	-6.4657	-7.6356	-7.4084	-7.2921	-6.9918	-6.5827	-6.9633	-6.9314	-6.5609	-6.6344	-7.4654	-7.2883	-6.997	-7.0169	-6.8239	-6.7724	-6.4541	-7.6069	-7.1165	-6.906	-7.2906	-7.2498	-7.0168	-6.9832	-7.1977	-6.5889	-6.6482	-7.075	-7.2383	-6.963	-6.9823	-6.6125	-6.5905	-7.3577
10.85	-6.101	-6.2446	-7.7859	-7.4499	-7.3221	-6.9058	-6.6991	-6.3184	-6.4098	-7.6115	-7.3809	-7.2651	-6.9687	-6.5528	-6.9077	-6.8706	-6.5005	-6.5889	-7.4488	-7.2674	-6.9702	-6.9616	-6.7724	-6.7096	-6.3923	-7.5911	-7.0865	-6.8924	-7.2642	-7.2748	-6.9855	-6.9448	-7.1552	-6.5437	-6.6116	-7.0589	-7.2065	-6.9313	-6.9517	-6.5752	-6.5569	-7.4078
10.9	-6.0228	-6.1922	-7.783	-7.4404	-7.287	-6.8778	-6.6779	-6.2394	-6.3669	-7.597	-7.3603	-7.239	-6.937	-6.5331	-6.8417	-6.8168	-6.452	-6.5241	-7.4311	-7.2355	-6.9553	-6.8981	-6.7071	-6.656	-6.3373	-7.5718	-7.0581	-6.8646	-7.2043	-7.2654	-6.9216	-6.8864	-7.1069	-6.4973	-6.562	-7.0092	-7.141	-6.8915	-6.9083	-6.5317	-6.501	-7.4146
10.95	-5.9786	-6.1519	-7.7724	-7.4273	-7.2819	-6.864	-6.6587	-6.1816	-6.3169	-7.5716	-7.3618	-7.2313	-6.9264	-6.513	-6.7832	-6.7726	-6.4013	-6.5065	-7.4494	-7.2401	-6.9504	-6.8514	-6.6671	-6.6074	-6.3164	-7.5782	-7.0532	-6.862	-7.1521	-7.2642	-6.8707	-6.8441	-7.0863	-6.4767	-6.5551	-6.9612	-7.0859	-6.8468	-6.8798	-6.4971	-6.4911	-7.4123
11	-5.9382	-6.1386	-7.7906	-7.4552	-7.3036	-6.8662	-6.6466	-6.1416	-6.3033	-7.585	-7.3614	-7.2366	-6.9308	-6.4966	-6.7512	-6.7648	-6.3644	-6.5146	-7.4657	-7.262	-6.9516	-6.8118	-6.6333	-6.5843	-6.3209	-7.6004	-7.0752	-6.8419	-7.1158	-7.2624	-6.8493	-6.8259	-7.0899	-6.4752	-6.557	-6.911	-7.0591	-6.8177	-6.8558	-6.4863	-6.4881	-7.3936
11.05	-5.9219	-6.1264	-7.8362	-7.4905	-7.3343	-6.8739	-6.6578	-6.1301	-6.2967	-7.6176	-7.376	-7.2555	-6.9403	-6.4915	-6.7388	-6.7535	-6.3455	-6.5256	-7.5108	-7.2912	-6.9479	-6.784	-6.6098	-6.5808	-6.3195	-7.6548	-7.1016	-6.8321	-7.1042	-7.2777	-6.8199	-6.8132	-7.0989	-6.4788	-6.5743	-6.8867	-7.0465	-6.7887	-6.8452	-6.4903	-6.4914	-7.3994
11.1	-5.9293	-6.1448	-7.8936	-7.5311	-7.3721	-6.8934	-6.676	-6.1266	-6.3066	-7.667	-7.4242	-7.2937	-6.9459	-6.496	-6.745	-6.7707	-6.3416	-6.5391	-7.5739	-7.3257	-6.9745	-6.7784	-6.6221	-6.583	-6.3249	-7.703	-7.1311	-6.8373	-7.1034	-7.3096	-6.838	-6.8136	-7.121	-6.4943	-6.5814	-6.8809	-7.0567	-6.8078	-6.8491	-6.501	-6.4908	-7.4173
11.15	-5.9345	-6.158	-7.9606	-7.5889	-7.3961	-6.9304	-6.7022	-6.142	-6.3235	-7.7279	-7.4578	-7.312	-6.9824	-6.5281	-6.7604	-6.7881	-6.3538	-6.5576	-7.6299	-7.3706	-6.9955	-6.7824	-6.6294	-6.5905	-6.3285	-7.7684	-7.155	-6.8615	-7.1252	-7.3588	-6.8555	-6.8279	-7.1402	-6.5137	-6.5899	-6.8854	-7.0648	-6.8095	-6.8734	-6.5194	-6.4997	-7.4634
11.2	-5.9558	-6.1819	-8.0157	-7.6201	-7.4272	-6.9737	-6.7537	-6.1678	-6.3487	-7.7839	-7.5004	-7.3311	-6.998	-6.5559	-6.7719	-6.8156	-6.3727	-6.5681	-7.6947	-7.4037	-7.0258	-6.7979	-6.6529	-6.6064	-6.3343	-7.8259	-7.1792	-6.8872	-7.1578	-7.4141	-6.8805	-6.8411	-7.1687	-6.5295	-6.614	-6.9067	-7.0993	-6.8305	-6.8992	-6.5369	-6.5189	-7.515
11.25	-5.9791	-6.2039	-8.0813	-7.655	-7.438	-6.9896	-6.7804	-6.1813	-6.3735	-7.8372	-7.5312	-7.3611	-7.0042	-6.5911	-6.8001	-6.8405	-6.3849	-6.5798	-7.7543	-7.4302	-7.059	-6.8156	-6.6745	-6.627	-6.3412	-7.8859	-7.2067	-6.9251	-7.1978	-7.4616	-6.8972	-6.8615	-7.1824	-6.5552	-6.6058	-6.9312	-7.1212	-6.8492	-6.913	-6.5636	-6.5187	-7.5653
11.3	-6.0045	-6.235	-8.1324	-7.6788	-7.4544	-7.0239	-6.8265	-6.2177	-6.3968	-7.9002	-7.574	-7.3866	-7.0308	-6.6308	-6.8164	-6.8606	-6.4183	-6.5928	-7.8135	-7.4632	-7.0997	-6.8233	-6.6975	-6.6355	-6.34	-7.9295	-7.226	-6.9403	-7.2352	-7.5305	-6.9288	-6.8552	-7.2057	-6.5763	-6.6334	-6.966	-7.1438	-6.8734	-6.9453	-6.5902	-6.5353	-7.6266
11.35	-6.0332	-6.2601	-8.2	-7.7249	-7.5002	-7.056	-6.8601	-6.2538	-6.4281	-7.9602	-7.6109	-7.4093	-7.0557	-6.6606	-6.8518	-6.899	-6.4475	-6.6111	-7.8679	-7.4907	-7.1235	-6.8593	-6.729	-6.6741	-6.3472	-7.9992	-7.2541	-6.9692	-7.2792	-7.576	-6.9536	-6.8921	-7.2241	-6.594	-6.6447	-7.004	-7.187	-6.9033	-6.9722	-6.6201	-6.5473	-7.6759
11.4	-6.0961	-6.3212	-8.2845	-7.7972	-7.5509	-7.1027	-6.9046	-6.3273	-6.482	-8.0422	-7.6826	-7.4715	-7.1004	-6.6925	-6.9091	-6.949	-6.4708	-6.6593	-7.9542	-7.5509	-7.1636	-6.9019	-6.7778	-6.7166	-6.4055	-8.1024	-7.3217	-7.0052	-7.3406	-7.6392	-7.0076	-6.9285	-7.2867	-6.6634	-6.6968	-7.0597	-7.2445	-6.9159	-7.0217	-6.6751	-6.5956	-7.7284
11.45	-6.1591	-6.3479	-8.3888	-7.8715	-7.6214	-7.1592	-6.9582	-6.409	-6.5172	-8.1267	-7.7459	-7.5268	-7.1611	-6.7314	-6.9707	-7.0107	-6.5082	-6.7223	-8.0498	-7.6339	-7.2137	-6.9637	-6.8208	-6.774	-6.4548	-8.1982	-7.392	-7.0445	-7.4334	-7.6961	-7.0591	-6.9686	-7.3452	-6.7401	-6.7593	-7.1263	-7.2969	-6.9648	-7.0636	-6.7488	-6.642	-7.7724
11.5	-6.2286	-6.398	-8.495	-7.9507	-7.6728	-7.206	-7.0095	-6.484	-6.5757	-8.2389	-7.8028	-7.5867	-7.2002	-6.7746	-7.0292	-7.0721	-6.5482	-6.7889	-8.1561	-7.7021	-7.2512	-7.0108	-6.8808	-6.8307	-6.5131	-8.3177	-7.4507	-7.0795	-7.491	-7.7578	-7.1134	-7.0192	-7.4157	-6.8022	-6.8027	-7.1878	-7.3654	-6.999	-7.1226	-6.8188	-6.6716	-7.8441
11.55	-6.2763	-6.445	-8.6113	-8.0103	-7.7349	-7.2693	-7.0633	-6.5556	-6.6144	-8.338	-7.8731	-7.6317	-7.2519	-6.8204	-7.0883	-7.1256	-6.5932	-6.8254	-8.2535	-7.7512	-7.3136	-7.0513	-6.9197	-6.8974	-6.5347	-8.416	-7.5058	-7.1189	-7.564	-7.8446	-7.1536	-7.0409	-7.4587	-6.8642	-6.8455	-7.2493	-7.4161	-7.0288	-7.1786	-6.8809	-6.7183	-7.9294
11.6	-6.3214	-6.4723	-8.7031	-8.0615	-7.759	-7.3113	-7.1092	-6.6259	-6.6616	-8.4321	-7.9232	-7.6844	-7.2805	-6.8662	-7.1168	-7.1594	-6.6427	-6.8574	-8.3454	-7.7875	-7.3502	-7.082	-6.9595	-6.9414	-6.5545	-8.5113	-7.5406	-7.1573	-7.6195	-7.9133	-7.1834	-7.0728	-7.4964	-6.9214	-6.8613	-7.2925	-7.4549	-7.081	-7.2309	-6.9422	-6.7423	-8.0085
11.65	-6.3705	-6.51	-8.7946	-8.1096	-7.7939	-7.3493	-7.1573	-6.6731	-6.7008	-8.5178	-7.9691	-7.7049	-7.3269	-6.9104	-7.1551	-7.2056	-6.6887	-6.8842	-8.4322	-7.8202	-7.3859	-7.1126	-7.0105	-6.9948	-6.5791	-8.584	-7.5572	-7.1847	-7.6607	-7.9974	-7.2244	-7.1134	-7.5499	-6.9728	-6.8929	-7.3345	-7.4971	-7.1129	-7.282	-7.0112	-6.7695	-8.0676
11.7	-6.4099	-6.539	-8.8754	-8.1377	-7.8243	-7.3819	-7.2003	-6.7286	-6.7229	-8.5977	-8.0037	-7.7521	-7.3405	-6.9519	-7.1847	-7.2435	-6.7199	-6.9114	-8.503	-7.8487	-7.4251	-7.1429	-7.0428	-7.0518	-6.5893	-8.6707	-7.5887	-7.2235	-7.7152	-8.0612	-7.2517	-7.1334	-7.5848	-7.0453	-6.9092	-7.3753	-7.532	-7.1422	-7.3292	-7.0718	-6.7941	-8.1428
11.75	-6.45	-6.5758	-8.9444	-8.1759	-7.8531	-7.4257	-7.2482	-6.7837	-6.77	-8.674	-8.0464	-7.7834	-7.3812	-6.9975	-7.2291	-7.2866	-6.7888	-6.938	-8.5849	-7.8812	-7.4651	-7.1725	-7.0871	-7.1052	-6.6104	-8.7377	-7.6229	-7.2451	-7.7631	-8.1273	-7.2899	-7.1758	-7.6434	-7.0868	-6.9275	-7.4135	-7.5654	-7.1863	-7.39	-7.132	-6.8086	-8.213
11.8	-6.5167	-6.6142	-9.0378	-8.2336	-7.8992	-7.4859	-7.3082	-6.8693	-6.8133	-8.766	-8.0879	-7.8356	-7.4203	-7.05	-7.2714	-7.3404	-6.8347	-6.9782	-8.6703	-7.9327	-7.4898	-7.212	-7.137	-7.1727	-6.6493	-8.8348	-7.6669	-7.2803	-7.8121	-8.1995	-7.3418	-7.2044	-7.6985	-7.1706	-6.9723	-7.466	-7.6283	-7.2197	-7.4526	-7.21	-6.8425	-8.2752
11.85	-6.6013	-6.653	-9.1421	-8.3001	-7.973	-7.5431	-7.3607	-6.9621	-6.8663	-8.8528	-8.1276	-7.8882	-7.495	-7.1079	-7.3473	-7.4103	-6.8934	-7.0494	-8.7707	-7.992	-7.5384	-7.2793	-7.2122	-7.2636	-6.7082	-8.9437	-7.7304	-7.3166	-7.8854	-8.2674	-7.3852	-7.2495	-7.7874	-7.2624	-7.0273	-7.5385	-7.6837	-7.2586	-7.5367	-7.3083	-6.9048	-8.3487
11.9	-6.678	-6.7079	-9.2436	-8.3588	-8.0303	-7.6103	-7.451	-7.0536	-6.9072	-8.941	-8.1978	-7.9528	-7.5475	-7.177	-7.3954	-7.4799	-6.9582	-7.1188	-8.865	-8.0572	-7.5927	-7.3369	-7.2741	-7.3366	-6.7684	-9.0457	-7.7968	-7.3632	-7.9545	-8.3354	-7.4266	-7.2995	-7.8741	-7.3547	-7.0943	-7.5884	-7.7417	-7.2991	-7.6294	-7.4009	-6.9448	-8.4217
11.95	-6.7369	-6.749	-9.3244	-8.3936	-8.0929	-7.6685	-7.513	-7.1316	-6.9689	-9.0344	-8.2388	-8.0144	-7.6003	-7.2367	-7.4596	-7.5614	-7.0255	-7.1734	-8.9514	-8.1032	-7.6363	-7.3813	-7.3531	-7.4304	-6.8123	-9.1539	-7.8349	-7.3979	-8.0094	-8.4175	-7.4779	-7.3623	-7.9591	-7.4553	-7.1355	-7.6462	-7.8028	-7.3533	-7.7212	-7.4925	-6.9779	-8.4953
12	-6.7995	-6.7876	-9.4039	-8.4361	-8.1157	-7.7277	-7.5886	-7.1972	-7.0064	-9.1112	-8.2728	-8.0487	-7.6532	-7.3022	-7.5044	-7.6291	-7.0963	-7.1952	-9.0312	-8.1287	-7.6752	-7.4212	-7.4276	-7.5045	-6.8298	-9.2142	-7.8679	-7.4244	-8.0534	-8.5117	-7.5123	-7.402	-8.033	-7.5302	-7.1638	-7.6896	-7.8374	-7.394	-7.8169	-7.5685	-7.0146	-8.5842
12.05	-6.8325	-6.8141	-9.4606	-8.4532	-8.1249	-7.7638	-7.6413	-7.2455	-7.042	-9.1832	-8.3035	-8.0673	-7.683	-7.3612	-7.5473	-7.6825	-7.1595	-7.2183	-9.0766	-8.1532	-7.703	-7.4537	-7.4774	-7.5737	-6.8462	-9.2725	-7.889	-7.4709	-8.0901	-8.5766	-7.5467	-7.4444	-8.1135	-7.5859	-7.1857	-7.7114	-7.8767	-7.446	-7.8898	-7.617	-7.046	-8.6653
12.1	-6.8729	-6.8365	-9.5044	-8.4623	-8.1296	-7.8144	-7.6877	-7.2794	-7.078	-9.2333	-8.3173	-8.0872	-7.717	-7.4094	-7.5819	-7.7522	-7.2135	-7.2373	-9.1228	-8.1764	-7.7422	-7.4884	-7.5533	-7.6334	-6.864	-9.3147	-7.8992	-7.4871	-8.1235	-8.6409	-7.5839	-7.482	-8.172	-7.6404	-7.2007	-7.7407	-7.9221	-7.4882	-7.9777	-7.6832	-7.0602	-8.7376
12.15	-6.9249	-6.8614	-9.5289	-8.447	-8.1259	-7.8383	-7.7345	-7.3314	-7.1	-9.2722	-8.3254	-8.0901	-7.7461	-7.4656	-7.6215	-7.8141	-7.2678	-7.2563	-9.1592	-8.1795	-7.7664	-7.5288	-7.6177	-7.6901	-6.872	-9.3651	-7.9085	-7.5167	-8.1673	-8.6952	-7.6129	-7.5313	-8.2504	-7.7004	-7.2313	-7.7866	-7.9671	-7.5404	-8.0686	-7.7472	-7.0831	-8.7992
12.2	-6.9727	-6.851	-9.5042	-8.4069	-8.0806	-7.8495	-7.7892	-7.3847	-7.1258	-9.2631	-8.2895	-8.0618	-7.7482	-7.5099	-7.6886	-7.8691	-7.2949	-7.2452	-9.1718	-8.1856	-7.7845	-7.5799	-7.6821	-7.73	-6.8825	-9.3882	-7.9184	-7.5403	-8.215	-8.7547	-7.6417	-7.5508	-8.2982	-7.7596	-7.2428	-7.8251	-7.9974	-7.5716	-8.1233	-7.7879	-7.096	-8.8467
12.25	-6.9982	-6.8367	-9.4497	-8.3249	-8.0137	-7.8363	-7.8209	-7.4303	-7.1127	-9.2294	-8.2278	-7.9971	-7.744	-7.5429	-7.7431	-7.9168	-7.2946	-7.2228	-9.1254	-8.1744	-7.7926	-7.6334	-7.7343	-7.7512	-6.8695	-9.3818	-7.9129	-7.5505	-8.2616	-8.7931	-7.6552	-7.5866	-8.3564	-7.7776	-7.2371	-7.8663	-8.036	-7.5803	-8.1797	-7.8259	-7.1094	-8.8921
12.3	-7.0141	-6.7881	-9.3661	-8.2321	-7.9059	-7.7878	-7.8397	-7.463	-7.0872	-9.1628	-8.1395	-7.8953	-7.6996	-7.5586	-7.7902	-7.9445	-7.2667	-7.1666	-9.0457	-8.1213	-7.7715	-7.6816	-7.7649	-7.7437	-6.8414	-9.3222	-7.8697	-7.5262	-8.2888	-8.8038	-7.6494	-7.564	-8.3394	-7.7682	-7.208	-7.9143	-8.0418	-7.5841	-8.1833	-7.8126	-7.0844	-8.9074
12.35	-7.0215	-6.7361	-9.2746	-8.1458	-7.8174	-7.7171	-7.8163	-7.4831	-7.0477	-9.086	-8.0541	-7.8029	-7.6422	-7.5305	-7.8175	-7.9397	-7.2356	-7.1134	-8.9698	-8.0482	-7.7368	-7.714	-7.7846	-7.7272	-6.7955	-9.2414	-7.8092	-7.4962	-8.297	-8.7943	-7.624	-7.5455	-8.321	-7.7302	-7.1514	-7.9193	-8.0269	-7.5756	-8.1733	-7.7788	-7.0331	-8.8997
12.4	-7.0004	-6.6834	-9.1913	-8.0644	-7.7223	-7.6456	-7.7875	-7.4662	-7.0012	-9.0236	-7.9979	-7.7266	-7.5756	-7.5064	-7.8239	-7.924	-7.2081	-7.0444	-8.8898	-7.9841	-7.6852	-7.7201	-7.7898	-7.7029	-6.7381	-9.178	-7.7603	-7.4488	-8.2795	-8.7736	-7.5875	-7.5283	-8.2714	-7.6996	-7.0913	-7.916	-7.996	-7.5571	-8.1505	-7.7516	-6.9846	-8.8926
12.45	-6.9562	-6.6249	-9.1049	-7.9932	-7.6487	-7.5675	-7.7403	-7.4449	-6.962	-8.9614	-7.9558	-7.6558	-7.5188	-7.4657	-7.7997	-7.8842	-7.1817	-6.9892	-8.8393	-7.9158	-7.631	-7.7106	-7.7767	-7.6683	-6.6892	-9.1116	-7.6882	-7.4061	-8.2586	-8.7593	-7.5541	-7.503	-8.2269	-7.6475	-7.0348	-7.9018	-7.957	-7.5413	-8.1226	-7.7219	-6.9387	-8.8892
12.5	-6.9037	-6.5496	-8.9992	-7.917	-7.5421	-7.4685	-7.6651	-7.4015	-6.8992	-8.8896	-7.8945	-7.5775	-7.4494	-7.4272	-7.788	-7.8331	-7.1469	-6.9231	-8.788	-7.8772	-7.5988	-7.7041	-7.7527	-7.6461	-6.6425	-9.0706	-7.6476	-7.3882	-8.2408	-8.7337	-7.5234	-7.483	-8.1801	-7.6249	-6.9905	-7.8852	-7.9354	-7.5437	-8.1023	-7.7038	-6.9116	-8.8676
12.55	-6.8343	-6.4697	-8.8185	-7.8043	-7.4099	-7.3395	-7.5744	-7.366	-6.834	-8.7707	-7.8136	-7.4712	-7.3506	-7.3532	-7.7582	-7.7634	-7.0678	-6.8284	-8.6847	-7.8385	-7.5539	-7.6958	-7.7109	-7.5951	-6.5817	-8.9953	-7.6085	-7.3431	-8.2068	-8.7103	-7.4994	-7.4488	-8.0851	-7.5724	-6.9592	-7.8785	-7.9079	-7.5258	-8.0482	-7.6738	-6.8757	-8.85
12.6	-6.7307	-6.3361	-8.5683	-7.6622	-7.2602	-7.1588	-7.3997	-7.2839	-6.7183	-8.5497	-7.6852	-7.3208	-7.2058	-7.2202	-7.7112	-7.6057	-6.9201	-6.7066	-8.5215	-7.7757	-7.4998	-7.6675	-7.6116	-7.4984	-6.5167	-8.8857	-7.5746	-7.3002	-8.202	-8.66	-7.4513	-7.3886	-7.923	-7.5041	-6.9197	-7.8761	-7.8647	-7.48	-7.9247	-7.6239	-6.858	-8.8199
12.65	-6.5359	-6.1752	-8.2294	-7.4901	-7.0969	-6.9481	-7.1552	-7.1422	-6.5385	-8.2417	-7.5177	-7.1435	-7.0081	-6.9984	-7.5911	-7.3621	-6.6862	-6.5468	-8.2562	-7.6641	-7.3862	-7.5956	-7.4066	-7.2986	-6.3806	-8.666	-7.4778	-7.2238	-8.1652	-8.5826	-7.3545	-7.2281	-7.6172	-7.3298	-6.8118	-7.8445	-7.774	-7.3526	-7.6604	-7.4949	-6.7775	-8.7508
12.7	-6.3285	-6.0512	-7.9306	-7.3582	-7.0092	-6.7938	-6.9152	-6.9365	-6.3832	-7.9286	-7.3746	-6.9922	-6.8519	-6.7524	-7.4134	-7.0671	-6.4603	-6.4345	-7.9379	-7.5365	-7.2459	-7.4686	-7.1343	-7.0392	-6.2601	-8.3592	-7.3677	-7.0984	-8.0957	-8.4244	-7.217	-7.044	-7.2889	-7.0819	-6.6922	-7.8009	-7.646	-7.1787	-7.313	-7.2773	-6.6595	-8.6476
12.75	-6.1342	-5.9353	-7.6901	-7.2495	-6.9106	-6.693	-6.7445	-6.6848	-6.2336	-7.6486	-7.2564	-6.894	-6.7487	-6.5732	-7.2142	-6.8368	-6.2686	-6.3314	-7.6314	-7.4065	-7.1024	-7.2939	-6.8557	-6.7854	-6.1704	-8.0338	-7.2507	-6.9717	-7.9833	-8.2228	-7.0592	-6.8589	-7.0396	-6.7998	-6.5724	-7.7317	-7.4691	-6.9722	-6.9797	-7.0093	-6.5416	-8.4798
12.8	-6.0207	-5.8698	-7.5177	-7.1846	-6.8752	-6.6225	-6.6282	-6.4819	-6.1424	-7.4472	-7.182	-6.8284	-6.6876	-6.4485	-7.0457	-6.6819	-6.1455	-6.271	-7.4175	-7.3135	-6.9846	-7.1108	-6.6568	-6.5833	-6.1248	-7.7689	-7.1682	-6.8677	-7.858	-7.9816	-6.9191	-6.7333	-6.8994	-6.5762	-6.4843	-7.6377	-7.2879	-6.808	-6.7746	-6.7567	-6.4542	-8.25
12.85	-5.9263	-5.8322	-7.4146	-7.1346	-6.8282	-6.5824	-6.5704	-6.3203	-6.0869	-7.3411	-7.1394	-6.7878	-6.6445	-6.3922	-6.9291	-6.5932	-6.1041	-6.2265	-7.2815	-7.2369	-6.9066	-6.9812	-6.5462	-6.4753	-6.0767	-7.5863	-7.0855	-6.7879	-7.7204	-7.7723	-6.8029	-6.66	-6.8207	-6.4304	-6.4152	-7.5171	-7.1294	-6.6984	-6.6834	-6.5763	-6.3841	-8.0364
12.9	-5.8677	-5.8066	-7.3522	-7.096	-6.7903	-6.5518	-6.5252	-6.2104	-6.0359	-7.2521	-7.1064	-6.771	-6.6153	-6.3503	-6.8231	-6.524	-6.0711	-6.1889	-7.1894	-7.1657	-6.8419	-6.8801	-6.471	-6.4007	-6.0431	-7.4468	-7.0273	-6.7384	-7.5849	-7.5963	-6.7184	-6.6075	-6.7867	-6.342	-6.3541	-7.4043	-7.0342	-6.6444	-6.634	-6.4557	-6.3229	-7.8328
12.95	-5.8252	-5.7751	-7.2892	-7.0621	-6.7787	-6.5336	-6.4988	-6.1245	-6.0062	-7.1957	-7.0794	-6.7341	-6.5928	-6.3375	-6.7638	-6.4754	-6.0621	-6.1624	-7.1315	-7.1156	-6.8004	-6.808	-6.4272	-6.3532	-6.0104	-7.3682	-6.9746	-6.7021	-7.4711	-7.4581	-6.6727	-6.5719	-6.7431	-6.2902	-6.3266	-7.2972	-6.9476	-6.6111	-6.5945	-6.3818	-6.3002	-7.6766
13	-5.7968	-5.7666	-7.2292	-7.0545	-6.7589	-6.5264	-6.4704	-6.0689	-5.9774	-7.1392	-7.0532	-6.7346	-6.5971	-6.2946	-6.7025	-6.4528	-6.0293	-6.1542	-7.0731	-7.101	-6.7633	-6.7531	-6.3873	-6.3252	-6.0159	-7.2992	-6.9644	-6.6632	-7.3866	-7.334	-6.627	-6.5548	-6.7278	-6.2647	-6.3092	-7.2078	-6.8888	-6.5665	-6.5717	-6.3432	-6.2866	-7.5223
13.05	-5.7868	-5.7554	-7.1799	-7.0442	-6.7526	-6.5147	-6.4343	-6.0392	-5.9616	-7.0661	-7.0306	-6.7232	-6.5857	-6.2638	-6.672	-6.4104	-6.0003	-6.1609	-7.0179	-7.0956	-6.7222	-6.7238	-6.3377	-6.2962	-6.0273	-7.2351	-6.9682	-6.6343	-7.2996	-7.2196	-6.5821	-6.5158	-6.7087	-6.2361	-6.3073	-7.1275	-6.8387	-6.5224	-6.5368	-6.31	-6.2717	-7.3925
13.1	-5.7761	-5.7627	-7.1626	-7.0507	-6.7819	-6.5142	-6.4304	-6.0186	-5.9522	-7.0428	-7.038	-6.7253	-6.5866	-6.268	-6.658	-6.398	-6.0002	-6.1719	-6.9787	-7.0883	-6.7045	-6.6991	-6.3217	-6.2939	-6.0423	-7.2007	-6.9468	-6.6207	-7.2528	-7.1605	-6.5618	-6.5149	-6.7065	-6.227	-6.3147	-7.0703	-6.7889	-6.5084	-6.5198	-6.2927	-6.2666	-7.3118
13.15	-5.8071	-5.7824	-7.168	-7.0879	-6.8049	-6.538	-6.4359	-6.0326	-5.9682	-7.0454	-7.053	-6.7524	-6.6093	-6.2697	-6.6469	-6.4149	-6.0189	-6.2018	-6.9716	-7.1017	-6.7027	-6.6969	-6.3353	-6.3068	-6.0603	-7.1958	-6.9713	-6.6226	-7.233	-7.1215	-6.5588	-6.5248	-6.7164	-6.2507	-6.3211	-7.0436	-6.7931	-6.5063	-6.5318	-6.3023	-6.2862	-7.2649
13.2	-5.8163	-5.8147	-7.1825	-7.1052	-6.8132	-6.5326	-6.4456	-6.0429	-5.9919	-7.0555	-7.0832	-6.7659	-6.6213	-6.281	-6.6595	-6.4233	-6.0579	-6.2364	-6.9738	-7.1031	-6.7113	-6.6948	-6.3484	-6.3269	-6.0974	-7.1885	-6.9603	-6.6286	-7.2034	-7.1118	-6.5693	-6.544	-6.7417	-6.258	-6.335	-7.0289	-6.7873	-6.5266	-6.5481	-6.3073	-6.2898	-7.2338
13.25	-5.8321	-5.8465	-7.2171	-7.1341	-6.819	-6.5434	-6.4465	-6.0429	-6.0168	-7.0957	-7.1199	-6.788	-6.6327	-6.2836	-6.6601	-6.4612	-6.11	-6.2653	-6.9834	-7.0923	-6.7181	-6.705	-6.3699	-6.3729	-6.1152	-7.1899	-6.9597	-6.6344	-7.1994	-7.0995	-6.5872	-6.5736	-6.7728	-6.2851	-6.3426	-7.0141	-6.7945	-6.5583	-6.5882	-6.3322	-6.3054	-7.2346
13.3	-5.8477	-5.8878	-7.2541	-7.1588	-6.8179	-6.5359	-6.4472	-6.0638	-6.0494	-7.119	-7.146	-6.7926	-6.6314	-6.2955	-6.6702	-6.4868	-6.1663	-6.282	-6.9923	-7.0963	-6.7202	-6.7032	-6.4026	-6.4182	-6.1512	-7.1776	-6.954	-6.6398	-7.2067	-7.0855	-6.6185	-6.6195	-6.8079	-6.2969	-6.3418	-7.0214	-6.8086	-6.6036	-6.6147	-6.3455	-6.3115	-7.2253
13.35	-5.8756	-5.9215	-7.282	-7.1732	-6.8188	-6.5342	-6.4536	-6.0803	-6.0794	-7.1516	-7.1648	-6.7962	-6.6179	-6.2999	-6.6732	-6.5093	-6.2075	-6.2946	-6.9842	-7.0776	-6.7203	-6.7237	-6.4361	-6.4505	-6.1562	-7.175	-6.9566	-6.6422	-7.2112	-7.0813	-6.6316	-6.6574	-6.8314	-6.3146	-6.3364	-7.0256	-6.8324	-6.6356	-6.6638	-6.3664	-6.3076	-7.2231
13.4	-5.9076	-5.9464	-7.2856	-7.1764	-6.8352	-6.5376	-6.447	-6.1077	-6.1118	-7.1558	-7.1681	-6.8056	-6.6239	-6.2913	-6.7021	-6.5501	-6.2487	-6.3247	-6.975	-7.0743	-6.6999	-6.7409	-6.4678	-6.4779	-6.1787	-7.1652	-6.9495	-6.6355	-7.2242	-7.0559	-6.6646	-6.677	-6.8567	-6.3318	-6.349	-7.0326	-6.8603	-6.6624	-6.6849	-6.372	-6.3165	-7.2027
13.45	-5.9396	-5.977	-7.2797	-7.1894	-6.8392	-6.5407	-6.4406	-6.1497	-6.1328	-7.1455	-7.1893	-6.8002	-6.6371	-6.2899	-6.7232	-6.5652	-6.2707	-6.3573	-6.9383	-7.0895	-6.7046	-6.7624	-6.4847	-6.5142	-6.2249	-7.1475	-6.9702	-6.6243	-7.252	-7.0247	-6.683	-6.7066	-6.8758	-6.3448	-6.3697	-7.062	-6.8967	-6.6866	-6.691	-6.3946	-6.3373	-7.165
13.5	-5.9705	-5.9856	-7.2396	-7.2003	-6.8526	-6.5323	-6.423	-6.1656	-6.1448	-7.1235	-7.171	-6.7929	-6.6189	-6.2625	-6.7455	-6.5825	-6.2887	-6.3695	-6.909	-7.0708	-6.6759	-6.7849	-6.4999	-6.5271	-6.2427	-7.1097	-6.9692	-6.6058	-7.2595	-6.9797	-6.7018	-6.7153	-6.8734	-6.3528	-6.3737	-7.0738	-6.9006	-6.6995	-6.6879	-6.4041	-6.3468	-7.1161
13.55	-5.9822	-5.9951	-7.1993	-7.1738	-6.8354	-6.5198	-6.3993	-6.1748	-6.1422	-7.0685	-7.1569	-6.7678	-6.6148	-6.2533	-6.7519	-6.5851	-6.2838	-6.3718	-6.85	-7.0532	-6.6595	-6.7956	-6.4922	-6.5222	-6.2408	-7.0578	-6.9532	-6.5929	-7.2535	-6.928	-6.7084	-6.7121	-6.8639	-6.3519	-6.3676	-7.0707	-6.9126	-6.6848	-6.6699	-6.3821	-6.3354	-7.0679
13.6	-5.9803	-5.9787	-7.1536	-7.1431	-6.8181	-6.5014	-6.3719	-6.1706	-6.1331	-7.0231	-7.1256	-6.7549	-6.5937	-6.2241	-6.7298	-6.5737	-6.2771	-6.3426	-6.8118	-7.0394	-6.6277	-6.7751	-6.4868	-6.515	-6.2211	-7.0145	-6.9251	-6.5774	-7.2455	-6.8925	-6.6983	-6.7071	-6.8333	-6.3385	-6.3488	-7.0645	-6.9042	-6.6662	-6.6558	-6.3775	-6.3185	-7.0338
13.65	-5.9592	-5.9573	-7.0899	-7.0894	-6.7772	-6.4788	-6.352	-6.1516	-6.1053	-6.9679	-7.0821	-6.7117	-6.5653	-6.206	-6.7144	-6.5532	-6.2604	-6.3029	-6.757	-6.9882	-6.5971	-6.7627	-6.4608	-6.4919	-6.1882	-6.9297	-6.8866	-6.55	-7.2239	-6.854	-6.6805	-6.6765	-6.7974	-6.3137	-6.3241	-7.0396	-6.8766	-6.6524	-6.6213	-6.356	-6.2953	-6.9893
13.7	-5.932	-5.9122	-7.0074	-7.0377	-6.717	-6.4312	-6.3072	-6.1252	-6.0606	-6.8817	-7.0176	-6.662	-6.5266	-6.1826	-6.669	-6.4967	-6.2239	-6.2631	-6.6727	-6.9292	-6.5661	-6.7171	-6.4288	-6.445	-6.1435	-6.8549	-6.833	-6.5117	-7.179	-6.7844	-6.6326	-6.6277	-6.7414	-6.275	-6.2905	-7.0107	-6.8397	-6.6061	-6.5826	-6.3162	-6.2648	-6.9426
13.75	-5.8823	-5.8625	-6.9122	-6.9636	-6.6675	-6.3858	-6.2572	-6.0727	-6.0177	-6.7957	-6.9563	-6.6051	-6.4709	-6.1509	-6.6124	-6.4298	-6.1833	-6.1959	-6.6059	-6.8649	-6.5202	-6.674	-6.376	-6.3934	-6.0735	-6.7666	-6.7723	-6.4713	-7.1179	-6.7294	-6.5837	-6.5756	-6.6819	-6.2256	-6.2487	-6.9619	-6.7841	-6.5642	-6.5384	-6.2798	-6.2356	-6.8835
13.8	-5.8238	-5.7953	-6.7983	-6.8655	-6.5873	-6.3218	-6.1893	-6.0061	-5.9486	-6.6803	-6.865	-6.5263	-6.4187	-6.0862	-6.5494	-6.364	-6.1165	-6.1276	-6.5061	-6.8003	-6.4577	-6.6172	-6.3097	-6.3207	-6.0003	-6.6738	-6.702	-6.4068	-7.0569	-6.648	-6.5078	-6.4972	-6.5963	-6.1736	-6.1904	-6.9116	-6.7198	-6.49	-6.4576	-6.2162	-6.182	-6.8048
13.85	-5.7405	-5.6922	-6.6377	-6.7565	-6.5026	-6.2381	-6.077	-5.9224	-5.841	-6.5345	-6.7497	-6.4318	-6.3309	-5.9773	-6.4504	-6.2633	-6.0053	-6.0461	-6.3823	-6.7109	-6.3561	-6.5259	-6.2025	-6.2133	-5.936	-6.5467	-6.6169	-6.3155	-6.9557	-6.5113	-6.4095	-6.3869	-6.4998	-6.0969	-6.1218	-6.8196	-6.612	-6.3628	-6.3415	-6.1457	-6.1115	-6.6673
13.9	-5.6271	-5.5576	-6.4546	-6.6182	-6.3884	-6.1047	-5.9419	-5.812	-5.7081	-6.3441	-6.6032	-6.2988	-6.2156	-5.8547	-6.3331	-6.1051	-5.8643	-5.9419	-6.2135	-6.5932	-6.2187	-6.4152	-6.0601	-6.095	-5.8371	-6.3933	-6.5124	-6.1959	-6.8404	-6.3511	-6.2712	-6.2524	-6.3562	-5.9869	-6.0327	-6.6975	-6.4741	-6.221	-6.2007	-6.0232	-6.0215	-6.5073
13.95	-5.4898	-5.3991	-6.2299	-6.4407	-6.2406	-5.9551	-5.7705	-5.6799	-5.5479	-6.1254	-6.4256	-6.1482	-6.0635	-5.7031	-6.1958	-5.9571	-5.688	-5.7953	-6.0219	-6.4322	-6.0538	-6.2761	-5.8995	-5.927	-5.7127	-6.1961	-6.3649	-6.0382	-6.6807	-6.1741	-6.0976	-6.0856	-6.1948	-5.8419	-5.9002	-6.5712	-6.323	-6.0506	-6.0326	-5.8853	-5.8973	-6.329
14	-5.3191	-5.2244	-6.0089	-6.2312	-6.0617	-5.7977	-5.6024	-5.5121	-5.3667	-5.9082	-6.2392	-5.978	-5.9156	-5.5417	-6.0189	-5.7569	-5.502	-5.6443	-5.8427	-6.2671	-5.8936	-6.1075	-5.7139	-5.7395	-5.5447	-5.9974	-6.1936	-5.8739	-6.499	-5.9828	-5.915	-5.903	-6.0132	-5.68	-5.7624	-6.3938	-6.1336	-5.8694	-5.8604	-5.7264	-5.7594	-6.1388
14.05	-5.1429	-5.0228	-5.7473	-6.0041	-5.8218	-5.5851	-5.4365	-5.3307	-5.1628	-5.6565	-5.9851	-5.7292	-5.7108	-5.3818	-5.8299	-5.5609	-5.2946	-5.4239	-5.5944	-6.0611	-5.737	-5.9262	-5.525	-5.5358	-5.3415	-5.7696	-6.0009	-5.7239	-6.3137	-5.8171	-5.7286	-5.7146	-5.8031	-5.5073	-5.606	-6.2229	-5.9395	-5.6844	-5.6713	-5.5657	-5.6211	-5.9846
14.1	-4.9438	-4.9019	-5.706	-5.9957	-5.7703	-5.4188	-5.2191	-5.1347	-4.9934	-5.5513	-5.9236	-5.631	-5.5385	-5.1712	-5.6321	-5.3406	-5.1505	-5.3133	-5.4348	-5.8358	-5.5104	-5.7353	-5.302	-5.348	-5.1915	-5.5575	-5.7726	-5.5245	-6.1041	-5.6032	-5.4992	-5.4876	-5.6071	-5.2939	-5.3852	-6.0328	-5.7206	-5.4676	-5.461	-5.3503	-5.4216	-5.7785
14.15	-4.7723	-4.8482	-5.6223	-5.8746	-5.6421	-5.284	-4.9999	-4.9413	-4.9161	-5.4643	-5.8613	-5.5477	-5.4076	-4.9755	-5.4147	-5.216	-5.1221	-5.2732	-5.3401	-5.6952	-5.3042	-5.5146	-5.1656	-5.2759	-5.1543	-5.448	-5.6272	-5.3202	-5.8736	-5.3822	-5.3158	-5.3931	-5.535	-5.2169	-5.2745	-5.8123	-5.5205	-5.3369	-5.3776	-5.2485	-5.2809	-5.5496
14.2	-4.6138	-4.6936	-5.3624	-5.5742	-5.3362	-5.0398	-4.7694	-4.7841	-4.7997	-5.2643	-5.6035	-5.2844	-5.2031	-4.7879	-5.2238	-5.0943	-5.0028	-5.1086	-5.1285	-5.4874	-5.1012	-5.3279	-5.0415	-5.168	-5.0232	-5.2602	-5.4475	-5.1234	-5.6526	-5.1632	-5.1996	-5.298	-5.4179	-5.0825	-5.1326	-5.6021	-5.3706	-5.2448	-5.279	-5.1429	-5.1613	-5.3381
14.25	-4.3804	-4.3734	-4.9275	-5.1061	-4.9159	-4.6527	-4.4251	-4.5574	-4.5038	-4.8485	-5.1761	-4.8728	-4.8286	-4.47	-4.9949	-4.8379	-4.6958	-4.7804	-4.7168	-5.1315	-4.7955	-5.0978	-4.8087	-4.8977	-4.7327	-4.868	-5.1185	-4.8339	-5.4158	-4.8563	-4.9919	-5.0601	-5.1195	-4.8035	-4.8839	-5.3694	-5.1716	-5.0247	-5.0259	-4.8842	-4.934	-5.0521
14.3	-3.9946	-3.8378	-4.2388	-4.4028	-4.2643	-4.0959	-3.9443	-4.1859	-4.0234	-4.2316	-4.5481	-4.2618	-4.2965	-4.0009	-4.6493	-4.3916	-4.1903	-4.277	-4.143	-4.6186	-4.3482	-4.7774	-4.4051	-4.4277	-4.2694	-4.3134	-4.6346	-4.4147	-5.0869	-4.4415	-4.6359	-4.6225	-4.6395	-4.3468	-4.4559	-5.0804	-4.837	-4.6325	-4.5831	-4.4449	-4.5462	-4.645
14.35	-3.4043	-3.1191	-3.4184	-3.6043	-3.5201	-3.3658	-3.2993	-3.6341	-3.3383	-3.418	-3.7382	-3.4949	-3.5921	-3.3802	-4.1243	-3.7261	-3.482	-3.5892	-3.3813	-3.9149	-3.7369	-4.2877	-3.7742	-3.7541	-3.6145	-3.5864	-3.9625	-3.8245	-4.6023	-3.8402	-4.0522	-3.9759	-3.9507	-3.6851	-3.8438	-4.6407	-4.2855	-4.018	-3.9313	-3.8266	-3.9874	-4.0796
14.4	-2.7453	-2.3828	-2.6335	-2.822	-2.7722	-2.647	-2.5967	-2.9807	-2.5994	-2.6213	-2.9394	-2.7497	-2.8582	-2.6827	-3.4573	-2.9707	-2.732	-2.8639	-2.6045	-3.1471	-3.0409	-3.6434	-3.0386	-3.0119	-2.8907	-2.8075	-3.2107	-3.1356	-3.9431	-3.1525	-3.3365	-3.2245	-3.1912	-2.95	-3.151	-4.0473	-3.5947	-3.2706	-3.1738	-3.1168	-3.3032	-3.4042
14.45	-2.1212	-1.7653	-1.9886	-2.176	-2.1554	-2.0218	-1.9936	-2.3467	-1.9614	-1.9524	-2.2842	-2.0923	-2.2306	-2.0697	-2.7994	-2.288	-2.0858	-2.2155	-1.9375	-2.4721	-2.4178	-2.9905	-2.3714	-2.3513	-2.2418	-2.1231	-2.5207	-2.5099	-3.278	-2.5166	-2.6624	-2.5483	-2.5045	-2.286	-2.5028	-3.4019	-2.89	-2.5913	-2.4892	-2.4464	-2.6619	-2.7517
14.5	-1.5765	-1.2512	-1.4789	-1.66	-1.6527	-1.5254	-1.4523	-1.7682	-1.4258	-1.4246	-1.7542	-1.5739	-1.6929	-1.5245	-2.1839	-1.7006	-1.5532	-1.6829	-1.3895	-1.8864	-1.8225	-2.3857	-1.7681	-1.7856	-1.6842	-1.5329	-1.921	-1.9104	-2.619	-1.925	-2.0305	-1.95	-1.9189	-1.7001	-1.9195	-2.7641	-2.2395	-1.9804	-1.8993	-1.8686	-2.0833	-2.1363
14.55	-1.1193	-0.8556	-1.09	-1.2618	-1.2708	-1.1079	-1.0044	-1.2797	-0.9824	-1.0024	-1.3341	-1.166	-1.2602	-1.0585	-1.6544	-1.2222	-1.1366	-1.2588	-0.9447	-1.4062	-1.3421	-1.8185	-1.2554	-1.3212	-1.2302	-1.06	-1.4187	-1.4051	-2.0138	-1.3726	-1.5009	-1.4605	-1.4394	-1.22	-1.4288	-2.1548	-1.6592	-1.4625	-1.3974	-1.3572	-1.5862	-1.5787
14.6	-0.7534	-0.5487	-0.7766	-0.9618	-0.9568	-0.7842	-0.642	-0.8904	-0.6535	-0.6893	-1.0116	-0.8418	-0.9225	-0.689	-1.2128	-0.8562	-0.8097	-0.9417	-0.6194	-1.0252	-0.9287	-1.3722	-0.8614	-0.9822	-0.9001	-0.6885	-1.028	-0.9832	-1.4994	-0.9327	-1.0769	-1.0755	-1.0557	-0.858	-1.054	-1.6194	-1.2022	-1.0471	-1.0037	-0.9812	-1.1792	-1.1001
14.65	-0.4595	-0.3061	-0.552	-0.7485	-0.7417	-0.5309	-0.3452	-0.5592	-0.3857	-0.4286	-0.7636	-0.5832	-0.6557	-0.3624	-0.8423	-0.5555	-0.5418	-0.6832	-0.334	-0.7311	-0.5785	-0.9707	-0.5246	-0.6843	-0.6297	-0.3963	-0.7177	-0.6211	-1.0505	-0.5439	-0.7108	-0.752	-0.7623	-0.547	-0.7309	-1.1486	-0.8008	-0.6952	-0.6618	-0.6497	-0.8393	-0.6634
14.7	-0.2613	-0.1431	-0.3897	-0.5984	-0.5967	-0.3618	-0.1345	-0.331	-0.2003	-0.2567	-0.6007	-0.4221	-0.4722	-0.126	-0.568	-0.3391	-0.3483	-0.523	-0.147	-0.5233	-0.3231	-0.6657	-0.2798	-0.4824	-0.4535	-0.1789	-0.4944	-0.3446	-0.703	-0.2245	-0.4467	-0.5216	-0.5456	-0.3301	-0.5075	-0.7666	-0.5029	-0.4308	-0.4157	-0.4042	-0.5861	-0.3253
14.75	-0.1267	-0.0425	-0.2961	-0.5025	-0.5181	-0.2534	0.0103	-0.1863	-0.0823	-0.1535	-0.4952	-0.3255	-0.3521	0.0242	-0.3816	-0.2029	-0.2349	-0.4163	-0.0251	-0.3984	-0.158	-0.4598	-0.1207	-0.3527	-0.3342	-0.0438	-0.3451	-0.1574	-0.4636	-0.0201	-0.2719	-0.3719	-0.3914	-0.1945	-0.3524	-0.5013	-0.2885	-0.2704	-0.2521	-0.2407	-0.4179	-0.0874
14.8	-0.0715	-0.0095	-0.2519	-0.4689	-0.4901	-0.2102	0.053	-0.1161	-0.039	-0.1022	-0.4501	-0.2724	-0.3061	0.0938	-0.2776	-0.1329	-0.1774	-0.3869	0.0312	-0.3279	-0.0713	-0.3404	-0.0236	-0.2917	-0.2892	0.0212	-0.2785	-0.0542	-0.3128	0.0878	-0.1655	-0.2926	-0.3308	-0.1253	-0.274	-0.3231	-0.1634	-0.1627	-0.1737	-0.1675	-0.3267	0.0542
14.85	-0.0569	0.0011	-0.2478	-0.4553	-0.4587	-0.1978	0.0815	-0.0937	-0.0233	-0.0944	-0.429	-0.2598	-0.2855	0.1077	-0.2527	-0.1149	-0.1717	-0.3658	0.0471	-0.296	-0.0333	-0.303	-0.0147	-0.2808	-0.2665	0.0422	-0.2488	-0.0239	-0.2546	0.1472	-0.1238	-0.2653	-0.3232	-0.1015	-0.2505	-0.2545	-0.117	-0.1224	-0.1476	-0.1364	-0.2924	0.1105
14.9	-0.0515	0.0077	-0.2338	-0.4382	-0.4292	-0.1936	0.0744	-0.0812	-0.0063	-0.0921	-0.4223	-0.251	-0.2809	0.1038	-0.2301	-0.1073	-0.1695	-0.3401	0.042	-0.2849	-0.0327	-0.2635	-0.0017	-0.2626	-0.2534	0.055	-0.2316	-0.0286	-0.2183	0.145	-0.1192	-0.2515	-0.2981	-0.0995	-0.2336	-0.2126	-0.1048	-0.1142	-0.1443	-0.1234	-0.286	0.1171
14.95	-0.064	-0.0095	-0.2458	-0.4325	-0.4307	-0.1965	0.0427	-0.0913	-0.0275	-0.0957	-0.4279	-0.2573	-0.2809	0.0832	-0.2287	-0.1272	-0.2019	-0.3464	0.0508	-0.2982	-0.0419	-0.2646	-0.0271	-0.2935	-0.2575	0.0504	-0.2253	-0.0349	-0.2173	0.1282	-0.1216	-0.2686	-0.3067	-0.1005	-0.2334	-0.2018	-0.1097	-0.1326	-0.1562	-0.1338	-0.2819	0.1183
15	-0.0744	-0.0207	-0.2487	-0.4422	-0.4248	-0.2052	0.0353	-0.1183	-0.0452	-0.1075	-0.4366	-0.2461	-0.2878	0.0598	-0.2479	-0.1422	-0.2242	-0.3432	0.0365	-0.2947	-0.0562	-0.2911	-0.0446	-0.3045	-0.2609	0.044	-0.2347	-0.0509	-0.2258	0.1037	-0.147	-0.29	-0.3194	-0.1034	-0.2418	-0.2117	-0.1153	-0.1497	-0.164	-0.1454	-0.2829	0.0891
15.05	-0.1213	-0.0437	-0.2715	-0.4661	-0.4605	-0.2339	-0.0004	-0.1511	-0.074	-0.1279	-0.4574	-0.2734	-0.3119	0.03	-0.2731	-0.166	-0.2404	-0.3771	0.0158	-0.3263	-0.0958	-0.3216	-0.0663	-0.3276	-0.2934	0.0229	-0.2663	-0.0804	-0.2667	0.0772	-0.1589	-0.3106	-0.3508	-0.1276	-0.2647	-0.2449	-0.1461	-0.1742	-0.1884	-0.1718	-0.3187	0.0758
15.1	-0.1642	-0.0673	-0.2773	-0.4936	-0.4843	-0.2598	-0.0298	-0.1993	-0.1048	-0.1507	-0.4789	-0.301	-0.3413	0.013	-0.3224	-0.2101	-0.2579	-0.411	-0.0153	-0.3691	-0.1133	-0.3606	-0.0966	-0.362	-0.3336	-0.0131	-0.3066	-0.1035	-0.3046	0.0564	-0.1875	-0.3285	-0.3734	-0.1668	-0.2994	-0.2863	-0.1722	-0.1891	-0.2217	-0.1908	-0.3475	0.0554
15.15	-0.2017	-0.09	-0.2864	-0.5096	-0.4926	-0.2644	-0.0643	-0.2362	-0.1324	-0.1597	-0.4994	-0.312	-0.3554	-0.0238	-0.3605	-0.2299	-0.2656	-0.4273	-0.0203	-0.3868	-0.1412	-0.406	-0.1304	-0.3893	-0.3623	-0.0256	-0.3147	-0.1266	-0.3424	0.0334	-0.2253	-0.3476	-0.3961	-0.1888	-0.3089	-0.3273	-0.2083	-0.2121	-0.2395	-0.2302	-0.3752	0.0384
15.2	-0.2337	-0.1112	-0.2941	-0.5038	-0.5149	-0.2878	-0.0825	-0.28	-0.1497	-0.1762	-0.5116	-0.3257	-0.3796	-0.0405	-0.3936	-0.2591	-0.2883	-0.4587	-0.0414	-0.4159	-0.1726	-0.4297	-0.1576	-0.414	-0.3926	-0.0558	-0.3581	-0.1644	-0.3828	0.0063	-0.2515	-0.368	-0.4251	-0.2207	-0.3444	-0.3627	-0.2297	-0.2449	-0.2621	-0.2535	-0.3986	0.0109
15.25	-0.2481	-0.1142	-0.2996	-0.5189	-0.5095	-0.2968	-0.1017	-0.3056	-0.1651	-0.2029	-0.5185	-0.3426	-0.3821	-0.0675	-0.4195	-0.2786	-0.294	-0.4698	-0.049	-0.4249	-0.1929	-0.4626	-0.1793	-0.4203	-0.385	-0.0676	-0.3665	-0.1821	-0.4088	-0.0259	-0.2745	-0.3994	-0.4278	-0.2299	-0.3708	-0.4061	-0.2588	-0.2545	-0.2764	-0.2883	-0.4164	-0.0133
15.3	-0.2607	-0.1187	-0.2929	-0.5026	-0.5004	-0.3153	-0.1317	-0.3074	-0.1655	-0.2026	-0.5118	-0.3361	-0.3916	-0.0966	-0.4354	-0.2827	-0.3115	-0.4535	-0.0497	-0.4221	-0.2199	-0.4713	-0.1838	-0.4309	-0.3973	-0.0698	-0.3658	-0.2022	-0.4339	-0.056	-0.2755	-0.3967	-0.4453	-0.2387	-0.3661	-0.4137	-0.2683	-0.2707	-0.2877	-0.2859	-0.4241	-0.0553
15.35	-0.2714	-0.1214	-0.3122	-0.5087	-0.4945	-0.3022	-0.1378	-0.3255	-0.1748	-0.1937	-0.519	-0.3422	-0.3919	-0.1117	-0.4356	-0.2831	-0.3198	-0.4479	-0.065	-0.4147	-0.2332	-0.4818	-0.191	-0.4413	-0.3784	-0.0809	-0.3622	-0.2141	-0.4402	-0.0762	-0.2871	-0.4031	-0.4436	-0.2353	-0.3586	-0.4367	-0.2699	-0.2812	-0.3222	-0.2985	-0.4253	-0.0689
15.4	-0.2729	-0.1316	-0.3096	-0.5008	-0.4814	-0.3064	-0.1456	-0.3285	-0.1809	-0.2157	-0.5194	-0.3386	-0.3886	-0.1178	-0.4503	-0.2945	-0.3356	-0.4488	-0.067	-0.4229	-0.2288	-0.4821	-0.1988	-0.4415	-0.374	-0.0695	-0.3589	-0.2249	-0.4597	-0.0918	-0.2884	-0.403	-0.442	-0.2348	-0.3518	-0.4499	-0.2906	-0.2825	-0.3208	-0.29	-0.4283	-0.0853
15.45	-0.2829	-0.1292	-0.2973	-0.5	-0.4734	-0.3089	-0.1508	-0.3411	-0.1707	-0.2097	-0.5231	-0.3453	-0.3939	-0.1288	-0.4575	-0.2979	-0.3378	-0.4528	-0.0644	-0.4283	-0.2465	-0.4891	-0.205	-0.4411	-0.3773	-0.0752	-0.3619	-0.2297	-0.4635	-0.0981	-0.2905	-0.4135	-0.4435	-0.2369	-0.3736	-0.4606	-0.2883	-0.2828	-0.3197	-0.3014	-0.4398	-0.0929
15.5	-0.3053	-0.1359	-0.29	-0.4958	-0.5073	-0.3111	-0.1487	-0.3644	-0.1853	-0.2055	-0.5229	-0.341	-0.4018	-0.1167	-0.475	-0.3052	-0.3255	-0.4726	-0.0634	-0.4369	-0.2414	-0.5193	-0.208	-0.4508	-0.4046	-0.0829	-0.374	-0.2273	-0.4861	-0.0789	-0.2895	-0.4137	-0.4436	-0.2497	-0.3775	-0.4862	-0.3005	-0.2826	-0.3179	-0.3015	-0.4397	-0.0784
15.55	-0.3083	-0.1343	-0.2968	-0.5205	-0.4965	-0.3003	-0.1542	-0.3719	-0.1795	-0.2039	-0.5357	-0.3402	-0.4074	-0.1169	-0.486	-0.3037	-0.3319	-0.4866	-0.0727	-0.4477	-0.2399	-0.5217	-0.2104	-0.4612	-0.4155	-0.0843	-0.3812	-0.2326	-0.4955	-0.0873	-0.3019	-0.4236	-0.4495	-0.2626	-0.3951	-0.4979	-0.3002	-0.2911	-0.3205	-0.3202	-0.4545	-0.0779
15.6	-0.307	-0.1275	-0.2898	-0.5121	-0.5037	-0.3074	-0.1483	-0.378	-0.1972	-0.2041	-0.5212	-0.3499	-0.3966	-0.1185	-0.4868	-0.312	-0.317	-0.4781	-0.0622	-0.4439	-0.2522	-0.5219	-0.213	-0.4565	-0.4208	-0.089	-0.3879	-0.2495	-0.4996	-0.0771	-0.2932	-0.4142	-0.4538	-0.2587	-0.4003	-0.5019	-0.3073	-0.2774	-0.3288	-0.3294	-0.4567	-0.0774
15.65	-0.3062	-0.1217	-0.2774	-0.506	-0.5089	-0.3117	-0.1524	-0.379	-0.1881	-0.2026	-0.5207	-0.3429	-0.3968	-0.121	-0.4954	-0.3187	-0.3205	-0.4838	-0.0694	-0.4446	-0.2464	-0.5271	-0.209	-0.4661	-0.4166	-0.0904	-0.3844	-0.2445	-0.5037	-0.0925	-0.3011	-0.4123	-0.449	-0.2618	-0.3938	-0.5036	-0.3073	-0.2763	-0.3203	-0.3299	-0.4543	-0.0677
15.7	-0.3113	-0.1301	-0.2801	-0.5042	-0.4931	-0.3041	-0.1555	-0.376	-0.1881	-0.2017	-0.5226	-0.3387	-0.3941	-0.1316	-0.4844	-0.302	-0.3272	-0.4554	-0.0736	-0.434	-0.2563	-0.5199	-0.2287	-0.4587	-0.4105	-0.0883	-0.3794	-0.248	-0.4947	-0.1094	-0.2991	-0.4096	-0.4419	-0.2496	-0.3912	-0.4978	-0.3021	-0.2804	-0.3255	-0.3172	-0.4463	-0.0942
15.75	-0.3059	-0.1292	-0.2861	-0.5015	-0.486	-0.3053	-0.1759	-0.3717	-0.1746	-0.2098	-0.5248	-0.3271	-0.3901	-0.1351	-0.479	-0.3033	-0.3243	-0.4448	-0.0699	-0.4308	-0.2451	-0.5041	-0.2249	-0.4493	-0.3953	-0.0868	-0.3617	-0.2494	-0.4847	-0.1002	-0.2924	-0.4072	-0.437	-0.2449	-0.3854	-0.4939	-0.2943	-0.2769	-0.3316	-0.3126	-0.4493	-0.103
15.8	-0.2902	-0.1195	-0.2848	-0.4949	-0.475	-0.2971	-0.1792	-0.3583	-0.1764	-0.2092	-0.5213	-0.3239	-0.3822	-0.151	-0.4553	-0.2954	-0.3323	-0.4286	-0.0525	-0.4036	-0.243	-0.4847	-0.2223	-0.4511	-0.382	-0.0852	-0.3411	-0.2454	-0.483	-0.1203	-0.2876	-0.4035	-0.4298	-0.241	-0.3636	-0.4899	-0.2982	-0.2867	-0.3273	-0.3114	-0.4276	-0.1059
15.85	-0.2996	-0.1279	-0.2856	-0.4877	-0.4688	-0.2963	-0.1669	-0.3602	-0.1816	-0.2139	-0.5197	-0.3299	-0.3831	-0.1396	-0.4596	-0.3031	-0.3317	-0.4375	-0.0658	-0.4137	-0.2564	-0.4943	-0.2173	-0.4556	-0.3847	-0.0741	-0.3574	-0.2534	-0.4779	-0.1136	-0.292	-0.4035	-0.4289	-0.2426	-0.3622	-0.4888	-0.297	-0.2869	-0.3304	-0.3135	-0.4308	-0.0992
15.9	-0.3084	-0.1174	-0.2734	-0.5006	-0.4861	-0.2953	-0.164	-0.3822	-0.1764	-0.2033	-0.5235	-0.3335	-0.3943	-0.1353	-0.4744	-0.3094	-0.3311	-0.4528	-0.0655	-0.4269	-0.2507	-0.5116	-0.2194	-0.4613	-0.4009	-0.0862	-0.3677	-0.2402	-0.4839	-0.1053	-0.3006	-0.4081	-0.437	-0.2468	-0.3758	-0.4978	-0.2821	-0.2863	-0.3309	-0.3114	-0.4503	-0.0895
15.95	-0.309	-0.125	-0.2786	-0.4995	-0.4814	-0.2952	-0.1538	-0.3886	-0.1816	-0.1973	-0.5241	-0.3366	-0.3926	-0.1289	-0.4767	-0.3042	-0.3157	-0.4633	-0.0546	-0.4396	-0.2518	-0.5122	-0.2084	-0.4613	-0.4067	-0.0878	-0.3835	-0.2414	-0.4965	-0.0952	-0.2876	-0.3977	-0.4412	-0.252	-0.3926	-0.506	-0.3002	-0.2789	-0.324	-0.3201	-0.4509	-0.0846
16	-0.3121	-0.1233	-0.269	-0.4998	-0.4918	-0.2938	-0.155	-0.3854	-0.1794	-0.1932	-0.525	-0.344	-0.3923	-0.1239	-0.4732	-0.3071	-0.3151	-0.4604	-0.058	-0.4507	-0.2335	-0.5114	-0.2157	-0.4706	-0.4169	-0.0913	-0.3939	-0.2381	-0.4987	-0.0835	-0.2999	-0.3965	-0.4537	-0.2564	-0.3948	-0.5073	-0.3037	-0.2737	-0.3293	-0.3278	-0.4588	-0.0758
16.05	-0.3028	-0.1164	-0.272	-0.5017	-0.4868	-0.2976	-0.1604	-0.3831	-0.1693	-0.1994	-0.5324	-0.3338	-0.39	-0.1291	-0.4679	-0.3008	-0.3126	-0.4649	-0.0601	-0.434	-0.2357	-0.5105	-0.2191	-0.4596	-0.4179	-0.0832	-0.38	-0.2362	-0.493	-0.0837	-0.2842	-0.4078	-0.4521	-0.2585	-0.4007	-0.5022	-0.2933	-0.2628	-0.3251	-0.3303	-0.4613	-0.0817
16.1	-0.3109	-0.1207	-0.2835	-0.5031	-0.4861	-0.2903	-0.1546	-0.3809	-0.18	-0.1966	-0.518	-0.3317	-0.3822	-0.1313	-0.4648	-0.2982	-0.3207	-0.4666	-0.0638	-0.4349	-0.2469	-0.5074	-0.2165	-0.4601	-0.4078	-0.0826	-0.3745	-0.2392	-0.4984	-0.0858	-0.2753	-0.4026	-0.446	-0.2419	-0.374	-0.4997	-0.2898	-0.2738	-0.3277	-0.3298	-0.4384	-0.0845
16.15	-0.3079	-0.1199	-0.2794	-0.4989	-0.4885	-0.2861	-0.1662	-0.3732	-0.1751	-0.2023	-0.5211	-0.3343	-0.3932	-0.1433	-0.4472	-0.2983	-0.3276	-0.4492	-0.0509	-0.4244	-0.2365	-0.4969	-0.2036	-0.4589	-0.3867	-0.0847	-0.358	-0.2451	-0.49	-0.1064	-0.2864	-0.3961	-0.4395	-0.2496	-0.3666	-0.4982	-0.3027	-0.2701	-0.3246	-0.3196	-0.4445	-0.0894
16.2	-0.2977	-0.1193	-0.2776	-0.4829	-0.4566	-0.292	-0.1646	-0.3626	-0.1805	-0.2091	-0.5215	-0.3209	-0.3799	-0.1512	-0.4622	-0.2855	-0.3289	-0.4111	-0.0618	-0.4185	-0.2459	-0.4821	-0.2218	-0.4594	-0.3752	-0.0796	-0.3592	-0.2498	-0.4795	-0.1088	-0.2803	-0.3948	-0.434	-0.2325	-0.3602	-0.4938	-0.287	-0.2722	-0.3368	-0.3124	-0.4302	-0.1017
16.25	-0.2908	-0.1133	-0.2725	-0.4884	-0.4564	-0.2918	-0.162	-0.3623	-0.173	-0.1987	-0.52	-0.3206	-0.3803	-0.1516	-0.4466	-0.2759	-0.3216	-0.4303	-0.0558	-0.4132	-0.2513	-0.4821	-0.2057	-0.4485	-0.3683	-0.0785	-0.3552	-0.2436	-0.4742	-0.1107	-0.2609	-0.3843	-0.4284	-0.2336	-0.3581	-0.4911	-0.2823	-0.2723	-0.3311	-0.3182	-0.4368	-0.1073
16.3	-0.3001	-0.1121	-0.2748	-0.4868	-0.4733	-0.282	-0.1536	-0.368	-0.1698	-0.1917	-0.523	-0.3268	-0.3826	-0.1376	-0.4502	-0.2923	-0.3235	-0.445	-0.0576	-0.4218	-0.2319	-0.4839	-0.209	-0.4573	-0.39	-0.0767	-0.3573	-0.2388	-0.4785	-0.0925	-0.2778	-0.3964	-0.4353	-0.2412	-0.3728	-0.4918	-0.2855	-0.27	-0.3262	-0.3147	-0.4406	-0.0866
16.35	-0.3022	-0.1135	-0.2593	-0.4943	-0.476	-0.2903	-0.153	-0.3842	-0.1666	-0.1889	-0.5107	-0.3226	-0.3813	-0.1351	-0.4542	-0.2995	-0.3282	-0.4485	-0.0467	-0.4354	-0.2361	-0.4844	-0.2145	-0.4563	-0.4057	-0.0763	-0.3749	-0.2351	-0.4774	-0.0905	-0.2732	-0.395	-0.4397	-0.2411	-0.3773	-0.4971	-0.293	-0.2616	-0.3299	-0.3275	-0.4439	-0.0862
16.4	-0.3149	-0.107	-0.2569	-0.5038	-0.4791	-0.2811	-0.1557	-0.3863	-0.1745	-0.1839	-0.524	-0.3232	-0.3921	-0.1301	-0.4658	-0.3093	-0.3108	-0.4657	-0.0463	-0.4446	-0.2291	-0.5042	-0.2221	-0.4617	-0.4094	-0.0872	-0.3834	-0.2459	-0.5029	-0.0925	-0.2768	-0.3926	-0.4418	-0.2583	-0.3847	-0.5106	-0.2893	-0.2588	-0.3201	-0.3257	-0.4553	-0.082
16.45	-0.3094	-0.1129	-0.2686	-0.5001	-0.4791	-0.2857	-0.1482	-0.3906	-0.1792	-0.1885	-0.5216	-0.3348	-0.3763	-0.1272	-0.465	-0.3043	-0.3161	-0.4623	-0.0502	-0.4425	-0.2312	-0.5029	-0.2084	-0.46	-0.4112	-0.0855	-0.3771	-0.2405	-0.5039	-0.0861	-0.2833	-0.3799	-0.442	-0.2485	-0.377	-0.5152	-0.2821	-0.2552	-0.3201	-0.3297	-0.4533	-0.0821
16.5	-0.3058	-0.1109	-0.2617	-0.4954	-0.4795	-0.286	-0.1554	-0.3827	-0.1722	-0.1972	-0.5292	-0.3316	-0.3843	-0.1341	-0.4512	-0.2932	-0.3169	-0.4426	-0.0412	-0.4224	-0.2318	-0.4956	-0.2128	-0.4466	-0.4004	-0.0785	-0.3757	-0.2466	-0.4855	-0.095	-0.2797	-0.384	-0.4395	-0.2477	-0.3692	-0.5031	-0.2855	-0.2598	-0.3297	-0.3199	-0.4487	-0.0938
16.55	-0.2927	-0.1162	-0.2747	-0.4932	-0.4599	-0.2917	-0.1553	-0.3699	-0.1684	-0.193	-0.5155	-0.3294	-0.3763	-0.1404	-0.4457	-0.294	-0.3212	-0.4381	-0.0528	-0.4129	-0.2395	-0.4823	-0.2131	-0.4623	-0.3845	-0.079	-0.3707	-0.2325	-0.4743	-0.0963	-0.2688	-0.3916	-0.4299	-0.2485	-0.3601	-0.5008	-0.2808	-0.2561	-0.323	-0.3253	-0.4386	-0.0895
16.6	-0.2904	-0.1133	-0.2741	-0.4937	-0.4653	-0.2812	-0.157	-0.3601	-0.1613	-0.1993	-0.525	-0.3209	-0.3699	-0.1408	-0.4375	-0.2909	-0.3102	-0.4378	-0.065	-0.4246	-0.2374	-0.4748	-0.2087	-0.457	-0.3789	-0.0818	-0.3617	-0.2384	-0.4725	-0.0995	-0.2635	-0.3738	-0.4311	-0.2408	-0.3569	-0.4972	-0.2937	-0.265	-0.3334	-0.3104	-0.4389	-0.095
16.65	-0.29	-0.1159	-0.2648	-0.4804	-0.4474	-0.2722	-0.1578	-0.3604	-0.172	-0.1915	-0.5263	-0.3175	-0.3746	-0.1418	-0.4341	-0.287	-0.3262	-0.4205	-0.0557	-0.4185	-0.2395	-0.4759	-0.2164	-0.4461	-0.3772	-0.0691	-0.3552	-0.2477	-0.4792	-0.1048	-0.2739	-0.3813	-0.4274	-0.2268	-0.3465	-0.4864	-0.2722	-0.2664	-0.3229	-0.3173	-0.4239	-0.1068
16.7	-0.3036	-0.1193	-0.2749	-0.495	-0.4516	-0.2861	-0.168	-0.3746	-0.1696	-0.1969	-0.5307	-0.3148	-0.3724	-0.1457	-0.445	-0.2935	-0.3357	-0.4357	-0.0612	-0.4305	-0.239	-0.4793	-0.2128	-0.4694	-0.3868	-0.0729	-0.3637	-0.2429	-0.4859	-0.106	-0.2682	-0.3799	-0.4316	-0.2315	-0.3598	-0.488	-0.2769	-0.2614	-0.3261	-0.3147	-0.4421	-0.0974
16.75	-0.3055	-0.1089	-0.2581	-0.4938	-0.48	-0.2773	-0.1488	-0.3758	-0.1648	-0.1857	-0.5099	-0.3221	-0.3794	-0.1351	-0.4486	-0.2898	-0.3182	-0.4416	-0.0595	-0.4283	-0.2253	-0.4877	-0.2137	-0.4575	-0.3947	-0.0778	-0.3674	-0.233	-0.486	-0.0857	-0.2747	-0.3879	-0.4256	-0.2378	-0.3731	-0.5023	-0.2798	-0.2568	-0.3127	-0.3235	-0.4464	-0.0811
16.8	-0.312	-0.1137	-0.2527	-0.5014	-0.4862	-0.2864	-0.1564	-0.3907	-0.1699	-0.1942	-0.5255	-0.3462	-0.3741	-0.1272	-0.4582	-0.3037	-0.3184	-0.4653	-0.0562	-0.4418	-0.2284	-0.4914	-0.2157	-0.4609	-0.4065	-0.0907	-0.3899	-0.2362	-0.5044	-0.086	-0.2734	-0.3763	-0.4354	-0.2611	-0.3886	-0.511	-0.2914	-0.2485	-0.3211	-0.3289	-0.4527	-0.075
16.85	-0.3081	-0.1184	-0.2486	-0.5055	-0.4726	-0.2777	-0.141	-0.3868	-0.1665	-0.1805	-0.5189	-0.3305	-0.3727	-0.1136	-0.4589	-0.299	-0.2961	-0.4575	-0.0465	-0.4445	-0.219	-0.4962	-0.2113	-0.4661	-0.4087	-0.0746	-0.3785	-0.2396	-0.4934	-0.0749	-0.2752	-0.3758	-0.4345	-0.2581	-0.3753	-0.5186	-0.2876	-0.2437	-0.3233	-0.3242	-0.4536	-0.0815
16.9	-0.3006	-0.1079	-0.2509	-0.488	-0.4569	-0.2736	-0.1479	-0.3798	-0.1589	-0.1941	-0.5165	-0.3157	-0.3701	-0.1307	-0.4371	-0.296	-0.3134	-0.4451	-0.0406	-0.4297	-0.2324	-0.4811	-0.2076	-0.4554	-0.3942	-0.0735	-0.3656	-0.23	-0.4887	-0.0843	-0.2622	-0.3737	-0.4325	-0.2387	-0.3768	-0.5039	-0.2773	-0.2379	-0.3265	-0.325	-0.4404	-0.0702
16.95	-0.2937	-0.1111	-0.2617	-0.4969	-0.4558	-0.272	-0.1489	-0.3703	-0.1639	-0.1998	-0.5329	-0.3156	-0.3778	-0.1408	-0.4448	-0.2824	-0.3379	-0.4401	-0.0597	-0.4344	-0.2275	-0.4774	-0.2087	-0.4624	-0.4003	-0.077	-0.366	-0.2365	-0.4761	-0.1018	-0.2647	-0.3751	-0.4286	-0.2459	-0.368	-0.5024	-0.2798	-0.2423	-0.3143	-0.3242	-0.4434	-0.0993
17	-0.2963	-0.1093	-0.2651	-0.484	-0.468	-0.2708	-0.1575	-0.3667	-0.1645	-0.1842	-0.5305	-0.3141	-0.368	-0.1478	-0.4375	-0.2864	-0.3224	-0.436	-0.0544	-0.4286	-0.2237	-0.4735	-0.2099	-0.4555	-0.3925	-0.0828	-0.3621	-0.2294	-0.482	-0.1006	-0.2632	-0.3784	-0.4188	-0.2331	-0.3597	-0.4857	-0.2706	-0.2575	-0.3211	-0.3183	-0.4343	-0.0943
17.05	-0.2835	-0.1124	-0.2616	-0.4921	-0.4533	-0.282	-0.1558	-0.3696	-0.1714	-0.1966	-0.5239	-0.3084	-0.3661	-0.1471	-0.4179	-0.2823	-0.3221	-0.4216	-0.0482	-0.4102	-0.2315	-0.471	-0.2081	-0.4461	-0.3694	-0.0703	-0.3521	-0.2372	-0.4789	-0.0959	-0.2643	-0.3753	-0.4143	-0.2226	-0.351	-0.4872	-0.2742	-0.244	-0.3231	-0.3153	-0.4324	-0.1008
17.1	-0.2871	-0.0974	-0.2646	-0.4894	-0.4554	-0.2692	-0.1541	-0.3707	-0.152	-0.1941	-0.5215	-0.3125	-0.3737	-0.137	-0.4278	-0.2834	-0.3246	-0.4351	-0.0484	-0.4157	-0.2257	-0.4697	-0.1945	-0.4467	-0.3874	-0.0804	-0.3678	-0.2375	-0.4823	-0.0934	-0.2648	-0.3762	-0.4258	-0.2359	-0.3615	-0.4883	-0.2698	-0.2477	-0.3291	-0.3182	-0.4317	-0.0872
17.15	-0.2931	-0.1048	-0.2518	-0.4894	-0.4604	-0.2759	-0.1511	-0.3731	-0.1671	-0.1792	-0.5282	-0.3258	-0.3634	-0.1357	-0.4339	-0.2829	-0.3155	-0.4385	-0.0522	-0.4294	-0.2315	-0.4812	-0.2002	-0.4544	-0.3987	-0.0826	-0.3756	-0.2273	-0.485	-0.0846	-0.2582	-0.3682	-0.4282	-0.2445	-0.3576	-0.5041	-0.2738	-0.2482	-0.321	-0.3231	-0.4451	-0.075
17.2	-0.307	-0.1052	-0.2464	-0.4988	-0.4754	-0.2622	-0.1446	-0.3873	-0.1682	-0.1791	-0.5219	-0.3256	-0.371	-0.1323	-0.4401	-0.3031	-0.315	-0.4614	-0.05	-0.4532	-0.223	-0.4838	-0.2014	-0.4573	-0.4095	-0.0759	-0.3861	-0.2403	-0.4859	-0.0814	-0.2627	-0.3809	-0.4263	-0.246	-0.373	-0.5093	-0.2803	-0.2355	-0.317	-0.3359	-0.4519	-0.0775
17.25	-0.3082	-0.1025	-0.2466	-0.4959	-0.4704	-0.2646	-0.1498	-0.3833	-0.1699	-0.1782	-0.5162	-0.3236	-0.3758	-0.1301	-0.4438	-0.2974	-0.3088	-0.4605	-0.0523	-0.4516	-0.218	-0.4757	-0.201	-0.4582	-0.4218	-0.0806	-0.4027	-0.2329	-0.4878	-0.0794	-0.2668	-0.3753	-0.432	-0.2477	-0.3855	-0.5094	-0.2788	-0.2286	-0.3059	-0.3262	-0.4439	-0.0688
17.3	-0.3096	-0.116	-0.2611	-0.5099	-0.4614	-0.2752	-0.153	-0.3874	-0.1712	-0.182	-0.5254	-0.3322	-0.373	-0.1325	-0.4484	-0.2871	-0.3094	-0.452	-0.0429	-0.4428	-0.2156	-0.4815	-0.2081	-0.4663	-0.4099	-0.0782	-0.3836	-0.2405	-0.488	-0.0841	-0.2707	-0.3761	-0.4376	-0.2398	-0.3765	-0.5151	-0.2679	-0.2448	-0.3259	-0.3305	-0.458	-0.0731
17.35	-0.2977	-0.1187	-0.2564	-0.503	-0.4538	-0.266	-0.1512	-0.3775	-0.1655	-0.1907	-0.5227	-0.3211	-0.3667	-0.141	-0.4384	-0.2899	-0.3202	-0.4449	-0.046	-0.4355	-0.2322	-0.4796	-0.2184	-0.4608	-0.3952	-0.0647	-0.372	-0.2367	-0.4878	-0.0924	-0.2678	-0.3714	-0.4274	-0.2402	-0.3669	-0.4974	-0.27	-0.2364	-0.3307	-0.3187	-0.4455	-0.0905
17.4	-0.2917	-0.1026	-0.2629	-0.4824	-0.434	-0.2652	-0.1549	-0.3748	-0.1613	-0.1985	-0.5211	-0.314	-0.3669	-0.1463	-0.4162	-0.2853	-0.3202	-0.4306	-0.0434	-0.4267	-0.2282	-0.4614	-0.21	-0.4557	-0.3845	-0.0677	-0.364	-0.2387	-0.4694	-0.111	-0.2526	-0.3642	-0.4207	-0.231	-0.3519	-0.4872	-0.2641	-0.2395	-0.3237	-0.3123	-0.4252	-0.0904
17.45	-0.2838	-0.1009	-0.2565	-0.4839	-0.4339	-0.2609	-0.1501	-0.3773	-0.1637	-0.1875	-0.5212	-0.3156	-0.3607	-0.1399	-0.4223	-0.2724	-0.3173	-0.423	-0.0542	-0.4055	-0.2176	-0.4614	-0.209	-0.448	-0.3839	-0.0737	-0.3572	-0.2329	-0.4694	-0.1035	-0.2548	-0.3497	-0.4099	-0.2348	-0.3408	-0.4896	-0.2579	-0.2351	-0.3228	-0.3142	-0.4165	-0.0994
17.5	-0.2924	-0.1024	-0.2645	-0.5036	-0.4469	-0.27	-0.1574	-0.366	-0.1589	-0.1846	-0.5269	-0.3176	-0.3664	-0.1384	-0.4253	-0.2892	-0.3129	-0.4366	-0.0488	-0.4272	-0.2262	-0.4741	-0.2039	-0.4522	-0.3911	-0.0762	-0.375	-0.2367	-0.4826	-0.0902	-0.2523	-0.3558	-0.4248	-0.2387	-0.3583	-0.4987	-0.2644	-0.236	-0.3219	-0.3202	-0.4376	-0.0827
17.55	-0.2986	-0.1022	-0.249	-0.5022	-0.4676	-0.2661	-0.1547	-0.3803	-0.1573	-0.1944	-0.5273	-0.3281	-0.379	-0.1373	-0.4323	-0.2831	-0.3157	-0.4526	-0.0462	-0.4396	-0.2271	-0.4689	-0.1947	-0.4647	-0.4074	-0.0751	-0.3751	-0.2334	-0.4829	-0.0903	-0.2569	-0.368	-0.4233	-0.2415	-0.3581	-0.5018	-0.2696	-0.2343	-0.3166	-0.3205	-0.4486	-0.0773
17.6	-0.2996	-0.104	-0.2531	-0.4978	-0.4595	-0.2687	-0.1389	-0.3851	-0.1619	-0.1783	-0.5205	-0.3261	-0.3692	-0.1281	-0.4312	-0.285	-0.307	-0.4546	-0.0451	-0.4365	-0.2216	-0.4714	-0.2091	-0.4581	-0.4055	-0.0764	-0.3768	-0.2288	-0.4852	-0.0766	-0.2573	-0.3642	-0.4277	-0.2469	-0.3639	-0.5134	-0.2753	-0.2202	-0.3115	-0.3276	-0.4437	-0.0779
17.65	-0.3082	-0.0992	-0.2491	-0.4996	-0.4662	-0.2531	-0.1439	-0.3962	-0.1624	-0.1739	-0.5213	-0.3271	-0.3613	-0.1225	-0.4392	-0.297	-0.3105	-0.455	-0.0479	-0.4409	-0.2158	-0.4843	-0.1998	-0.4709	-0.4148	-0.0752	-0.3817	-0.24	-0.4995	-0.0684	-0.2705	-0.3698	-0.4218	-0.2461	-0.3714	-0.5141	-0.2658	-0.2277	-0.3073	-0.3263	-0.446	-0.076
17.7	-0.2972	-0.0991	-0.2387	-0.4969	-0.4768	-0.2628	-0.1483	-0.3853	-0.1585	-0.1737	-0.5178	-0.3137	-0.366	-0.1289	-0.4269	-0.2841	-0.3126	-0.4587	-0.0418	-0.4417	-0.2178	-0.4656	-0.2035	-0.4535	-0.4123	-0.0783	-0.3877	-0.2193	-0.4912	-0.0711	-0.246	-0.3576	-0.4324	-0.2474	-0.3793	-0.5108	-0.2684	-0.2226	-0.3193	-0.3228	-0.4481	-0.079
17.75	-0.3003	-0.1017	-0.246	-0.4965	-0.4584	-0.2566	-0.1345	-0.393	-0.1553	-0.1801	-0.5254	-0.3167	-0.365	-0.1352	-0.4312	-0.2847	-0.3161	-0.4298	-0.0387	-0.4291	-0.2082	-0.4702	-0.2124	-0.4646	-0.3937	-0.0727	-0.3797	-0.2282	-0.4947	-0.0751	-0.2547	-0.3633	-0.4189	-0.2307	-0.3604	-0.5056	-0.2612	-0.2229	-0.3176	-0.3283	-0.4439	-0.0815
17.8	-0.2859	-0.1038	-0.2567	-0.476	-0.4518	-0.2597	-0.1493	-0.3714	-0.1526	-0.201	-0.5233	-0.3161	-0.3554	-0.141	-0.4168	-0.2835	-0.3228	-0.4406	-0.0431	-0.4292	-0.2207	-0.4691	-0.196	-0.4507	-0.3897	-0.0731	-0.3661	-0.2393	-0.4771	-0.0917	-0.2666	-0.3721	-0.4257	-0.2357	-0.3611	-0.4976	-0.264	-0.2283	-0.3218	-0.332	-0.4478	-0.0856
17.85	-0.2863	-0.1086	-0.2659	-0.4757	-0.4391	-0.2599	-0.1559	-0.3695	-0.1709	-0.1901	-0.5204	-0.3076	-0.3623	-0.1426	-0.4115	-0.2799	-0.3277	-0.4235	-0.0525	-0.4128	-0.2291	-0.4533	-0.2126	-0.4595	-0.3772	-0.0645	-0.3536	-0.2369	-0.4617	-0.0921	-0.2533	-0.3635	-0.4153	-0.2251	-0.3503	-0.4903	-0.261	-0.2388	-0.3209	-0.3184	-0.4311	-0.0947
17.9	-0.2896	-0.1044	-0.2657	-0.4936	-0.4514	-0.2645	-0.1496	-0.3749	-0.1638	-0.1931	-0.5303	-0.3145	-0.3663	-0.1344	-0.4104	-0.2808	-0.3117	-0.4312	-0.0513	-0.4261	-0.225	-0.466	-0.2127	-0.4628	-0.3854	-0.0733	-0.3622	-0.2426	-0.4732	-0.0975	-0.2569	-0.3655	-0.4179	-0.2351	-0.3545	-0.4988	-0.2611	-0.2348	-0.3205	-0.3216	-0.4437	-0.1025
17.95	-0.3055	-0.1121	-0.2516	-0.4962	-0.4581	-0.264	-0.139	-0.3864	-0.1673	-0.1887	-0.5346	-0.3101	-0.3664	-0.1351	-0.4188	-0.2866	-0.3143	-0.4422	-0.0333	-0.4371	-0.2126	-0.4732	-0.2099	-0.4651	-0.4098	-0.0796	-0.3755	-0.2378	-0.4837	-0.0855	-0.2571	-0.3557	-0.4198	-0.2407	-0.3677	-0.5053	-0.2677	-0.2209	-0.3267	-0.3246	-0.4463	-0.0819
18	-0.2953	-0.1029	-0.2484	-0.503	-0.4515	-0.2614	-0.1387	-0.3853	-0.1548	-0.1749	-0.53	-0.3172	-0.3602	-0.1319	-0.4243	-0.2816	-0.3059	-0.4479	-0.0316	-0.4422	-0.2151	-0.4708	-0.2025	-0.4595	-0.4076	-0.0752	-0.3839	-0.2345	-0.4856	-0.0809	-0.2595	-0.3568	-0.4272	-0.2454	-0.3628	-0.5112	-0.2657	-0.2334	-0.323	-0.335	-0.4472	-0.069
18.05	-0.3085	-0.1008	-0.2492	-0.504	-0.4586	-0.2643	-0.15	-0.3967	-0.1599	-0.1842	-0.5324	-0.3199	-0.3712	-0.1217	-0.4319	-0.2723	-0.3048	-0.4633	-0.0312	-0.4517	-0.222	-0.4836	-0.2035	-0.4701	-0.4142	-0.0838	-0.395	-0.2329	-0.4939	-0.0813	-0.2563	-0.3638	-0.4294	-0.2527	-0.3757	-0.5166	-0.2644	-0.2241	-0.3265	-0.3317	-0.4463	-0.0798
18.1	-0.3056	-0.109	-0.2427	-0.5029	-0.4622	-0.2538	-0.149	-0.4035	-0.1599	-0.1818	-0.5242	-0.3212	-0.3698	-0.1294	-0.4303	-0.2908	-0.2977	-0.4529	-0.0372	-0.4447	-0.2153	-0.4837	-0.2136	-0.4708	-0.4134	-0.0764	-0.3892	-0.2271	-0.4959	-0.0743	-0.2579	-0.3623	-0.4316	-0.2398	-0.379	-0.518	-0.2745	-0.2195	-0.3113	-0.335	-0.4533	-0.0664
18.15	-0.298	-0.0927	-0.2522	-0.4983	-0.4702	-0.2542	-0.1367	-0.388	-0.1552	-0.1882	-0.5245	-0.323	-0.3655	-0.1322	-0.4314	-0.2829	-0.3118	-0.4455	-0.0331	-0.4305	-0.2261	-0.4688	-0.2056	-0.4712	-0.3951	-0.0757	-0.3825	-0.2319	-0.4798	-0.0903	-0.2514	-0.3635	-0.42	-0.2416	-0.3692	-0.5005	-0.2569	-0.2297	-0.3237	-0.3257	-0.4417	-0.0706
18.2	-0.2994	-0.0983	-0.2554	-0.4929	-0.4505	-0.2538	-0.1508	-0.3816	-0.1678	-0.1894	-0.5218	-0.3147	-0.3485	-0.1477	-0.4194	-0.2825	-0.3322	-0.4309	-0.0368	-0.4265	-0.2249	-0.4585	-0.2094	-0.4587	-0.3949	-0.0752	-0.3611	-0.2418	-0.4855	-0.0939	-0.2576	-0.3532	-0.4084	-0.2408	-0.3607	-0.505	-0.2616	-0.2315	-0.317	-0.3264	-0.4369	-0.0829
18.25	-0.2934	-0.1099	-0.2639	-0.4862	-0.434	-0.2642	-0.1546	-0.3839	-0.1577	-0.1897	-0.5281	-0.3201	-0.3473	-0.1435	-0.4096	-0.2846	-0.33	-0.4239	-0.0426	-0.4142	-0.2224	-0.4527	-0.2096	-0.4582	-0.3806	-0.0809	-0.3558	-0.2282	-0.4758	-0.099	-0.2594	-0.3535	-0.4127	-0.2322	-0.351	-0.4922	-0.2561	-0.2324	-0.33	-0.3269	-0.4215	-0.1023
18.3	-0.2951	-0.1061	-0.2639	-0.493	-0.4481	-0.2604	-0.1535	-0.3818	-0.1621	-0.1934	-0.526	-0.3122	-0.3513	-0.1481	-0.406	-0.2777	-0.33	-0.4222	-0.0435	-0.4123	-0.2274	-0.4596	-0.211	-0.4645	-0.3826	-0.0748	-0.3614	-0.2362	-0.4738	-0.0915	-0.2476	-0.367	-0.416	-0.227	-0.3469	-0.4998	-0.2686	-0.2264	-0.3295	-0.328	-0.4335	-0.1035
18.35	-0.2936	-0.105	-0.2353	-0.4947	-0.4518	-0.2573	-0.1435	-0.3732	-0.1626	-0.19	-0.5311	-0.3178	-0.3605	-0.136	-0.4172	-0.2824	-0.31	-0.4383	-0.037	-0.4358	-0.214	-0.4722	-0.202	-0.4632	-0.4017	-0.07	-0.3781	-0.2327	-0.477	-0.0829	-0.2579	-0.3562	-0.4216	-0.2386	-0.3557	-0.5112	-0.2708	-0.2253	-0.313	-0.3254	-0.4301	-0.0925
18.4	-0.3082	-0.1025	-0.2426	-0.5019	-0.4675	-0.2606	-0.1342	-0.3936	-0.1583	-0.1802	-0.5323	-0.3149	-0.3643	-0.1292	-0.4307	-0.2859	-0.309	-0.4547	-0.0365	-0.4559	-0.2108	-0.4752	-0.2025	-0.4646	-0.4123	-0.0753	-0.3906	-0.2242	-0.4897	-0.0758	-0.2443	-0.3598	-0.4243	-0.244	-0.3637	-0.5139	-0.2616	-0.2219	-0.3244	-0.3345	-0.4531	-0.0702
18.45	-0.3135	-0.1081	-0.2302	-0.4981	-0.4731	-0.2558	-0.1386	-0.3974	-0.1596	-0.1813	-0.5356	-0.3263	-0.3754	-0.1264	-0.4324	-0.2925	-0.2978	-0.4551	-0.0388	-0.4451	-0.2138	-0.4798	-0.2148	-0.4652	-0.4155	-0.0943	-0.3992	-0.2297	-0.497	-0.0739	-0.2486	-0.3549	-0.4373	-0.2446	-0.3688	-0.5079	-0.2649	-0.2161	-0.3186	-0.3444	-0.4556	-0.0698
18.5	-0.3089	-0.1058	-0.243	-0.4986	-0.4553	-0.2645	-0.1417	-0.3921	-0.1617	-0.1787	-0.5253	-0.3194	-0.3655	-0.1323	-0.4282	-0.2918	-0.3032	-0.4462	-0.0362	-0.4496	-0.2191	-0.463	-0.2002	-0.4607	-0.4174	-0.0666	-0.3852	-0.2217	-0.4872	-0.0789	-0.2528	-0.3518	-0.4319	-0.245	-0.3622	-0.5154	-0.2644	-0.2178	-0.3219	-0.3333	-0.4385	-0.0849
18.55	-0.2999	-0.1041	-0.238	-0.4951	-0.4643	-0.2585	-0.1466	-0.3907	-0.1649	-0.1798	-0.5291	-0.3248	-0.3661	-0.1389	-0.4196	-0.285	-0.3128	-0.4531	-0.0502	-0.4405	-0.2257	-0.465	-0.2084	-0.4607	-0.4004	-0.0752	-0.3847	-0.2345	-0.4888	-0.0758	-0.2594	-0.364	-0.4266	-0.2444	-0.3561	-0.5071	-0.2612	-0.2169	-0.3259	-0.3345	-0.4478	-0.0844
18.6	-0.2937	-0.1035	-0.2476	-0.4935	-0.4554	-0.2549	-0.1515	-0.3858	-0.1614	-0.1807	-0.5366	-0.3146	-0.3524	-0.1457	-0.4108	-0.2747	-0.3199	-0.4313	-0.0427	-0.4307	-0.2198	-0.4644	-0.2035	-0.4659	-0.392	-0.0846	-0.3714	-0.2374	-0.4846	-0.0887	-0.2488	-0.3546	-0.4112	-0.2396	-0.3616	-0.5021	-0.2692	-0.2204	-0.3132	-0.3278	-0.4306	-0.0731
18.65	-0.2785	-0.1067	-0.2577	-0.4747	-0.4129	-0.2528	-0.1521	-0.3605	-0.1626	-0.2046	-0.5221	-0.299	-0.3509	-0.1598	-0.3846	-0.2741	-0.3258	-0.3951	-0.0439	-0.4026	-0.2281	-0.4401	-0.2037	-0.4556	-0.3563	-0.0712	-0.341	-0.2417	-0.471	-0.1136	-0.2456	-0.3451	-0.4053	-0.2142	-0.3196	-0.4825	-0.2548	-0.2317	-0.331	-0.3097	-0.4129	-0.1055
18.7	-0.2403	-0.117	-0.2729	-0.4293	-0.3572	-0.2467	-0.1707	-0.3227	-0.1625	-0.219	-0.4905	-0.2724	-0.3144	-0.1865	-0.3414	-0.266	-0.3308	-0.309	-0.0755	-0.3437	-0.2287	-0.3865	-0.2111	-0.4236	-0.2789	-0.0699	-0.2913	-0.2346	-0.4151	-0.1401	-0.244	-0.3328	-0.3652	-0.1844	-0.2571	-0.4445	-0.2336	-0.2425	-0.3153	-0.2683	-0.3531	-0.154
18.75	-0.2131	-0.1293	-0.2812	-0.3828	-0.3068	-0.2259	-0.1727	-0.2698	-0.1561	-0.2296	-0.4514	-0.2405	-0.2842	-0.2011	-0.3165	-0.2468	-0.3023	-0.2321	-0.0945	-0.3089	-0.2285	-0.357	-0.2216	-0.3789	-0.2094	-0.0835	-0.2646	-0.2286	-0.395	-0.1677	-0.2349	-0.3073	-0.3125	-0.1518	-0.2077	-0.4149	-0.2252	-0.2499	-0.293	-0.2393	-0.2989	-0.1792
18.8	-0.1931	-0.1216	-0.2786	-0.3469	-0.2687	-0.2189	-0.1893	-0.2527	-0.1684	-0.2294	-0.4245	-0.2177	-0.2606	-0.2005	-0.2819	-0.2345	-0.283	-0.1948	-0.121	-0.2798	-0.2217	-0.3356	-0.2195	-0.3415	-0.1773	-0.1192	-0.2584	-0.231	-0.377	-0.1786	-0.2267	-0.2853	-0.281	-0.1473	-0.1724	-0.396	-0.2314	-0.2576	-0.2855	-0.2226	-0.2546	-0.1936
18.85	-0.19	-0.1321	-0.2686	-0.326	-0.2382	-0.2118	-0.1984	-0.2398	-0.1659	-0.2321	-0.4016	-0.2101	-0.2553	-0.1972	-0.2756	-0.2278	-0.2538	-0.1775	-0.1256	-0.2751	-0.2174	-0.3243	-0.227	-0.3141	-0.1695	-0.1364	-0.2725	-0.2202	-0.3647	-0.1805	-0.2337	-0.2566	-0.2781	-0.1528	-0.1559	-0.3828	-0.2246	-0.2568	-0.2802	-0.218	-0.2307	-0.2157
18.9	-0.176	-0.1325	-0.2702	-0.3126	-0.2395	-0.2116	-0.2029	-0.2282	-0.1713	-0.2287	-0.3815	-0.2164	-0.2526	-0.1913	-0.2698	-0.2311	-0.2454	-0.1581	-0.1455	-0.2756	-0.224	-0.3147	-0.2328	-0.2963	-0.1506	-0.1604	-0.2864	-0.2083	-0.363	-0.1875	-0.2312	-0.2539	-0.2575	-0.1461	-0.1458	-0.3728	-0.2317	-0.2553	-0.2567	-0.204	-0.2146	-0.2022
18.95	-0.1676	-0.1322	-0.266	-0.3041	-0.2402	-0.1964	-0.1943	-0.2123	-0.1628	-0.2205	-0.3751	-0.212	-0.2403	-0.1969	-0.2448	-0.2207	-0.2204	-0.1482	-0.1535	-0.2734	-0.2105	-0.2955	-0.2268	-0.2821	-0.1464	-0.1782	-0.2815	-0.2092	-0.3473	-0.1862	-0.2368	-0.2325	-0.2583	-0.1479	-0.133	-0.3623	-0.2246	-0.2493	-0.2637	-0.1864	-0.1885	-0.2174
19	-0.1563	-0.129	-0.2644	-0.2978	-0.2273	-0.1977	-0.1958	-0.1978	-0.1684	-0.2242	-0.3675	-0.2032	-0.2365	-0.202	-0.2441	-0.2274	-0.2037	-0.1309	-0.1661	-0.2785	-0.2042	-0.29	-0.2257	-0.2718	-0.1486	-0.1801	-0.2811	-0.2083	-0.3491	-0.1969	-0.2321	-0.2269	-0.2513	-0.1528	-0.1424	-0.3615	-0.2307	-0.2459	-0.2411	-0.1898	-0.197	-0.217
19.05	-0.1679	-0.1333	-0.2563	-0.2998	-0.2205	-0.2049	-0.2026	-0.2177	-0.1827	-0.2297	-0.3654	-0.2113	-0.2389	-0.1954	-0.251	-0.2282	-0.2069	-0.1404	-0.1559	-0.276	-0.2017	-0.2972	-0.2253	-0.2573	-0.1431	-0.1751	-0.2838	-0.2177	-0.347	-0.1925	-0.2338	-0.229	-0.2476	-0.1415	-0.1448	-0.3652	-0.2407	-0.2513	-0.2443	-0.1897	-0.19	-0.204
19.1	-0.1674	-0.1366	-0.2532	-0.2961	-0.2269	-0.2017	-0.2026	-0.2145	-0.1715	-0.2281	-0.3683	-0.214	-0.2412	-0.2074	-0.2508	-0.2381	-0.2056	-0.1425	-0.1695	-0.2751	-0.1994	-0.2982	-0.2191	-0.2569	-0.1458	-0.1771	-0.293	-0.2073	-0.3548	-0.2021	-0.2449	-0.2285	-0.2381	-0.1414	-0.1339	-0.3589	-0.2323	-0.2492	-0.2508	-0.1989	-0.1804	-0.2178
19.15	-0.1685	-0.1411	-0.2409	-0.2894	-0.208	-0.2011	-0.2016	-0.2097	-0.1786	-0.2195	-0.3558	-0.2143	-0.2371	-0.2054	-0.25	-0.2232	-0.18	-0.1205	-0.1786	-0.2868	-0.2069	-0.2949	-0.2286	-0.2398	-0.1376	-0.1904	-0.2953	-0.2054	-0.3413	-0.1882	-0.2285	-0.225	-0.2383	-0.1531	-0.134	-0.3517	-0.2229	-0.2501	-0.2348	-0.2011	-0.1734	-0.2199
19.2	-0.17	-0.1382	-0.2479	-0.2753	-0.2185	-0.2121	-0.2087	-0.2157	-0.1817	-0.2237	-0.3512	-0.2145	-0.2363	-0.2017	-0.2396	-0.2291	-0.1841	-0.1342	-0.1826	-0.2875	-0.2116	-0.3021	-0.2316	-0.2362	-0.1422	-0.1866	-0.3041	-0.2097	-0.3526	-0.191	-0.2381	-0.216	-0.2398	-0.1559	-0.1383	-0.3626	-0.2295	-0.2463	-0.2386	-0.1912	-0.1702	-0.2165
19.25	-0.1695	-0.1372	-0.2565	-0.2941	-0.2204	-0.2148	-0.201	-0.2026	-0.183	-0.2191	-0.3517	-0.2031	-0.2384	-0.2027	-0.2415	-0.2248	-0.1944	-0.1317	-0.1733	-0.2869	-0.2072	-0.2922	-0.235	-0.2507	-0.1358	-0.1962	-0.3016	-0.2129	-0.3425	-0.2001	-0.2222	-0.2192	-0.2443	-0.1497	-0.1351	-0.3551	-0.2223	-0.2403	-0.2371	-0.189	-0.1848	-0.2182
19.3	-0.1696	-0.1428	-0.2541	-0.2915	-0.2335	-0.2026	-0.2019	-0.2175	-0.1716	-0.2179	-0.3468	-0.224	-0.2282	-0.2039	-0.2438	-0.236	-0.1874	-0.133	-0.1739	-0.2746	-0.2153	-0.293	-0.2354	-0.2413	-0.1339	-0.1929	-0.2925	-0.2101	-0.3455	-0.1949	-0.2423	-0.213	-0.2468	-0.1501	-0.1343	-0.3652	-0.2323	-0.2484	-0.2437	-0.1892	-0.1821	-0.2204
19.35	-0.1561	-0.1423	-0.2537	-0.2875	-0.2245	-0.1959	-0.208	-0.2061	-0.1755	-0.2257	-0.3561	-0.208	-0.233	-0.1985	-0.2294	-0.2319	-0.182	-0.127	-0.176	-0.2794	-0.209	-0.2899	-0.2425	-0.2403	-0.1449	-0.1967	-0.302	-0.204	-0.35	-0.2077	-0.2368	-0.2099	-0.2409	-0.1427	-0.1325	-0.3469	-0.2276	-0.249	-0.2283	-0.1884	-0.1672	-0.2105
19.4	-0.1658	-0.1479	-0.2666	-0.2829	-0.2251	-0.2116	-0.2021	-0.2037	-0.1811	-0.2172	-0.3432	-0.2075	-0.2307	-0.2124	-0.2353	-0.2306	-0.1731	-0.1218	-0.1906	-0.2728	-0.2157	-0.2909	-0.2301	-0.2361	-0.1347	-0.2074	-0.3042	-0.2108	-0.3491	-0.2069	-0.2365	-0.2068	-0.2354	-0.1575	-0.133	-0.3628	-0.2343	-0.2375	-0.232	-0.194	-0.1701	-0.2403
19.45	-0.1583	-0.1365	-0.262	-0.2805	-0.2116	-0.2025	-0.2128	-0.2043	-0.1775	-0.2214	-0.3435	-0.2029	-0.2301	-0.2062	-0.237	-0.2256	-0.1833	-0.1239	-0.177	-0.281	-0.2167	-0.2962	-0.2298	-0.2377	-0.1239	-0.2068	-0.2978	-0.2114	-0.344	-0.2043	-0.2252	-0.212	-0.2373	-0.1613	-0.1285	-0.3572	-0.2262	-0.2417	-0.2389	-0.1993	-0.1747	-0.2312
19.5	-0.1693	-0.1453	-0.2584	-0.2992	-0.2265	-0.2153	-0.2096	-0.2074	-0.1854	-0.2251	-0.3595	-0.211	-0.2438	-0.2099	-0.231	-0.2249	-0.1846	-0.135	-0.1769	-0.2792	-0.2106	-0.3006	-0.2374	-0.2469	-0.1494	-0.2078	-0.3114	-0.1925	-0.346	-0.1965	-0.2383	-0.2233	-0.2465	-0.1569	-0.1352	-0.3645	-0.223	-0.2491	-0.2408	-0.2043	-0.1733	-0.2268
19.55	-0.1743	-0.1436	-0.2665	-0.2943	-0.2201	-0.2077	-0.2103	-0.2064	-0.1855	-0.229	-0.3608	-0.2062	-0.2336	-0.2086	-0.2428	-0.2365	-0.1856	-0.1295	-0.1796	-0.2952	-0.2158	-0.2914	-0.2292	-0.2477	-0.1361	-0.1988	-0.3111	-0.2102	-0.352	-0.2006	-0.2339	-0.216	-0.2352	-0.145	-0.1312	-0.3605	-0.2285	-0.2415	-0.238	-0.1855	-0.1739	-0.2272
19.6	-0.1611	-0.1402	-0.2627	-0.2924	-0.2215	-0.1974	-0.2045	-0.2021	-0.1761	-0.2204	-0.3531	-0.2132	-0.2257	-0.1998	-0.2383	-0.2248	-0.1899	-0.1284	-0.1779	-0.2727	-0.2128	-0.2994	-0.2333	-0.2546	-0.1365	-0.2032	-0.3048	-0.2025	-0.3371	-0.1985	-0.2307	-0.2202	-0.2376	-0.1528	-0.1399	-0.3572	-0.2326	-0.2483	-0.2373	-0.1968	-0.1826	-0.226
19.65	-0.1741	-0.1445	-0.258	-0.3008	-0.2253	-0.2143	-0.2129	-0.2163	-0.1884	-0.232	-0.3647	-0.2147	-0.2391	-0.2095	-0.2459	-0.2393	-0.1967	-0.131	-0.1811	-0.291	-0.2141	-0.2923	-0.2436	-0.2558	-0.1401	-0.1971	-0.3101	-0.2059	-0.3506	-0.2	-0.2476	-0.2193	-0.2518	-0.1539	-0.1316	-0.3687	-0.2315	-0.246	-0.2494	-0.1942	-0.1862	-0.2312
19.7	-0.1753	-0.1393	-0.2582	-0.2998	-0.2295	-0.199	-0.2082	-0.2198	-0.1796	-0.2188	-0.3556	-0.2104	-0.236	-0.2081	-0.2454	-0.2345	-0.1979	-0.1267	-0.1756	-0.2797	-0.2186	-0.3026	-0.2335	-0.2617	-0.1471	-0.195	-0.303	-0.2072	-0.3605	-0.1904	-0.2312	-0.2284	-0.2476	-0.1506	-0.1428	-0.3614	-0.2294	-0.2551	-0.2439	-0.2015	-0.1879	-0.2185
19.75	-0.1698	-0.1407	-0.254	-0.2959	-0.2273	-0.2086	-0.2118	-0.2081	-0.1868	-0.222	-0.3609	-0.2105	-0.2385	-0.2157	-0.2363	-0.2305	-0.1987	-0.1216	-0.1631	-0.2876	-0.204	-0.2894	-0.2337	-0.2561	-0.1396	-0.2005	-0.296	-0.204	-0.3488	-0.2011	-0.2327	-0.2149	-0.2356	-0.1524	-0.1386	-0.3669	-0.2281	-0.2365	-0.244	-0.1908	-0.1784	-0.2314
19.8	-0.173	-0.1469	-0.257	-0.2997	-0.2162	-0.1995	-0.2016	-0.21	-0.1744	-0.2241	-0.3544	-0.207	-0.2251	-0.2036	-0.236	-0.2286	-0.1923	-0.1248	-0.1774	-0.278	-0.2099	-0.2887	-0.242	-0.2439	-0.1444	-0.1977	-0.3007	-0.2093	-0.3523	-0.1978	-0.2296	-0.2191	-0.2474	-0.1614	-0.1266	-0.3646	-0.2289	-0.2379	-0.2453	-0.1935	-0.1782	-0.2268
19.85	-0.1672	-0.1405	-0.2566	-0.293	-0.2207	-0.2139	-0.2168	-0.2085	-0.186	-0.2291	-0.3711	-0.222	-0.2483	-0.2079	-0.2452	-0.2375	-0.1951	-0.1298	-0.1773	-0.2779	-0.2021	-0.2884	-0.2413	-0.2462	-0.1408	-0.1919	-0.304	-0.2079	-0.3525	-0.2015	-0.24	-0.2157	-0.2499	-0.1631	-0.1301	-0.365	-0.2351	-0.2431	-0.2442	-0.2047	-0.188	-0.2216
19.9	-0.1788	-0.142	-0.2654	-0.2973	-0.2266	-0.1978	-0.217	-0.2159	-0.182	-0.227	-0.3599	-0.214	-0.2281	-0.2022	-0.2376	-0.234	-0.1951	-0.1338	-0.1766	-0.2857	-0.2126	-0.304	-0.2386	-0.2547	-0.1407	-0.1921	-0.3002	-0.2057	-0.3607	-0.199	-0.2423	-0.2154	-0.2385	-0.1534	-0.123	-0.3712	-0.2287	-0.2459	-0.2394	-0.1926	-0.1734	-0.2263
19.95	-0.1644	-0.1456	-0.2642	-0.3094	-0.2307	-0.2058	-0.2125	-0.2175	-0.189	-0.2269	-0.3594	-0.2203	-0.2323	-0.201	-0.2365	-0.228	-0.1895	-0.1348	-0.1759	-0.2815	-0.2133	-0.292	-0.2448	-0.2492	-0.147	-0.2161	-0.3077	-0.2062	-0.3477	-0.1972	-0.2351	-0.2135	-0.2309	-0.1638	-0.1349	-0.3656	-0.2356	-0.2438	-0.2397	-0.2034	-0.1694	-0.2353
20	-0.1731	-0.1466	-0.2509	-0.3022	-0.2221	-0.2067	-0.2004	-0.2117	-0.1784	-0.2256	-0.3565	-0.2225	-0.2343	-0.2047	-0.2378	-0.2274	-0.1834	-0.1332	-0.1842	-0.2877	-0.2038	-0.2863	-0.2386	-0.2495	-0.145	-0.2055	-0.3114	-0.2163	-0.342	-0.2007	-0.2364	-0.208	-0.2448	-0.1544	-0.1334	-0.363	-0.2289	-0.2306	-0.2397	-0.1984	-0.178	-0.2231
20.05	-0.1682	-0.1429	-0.2489	-0.2899	-0.2315	-0.2073	-0.2049	-0.2045	-0.1939	-0.2228	-0.3656	-0.211	-0.2352	-0.2118	-0.2318	-0.2357	-0.1798	-0.1419	-0.1859	-0.284	-0.2077	-0.2829	-0.2417	-0.2464	-0.145	-0.2029	-0.314	-0.2111	-0.3486	-0.2046	-0.2388	-0.2121	-0.2446	-0.1497	-0.1311	-0.3617	-0.2306	-0.2457	-0.2417	-0.1971	-0.1765	-0.2293
20.1	-0.1659	-0.1498	-0.2594	-0.2915	-0.2294	-0.202	-0.2255	-0.2177	-0.1857	-0.2289	-0.3636	-0.2178	-0.2403	-0.2038	-0.2344	-0.2422	-0.1945	-0.1374	-0.1845	-0.2924	-0.2102	-0.2919	-0.237	-0.2537	-0.1446	-0.2094	-0.3239	-0.2105	-0.3519	-0.195	-0.2399	-0.2152	-0.2355	-0.1542	-0.1297	-0.3639	-0.2376	-0.2401	-0.2361	-0.1945	-0.1736	-0.222
20.15	-0.1712	-0.1442	-0.2462	-0.2938	-0.212	-0.1996	-0.2097	-0.2171	-0.1812	-0.2207	-0.3524	-0.209	-0.2276	-0.2086	-0.2303	-0.2275	-0.1798	-0.1288	-0.187	-0.2892	-0.2176	-0.2864	-0.2385	-0.2363	-0.141	-0.2057	-0.3135	-0.2024	-0.3427	-0.1924	-0.2329	-0.2019	-0.2377	-0.1576	-0.1258	-0.3623	-0.2316	-0.2358	-0.2313	-0.1943	-0.1673	-0.2289
20.2	-0.1731	-0.1492	-0.2482	-0.2978	-0.2219	-0.2019	-0.2098	-0.2115	-0.1881	-0.2254	-0.3609	-0.2037	-0.2347	-0.2123	-0.2344	-0.2347	-0.1794	-0.1297	-0.1893	-0.2871	-0.2152	-0.2837	-0.2363	-0.231	-0.1443	-0.2199	-0.3153	-0.2187	-0.3465	-0.2103	-0.2375	-0.2026	-0.2362	-0.1552	-0.1265	-0.3627	-0.2334	-0.2462	-0.2351	-0.2013	-0.1765	-0.2378
20.25	-0.1716	-0.1435	-0.2616	-0.2877	-0.2293	-0.201	-0.2094	-0.2135	-0.1894	-0.2317	-0.3524	-0.2219	-0.232	-0.2087	-0.2361	-0.23	-0.1801	-0.123	-0.191	-0.2947	-0.2045	-0.2908	-0.2478	-0.2411	-0.1404	-0.2115	-0.3136	-0.2109	-0.347	-0.1978	-0.2357	-0.2071	-0.2397	-0.1504	-0.1329	-0.3643	-0.2362	-0.2448	-0.2335	-0.2016	-0.1694	-0.2233
20.3	-0.1581	-0.1496	-0.2556	-0.2989	-0.224	-0.2042	-0.2147	-0.2097	-0.1847	-0.2238	-0.3483	-0.2261	-0.2298	-0.2154	-0.2363	-0.2365	-0.175	-0.1345	-0.1965	-0.2914	-0.2088	-0.2863	-0.2364	-0.2421	-0.1395	-0.2103	-0.3176	-0.2132	-0.3563	-0.2028	-0.2354	-0.1961	-0.2329	-0.1612	-0.1243	-0.3606	-0.2297	-0.2434	-0.232	-0.1988	-0.1741	-0.2253
20.35	-0.172	-0.1451	-0.2552	-0.2908	-0.2263	-0.2026	-0.2101	-0.2135	-0.187	-0.2253	-0.3492	-0.2137	-0.2295	-0.2151	-0.2408	-0.2325	-0.1642	-0.1254	-0.1932	-0.2975	-0.2121	-0.2855	-0.2407	-0.2234	-0.1405	-0.2252	-0.3172	-0.2049	-0.3493	-0.1966	-0.2355	-0.1882	-0.2409	-0.163	-0.1292	-0.3619	-0.2325	-0.2433	-0.2327	-0.2044	-0.1725	-0.2339
20.4	-0.1708	-0.149	-0.2642	-0.2999	-0.2265	-0.2003	-0.2061	-0.2061	-0.1928	-0.2355	-0.347	-0.2113	-0.2382	-0.2058	-0.2361	-0.2373	-0.1754	-0.127	-0.1992	-0.2841	-0.2134	-0.2843	-0.2421	-0.2352	-0.1359	-0.2404	-0.3186	-0.2106	-0.3457	-0.1901	-0.2387	-0.2089	-0.2329	-0.1631	-0.1337	-0.3661	-0.2287	-0.2418	-0.2219	-0.1947	-0.1648	-0.2239
20.45	-0.1681	-0.1472	-0.2489	-0.2892	-0.2329	-0.1984	-0.2169	-0.2112	-0.1835	-0.2281	-0.3503	-0.2216	-0.2383	-0.2103	-0.2281	-0.2311	-0.1831	-0.1326	-0.1998	-0.2963	-0.2165	-0.2843	-0.2413	-0.2389	-0.1368	-0.2229	-0.3119	-0.2125	-0.3522	-0.2034	-0.234	-0.1917	-0.2323	-0.1656	-0.1313	-0.3606	-0.2381	-0.2384	-0.24	-0.1871	-0.1658	-0.233
20.5	-0.1678	-0.15	-0.2655	-0.2946	-0.2231	-0.1991	-0.2142	-0.2149	-0.188	-0.2313	-0.3481	-0.2137	-0.2262	-0.2125	-0.2287	-0.2322	-0.1854	-0.1202	-0.199	-0.3036	-0.2052	-0.2817	-0.2461	-0.2362	-0.1437	-0.2255	-0.3149	-0.2056	-0.345	-0.203	-0.2364	-0.204	-0.2278	-0.1594	-0.1336	-0.3674	-0.2301	-0.248	-0.2382	-0.2007	-0.1668	-0.228
20.55	-0.1674	-0.1536	-0.2577	-0.2842	-0.2246	-0.2188	-0.2187	-0.2134	-0.1946	-0.2278	-0.3544	-0.2195	-0.2311	-0.2148	-0.2303	-0.2307	-0.1671	-0.1113	-0.2029	-0.2923	-0.2109	-0.2884	-0.2452	-0.2286	-0.1356	-0.2285	-0.333	-0.2092	-0.3542	-0.2178	-0.2389	-0.197	-0.2364	-0.1683	-0.1303	-0.3686	-0.2414	-0.234	-0.2226	-0.2071	-0.1637	-0.2335
20.6	-0.1694	-0.1516	-0.2522	-0.2906	-0.2217	-0.2045	-0.2112	-0.2121	-0.1972	-0.2285	-0.3419	-0.2288	-0.2325	-0.2094	-0.2262	-0.2436	-0.1748	-0.1264	-0.2103	-0.293	-0.2117	-0.2866	-0.2426	-0.2258	-0.1409	-0.2374	-0.3301	-0.2123	-0.345	-0.1976	-0.2388	-0.1927	-0.2314	-0.1657	-0.1306	-0.3671	-0.2359	-0.2424	-0.236	-0.1992	-0.1697	-0.2348
20.65	-0.1709	-0.152	-0.2535	-0.2994	-0.22	-0.209	-0.2208	-0.2142	-0.1865	-0.227	-0.3626	-0.2224	-0.2466	-0.2179	-0.2253	-0.2385	-0.1728	-0.1207	-0.196	-0.2934	-0.2232	-0.2819	-0.2478	-0.2244	-0.1416	-0.2343	-0.326	-0.2153	-0.3468	-0.202	-0.2464	-0.1972	-0.2415	-0.1655	-0.1328	-0.3576	-0.2432	-0.2362	-0.2325	-0.2048	-0.1616	-0.2479
20.7	-0.1721	-0.1561	-0.2625	-0.2992	-0.2234	-0.1916	-0.2135	-0.2105	-0.1892	-0.2349	-0.3523	-0.2176	-0.2353	-0.215	-0.2356	-0.2398	-0.1772	-0.1243	-0.1981	-0.2937	-0.2079	-0.2851	-0.2472	-0.2374	-0.1392	-0.2256	-0.3179	-0.2045	-0.3458	-0.2018	-0.2305	-0.2151	-0.2347	-0.1608	-0.1253	-0.3607	-0.2346	-0.2498	-0.232	-0.2003	-0.1663	-0.2276
20.75	-0.1656	-0.1508	-0.2599	-0.2906	-0.2164	-0.2046	-0.2145	-0.2099	-0.1921	-0.2217	-0.35	-0.218	-0.2333	-0.216	-0.2331	-0.2392	-0.1625	-0.1103	-0.202	-0.3003	-0.2053	-0.2857	-0.2484	-0.2207	-0.1368	-0.2295	-0.3387	-0.2165	-0.3476	-0.2116	-0.2381	-0.1924	-0.2304	-0.1702	-0.1279	-0.3584	-0.2327	-0.2357	-0.2164	-0.1925	-0.1629	-0.2377
20.8	-0.1722	-0.1497	-0.2549	-0.2893	-0.2193	-0.1961	-0.2244	-0.2097	-0.1831	-0.2301	-0.3425	-0.2235	-0.2337	-0.2194	-0.2231	-0.2225	-0.1567	-0.1196	-0.216	-0.2975	-0.2093	-0.2775	-0.2374	-0.2208	-0.1436	-0.243	-0.3317	-0.213	-0.3436	-0.1979	-0.2403	-0.1941	-0.2327	-0.1668	-0.1218	-0.3655	-0.2319	-0.2218	-0.2215	-0.1966	-0.1602	-0.2323
20.85	-0.1659	-0.149	-0.2568	-0.2831	-0.2217	-0.1996	-0.2152	-0.2086	-0.1923	-0.2127	-0.3447	-0.2295	-0.2358	-0.2187	-0.2318	-0.2377	-0.1665	-0.1271	-0.1973	-0.2908	-0.2143	-0.2858	-0.2434	-0.2269	-0.1446	-0.2352	-0.3351	-0.2071	-0.3449	-0.2025	-0.2314	-0.1976	-0.2356	-0.1606	-0.1272	-0.3674	-0.2316	-0.2441	-0.2305	-0.1953	-0.1629	-0.2353
20.9	-0.1718	-0.1511	-0.265	-0.2948	-0.2442	-0.2114	-0.2138	-0.2169	-0.1898	-0.232	-0.3625	-0.2259	-0.2359	-0.2219	-0.2315	-0.2271	-0.1742	-0.1292	-0.2048	-0.2957	-0.2164	-0.2839	-0.2542	-0.2423	-0.1447	-0.2397	-0.3177	-0.2157	-0.3554	-0.2034	-0.23	-0.2053	-0.2446	-0.1676	-0.1379	-0.369	-0.2363	-0.239	-0.2333	-0.2055	-0.1654	-0.2383
20.95	-0.1885	-0.159	-0.2587	-0.2906	-0.2327	-0.2073	-0.2179	-0.2209	-0.1965	-0.2269	-0.3659	-0.2373	-0.241	-0.2162	-0.227	-0.2387	-0.1677	-0.13	-0.2021	-0.3006	-0.2049	-0.293	-0.2536	-0.2406	-0.1411	-0.2419	-0.3329	-0.2156	-0.3485	-0.2074	-0.2449	-0.1943	-0.2417	-0.1624	-0.14	-0.3664	-0.2334	-0.253	-0.2388	-0.2026	-0.1736	-0.2334
21	-0.175	-0.1507	-0.2595	-0.3058	-0.2292	-0.2143	-0.2265	-0.2171	-0.1905	-0.2287	-0.3658	-0.2267	-0.2363	-0.2205	-0.2342	-0.2416	-0.183	-0.1261	-0.1997	-0.2913	-0.2165	-0.293	-0.2399	-0.2455	-0.1451	-0.2156	-0.3258	-0.2229	-0.3575	-0.2048	-0.2388	-0.2042	-0.2387	-0.1649	-0.1329	-0.3742	-0.2351	-0.2431	-0.2335	-0.2014	-0.1726	-0.2353
21.05	-0.1735	-0.1441	-0.268	-0.308	-0.2244	-0.2129	-0.2191	-0.2172	-0.1893	-0.2359	-0.3587	-0.2189	-0.2405	-0.2198	-0.2355	-0.2371	-0.1866	-0.1435	-0.1921	-0.2896	-0.2174	-0.2877	-0.256	-0.2491	-0.1426	-0.2105	-0.3183	-0.2179	-0.3553	-0.2044	-0.2356	-0.2036	-0.2467	-0.1597	-0.1294	-0.3702	-0.236	-0.2391	-0.2451	-0.1944	-0.1818	-0.2341
21.1	-0.1788	-0.1578	-0.2553	-0.3112	-0.2384	-0.2101	-0.2179	-0.2343	-0.197	-0.2414	-0.3721	-0.2351	-0.2358	-0.2219	-0.2409	-0.2419	-0.2005	-0.1362	-0.1847	-0.2993	-0.2178	-0.2928	-0.2482	-0.2613	-0.1447	-0.2056	-0.3188	-0.2158	-0.3556	-0.2056	-0.2515	-0.2206	-0.2399	-0.1602	-0.1312	-0.3831	-0.2447	-0.2466	-0.2467	-0.2141	-0.1933	-0.232
21.15	-0.1805	-0.1519	-0.2747	-0.3122	-0.2375	-0.2064	-0.2106	-0.2283	-0.1924	-0.2348	-0.3725	-0.2298	-0.2467	-0.2243	-0.24	-0.2475	-0.1958	-0.1452	-0.1947	-0.3007	-0.2184	-0.2982	-0.2464	-0.2554	-0.1489	-0.2179	-0.3156	-0.2254	-0.3644	-0.2084	-0.2501	-0.221	-0.2454	-0.1663	-0.1325	-0.3821	-0.2297	-0.2531	-0.2518	-0.2085	-0.1829	-0.2339
21.2	-0.176	-0.1459	-0.2644	-0.2938	-0.2389	-0.2045	-0.2257	-0.2449	-0.1966	-0.2393	-0.3614	-0.2343	-0.2427	-0.2222	-0.2335	-0.2396	-0.1948	-0.1303	-0.2026	-0.2983	-0.2188	-0.3005	-0.2463	-0.2617	-0.1459	-0.2258	-0.3221	-0.2175	-0.3634	-0.2137	-0.2409	-0.2082	-0.2484	-0.1712	-0.1418	-0.3764	-0.2398	-0.233	-0.2544	-0.2127	-0.176	-0.2323
21.25	-0.1844	-0.1553	-0.2646	-0.301	-0.2364	-0.2086	-0.2221	-0.2257	-0.1911	-0.2378	-0.374	-0.2337	-0.2451	-0.2347	-0.2345	-0.2354	-0.1825	-0.1372	-0.1846	-0.3064	-0.222	-0.2982	-0.2529	-0.2481	-0.1459	-0.2185	-0.3254	-0.219	-0.3607	-0.2064	-0.2383	-0.2122	-0.2393	-0.1588	-0.131	-0.376	-0.238	-0.2391	-0.2395	-0.204	-0.1812	-0.24
21.3	-0.1894	-0.1528	-0.275	-0.3044	-0.2412	-0.2088	-0.2115	-0.2284	-0.1972	-0.2491	-0.3843	-0.2324	-0.2408	-0.2236	-0.2387	-0.245	-0.2141	-0.1469	-0.1838	-0.2956	-0.2168	-0.2965	-0.2572	-0.2624	-0.1547	-0.2116	-0.3154	-0.2249	-0.359	-0.2071	-0.2435	-0.2213	-0.2595	-0.1654	-0.132	-0.3765	-0.2396	-0.2509	-0.2527	-0.2116	-0.1907	-0.2349
21.35	-0.1895	-0.1542	-0.2743	-0.3166	-0.2453	-0.202	-0.2159	-0.2298	-0.1934	-0.2437	-0.3739	-0.238	-0.2452	-0.2238	-0.2388	-0.2453	-0.2084	-0.1436	-0.1951	-0.3038	-0.2228	-0.3038	-0.2504	-0.2641	-0.1558	-0.2155	-0.319	-0.2082	-0.3615	-0.201	-0.244	-0.2119	-0.2474	-0.1673	-0.1331	-0.3796	-0.2411	-0.2407	-0.2519	-0.2151	-0.1891	-0.2359
21.4	-0.184	-0.1593	-0.2805	-0.3024	-0.2313	-0.2013	-0.2279	-0.2252	-0.1955	-0.2385	-0.3658	-0.2255	-0.2349	-0.2216	-0.2367	-0.2411	-0.2001	-0.1321	-0.1883	-0.3032	-0.2209	-0.2915	-0.2521	-0.2578	-0.1526	-0.221	-0.3251	-0.2221	-0.3578	-0.2084	-0.2416	-0.2078	-0.2496	-0.1689	-0.1389	-0.3747	-0.2469	-0.2457	-0.243	-0.2198	-0.1814	-0.2326
21.45	-0.1781	-0.1508	-0.252	-0.3043	-0.237	-0.2063	-0.2094	-0.2302	-0.1937	-0.235	-0.3708	-0.2217	-0.2447	-0.2209	-0.2362	-0.2451	-0.1934	-0.1391	-0.1919	-0.2926	-0.2233	-0.2986	-0.252	-0.2628	-0.1483	-0.207	-0.3195	-0.2181	-0.3633	-0.202	-0.244	-0.2096	-0.2482	-0.1596	-0.1306	-0.3758	-0.2334	-0.2372	-0.2534	-0.2104	-0.1801	-0.2354
21.5	-0.1726	-0.1539	-0.2672	-0.3083	-0.2411	-0.2067	-0.2172	-0.232	-0.1964	-0.2316	-0.3757	-0.2208	-0.2411	-0.223	-0.2477	-0.2421	-0.1976	-0.1415	-0.1849	-0.2958	-0.2201	-0.2959	-0.2531	-0.2568	-0.1601	-0.2115	-0.3146	-0.2249	-0.3598	-0.2127	-0.2377	-0.2094	-0.2475	-0.1674	-0.138	-0.3763	-0.2374	-0.2393	-0.2474	-0.2052	-0.1847	-0.238
21.55	-0.1901	-0.1574	-0.2743	-0.3156	-0.2411	-0.2128	-0.2285	-0.2334	-0.1842	-0.2368	-0.3776	-0.2293	-0.249	-0.2205	-0.2361	-0.2497	-0.207	-0.1464	-0.1899	-0.3047	-0.2281	-0.2986	-0.2526	-0.2639	-0.1567	-0.2189	-0.3298	-0.225	-0.3676	-0.2026	-0.2498	-0.2105	-0.2474	-0.169	-0.1317	-0.3781	-0.2389	-0.2374	-0.2581	-0.2077	-0.186	-0.2362
21.6	-0.1837	-0.1507	-0.2626	-0.3083	-0.2448	-0.2077	-0.2155	-0.2294	-0.1891	-0.24	-0.3743	-0.2242	-0.2385	-0.2241	-0.2358	-0.2416	-0.1964	-0.1382	-0.1968	-0.2937	-0.2164	-0.2951	-0.2389	-0.2539	-0.1483	-0.2254	-0.3232	-0.2163	-0.3592	-0.2063	-0.2377	-0.2087	-0.2483	-0.1586	-0.1368	-0.3752	-0.2439	-0.2418	-0.2502	-0.2081	-0.1783	-0.2398
21.65	-0.1804	-0.1549	-0.2691	-0.3082	-0.2377	-0.1991	-0.2225	-0.2325	-0.1938	-0.2389	-0.3833	-0.2314	-0.2393	-0.2287	-0.2383	-0.2387	-0.2018	-0.1451	-0.1912	-0.2929	-0.2087	-0.2942	-0.2578	-0.2602	-0.1505	-0.2147	-0.3268	-0.2155	-0.347	-0.2077	-0.2409	-0.2035	-0.2435	-0.1585	-0.133	-0.3861	-0.2434	-0.2431	-0.2519	-0.2061	-0.1721	-0.2257
21.7	-0.1846	-0.1554	-0.2678	-0.3052	-0.2437	-0.2043	-0.2294	-0.2397	-0.2	-0.2387	-0.376	-0.2263	-0.2384	-0.2254	-0.2443	-0.2335	-0.1891	-0.1429	-0.1905	-0.3005	-0.2179	-0.29	-0.2443	-0.2675	-0.1553	-0.2152	-0.3205	-0.232	-0.3655	-0.2045	-0.24	-0.2098	-0.2503	-0.1689	-0.1418	-0.3829	-0.2395	-0.2487	-0.2501	-0.2115	-0.1995	-0.2389
21.75	-0.185	-0.1641	-0.2668	-0.3084	-0.2373	-0.207	-0.2248	-0.2342	-0.2029	-0.2342	-0.3761	-0.2357	-0.2486	-0.2231	-0.2353	-0.249	-0.2036	-0.1386	-0.1928	-0.3059	-0.2245	-0.3037	-0.2556	-0.2657	-0.1472	-0.2188	-0.3309	-0.233	-0.3528	-0.2141	-0.2517	-0.2183	-0.256	-0.1667	-0.1409	-0.3818	-0.2416	-0.2514	-0.2524	-0.2238	-0.1867	-0.2436
21.8	-0.1781	-0.1536	-0.2715	-0.3097	-0.2347	-0.205	-0.2216	-0.2313	-0.1939	-0.2414	-0.3695	-0.2362	-0.2391	-0.2188	-0.2349	-0.2386	-0.207	-0.134	-0.1959	-0.3008	-0.2161	-0.2971	-0.2548	-0.267	-0.1501	-0.2327	-0.3272	-0.2213	-0.3632	-0.2134	-0.2449	-0.2176	-0.2462	-0.1689	-0.1391	-0.3829	-0.2461	-0.2493	-0.2571	-0.2104	-0.1754	-0.2432
21.85	-0.1876	-0.1585	-0.268	-0.3094	-0.2374	-0.2013	-0.2151	-0.2268	-0.1928	-0.237	-0.3743	-0.2272	-0.243	-0.2264	-0.2392	-0.2494	-0.1919	-0.1383	-0.2054	-0.3077	-0.22	-0.2907	-0.2444	-0.2599	-0.1562	-0.2306	-0.3345	-0.2165	-0.3658	-0.2127	-0.2456	-0.2041	-0.2431	-0.1694	-0.1332	-0.3824	-0.2441	-0.2397	-0.2543	-0.218	-0.1883	-0.233
21.9	-0.1799	-0.1524	-0.2743	-0.314	-0.2389	-0.2099	-0.2222	-0.2285	-0.1933	-0.2395	-0.3906	-0.2278	-0.2435	-0.238	-0.2328	-0.2378	-0.1994	-0.1408	-0.201	-0.3032	-0.2175	-0.2907	-0.2505	-0.2542	-0.1622	-0.2315	-0.3303	-0.2274	-0.3625	-0.2129	-0.2293	-0.2028	-0.2549	-0.1671	-0.1452	-0.3714	-0.2325	-0.2447	-0.2508	-0.2042	-0.1809	-0.245
21.95	-0.1825	-0.1594	-0.2664	-0.3133	-0.2378	-0.2027	-0.2257	-0.2288	-0.2083	-0.2394	-0.3768	-0.2288	-0.243	-0.2222	-0.2356	-0.245	-0.1968	-0.134	-0.187	-0.3077	-0.2297	-0.2928	-0.244	-0.267	-0.1506	-0.2229	-0.3271	-0.2326	-0.3615	-0.21	-0.2495	-0.2078	-0.2494	-0.1741	-0.1408	-0.3744	-0.2443	-0.2327	-0.2402	-0.2245	-0.1899	-0.2414
22	-0.1858	-0.1632	-0.2705	-0.3015	-0.2426	-0.204	-0.2248	-0.2396	-0.2003	-0.2438	-0.3659	-0.2383	-0.241	-0.2164	-0.2383	-0.2519	-0.1865	-0.1329	-0.2075	-0.3032	-0.206	-0.2977	-0.2566	-0.25	-0.1476	-0.2362	-0.3336	-0.2182	-0.3629	-0.2181	-0.25	-0.2127	-0.2424	-0.1709	-0.1283	-0.3791	-0.2382	-0.2401	-0.237	-0.2106	-0.1846	-0.2378
22.05	-0.1768	-0.1689	-0.262	-0.309	-0.2344	-0.2016	-0.2294	-0.2373	-0.201	-0.2407	-0.3703	-0.2343	-0.2309	-0.2328	-0.2333	-0.2355	-0.1898	-0.1321	-0.2145	-0.3029	-0.2066	-0.2927	-0.2507	-0.2442	-0.1561	-0.2362	-0.3317	-0.2302	-0.3586	-0.2118	-0.2407	-0.2068	-0.2402	-0.1827	-0.1399	-0.3775	-0.2414	-0.2378	-0.2295	-0.2176	-0.1804	-0.2443
22.1	-0.1784	-0.1648	-0.2743	-0.3141	-0.2413	-0.1966	-0.2325	-0.2234	-0.2028	-0.2405	-0.3709	-0.2408	-0.2429	-0.231	-0.2387	-0.2496	-0.1921	-0.1319	-0.2085	-0.3139	-0.2298	-0.3048	-0.2608	-0.2574	-0.1542	-0.2386	-0.3389	-0.2228	-0.3602	-0.2223	-0.2436	-0.2002	-0.2456	-0.1778	-0.1328	-0.3781	-0.2462	-0.2401	-0.25	-0.2181	-0.1891	-0.2515
22.15	-0.1776	-0.1611	-0.2756	-0.3027	-0.2325	-0.2112	-0.2273	-0.226	-0.1962	-0.2436	-0.3748	-0.2286	-0.2451	-0.2261	-0.2399	-0.2431	-0.202	-0.1415	-0.2039	-0.3038	-0.2203	-0.2902	-0.2509	-0.2654	-0.1608	-0.2308	-0.3263	-0.2279	-0.3521	-0.215	-0.2445	-0.2189	-0.2443	-0.174	-0.1366	-0.3749	-0.2353	-0.2387	-0.2448	-0.2109	-0.178	-0.2473
22.2	-0.1832	-0.1584	-0.2611	-0.3069	-0.2381	-0.2059	-0.2321	-0.2309	-0.1967	-0.2394	-0.3845	-0.2388	-0.2449	-0.221	-0.2322	-0.2402	-0.1869	-0.1495	-0.2036	-0.3137	-0.2214	-0.2931	-0.2683	-0.2507	-0.1557	-0.2378	-0.3378	-0.2169	-0.3644	-0.2065	-0.2474	-0.2057	-0.2492	-0.1724	-0.131	-0.3873	-0.2356	-0.2353	-0.2524	-0.2093	-0.1821	-0.246
22.25	-0.1875	-0.1677	-0.2747	-0.3183	-0.2306	-0.2145	-0.221	-0.2385	-0.2018	-0.2483	-0.3719	-0.2213	-0.2417	-0.2342	-0.2327	-0.2509	-0.1913	-0.1507	-0.2036	-0.3061	-0.2274	-0.2911	-0.2504	-0.2602	-0.1562	-0.2242	-0.3357	-0.2305	-0.3658	-0.2141	-0.253	-0.2086	-0.2537	-0.1732	-0.1369	-0.3752	-0.2386	-0.2324	-0.2459	-0.214	-0.1882	-0.2462
22.3	-0.1824	-0.161	-0.2683	-0.3172	-0.255	-0.212	-0.2349	-0.2409	-0.2041	-0.2398	-0.3778	-0.2339	-0.2515	-0.2336	-0.2431	-0.2503	-0.1976	-0.1412	-0.2023	-0.3066	-0.2304	-0.2968	-0.2529	-0.2609	-0.1527	-0.2213	-0.3331	-0.225	-0.3653	-0.2173	-0.2506	-0.2048	-0.2409	-0.1694	-0.1413	-0.3822	-0.2432	-0.2476	-0.2491	-0.2161	-0.1942	-0.2454
22.35	-0.1835	-0.1634	-0.28	-0.3313	-0.2484	-0.2082	-0.2364	-0.2332	-0.2049	-0.2508	-0.3903	-0.233	-0.2444	-0.2346	-0.2423	-0.2518	-0.2106	-0.1546	-0.1997	-0.3015	-0.227	-0.2951	-0.2626	-0.2671	-0.169	-0.2289	-0.3392	-0.2302	-0.3673	-0.2142	-0.2502	-0.2106	-0.2553	-0.1793	-0.1482	-0.3823	-0.2538	-0.2364	-0.2543	-0.2257	-0.2004	-0.2417
22.4	-0.1968	-0.1621	-0.2699	-0.3094	-0.2358	-0.2075	-0.2177	-0.2387	-0.2051	-0.2523	-0.3787	-0.233	-0.2334	-0.2302	-0.2376	-0.2564	-0.1986	-0.1473	-0.1995	-0.3067	-0.216	-0.2992	-0.2583	-0.2584	-0.1648	-0.2369	-0.3366	-0.2337	-0.3672	-0.2206	-0.2593	-0.2188	-0.2645	-0.1674	-0.1344	-0.3819	-0.2483	-0.2398	-0.2576	-0.2135	-0.1815	-0.2413
22.45	-0.1878	-0.1584	-0.2678	-0.3058	-0.2425	-0.2143	-0.2289	-0.2326	-0.1945	-0.2459	-0.3833	-0.2459	-0.2514	-0.2324	-0.229	-0.2457	-0.2029	-0.1418	-0.2073	-0.3126	-0.224	-0.2888	-0.251	-0.2547	-0.1543	-0.2312	-0.3451	-0.2317	-0.3495	-0.2205	-0.2369	-0.2119	-0.2407	-0.1796	-0.1402	-0.3788	-0.2409	-0.2441	-0.2398	-0.2211	-0.1817	-0.2426
22.5	-0.1903	-0.1607	-0.2661	-0.3117	-0.2306	-0.2204	-0.2243	-0.2359	-0.2095	-0.2419	-0.3768	-0.2342	-0.2526	-0.2297	-0.2389	-0.2482	-0.1943	-0.1381	-0.1997	-0.3096	-0.2112	-0.301	-0.2619	-0.2665	-0.1599	-0.2366	-0.3348	-0.227	-0.3608	-0.1958	-0.251	-0.2069	-0.2485	-0.1769	-0.1347	-0.3755	-0.2451	-0.2361	-0.2452	-0.2098	-0.1887	-0.246
22.55	-0.1845	-0.1665	-0.2722	-0.3168	-0.2315	-0.2029	-0.2319	-0.2304	-0.2016	-0.249	-0.3803	-0.2422	-0.2422	-0.2293	-0.2358	-0.2434	-0.2069	-0.1325	-0.2062	-0.3098	-0.2203	-0.301	-0.2584	-0.2683	-0.1603	-0.2393	-0.3377	-0.2214	-0.3564	-0.2092	-0.2601	-0.2163	-0.2486	-0.1678	-0.1406	-0.3815	-0.2432	-0.2481	-0.2553	-0.218	-0.1853	-0.2407
22.6	-0.1907	-0.1716	-0.2663	-0.32	-0.2438	-0.2047	-0.2261	-0.2332	-0.204	-0.2468	-0.3714	-0.247	-0.2538	-0.2325	-0.2369	-0.2493	-0.2011	-0.1424	-0.2125	-0.3218	-0.2235	-0.2953	-0.2626	-0.2614	-0.1612	-0.2473	-0.3428	-0.2291	-0.3644	-0.2247	-0.2476	-0.2029	-0.2417	-0.1824	-0.1427	-0.3843	-0.2456	-0.2438	-0.2542	-0.2233	-0.1862	-0.2513
22.65	-0.1844	-0.1716	-0.2726	-0.3122	-0.2408	-0.2091	-0.2328	-0.2332	-0.2034	-0.2426	-0.3788	-0.2331	-0.2498	-0.2379	-0.2315	-0.2474	-0.1847	-0.1408	-0.2057	-0.3084	-0.2266	-0.2884	-0.2589	-0.2527	-0.1637	-0.2519	-0.3396	-0.2333	-0.3636	-0.2197	-0.241	-0.2004	-0.25	-0.1732	-0.1486	-0.3777	-0.254	-0.2372	-0.2526	-0.217	-0.1742	-0.2439
22.7	-0.1891	-0.1724	-0.2882	-0.3122	-0.2476	-0.214	-0.2354	-0.2412	-0.2039	-0.248	-0.386	-0.2417	-0.2593	-0.2375	-0.2397	-0.2452	-0.2025	-0.1502	-0.2096	-0.3202	-0.2281	-0.3024	-0.2546	-0.2563	-0.1667	-0.2379	-0.3453	-0.2341	-0.3626	-0.2201	-0.2532	-0.2104	-0.2502	-0.1822	-0.1465	-0.3814	-0.243	-0.2416	-0.2537	-0.2207	-0.1932	-0.2472
22.75	-0.1904	-0.1684	-0.2745	-0.3127	-0.2499	-0.2072	-0.2224	-0.2396	-0.1981	-0.2433	-0.3802	-0.2367	-0.2506	-0.2225	-0.2402	-0.2416	-0.1904	-0.1432	-0.2076	-0.3117	-0.2279	-0.3021	-0.2608	-0.2655	-0.16	-0.2411	-0.3488	-0.2209	-0.3721	-0.2155	-0.2517	-0.2112	-0.2498	-0.1714	-0.1426	-0.3843	-0.2388	-0.2416	-0.249	-0.2175	-0.1825	-0.2451
22.8	-0.1815	-0.1618	-0.2735	-0.3001	-0.2333	-0.1992	-0.2218	-0.2275	-0.2038	-0.2399	-0.3753	-0.2411	-0.2493	-0.231	-0.2366	-0.2412	-0.1863	-0.1346	-0.2074	-0.3086	-0.2281	-0.2854	-0.2587	-0.2443	-0.1635	-0.2484	-0.3478	-0.2236	-0.3529	-0.2165	-0.2478	-0.2056	-0.2533	-0.1846	-0.1425	-0.3774	-0.2367	-0.24	-0.2524	-0.2173	-0.1846	-0.2496
22.85	-0.1896	-0.1603	-0.274	-0.3073	-0.2336	-0.2021	-0.2439	-0.2366	-0.2056	-0.2438	-0.3699	-0.2351	-0.2382	-0.2399	-0.2289	-0.2362	-0.1859	-0.1392	-0.2093	-0.3154	-0.2219	-0.2882	-0.266	-0.2473	-0.1535	-0.2442	-0.3346	-0.2343	-0.3652	-0.2246	-0.2493	-0.1962	-0.2509	-0.1829	-0.1237	-0.3807	-0.2452	-0.2415	-0.2383	-0.2116	-0.1718	-0.2421
22.9	-0.1969	-0.1533	-0.2722	-0.3105	-0.2358	-0.1977	-0.2332	-0.243	-0.1954	-0.2375	-0.3814	-0.2339	-0.2473	-0.2386	-0.2423	-0.2489	-0.1945	-0.1427	-0.2233	-0.3134	-0.2242	-0.2993	-0.2654	-0.2541	-0.1606	-0.2423	-0.339	-0.2325	-0.3651	-0.2325	-0.2372	-0.2015	-0.2425	-0.1772	-0.1433	-0.3919	-0.2488	-0.2446	-0.2554	-0.2099	-0.1858	-0.2501
22.95	-0.189	-0.1658	-0.2692	-0.3146	-0.24	-0.2086	-0.2322	-0.2401	-0.2054	-0.2494	-0.3842	-0.2375	-0.251	-0.2315	-0.2354	-0.2487	-0.1991	-0.1387	-0.213	-0.3205	-0.2234	-0.2976	-0.2541	-0.262	-0.176	-0.2428	-0.3385	-0.2369	-0.3644	-0.217	-0.2505	-0.2119	-0.2508	-0.184	-0.1353	-0.3816	-0.2468	-0.2446	-0.2534	-0.2162	-0.1821	-0.2431
23	-0.1822	-0.1702	-0.2677	-0.3042	-0.2286	-0.2036	-0.2247	-0.2286	-0.2043	-0.245	-0.3792	-0.233	-0.2344	-0.2347	-0.2311	-0.2461	-0.1921	-0.1385	-0.2044	-0.3148	-0.2272	-0.2888	-0.2527	-0.2516	-0.1659	-0.2463	-0.3368	-0.2316	-0.3646	-0.219	-0.245	-0.2138	-0.2403	-0.1777	-0.1428	-0.3776	-0.2408	-0.242	-0.2536	-0.2186	-0.1836	-0.2556
23.05	-0.1791	-0.1654	-0.2819	-0.3098	-0.2403	-0.209	-0.2367	-0.2338	-0.2074	-0.2478	-0.3785	-0.2401	-0.2502	-0.2311	-0.2389	-0.249	-0.2054	-0.1453	-0.1993	-0.3159	-0.2315	-0.2904	-0.2658	-0.2566	-0.1589	-0.2532	-0.3488	-0.2359	-0.3607	-0.2268	-0.2601	-0.196	-0.2541	-0.1829	-0.1372	-0.3798	-0.2498	-0.2513	-0.2483	-0.2256	-0.1759	-0.2487
23.1	-0.1912	-0.1656	-0.2731	-0.3176	-0.2554	-0.2171	-0.2264	-0.2415	-0.1991	-0.2421	-0.3773	-0.242	-0.2525	-0.2325	-0.2361	-0.2401	-0.1903	-0.1442	-0.2109	-0.3165	-0.2224	-0.2972	-0.2604	-0.2625	-0.1706	-0.2378	-0.3386	-0.2304	-0.3594	-0.2176	-0.2362	-0.2049	-0.2531	-0.1752	-0.1449	-0.3804	-0.2537	-0.2416	-0.2539	-0.2144	-0.1908	-0.2577
23.15	-0.186	-0.1668	-0.2852	-0.3193	-0.2485	-0.21	-0.2245	-0.244	-0.1977	-0.2466	-0.3844	-0.2455	-0.2549	-0.2324	-0.2351	-0.2482	-0.2073	-0.147	-0.2103	-0.3142	-0.2208	-0.2899	-0.2653	-0.2672	-0.1636	-0.242	-0.3355	-0.2293	-0.3587	-0.2238	-0.2525	-0.2119	-0.2543	-0.1781	-0.1413	-0.3908	-0.2542	-0.2398	-0.2515	-0.2159	-0.1877	-0.2568
23.2	-0.1931	-0.1627	-0.2789	-0.3112	-0.2462	-0.2041	-0.2304	-0.2323	-0.2021	-0.2499	-0.3754	-0.2448	-0.2487	-0.2442	-0.23	-0.2441	-0.1954	-0.1422	-0.2107	-0.3079	-0.2157	-0.2953	-0.2603	-0.2656	-0.1691	-0.2369	-0.3393	-0.243	-0.3662	-0.2217	-0.237	-0.2114	-0.2458	-0.1728	-0.1435	-0.3994	-0.2362	-0.2471	-0.2505	-0.2176	-0.1843	-0.2495
23.25	-0.1837	-0.1642	-0.2773	-0.314	-0.2421	-0.2102	-0.2392	-0.2377	-0.2003	-0.2492	-0.3684	-0.2457	-0.2332	-0.2422	-0.2363	-0.2403	-0.1912	-0.149	-0.1983	-0.3093	-0.227	-0.3004	-0.2569	-0.2629	-0.1514	-0.2465	-0.3465	-0.2265	-0.3662	-0.2313	-0.2466	-0.2068	-0.2562	-0.1798	-0.1416	-0.3856	-0.2432	-0.2423	-0.2592	-0.2224	-0.1843	-0.2522
23.3	-0.1841	-0.1595	-0.2725	-0.3084	-0.2582	-0.2124	-0.2419	-0.239	-0.2058	-0.2453	-0.3906	-0.2373	-0.248	-0.2309	-0.2443	-0.2519	-0.2044	-0.1384	-0.2029	-0.3167	-0.2328	-0.2867	-0.264	-0.2731	-0.1577	-0.2436	-0.3385	-0.2385	-0.3681	-0.2221	-0.2444	-0.2123	-0.2451	-0.1718	-0.138	-0.3831	-0.2513	-0.2482	-0.2562	-0.2226	-0.1912	-0.2511
23.35	-0.1917	-0.1753	-0.2882	-0.3162	-0.2509	-0.2165	-0.241	-0.2526	-0.1952	-0.2596	-0.3934	-0.2459	-0.2612	-0.243	-0.2374	-0.2498	-0.2122	-0.1518	-0.1967	-0.3258	-0.2275	-0.3037	-0.2726	-0.2802	-0.1643	-0.2375	-0.3401	-0.2388	-0.3725	-0.2202	-0.2436	-0.2132	-0.2609	-0.1798	-0.1473	-0.3971	-0.247	-0.2442	-0.2657	-0.2379	-0.1959	-0.2565
23.4	-0.2012	-0.1654	-0.2803	-0.3166	-0.2481	-0.2054	-0.2331	-0.2402	-0.2063	-0.2494	-0.3851	-0.2481	-0.2563	-0.2445	-0.2387	-0.2463	-0.1997	-0.1513	-0.2077	-0.3139	-0.2351	-0.298	-0.2592	-0.273	-0.1699	-0.2465	-0.3422	-0.2244	-0.3701	-0.2221	-0.2457	-0.2122	-0.2481	-0.1759	-0.1416	-0.3888	-0.2426	-0.2558	-0.257	-0.2231	-0.1859	-0.2639
23.45	-0.181	-0.16	-0.2648	-0.309	-0.2283	-0.2125	-0.2285	-0.2281	-0.2059	-0.2483	-0.3741	-0.2344	-0.2469	-0.2371	-0.2319	-0.2431	-0.19	-0.1355	-0.2133	-0.3138	-0.2283	-0.2989	-0.2582	-0.2628	-0.1629	-0.2424	-0.3433	-0.2307	-0.3616	-0.2189	-0.2389	-0.2037	-0.2581	-0.1775	-0.1321	-0.383	-0.2408	-0.2422	-0.2565	-0.2096	-0.1795	-0.2533
23.5	-0.1936	-0.1684	-0.2734	-0.3182	-0.2439	-0.2045	-0.2394	-0.2478	-0.2069	-0.255	-0.3947	-0.2376	-0.2529	-0.2499	-0.2409	-0.2425	-0.217	-0.1447	-0.2021	-0.3109	-0.2274	-0.3047	-0.2616	-0.2734	-0.1703	-0.2395	-0.3379	-0.2417	-0.3689	-0.2205	-0.2584	-0.2155	-0.2605	-0.1824	-0.1522	-0.3938	-0.2475	-0.2533	-0.2618	-0.2241	-0.1944	-0.251
23.55	-0.1988	-0.1641	-0.2774	-0.3206	-0.2522	-0.214	-0.2376	-0.2559	-0.204	-0.2634	-0.4012	-0.2426	-0.2528	-0.2458	-0.2521	-0.2591	-0.218	-0.1603	-0.2087	-0.3099	-0.2379	-0.3066	-0.2687	-0.2885	-0.1724	-0.2304	-0.3428	-0.2396	-0.3757	-0.2286	-0.255	-0.2276	-0.269	-0.1876	-0.1528	-0.3872	-0.2463	-0.2522	-0.2637	-0.2386	-0.199	-0.2525
23.6	-0.2003	-0.1682	-0.2844	-0.3275	-0.2613	-0.22	-0.2334	-0.2524	-0.1985	-0.252	-0.3899	-0.2378	-0.2599	-0.2476	-0.2422	-0.2553	-0.2307	-0.149	-0.208	-0.327	-0.2283	-0.3056	-0.2717	-0.2823	-0.1648	-0.2378	-0.3439	-0.2374	-0.3738	-0.2263	-0.2534	-0.2219	-0.26	-0.1828	-0.1515	-0.3927	-0.2526	-0.2478	-0.2709	-0.2311	-0.2005	-0.2496
23.65	-0.195	-0.1742	-0.2839	-0.3267	-0.2545	-0.2121	-0.2348	-0.2527	-0.2013	-0.2516	-0.3926	-0.248	-0.2552	-0.2375	-0.2405	-0.2606	-0.208	-0.1394	-0.1983	-0.3222	-0.2292	-0.3009	-0.2613	-0.2716	-0.1661	-0.2312	-0.3404	-0.2353	-0.3646	-0.2137	-0.2528	-0.2113	-0.2558	-0.1796	-0.1445	-0.3892	-0.251	-0.2455	-0.2573	-0.2311	-0.194	-0.2553
23.7	-0.1959	-0.1695	-0.2765	-0.3265	-0.2498	-0.2165	-0.2327	-0.2471	-0.2071	-0.2614	-0.3919	-0.2439	-0.2541	-0.2344	-0.2381	-0.2502	-0.2151	-0.1499	-0.2055	-0.3164	-0.2389	-0.3006	-0.2732	-0.2768	-0.1632	-0.2292	-0.3428	-0.2383	-0.3761	-0.2192	-0.2589	-0.2176	-0.2625	-0.1787	-0.1529	-0.4018	-0.2504	-0.2345	-0.2683	-0.2279	-0.2005	-0.2563
23.75	-0.1986	-0.1621	-0.2721	-0.3388	-0.2534	-0.2102	-0.2379	-0.2555	-0.2087	-0.2649	-0.3983	-0.253	-0.2683	-0.2519	-0.2484	-0.2444	-0.2325	-0.1546	-0.1915	-0.3164	-0.2419	-0.3152	-0.2585	-0.2852	-0.166	-0.2311	-0.3407	-0.248	-0.3711	-0.2306	-0.2551	-0.2241	-0.2607	-0.1814	-0.1504	-0.3921	-0.2656	-0.2465	-0.2691	-0.2313	-0.2125	-0.2574
23.8	-0.2112	-0.1662	-0.2836	-0.3418	-0.2491	-0.2064	-0.2352	-0.2491	-0.2082	-0.2549	-0.3978	-0.2461	-0.2557	-0.2433	-0.2431	-0.2595	-0.2153	-0.1597	-0.2068	-0.3159	-0.2304	-0.3064	-0.2735	-0.2848	-0.176	-0.2294	-0.3377	-0.233	-0.3862	-0.2145	-0.2566	-0.2175	-0.2783	-0.1825	-0.1512	-0.3999	-0.2498	-0.246	-0.2682	-0.2399	-0.2036	-0.2484
23.85	-0.1935	-0.1618	-0.2757	-0.3243	-0.2606	-0.2065	-0.2362	-0.2433	-0.2056	-0.2538	-0.3979	-0.2435	-0.2524	-0.2407	-0.2338	-0.2456	-0.2167	-0.1566	-0.2125	-0.3125	-0.2241	-0.2981	-0.2625	-0.2649	-0.1653	-0.2492	-0.3395	-0.2464	-0.3644	-0.2268	-0.2508	-0.2121	-0.2513	-0.1813	-0.1506	-0.3824	-0.2513	-0.2469	-0.258	-0.23	-0.195	-0.2508
23.9	-0.1951	-0.1659	-0.2851	-0.3272	-0.2431	-0.2121	-0.2259	-0.2564	-0.2037	-0.2596	-0.39	-0.2339	-0.2503	-0.24	-0.2445	-0.2593	-0.2106	-0.1508	-0.202	-0.3225	-0.2236	-0.2995	-0.2652	-0.2757	-0.1698	-0.225	-0.3374	-0.2301	-0.3711	-0.2176	-0.2492	-0.2193	-0.2576	-0.1782	-0.1488	-0.3958	-0.2492	-0.2521	-0.2657	-0.2258	-0.1881	-0.2512
23.95	-0.1957	-0.1606	-0.2844	-0.3259	-0.2507	-0.214	-0.2285	-0.2543	-0.2087	-0.2465	-0.3971	-0.2449	-0.2496	-0.2438	-0.2466	-0.2561	-0.2227	-0.1521	-0.2009	-0.3263	-0.2323	-0.3042	-0.2612	-0.2795	-0.1769	-0.2413	-0.3459	-0.2369	-0.3736	-0.2198	-0.2465	-0.2241	-0.2675	-0.1736	-0.1506	-0.3943	-0.2505	-0.2388	-0.2805	-0.225	-0.1979	-0.2547
24	-0.2044	-0.1679	-0.2878	-0.3278	-0.2546	-0.2112	-0.2389	-0.2534	-0.1982	-0.2561	-0.3993	-0.2517	-0.2532	-0.2432	-0.2468	-0.261	-0.2191	-0.1465	-0.2103	-0.3223	-0.2325	-0.3099	-0.2727	-0.2824	-0.1777	-0.2405	-0.3428	-0.2378	-0.3703	-0.2295	-0.2559	-0.2199	-0.2614	-0.1932	-0.146	-0.39	-0.256	-0.2451	-0.2636	-0.2291	-0.1952	-0.2569
24.05	-0.1971	-0.1629	-0.2787	-0.3274	-0.2416	-0.2116	-0.2346	-0.2554	-0.2038	-0.2713	-0.3978	-0.254	-0.2641	-0.2428	-0.2381	-0.2549	-0.2109	-0.1454	-0.2127	-0.313	-0.2325	-0.2984	-0.2676	-0.2762	-0.1677	-0.2402	-0.3459	-0.243	-0.3851	-0.2277	-0.2501	-0.2105	-0.2672	-0.1809	-0.149	-0.3985	-0.2601	-0.2453	-0.2731	-0.228	-0.1904	-0.2608
24.1	-0.1946	-0.1679	-0.2808	-0.3206	-0.2479	-0.214	-0.2426	-0.2461	-0.2119	-0.2531	-0.3859	-0.2479	-0.2496	-0.2427	-0.2333	-0.2636	-0.2047	-0.1514	-0.2078	-0.3173	-0.235	-0.3014	-0.2721	-0.2714	-0.169	-0.2504	-0.3419	-0.236	-0.3732	-0.2184	-0.2545	-0.2082	-0.26	-0.1778	-0.144	-0.3933	-0.2573	-0.2459	-0.26	-0.236	-0.1921	-0.2473
24.15	-0.204	-0.1757	-0.2873	-0.3327	-0.2496	-0.2119	-0.233	-0.2421	-0.207	-0.2594	-0.3955	-0.2371	-0.2577	-0.2449	-0.2439	-0.2594	-0.228	-0.1521	-0.2051	-0.3138	-0.2433	-0.3033	-0.2652	-0.2784	-0.1713	-0.2434	-0.3423	-0.2435	-0.3739	-0.2203	-0.252	-0.2156	-0.2574	-0.1773	-0.141	-0.3993	-0.2547	-0.2441	-0.2651	-0.2296	-0.1941	-0.2611
24.2	-0.1945	-0.1677	-0.2762	-0.3187	-0.2513	-0.2175	-0.2449	-0.2508	-0.2049	-0.2615	-0.3988	-0.2448	-0.2589	-0.2441	-0.2371	-0.247	-0.2042	-0.1436	-0.2064	-0.3288	-0.23	-0.2986	-0.2616	-0.2746	-0.1667	-0.2385	-0.3469	-0.235	-0.3687	-0.2388	-0.2561	-0.218	-0.253	-0.179	-0.1456	-0.4015	-0.2512	-0.2386	-0.2582	-0.2343	-0.1994	-0.2657
24.25	-0.1901	-0.1686	-0.2783	-0.3214	-0.2454	-0.2072	-0.2427	-0.2398	-0.2085	-0.2462	-0.3838	-0.2425	-0.251	-0.2498	-0.2371	-0.2551	-0.2023	-0.1434	-0.2218	-0.3283	-0.2249	-0.2936	-0.272	-0.2688	-0.1725	-0.2446	-0.3448	-0.2347	-0.3658	-0.2227	-0.2601	-0.1996	-0.26	-0.1832	-0.1376	-0.3955	-0.2478	-0.238	-0.258	-0.2289	-0.1884	-0.2535
24.3	-0.1969	-0.1741	-0.2847	-0.3191	-0.2456	-0.2089	-0.2299	-0.2488	-0.2115	-0.2509	-0.388	-0.2553	-0.2563	-0.2449	-0.2366	-0.2594	-0.2097	-0.1514	-0.2007	-0.3218	-0.2317	-0.308	-0.2766	-0.2737	-0.1731	-0.2471	-0.3566	-0.2407	-0.3706	-0.2193	-0.2651	-0.2058	-0.257	-0.1912	-0.142	-0.3974	-0.2561	-0.2499	-0.2672	-0.2311	-0.1916	-0.2618
24.35	-0.1981	-0.176	-0.2744	-0.3233	-0.2551	-0.2138	-0.2445	-0.254	-0.2138	-0.252	-0.3959	-0.251	-0.2497	-0.2415	-0.2423	-0.2553	-0.2031	-0.145	-0.2157	-0.3236	-0.237	-0.3045	-0.2752	-0.2668	-0.1716	-0.2494	-0.3415	-0.2392	-0.3828	-0.2203	-0.253	-0.2066	-0.2546	-0.1829	-0.1392	-0.3938	-0.2573	-0.2367	-0.2586	-0.2395	-0.188	-0.2643
24.4	-0.1993	-0.1724	-0.2828	-0.3168	-0.2497	-0.2274	-0.2395	-0.2477	-0.2145	-0.2666	-0.3887	-0.2514	-0.2512	-0.2444	-0.2395	-0.2521	-0.2075	-0.1433	-0.22	-0.3358	-0.2396	-0.2971	-0.2697	-0.2752	-0.1669	-0.2583	-0.3513	-0.2427	-0.366	-0.2156	-0.2696	-0.2076	-0.2591	-0.1864	-0.1537	-0.4017	-0.2563	-0.2498	-0.2602	-0.2263	-0.1966	-0.2736
24.45	-0.1881	-0.168	-0.2825	-0.3167	-0.2484	-0.2035	-0.2311	-0.2491	-0.2092	-0.254	-0.386	-0.2505	-0.2531	-0.2486	-0.2357	-0.2489	-0.1993	-0.1511	-0.2176	-0.3267	-0.2253	-0.3001	-0.2774	-0.2688	-0.1662	-0.2606	-0.3636	-0.2323	-0.3713	-0.215	-0.2486	-0.2019	-0.2609	-0.1878	-0.1508	-0.3903	-0.2558	-0.2451	-0.2607	-0.229	-0.1945	-0.2606
24.5	-0.1951	-0.1772	-0.2672	-0.3192	-0.256	-0.2169	-0.2334	-0.2569	-0.2102	-0.2619	-0.3861	-0.2486	-0.2511	-0.2381	-0.2385	-0.259	-0.1946	-0.154	-0.2162	-0.3301	-0.2262	-0.2965	-0.2648	-0.26	-0.1776	-0.2561	-0.3563	-0.239	-0.3642	-0.2247	-0.2464	-0.2071	-0.2605	-0.1989	-0.1486	-0.3882	-0.2572	-0.2383	-0.2642	-0.2332	-0.1985	-0.2603
24.55	-0.1877	-0.176	-0.2777	-0.3069	-0.2496	-0.2123	-0.2449	-0.2478	-0.2062	-0.2543	-0.3886	-0.2483	-0.2534	-0.2555	-0.234	-0.2676	-0.2012	-0.1536	-0.2236	-0.3215	-0.2322	-0.2979	-0.2708	-0.2623	-0.1737	-0.2492	-0.3593	-0.2499	-0.367	-0.2314	-0.2549	-0.2005	-0.2543	-0.1746	-0.1516	-0.4003	-0.2466	-0.2433	-0.2596	-0.2266	-0.189	-0.2607
24.6	-0.1937	-0.1713	-0.2828	-0.3185	-0.2492	-0.2021	-0.2454	-0.2482	-0.2058	-0.2642	-0.376	-0.2455	-0.2577	-0.2485	-0.2367	-0.2571	-0.186	-0.1379	-0.2258	-0.3208	-0.2349	-0.2976	-0.2707	-0.2634	-0.1646	-0.2615	-0.3619	-0.2412	-0.3697	-0.2329	-0.2531	-0.1953	-0.2495	-0.1827	-0.1386	-0.3839	-0.2517	-0.2409	-0.2546	-0.2248	-0.1851	-0.2644
24.65	-0.201	-0.1691	-0.2775	-0.3187	-0.2404	-0.2139	-0.2416	-0.2437	-0.2053	-0.2528	-0.3836	-0.2551	-0.2581	-0.2498	-0.2217	-0.2502	-0.193	-0.1414	-0.2245	-0.3325	-0.233	-0.2991	-0.264	-0.2545	-0.1629	-0.2736	-0.3611	-0.2423	-0.3717	-0.2325	-0.2506	-0.1863	-0.2574	-0.1973	-0.1474	-0.3904	-0.2458	-0.245	-0.2543	-0.2416	-0.183	-0.2689
24.7	-0.1934	-0.1701	-0.2736	-0.3126	-0.2406	-0.2062	-0.2357	-0.2503	-0.2064	-0.2665	-0.3828	-0.2357	-0.2593	-0.2426	-0.2282	-0.2607	-0.1882	-0.1393	-0.232	-0.3203	-0.2271	-0.3057	-0.2645	-0.2581	-0.1777	-0.2555	-0.3534	-0.2321	-0.3702	-0.2172	-0.2533	-0.2022	-0.2603	-0.1917	-0.1489	-0.3937	-0.2549	-0.2409	-0.2501	-0.2224	-0.1857	-0.2561
24.75	-0.196	-0.1723	-0.2794	-0.3149	-0.2523	-0.2118	-0.2405	-0.2389	-0.2149	-0.2541	-0.3936	-0.2535	-0.2591	-0.2473	-0.2368	-0.2512	-0.1942	-0.1473	-0.2195	-0.3326	-0.2295	-0.2977	-0.2656	-0.2631	-0.1631	-0.2557	-0.3627	-0.2476	-0.3679	-0.2219	-0.2629	-0.1969	-0.2553	-0.1861	-0.1441	-0.395	-0.2576	-0.2429	-0.2568	-0.2322	-0.1824	-0.2528
24.8	-0.1948	-0.1692	-0.2852	-0.3209	-0.2414	-0.2134	-0.2375	-0.2485	-0.2129	-0.2609	-0.3823	-0.2567	-0.263	-0.2513	-0.2289	-0.2433	-0.2038	-0.1488	-0.2119	-0.3306	-0.2257	-0.3049	-0.2677	-0.271	-0.1724	-0.2555	-0.3593	-0.2474	-0.3688	-0.2353	-0.2615	-0.2052	-0.2619	-0.187	-0.1422	-0.3923	-0.2435	-0.2576	-0.2662	-0.2319	-0.1954	-0.2637
24.85	-0.2057	-0.1771	-0.279	-0.3287	-0.2554	-0.2164	-0.2321	-0.2529	-0.2151	-0.2562	-0.3915	-0.2527	-0.2562	-0.2474	-0.2406	-0.2609	-0.2088	-0.1545	-0.2206	-0.3223	-0.2334	-0.3026	-0.2653	-0.2671	-0.1747	-0.2637	-0.3564	-0.2404	-0.3747	-0.2381	-0.2662	-0.2095	-0.2586	-0.1973	-0.1465	-0.3958	-0.2538	-0.2404	-0.2657	-0.2331	-0.1927	-0.2659
24.9	-0.1993	-0.1723	-0.2774	-0.332	-0.2527	-0.2134	-0.2323	-0.2526	-0.2106	-0.2599	-0.3907	-0.2484	-0.2544	-0.2505	-0.2357	-0.2541	-0.2066	-0.1427	-0.2112	-0.3237	-0.2313	-0.2993	-0.2671	-0.2715	-0.1714	-0.2488	-0.3571	-0.2414	-0.3715	-0.2292	-0.2502	-0.2047	-0.2482	-0.1947	-0.1466	-0.3949	-0.2546	-0.2444	-0.2581	-0.235	-0.1989	-0.2674
24.95	-0.1996	-0.1619	-0.2891	-0.3296	-0.2458	-0.2161	-0.2353	-0.2534	-0.2085	-0.2551	-0.3912	-0.2506	-0.2563	-0.2481	-0.2382	-0.2547	-0.2024	-0.1486	-0.2169	-0.3268	-0.2385	-0.3062	-0.2726	-0.2711	-0.1722	-0.2478	-0.3472	-0.2323	-0.3783	-0.2156	-0.2564	-0.2063	-0.2596	-0.1869	-0.1433	-0.3976	-0.254	-0.2415	-0.264	-0.2398	-0.2033	-0.2568
25	-0.2048	-0.1739	-0.2902	-0.3377	-0.2575	-0.2139	-0.2367	-0.2624	-0.216	-0.256	-0.3952	-0.2569	-0.2624	-0.2457	-0.2432	-0.26	-0.2138	-0.1632	-0.2172	-0.3204	-0.24	-0.2946	-0.2662	-0.2817	-0.1807	-0.2571	-0.3541	-0.2513	-0.3677	-0.2388	-0.2603	-0.2113	-0.264	-0.1905	-0.1525	-0.393	-0.2579	-0.2535	-0.268	-0.2321	-0.2116	-0.2536
25.05	-0.1938	-0.1743	-0.283	-0.3248	-0.2552	-0.2113	-0.2343	-0.2554	-0.2066	-0.2673	-0.3955	-0.2502	-0.2533	-0.2434	-0.2363	-0.2544	-0.2136	-0.1429	-0.2174	-0.3201	-0.2323	-0.3081	-0.2763	-0.2744	-0.1614	-0.2606	-0.3444	-0.2371	-0.3741	-0.2237	-0.2568	-0.2188	-0.2598	-0.1873	-0.1478	-0.3971	-0.2581	-0.2432	-0.2603	-0.2366	-0.1962	-0.266
25.1	-0.2027	-0.1609	-0.2855	-0.3251	-0.2588	-0.2057	-0.2331	-0.2587	-0.2117	-0.2581	-0.401	-0.2499	-0.2644	-0.2455	-0.2431	-0.2594	-0.2176	-0.1561	-0.2155	-0.3311	-0.2334	-0.3106	-0.2731	-0.2838	-0.1762	-0.2512	-0.3531	-0.2469	-0.3737	-0.224	-0.2635	-0.219	-0.2626	-0.196	-0.1551	-0.4017	-0.2581	-0.2482	-0.2761	-0.2392	-0.198	-0.2668
25.15	-0.2067	-0.1802	-0.2897	-0.3349	-0.2683	-0.2224	-0.2484	-0.2653	-0.2165	-0.2628	-0.4075	-0.259	-0.2638	-0.2552	-0.2423	-0.2583	-0.2212	-0.1484	-0.2087	-0.3227	-0.2457	-0.3031	-0.2677	-0.2954	-0.1771	-0.2423	-0.351	-0.2431	-0.3829	-0.2394	-0.2512	-0.2079	-0.2661	-0.1872	-0.1567	-0.4078	-0.2592	-0.2471	-0.2652	-0.2429	-0.2073	-0.2567
25.2	-0.199	-0.1752	-0.2863	-0.3335	-0.2471	-0.2166	-0.2423	-0.2599	-0.2109	-0.2687	-0.4093	-0.2545	-0.2496	-0.253	-0.2369	-0.2585	-0.2309	-0.1536	-0.2085	-0.3321	-0.223	-0.3098	-0.2685	-0.2904	-0.1754	-0.2528	-0.355	-0.2414	-0.3822	-0.2266	-0.2473	-0.2257	-0.2726	-0.1837	-0.1627	-0.3983	-0.2578	-0.2534	-0.2804	-0.2435	-0.2037	-0.2662
25.25	-0.1976	-0.1661	-0.2839	-0.3327	-0.2489	-0.2147	-0.2349	-0.2582	-0.2032	-0.2647	-0.4029	-0.2551	-0.2618	-0.2447	-0.2412	-0.2597	-0.2225	-0.1543	-0.221	-0.3206	-0.2332	-0.3062	-0.27	-0.2857	-0.1722	-0.2491	-0.357	-0.2473	-0.3851	-0.2221	-0.2641	-0.2211	-0.2608	-0.1902	-0.1452	-0.3922	-0.2503	-0.2443	-0.2621	-0.239	-0.1966	-0.2621
25.3	-0.201	-0.17	-0.2823	-0.3312	-0.2586	-0.2143	-0.2389	-0.26	-0.2155	-0.2668	-0.399	-0.2507	-0.2638	-0.2496	-0.2403	-0.2612	-0.2251	-0.1537	-0.2245	-0.3335	-0.2408	-0.3091	-0.2787	-0.2767	-0.1742	-0.2593	-0.3496	-0.2489	-0.3804	-0.2359	-0.2662	-0.2242	-0.2613	-0.1969	-0.1527	-0.4099	-0.257	-0.2575	-0.2753	-0.2417	-0.2038	-0.2603
25.35	-0.2087	-0.1759	-0.2924	-0.3395	-0.2694	-0.2095	-0.245	-0.266	-0.2188	-0.2736	-0.4089	-0.2665	-0.2544	-0.2508	-0.2503	-0.2553	-0.2282	-0.1528	-0.2152	-0.3312	-0.2378	-0.3088	-0.273	-0.2912	-0.1816	-0.2449	-0.3458	-0.2498	-0.3846	-0.2197	-0.264	-0.2302	-0.2651	-0.1915	-0.158	-0.4063	-0.2568	-0.2564	-0.2731	-0.2402	-0.2102	-0.2598
25.4	-0.194	-0.1677	-0.2998	-0.3344	-0.2586	-0.2104	-0.2354	-0.2596	-0.2106	-0.2705	-0.3992	-0.2586	-0.267	-0.2495	-0.2408	-0.256	-0.2278	-0.1567	-0.2093	-0.3224	-0.2446	-0.3136	-0.2693	-0.3005	-0.1841	-0.2381	-0.3496	-0.247	-0.3776	-0.2114	-0.2628	-0.2266	-0.2638	-0.1915	-0.1581	-0.403	-0.2558	-0.2633	-0.2773	-0.2367	-0.2062	-0.2577
25.45	-0.2023	-0.1706	-0.2813	-0.3325	-0.2619	-0.2188	-0.2502	-0.2528	-0.2082	-0.2728	-0.4038	-0.2601	-0.2625	-0.2441	-0.2358	-0.2566	-0.2227	-0.1571	-0.2059	-0.3318	-0.2427	-0.3141	-0.2705	-0.2825	-0.1882	-0.2507	-0.356	-0.2549	-0.3764	-0.2303	-0.2542	-0.2113	-0.2655	-0.1855	-0.156	-0.3954	-0.2504	-0.243	-0.2742	-0.241	-0.2108	-0.2665
25.5	-0.2007	-0.1751	-0.2888	-0.3345	-0.2463	-0.2184	-0.2413	-0.2551	-0.2216	-0.2591	-0.3956	-0.2497	-0.2636	-0.2569	-0.2388	-0.2611	-0.2304	-0.1524	-0.2169	-0.3203	-0.2404	-0.3081	-0.2695	-0.2872	-0.1757	-0.2469	-0.3568	-0.2476	-0.3899	-0.2363	-0.2548	-0.2135	-0.2656	-0.1888	-0.1539	-0.3991	-0.2474	-0.2536	-0.2618	-0.2442	-0.2057	-0.2634
25.55	-0.2039	-0.1648	-0.2894	-0.327	-0.2459	-0.2156	-0.232	-0.2623	-0.2143	-0.2556	-0.4058	-0.2513	-0.2581	-0.2544	-0.2363	-0.271	-0.2214	-0.1559	-0.208	-0.3165	-0.2432	-0.3044	-0.2733	-0.2873	-0.1746	-0.2371	-0.3513	-0.2385	-0.3848	-0.2265	-0.2718	-0.2267	-0.2686	-0.1862	-0.1543	-0.3991	-0.2562	-0.2463	-0.2748	-0.2379	-0.2023	-0.2622
25.6	-0.2041	-0.1714	-0.2849	-0.3328	-0.2551	-0.2066	-0.2517	-0.2571	-0.211	-0.2648	-0.4044	-0.2486	-0.252	-0.2581	-0.2379	-0.2541	-0.2235	-0.1604	-0.2085	-0.3154	-0.2412	-0.3097	-0.2787	-0.3003	-0.1795	-0.2438	-0.3391	-0.2388	-0.3756	-0.2247	-0.2512	-0.2187	-0.2637	-0.1814	-0.1484	-0.3992	-0.2623	-0.2511	-0.2703	-0.2441	-0.2046	-0.2596
25.65	-0.207	-0.1747	-0.2818	-0.3344	-0.2504	-0.2185	-0.247	-0.2584	-0.2192	-0.2625	-0.4048	-0.2566	-0.2661	-0.2536	-0.2347	-0.2642	-0.2223	-0.1525	-0.2077	-0.3327	-0.2345	-0.3111	-0.2762	-0.2766	-0.1714	-0.2393	-0.3516	-0.249	-0.3794	-0.2383	-0.2576	-0.2086	-0.2538	-0.191	-0.1458	-0.4025	-0.2577	-0.25	-0.2754	-0.2383	-0.2075	-0.269
25.7	-0.214	-0.1747	-0.2814	-0.3218	-0.2501	-0.213	-0.2386	-0.262	-0.2059	-0.2593	-0.3989	-0.2536	-0.2597	-0.2487	-0.2379	-0.2546	-0.2129	-0.1546	-0.226	-0.3311	-0.2401	-0.3012	-0.2711	-0.2784	-0.1734	-0.2516	-0.3494	-0.2502	-0.3843	-0.2302	-0.2648	-0.2097	-0.2586	-0.1925	-0.1526	-0.4034	-0.2567	-0.241	-0.265	-0.2319	-0.2028	-0.2598
25.75	-0.209	-0.1764	-0.2902	-0.3428	-0.2645	-0.2138	-0.2483	-0.2681	-0.2041	-0.2569	-0.4092	-0.26	-0.2694	-0.2558	-0.2442	-0.2564	-0.2235	-0.1542	-0.2223	-0.3344	-0.2492	-0.3093	-0.2722	-0.2852	-0.1765	-0.2594	-0.3539	-0.2495	-0.3957	-0.2381	-0.259	-0.2156	-0.2746	-0.191	-0.1505	-0.4157	-0.2522	-0.2478	-0.2798	-0.24	-0.198	-0.2622
25.8	-0.2082	-0.1776	-0.2924	-0.3413	-0.2709	-0.2158	-0.2413	-0.2651	-0.2162	-0.2702	-0.4067	-0.262	-0.2566	-0.2528	-0.2442	-0.2566	-0.2339	-0.1599	-0.2159	-0.3291	-0.2367	-0.3088	-0.2739	-0.2893	-0.1849	-0.2436	-0.3564	-0.2437	-0.3778	-0.2299	-0.2746	-0.2158	-0.2674	-0.1879	-0.1608	-0.4109	-0.2607	-0.251	-0.2822	-0.2502	-0.2138	-0.2661
25.85	-0.1998	-0.1727	-0.2859	-0.332	-0.2519	-0.2076	-0.2454	-0.2634	-0.2139	-0.2639	-0.3989	-0.263	-0.2652	-0.253	-0.2377	-0.2551	-0.2116	-0.1592	-0.2243	-0.3332	-0.2362	-0.3099	-0.2702	-0.2863	-0.1824	-0.2505	-0.3669	-0.2393	-0.3774	-0.2394	-0.2631	-0.2171	-0.2698	-0.1962	-0.1525	-0.4007	-0.2491	-0.2478	-0.2764	-0.2401	-0.2045	-0.2589
25.9	-0.2025	-0.1714	-0.2856	-0.337	-0.2542	-0.2079	-0.2507	-0.2564	-0.2184	-0.2638	-0.4026	-0.2559	-0.2551	-0.2488	-0.2354	-0.2601	-0.2183	-0.1535	-0.2158	-0.3254	-0.2444	-0.3126	-0.2686	-0.2895	-0.1722	-0.2635	-0.3607	-0.2517	-0.3742	-0.2353	-0.266	-0.2096	-0.2685	-0.1998	-0.1607	-0.4079	-0.2629	-0.2555	-0.2721	-0.2396	-0.2045	-0.2716
25.95	-0.1992	-0.1679	-0.2881	-0.3329	-0.2593	-0.2209	-0.2404	-0.2554	-0.2128	-0.259	-0.4031	-0.2535	-0.2645	-0.2477	-0.2437	-0.2641	-0.2094	-0.1499	-0.2232	-0.3279	-0.2435	-0.3094	-0.2774	-0.2802	-0.1745	-0.2622	-0.3588	-0.2473	-0.3746	-0.2249	-0.2671	-0.2104	-0.2679	-0.197	-0.1514	-0.4016	-0.2562	-0.2428	-0.281	-0.2461	-0.1939	-0.2653
26	-0.2109	-0.1713	-0.2919	-0.3359	-0.2481	-0.2131	-0.2426	-0.2602	-0.2233	-0.2645	-0.3975	-0.2515	-0.2575	-0.2549	-0.2427	-0.2601	-0.2256	-0.1543	-0.223	-0.328	-0.2347	-0.3052	-0.2749	-0.2895	-0.167	-0.2508	-0.364	-0.2508	-0.3831	-0.2345	-0.2711	-0.205	-0.2685	-0.1982	-0.1535	-0.4114	-0.2594	-0.254	-0.275	-0.2401	-0.2069	-0.2582
26.05	-0.2048	-0.1756	-0.2832	-0.331	-0.2563	-0.2213	-0.2424	-0.2578	-0.2179	-0.2604	-0.4001	-0.2576	-0.2658	-0.2522	-0.2442	-0.2587	-0.2164	-0.1528	-0.2254	-0.3348	-0.2361	-0.3091	-0.2803	-0.2883	-0.1815	-0.2558	-0.3636	-0.2526	-0.3752	-0.2346	-0.2651	-0.2117	-0.2673	-0.1974	-0.1436	-0.4065	-0.2613	-0.2444	-0.2696	-0.2438	-0.2009	-0.2734
26.1	-0.2051	-0.1718	-0.2998	-0.3391	-0.2518	-0.2209	-0.2545	-0.2627	-0.212	-0.258	-0.4092	-0.2585	-0.2605	-0.2475	-0.2453	-0.2636	-0.2322	-0.1526	-0.2245	-0.3275	-0.2389	-0.3146	-0.2836	-0.2926	-0.1799	-0.2554	-0.3642	-0.2623	-0.379	-0.2301	-0.2669	-0.2152	-0.2699	-0.1936	-0.1561	-0.4031	-0.2609	-0.2593	-0.2796	-0.2488	-0.2107	-0.2726
26.15	-0.2043	-0.1686	-0.2918	-0.3336	-0.254	-0.229	-0.2472	-0.2587	-0.2234	-0.2674	-0.4095	-0.2608	-0.2778	-0.2597	-0.2471	-0.2478	-0.2257	-0.1633	-0.2134	-0.3188	-0.2383	-0.3069	-0.2771	-0.2951	-0.176	-0.2435	-0.3603	-0.2568	-0.3793	-0.2431	-0.2589	-0.2203	-0.2709	-0.1857	-0.1489	-0.4063	-0.2608	-0.255	-0.2822	-0.2491	-0.2147	-0.2636
26.2	-0.2097	-0.1777	-0.2954	-0.3406	-0.2522	-0.2219	-0.2421	-0.2679	-0.2186	-0.2777	-0.4117	-0.2686	-0.2571	-0.2533	-0.2497	-0.2714	-0.2391	-0.1599	-0.2147	-0.3258	-0.2282	-0.3139	-0.276	-0.3018	-0.1842	-0.2497	-0.3646	-0.2541	-0.3862	-0.2302	-0.265	-0.2204	-0.2641	-0.1897	-0.1516	-0.4111	-0.2449	-0.2529	-0.2804	-0.2426	-0.2044	-0.2662
26.25	-0.2111	-0.1768	-0.2936	-0.3372	-0.2595	-0.2125	-0.2379	-0.2633	-0.2194	-0.2651	-0.4066	-0.2606	-0.2628	-0.2521	-0.2555	-0.2668	-0.2324	-0.1646	-0.2199	-0.3311	-0.2349	-0.314	-0.2765	-0.2901	-0.1792	-0.2602	-0.3566	-0.2416	-0.3808	-0.2313	-0.2722	-0.2212	-0.2663	-0.1987	-0.1595	-0.4111	-0.2589	-0.2524	-0.2774	-0.2394	-0.2036	-0.2605
26.3	-0.2091	-0.1783	-0.2879	-0.3379	-0.2464	-0.2189	-0.2438	-0.2676	-0.219	-0.276	-0.4062	-0.2564	-0.273	-0.2554	-0.2494	-0.2606	-0.2232	-0.1667	-0.217	-0.3372	-0.242	-0.3104	-0.2788	-0.2933	-0.1851	-0.256	-0.3669	-0.2508	-0.3917	-0.2351	-0.2627	-0.2199	-0.2695	-0.1953	-0.154	-0.4053	-0.2692	-0.2449	-0.2785	-0.2481	-0.2002	-0.2628
26.35	-0.2146	-0.173	-0.3007	-0.3308	-0.2702	-0.2177	-0.2558	-0.2595	-0.2167	-0.2662	-0.4093	-0.2626	-0.263	-0.2586	-0.2358	-0.2696	-0.2283	-0.1624	-0.229	-0.3365	-0.2405	-0.3114	-0.2837	-0.2912	-0.1829	-0.2502	-0.3613	-0.2594	-0.379	-0.2418	-0.2657	-0.2044	-0.2804	-0.1974	-0.1568	-0.4067	-0.2605	-0.2497	-0.2797	-0.2452	-0.2085	-0.2645
26.4	-0.2073	-0.1754	-0.2962	-0.3427	-0.2667	-0.2204	-0.2572	-0.2643	-0.2161	-0.2695	-0.4042	-0.2707	-0.2642	-0.2585	-0.242	-0.2557	-0.2174	-0.1606	-0.2221	-0.3287	-0.2412	-0.3074	-0.2832	-0.2865	-0.187	-0.2596	-0.3627	-0.2546	-0.3773	-0.2409	-0.2636	-0.2163	-0.273	-0.198	-0.1506	-0.4042	-0.2564	-0.2561	-0.2842	-0.2516	-0.2081	-0.2651
26.45	-0.2153	-0.1733	-0.2941	-0.3367	-0.2582	-0.2206	-0.246	-0.2612	-0.214	-0.275	-0.4025	-0.2663	-0.2673	-0.2505	-0.2464	-0.2635	-0.2297	-0.1529	-0.2232	-0.3262	-0.2392	-0.306	-0.279	-0.2925	-0.1808	-0.2699	-0.3636	-0.2513	-0.3743	-0.24	-0.2674	-0.2216	-0.2701	-0.1929	-0.143	-0.406	-0.2574	-0.2448	-0.2637	-0.2365	-0.2032	-0.2644
26.5	-0.194	-0.1703	-0.2854	-0.3259	-0.2584	-0.2104	-0.2472	-0.253	-0.2168	-0.2689	-0.409	-0.2621	-0.2723	-0.254	-0.238	-0.2599	-0.2049	-0.1539	-0.2331	-0.3272	-0.2396	-0.3083	-0.2715	-0.2785	-0.1802	-0.2646	-0.3737	-0.2418	-0.3816	-0.2362	-0.2669	-0.206	-0.2648	-0.2061	-0.16	-0.4032	-0.2561	-0.2474	-0.2728	-0.243	-0.2044	-0.2686
26.55	-0.2076	-0.1818	-0.2954	-0.3323	-0.254	-0.2134	-0.2545	-0.2628	-0.2202	-0.2603	-0.4017	-0.2579	-0.254	-0.251	-0.2408	-0.2714	-0.2154	-0.1612	-0.2295	-0.3317	-0.2393	-0.3161	-0.2839	-0.2801	-0.1778	-0.2559	-0.3511	-0.2468	-0.388	-0.2361	-0.258	-0.2113	-0.2638	-0.1892	-0.1501	-0.4058	-0.2647	-0.2485	-0.2739	-0.2423	-0.1964	-0.2744
26.6	-0.2078	-0.1847	-0.284	-0.3271	-0.2568	-0.221	-0.2421	-0.2606	-0.2234	-0.2618	-0.4002	-0.2548	-0.2692	-0.2621	-0.2458	-0.2707	-0.2172	-0.154	-0.2181	-0.3376	-0.2511	-0.3079	-0.2793	-0.2848	-0.1758	-0.2648	-0.3608	-0.2515	-0.3749	-0.2409	-0.2749	-0.215	-0.2678	-0.1847	-0.1541	-0.4135	-0.2648	-0.2423	-0.2687	-0.2438	-0.2014	-0.2776
26.65	-0.2033	-0.171	-0.296	-0.3344	-0.2607	-0.208	-0.2463	-0.2526	-0.2164	-0.2671	-0.4002	-0.2589	-0.2742	-0.2628	-0.2428	-0.2681	-0.2046	-0.1502	-0.2307	-0.331	-0.2397	-0.3125	-0.2823	-0.2817	-0.1737	-0.2634	-0.3661	-0.2488	-0.3813	-0.2372	-0.2686	-0.2226	-0.2685	-0.2071	-0.1572	-0.4104	-0.2631	-0.2504	-0.2658	-0.2438	-0.2001	-0.2754
26.7	-0.2032	-0.1765	-0.3007	-0.3256	-0.2568	-0.2265	-0.246	-0.2555	-0.228	-0.2754	-0.4025	-0.2616	-0.2606	-0.2561	-0.2363	-0.2688	-0.2148	-0.1526	-0.2329	-0.3424	-0.2515	-0.3036	-0.2911	-0.2844	-0.1835	-0.2675	-0.3725	-0.2484	-0.379	-0.2423	-0.2669	-0.201	-0.2674	-0.2006	-0.1569	-0.4082	-0.2566	-0.2463	-0.2711	-0.2423	-0.206	-0.2692
26.75	-0.1956	-0.168	-0.2892	-0.3298	-0.2613	-0.2184	-0.2475	-0.2593	-0.2201	-0.266	-0.3952	-0.2531	-0.2737	-0.2541	-0.2424	-0.266	-0.2218	-0.1558	-0.2217	-0.3324	-0.2441	-0.3009	-0.2824	-0.2828	-0.1789	-0.273	-0.3654	-0.2548	-0.3872	-0.2455	-0.2638	-0.2154	-0.2694	-0.2004	-0.1591	-0.4048	-0.2727	-0.2472	-0.2722	-0.2418	-0.2118	-0.2705
26.8	-0.2081	-0.1752	-0.2834	-0.3363	-0.2582	-0.2305	-0.243	-0.2575	-0.2202	-0.2758	-0.4085	-0.2654	-0.2713	-0.2568	-0.2361	-0.2657	-0.21	-0.1591	-0.2295	-0.3453	-0.249	-0.3039	-0.2905	-0.289	-0.1805	-0.2736	-0.3723	-0.2545	-0.3822	-0.2397	-0.2618	-0.2156	-0.2736	-0.2019	-0.1493	-0.4064	-0.2665	-0.2463	-0.2759	-0.2388	-0.197	-0.2725
26.85	-0.2029	-0.1844	-0.2855	-0.3353	-0.261	-0.2237	-0.2509	-0.265	-0.2199	-0.2661	-0.4069	-0.2652	-0.2724	-0.2581	-0.2344	-0.2638	-0.2039	-0.161	-0.2291	-0.3334	-0.2466	-0.3049	-0.2907	-0.2717	-0.185	-0.2615	-0.3831	-0.2446	-0.3777	-0.2464	-0.2717	-0.2193	-0.2671	-0.2098	-0.1612	-0.4077	-0.2675	-0.252	-0.2772	-0.2443	-0.2001	-0.2783
26.9	-0.2036	-0.1757	-0.2896	-0.3343	-0.2659	-0.221	-0.2561	-0.2689	-0.2166	-0.2692	-0.3942	-0.263	-0.2722	-0.2575	-0.2399	-0.2606	-0.2053	-0.1522	-0.2482	-0.3439	-0.2406	-0.305	-0.2802	-0.2801	-0.1815	-0.2834	-0.3733	-0.2566	-0.382	-0.2438	-0.2738	-0.2081	-0.2654	-0.1979	-0.1586	-0.4102	-0.2699	-0.2418	-0.268	-0.2522	-0.205	-0.2639
26.95	-0.2032	-0.1866	-0.2871	-0.3344	-0.2599	-0.2221	-0.2495	-0.269	-0.2214	-0.2788	-0.4008	-0.2631	-0.259	-0.2662	-0.2365	-0.2738	-0.206	-0.1612	-0.222	-0.3343	-0.2448	-0.3059	-0.2904	-0.285	-0.175	-0.2601	-0.3722	-0.2509	-0.3938	-0.2401	-0.2758	-0.2161	-0.2561	-0.2102	-0.153	-0.4062	-0.2685	-0.2507	-0.2781	-0.2487	-0.1966	-0.2792
27	-0.214	-0.1888	-0.2925	-0.3258	-0.2494	-0.2175	-0.2482	-0.2681	-0.2242	-0.2778	-0.4081	-0.2654	-0.2639	-0.2648	-0.24	-0.2666	-0.2199	-0.162	-0.2247	-0.3366	-0.2443	-0.3107	-0.2806	-0.2879	-0.1779	-0.2655	-0.3578	-0.2578	-0.3897	-0.2405	-0.275	-0.2137	-0.2806	-0.1987	-0.153	-0.4089	-0.2687	-0.2472	-0.2815	-0.246	-0.2054	-0.2772
27.05	-0.2143	-0.178	-0.2926	-0.3379	-0.2567	-0.2202	-0.2487	-0.2643	-0.2276	-0.2706	-0.4107	-0.2657	-0.2729	-0.2533	-0.2391	-0.278	-0.2092	-0.164	-0.2405	-0.3384	-0.2462	-0.3021	-0.2917	-0.2793	-0.1849	-0.279	-0.3775	-0.2547	-0.3817	-0.233	-0.2683	-0.2243	-0.2651	-0.1974	-0.1579	-0.4078	-0.2666	-0.2535	-0.2822	-0.2483	-0.2	-0.2671
27.1	-0.2174	-0.1834	-0.2896	-0.3357	-0.2488	-0.217	-0.2623	-0.2646	-0.2293	-0.275	-0.3886	-0.2573	-0.2554	-0.2672	-0.2452	-0.2714	-0.2159	-0.1478	-0.2279	-0.3369	-0.2533	-0.311	-0.2869	-0.2786	-0.1782	-0.2741	-0.3705	-0.2524	-0.3871	-0.2398	-0.2554	-0.2115	-0.2529	-0.1965	-0.1548	-0.4151	-0.266	-0.2547	-0.2718	-0.2541	-0.1929	-0.2767
27.15	-0.2123	-0.1696	-0.2883	-0.3396	-0.2626	-0.2289	-0.2556	-0.271	-0.2172	-0.2723	-0.4097	-0.2623	-0.2714	-0.2655	-0.2493	-0.2654	-0.2171	-0.1609	-0.231	-0.3344	-0.2517	-0.306	-0.2819	-0.2826	-0.1841	-0.2747	-0.3788	-0.2681	-0.374	-0.2539	-0.2585	-0.2152	-0.2708	-0.1997	-0.1593	-0.4039	-0.2718	-0.2523	-0.2797	-0.2498	-0.2069	-0.2787
27.2	-0.2044	-0.1787	-0.2899	-0.3373	-0.2676	-0.2233	-0.247	-0.2635	-0.2224	-0.2633	-0.4121	-0.2752	-0.2655	-0.2585	-0.2431	-0.2677	-0.2239	-0.1511	-0.2326	-0.3352	-0.2434	-0.3107	-0.2871	-0.2917	-0.1807	-0.2669	-0.3692	-0.2576	-0.3795	-0.2323	-0.2709	-0.2271	-0.2675	-0.1987	-0.1586	-0.4078	-0.2709	-0.25	-0.2854	-0.2546	-0.213	-0.2718
27.25	-0.21	-0.184	-0.3001	-0.3463	-0.2688	-0.2171	-0.252	-0.2615	-0.2308	-0.2727	-0.4046	-0.272	-0.2624	-0.2611	-0.2454	-0.2654	-0.2242	-0.1598	-0.2248	-0.3378	-0.2375	-0.3109	-0.2884	-0.2821	-0.1892	-0.2658	-0.3736	-0.2477	-0.38	-0.2372	-0.2736	-0.216	-0.2788	-0.192	-0.1538	-0.4104	-0.2621	-0.2542	-0.2792	-0.2411	-0.211	-0.2753
27.3	-0.2123	-0.1866	-0.2975	-0.3386	-0.2662	-0.2242	-0.2531	-0.2654	-0.2177	-0.2705	-0.4099	-0.2714	-0.271	-0.2551	-0.2361	-0.2708	-0.2223	-0.1571	-0.242	-0.3456	-0.2491	-0.3177	-0.2942	-0.2857	-0.1863	-0.2785	-0.3699	-0.2573	-0.3852	-0.2426	-0.2669	-0.2196	-0.2731	-0.2065	-0.1579	-0.4004	-0.2597	-0.251	-0.2802	-0.2469	-0.1986	-0.269
27.35	-0.2075	-0.1695	-0.2969	-0.3389	-0.2738	-0.228	-0.2587	-0.2636	-0.2186	-0.2788	-0.4094	-0.2718	-0.2717	-0.2675	-0.2438	-0.2628	-0.2233	-0.1693	-0.2233	-0.341	-0.2474	-0.3122	-0.2813	-0.287	-0.1852	-0.2739	-0.3706	-0.257	-0.3958	-0.2389	-0.2694	-0.2229	-0.2649	-0.2087	-0.1671	-0.4126	-0.2655	-0.2582	-0.2844	-0.2633	-0.2137	-0.2752
27.4	-0.2127	-0.183	-0.2958	-0.347	-0.264	-0.2186	-0.2494	-0.277	-0.2181	-0.2782	-0.4115	-0.2633	-0.2651	-0.2655	-0.2494	-0.2652	-0.23	-0.1666	-0.2253	-0.349	-0.2389	-0.3157	-0.2839	-0.3014	-0.1882	-0.2617	-0.3639	-0.2518	-0.3886	-0.2321	-0.2647	-0.2293	-0.2818	-0.1909	-0.1588	-0.4134	-0.2693	-0.2558	-0.2864	-0.2599	-0.2105	-0.278
27.45	-0.215	-0.1857	-0.2982	-0.3428	-0.2653	-0.2272	-0.2544	-0.2722	-0.2207	-0.2806	-0.4161	-0.2605	-0.2802	-0.2642	-0.2497	-0.2726	-0.2362	-0.167	-0.222	-0.3373	-0.2478	-0.3137	-0.2854	-0.3088	-0.1976	-0.2594	-0.3606	-0.2579	-0.3819	-0.2559	-0.2783	-0.2262	-0.2775	-0.1995	-0.1624	-0.4152	-0.2704	-0.2595	-0.2974	-0.2549	-0.2166	-0.2684
27.5	-0.22	-0.1763	-0.2948	-0.3471	-0.2554	-0.2306	-0.2508	-0.2773	-0.2297	-0.2709	-0.4171	-0.2702	-0.2743	-0.2704	-0.2461	-0.2721	-0.2264	-0.1719	-0.2253	-0.3431	-0.2467	-0.318	-0.2917	-0.3004	-0.1944	-0.2583	-0.3641	-0.2604	-0.3906	-0.2374	-0.2788	-0.21	-0.2776	-0.1997	-0.1603	-0.4228	-0.2728	-0.2577	-0.2979	-0.2558	-0.2153	-0.2786
27.55	-0.214	-0.1769	-0.3107	-0.3478	-0.2719	-0.2214	-0.2482	-0.2834	-0.2221	-0.2805	-0.4166	-0.2767	-0.2785	-0.2661	-0.2559	-0.2706	-0.2346	-0.1638	-0.2194	-0.3423	-0.2468	-0.319	-0.2865	-0.3115	-0.1857	-0.2601	-0.3699	-0.2642	-0.3856	-0.2424	-0.2736	-0.2277	-0.2713	-0.2109	-0.1712	-0.4186	-0.2714	-0.2585	-0.2903	-0.2592	-0.23	-0.2806
27.6	-0.2163	-0.1868	-0.3028	-0.3487	-0.2784	-0.226	-0.2516	-0.2799	-0.2212	-0.2898	-0.4259	-0.267	-0.276	-0.265	-0.2477	-0.2764	-0.25	-0.1668	-0.2129	-0.3272	-0.2648	-0.3146	-0.295	-0.3166	-0.187	-0.2511	-0.3515	-0.2654	-0.3908	-0.2349	-0.2726	-0.2302	-0.2728	-0.1959	-0.1569	-0.4152	-0.2742	-0.2601	-0.2945	-0.259	-0.2135	-0.2705
27.65	-0.2155	-0.1852	-0.3147	-0.3521	-0.2741	-0.217	-0.2491	-0.2783	-0.2278	-0.2788	-0.4237	-0.2683	-0.2811	-0.26	-0.2541	-0.2705	-0.2442	-0.174	-0.2161	-0.3375	-0.2513	-0.3223	-0.2825	-0.3194	-0.1948	-0.2487	-0.3645	-0.2595	-0.3876	-0.2403	-0.2784	-0.2368	-0.2784	-0.1956	-0.1579	-0.4123	-0.2655	-0.2649	-0.2932	-0.2538	-0.2192	-0.2808
27.7	-0.2194	-0.1772	-0.2972	-0.3373	-0.2754	-0.215	-0.2444	-0.2753	-0.2252	-0.2746	-0.4161	-0.2689	-0.268	-0.2692	-0.2491	-0.2708	-0.2256	-0.1686	-0.2162	-0.3422	-0.2538	-0.3283	-0.2923	-0.2939	-0.1894	-0.2644	-0.36	-0.26	-0.3871	-0.2476	-0.2765	-0.2227	-0.2737	-0.1956	-0.1633	-0.4271	-0.2659	-0.2494	-0.2919	-0.2585	-0.216	-0.2815
27.75	-0.2139	-0.181	-0.3041	-0.3535	-0.2742	-0.2218	-0.2577	-0.2866	-0.2224	-0.2676	-0.4178	-0.2697	-0.2777	-0.2631	-0.2513	-0.2673	-0.2385	-0.1621	-0.2252	-0.3401	-0.2471	-0.3087	-0.2916	-0.3092	-0.1869	-0.2576	-0.3642	-0.2689	-0.3889	-0.2398	-0.2687	-0.2271	-0.2772	-0.1855	-0.1622	-0.4231	-0.2796	-0.2531	-0.2869	-0.2465	-0.2064	-0.269
27.8	-0.2153	-0.1837	-0.3084	-0.347	-0.2746	-0.2261	-0.2559	-0.2799	-0.2216	-0.2818	-0.4259	-0.2639	-0.2769	-0.2679	-0.2544	-0.2617	-0.2487	-0.1799	-0.2172	-0.341	-0.2463	-0.3239	-0.2885	-0.317	-0.1936	-0.2592	-0.3653	-0.2597	-0.3962	-0.2357	-0.2702	-0.2294	-0.2798	-0.2013	-0.1657	-0.4127	-0.2843	-0.2602	-0.3032	-0.2508	-0.2229	-0.2645
27.85	-0.2097	-0.1848	-0.2981	-0.3554	-0.2696	-0.2175	-0.2501	-0.2746	-0.2299	-0.2808	-0.4266	-0.2765	-0.2677	-0.2577	-0.2604	-0.2816	-0.2475	-0.1728	-0.2324	-0.3325	-0.2595	-0.3174	-0.2944	-0.3111	-0.1943	-0.251	-0.3643	-0.2668	-0.397	-0.2386	-0.2734	-0.231	-0.2862	-0.2027	-0.1642	-0.4259	-0.2743	-0.2512	-0.2984	-0.264	-0.2276	-0.2761
27.9	-0.2213	-0.1786	-0.3065	-0.3387	-0.2775	-0.2191	-0.2595	-0.2765	-0.2212	-0.2821	-0.4116	-0.2688	-0.2703	-0.2659	-0.2431	-0.2711	-0.2304	-0.1565	-0.2213	-0.3385	-0.2493	-0.3184	-0.2827	-0.3003	-0.1844	-0.2651	-0.3679	-0.2584	-0.3987	-0.2435	-0.2729	-0.2285	-0.2758	-0.2072	-0.1609	-0.424	-0.2755	-0.2519	-0.2914	-0.2424	-0.2168	-0.2825
27.95	-0.2104	-0.1825	-0.2928	-0.3482	-0.2734	-0.2218	-0.25	-0.2674	-0.2271	-0.2817	-0.4191	-0.2768	-0.2782	-0.2661	-0.249	-0.2703	-0.2373	-0.1665	-0.2311	-0.3387	-0.2486	-0.3166	-0.2903	-0.3001	-0.1881	-0.2671	-0.3594	-0.2679	-0.3924	-0.2383	-0.272	-0.214	-0.2737	-0.1957	-0.1574	-0.4121	-0.2645	-0.2632	-0.2873	-0.257	-0.2142	-0.276
28	-0.221	-0.1818	-0.3019	-0.3573	-0.2719	-0.2191	-0.2597	-0.2809	-0.2256	-0.2781	-0.4221	-0.2637	-0.2759	-0.2717	-0.2491	-0.2734	-0.2427	-0.1746	-0.2162	-0.3433	-0.2561	-0.3185	-0.2929	-0.31	-0.1885	-0.251	-0.3726	-0.2719	-0.3902	-0.2485	-0.2746	-0.2274	-0.2791	-0.2054	-0.161	-0.4181	-0.2733	-0.2581	-0.292	-0.2601	-0.2219	-0.2778
28.05	-0.215	-0.1819	-0.3043	-0.3548	-0.2635	-0.2285	-0.2497	-0.2781	-0.2274	-0.2838	-0.4271	-0.2731	-0.2826	-0.2702	-0.2532	-0.2671	-0.2329	-0.1643	-0.2268	-0.3468	-0.2506	-0.3136	-0.2884	-0.3145	-0.1849	-0.2561	-0.369	-0.2652	-0.3904	-0.2434	-0.2775	-0.2296	-0.2848	-0.1947	-0.1651	-0.4169	-0.2743	-0.261	-0.2951	-0.2519	-0.2169	-0.2772
28.1	-0.2107	-0.1878	-0.3023	-0.3502	-0.2695	-0.2174	-0.2622	-0.2707	-0.2305	-0.2834	-0.4121	-0.2777	-0.2731	-0.2654	-0.2488	-0.2712	-0.2308	-0.1634	-0.2342	-0.3429	-0.2401	-0.3138	-0.2887	-0.3058	-0.1838	-0.2678	-0.3717	-0.2581	-0.3949	-0.2407	-0.2764	-0.2241	-0.2714	-0.2038	-0.1621	-0.425	-0.2644	-0.2593	-0.2914	-0.2483	-0.2108	-0.2683
28.15	-0.2144	-0.1803	-0.3037	-0.3459	-0.2751	-0.2198	-0.2549	-0.2751	-0.2234	-0.2794	-0.417	-0.2706	-0.2709	-0.2765	-0.2433	-0.2762	-0.2385	-0.1668	-0.2307	-0.3482	-0.2539	-0.3133	-0.2911	-0.2988	-0.1947	-0.2743	-0.3728	-0.2734	-0.3945	-0.2468	-0.2754	-0.2225	-0.281	-0.1989	-0.1588	-0.4221	-0.2647	-0.2613	-0.2868	-0.2538	-0.2229	-0.2863
28.2	-0.2095	-0.1779	-0.2951	-0.3352	-0.2588	-0.222	-0.2516	-0.2696	-0.2227	-0.281	-0.4114	-0.2742	-0.2825	-0.2677	-0.2447	-0.2728	-0.2214	-0.1647	-0.2331	-0.332	-0.2588	-0.3099	-0.2831	-0.2987	-0.1886	-0.2778	-0.375	-0.2727	-0.3851	-0.2382	-0.2684	-0.2188	-0.2643	-0.1983	-0.1555	-0.4128	-0.2743	-0.2514	-0.2885	-0.2611	-0.2033	-0.2842
28.25	-0.219	-0.1796	-0.2922	-0.3468	-0.271	-0.2216	-0.2668	-0.2782	-0.2266	-0.2708	-0.4121	-0.2764	-0.2758	-0.2771	-0.2463	-0.2736	-0.2338	-0.1645	-0.2368	-0.3499	-0.2538	-0.3194	-0.2794	-0.2971	-0.1878	-0.2771	-0.3704	-0.2744	-0.3998	-0.2515	-0.2614	-0.2145	-0.2664	-0.2077	-0.1622	-0.4149	-0.262	-0.2551	-0.2801	-0.2567	-0.2042	-0.2809
28.3	-0.2162	-0.1802	-0.3041	-0.3398	-0.2711	-0.2205	-0.2653	-0.2718	-0.2232	-0.276	-0.4099	-0.2717	-0.2743	-0.2716	-0.2412	-0.279	-0.2151	-0.1683	-0.2457	-0.34	-0.2512	-0.3093	-0.2919	-0.2863	-0.1831	-0.2722	-0.3819	-0.2658	-0.3876	-0.251	-0.2727	-0.2208	-0.2674	-0.2044	-0.159	-0.4202	-0.2709	-0.2578	-0.2819	-0.2465	-0.2025	-0.2719
28.35	-0.2106	-0.1841	-0.3004	-0.3498	-0.2704	-0.2192	-0.257	-0.2777	-0.2325	-0.2867	-0.4056	-0.2826	-0.2795	-0.2594	-0.2437	-0.276	-0.2149	-0.1611	-0.2298	-0.3517	-0.2492	-0.3106	-0.2946	-0.2946	-0.1963	-0.2786	-0.3886	-0.2651	-0.3973	-0.249	-0.2828	-0.2188	-0.277	-0.2093	-0.1528	-0.4154	-0.2822	-0.2568	-0.2833	-0.2622	-0.2128	-0.2872
28.4	-0.2127	-0.1828	-0.2937	-0.3486	-0.271	-0.2231	-0.2594	-0.27	-0.2297	-0.2702	-0.415	-0.2714	-0.2753	-0.2729	-0.2458	-0.2727	-0.22	-0.1633	-0.2369	-0.3477	-0.2491	-0.3127	-0.296	-0.2876	-0.1867	-0.2736	-0.3874	-0.2564	-0.3886	-0.2442	-0.2847	-0.2157	-0.277	-0.204	-0.1556	-0.4125	-0.2713	-0.2622	-0.2866	-0.2612	-0.2107	-0.2746
28.45	-0.2186	-0.1807	-0.3011	-0.3364	-0.2689	-0.2131	-0.2714	-0.2674	-0.2299	-0.2831	-0.4126	-0.2774	-0.2662	-0.2719	-0.2396	-0.2705	-0.2262	-0.1563	-0.2262	-0.3455	-0.2558	-0.3088	-0.2939	-0.2957	-0.1923	-0.2754	-0.3838	-0.2591	-0.3919	-0.2502	-0.2688	-0.2157	-0.2706	-0.2055	-0.1699	-0.4202	-0.2743	-0.2614	-0.2842	-0.2577	-0.2104	-0.2871
28.5	-0.2132	-0.1756	-0.2909	-0.3347	-0.2609	-0.2249	-0.2551	-0.2742	-0.2281	-0.2712	-0.4071	-0.2743	-0.2837	-0.272	-0.2498	-0.2666	-0.2099	-0.1662	-0.2387	-0.3503	-0.2513	-0.302	-0.2818	-0.282	-0.1986	-0.288	-0.3901	-0.2618	-0.3853	-0.2431	-0.2803	-0.2077	-0.2679	-0.2066	-0.1661	-0.4174	-0.266	-0.2549	-0.2765	-0.2617	-0.2109	-0.2905
28.55	-0.22	-0.1812	-0.2983	-0.3299	-0.2682	-0.2218	-0.2553	-0.2765	-0.2267	-0.277	-0.4059	-0.2632	-0.2775	-0.2761	-0.2448	-0.2659	-0.2089	-0.1466	-0.2473	-0.3424	-0.2508	-0.3162	-0.295	-0.293	-0.1754	-0.284	-0.3859	-0.2671	-0.385	-0.2486	-0.2747	-0.2085	-0.2688	-0.2082	-0.1505	-0.4195	-0.2747	-0.2492	-0.2812	-0.2427	-0.2084	-0.2869
28.6	-0.2057	-0.181	-0.2952	-0.3388	-0.2813	-0.219	-0.2532	-0.2663	-0.2313	-0.2721	-0.4071	-0.2638	-0.273	-0.2779	-0.2413	-0.2735	-0.207	-0.1558	-0.2497	-0.3467	-0.256	-0.3147	-0.2973	-0.2864	-0.1912	-0.2829	-0.3848	-0.2605	-0.3903	-0.2441	-0.2718	-0.2016	-0.2581	-0.2121	-0.1567	-0.4196	-0.2779	-0.2486	-0.2882	-0.2582	-0.219	-0.29
28.65	-0.2141	-0.1926	-0.2974	-0.3378	-0.2674	-0.2165	-0.2609	-0.2645	-0.2278	-0.2801	-0.4105	-0.2766	-0.2711	-0.2648	-0.2489	-0.2685	-0.2266	-0.1552	-0.2381	-0.3481	-0.2448	-0.3116	-0.2919	-0.2928	-0.1907	-0.2762	-0.389	-0.2565	-0.3852	-0.251	-0.2714	-0.2135	-0.2743	-0.2063	-0.1573	-0.4182	-0.2788	-0.2569	-0.2831	-0.2509	-0.2097	-0.2824
28.7	-0.2121	-0.1873	-0.2954	-0.3427	-0.2741	-0.2243	-0.2606	-0.2685	-0.2304	-0.2811	-0.4237	-0.2842	-0.2698	-0.2834	-0.2493	-0.2793	-0.218	-0.161	-0.2567	-0.333	-0.2641	-0.3102	-0.2972	-0.2924	-0.1985	-0.2833	-0.376	-0.2611	-0.3907	-0.2529	-0.2761	-0.2149	-0.2732	-0.2176	-0.1546	-0.413	-0.2842	-0.2545	-0.2747	-0.2632	-0.2266	-0.2858
28.75	-0.2182	-0.1801	-0.3112	-0.339	-0.2826	-0.2225	-0.2583	-0.2796	-0.2221	-0.2776	-0.4128	-0.2785	-0.2725	-0.2758	-0.2424	-0.2736	-0.2271	-0.1605	-0.2502	-0.3495	-0.2506	-0.2991	-0.2924	-0.2953	-0.1866	-0.2714	-0.3815	-0.264	-0.3838	-0.2514	-0.2779	-0.2183	-0.2718	-0.2129	-0.1628	-0.4135	-0.2786	-0.2571	-0.28	-0.2631	-0.2071	-0.2826
28.8	-0.2171	-0.1854	-0.3	-0.3527	-0.2742	-0.2182	-0.2615	-0.2768	-0.2265	-0.2869	-0.4125	-0.2737	-0.2851	-0.274	-0.246	-0.2756	-0.2406	-0.1673	-0.2369	-0.3443	-0.2555	-0.3201	-0.2889	-0.3063	-0.1881	-0.2589	-0.38	-0.2761	-0.3814	-0.2503	-0.2807	-0.2276	-0.275	-0.2065	-0.1622	-0.4185	-0.2749	-0.2669	-0.293	-0.2578	-0.216	-0.2888
28.85	-0.2211	-0.1906	-0.2966	-0.3443	-0.2875	-0.2105	-0.2537	-0.2733	-0.2329	-0.2822	-0.4251	-0.275	-0.2736	-0.2666	-0.2477	-0.2697	-0.2328	-0.1701	-0.2379	-0.3439	-0.2488	-0.3164	-0.2946	-0.3101	-0.1919	-0.2816	-0.3789	-0.2631	-0.388	-0.2415	-0.2751	-0.2188	-0.2936	-0.2117	-0.1733	-0.4176	-0.2707	-0.254	-0.2926	-0.2637	-0.2262	-0.2841
28.9	-0.2179	-0.1805	-0.2992	-0.3448	-0.2706	-0.2234	-0.2551	-0.2746	-0.2449	-0.2873	-0.4138	-0.2842	-0.278	-0.2731	-0.2423	-0.2767	-0.2215	-0.1645	-0.2366	-0.3518	-0.2609	-0.318	-0.2919	-0.2997	-0.1946	-0.2872	-0.3884	-0.2713	-0.3846	-0.2505	-0.2818	-0.222	-0.2664	-0.211	-0.1575	-0.4196	-0.2776	-0.2603	-0.2969	-0.2521	-0.2038	-0.2849
28.95	-0.211	-0.1892	-0.3019	-0.3459	-0.2692	-0.2231	-0.258	-0.2714	-0.2328	-0.2768	-0.4111	-0.2808	-0.2693	-0.2824	-0.2372	-0.2824	-0.2152	-0.1659	-0.24	-0.344	-0.2593	-0.313	-0.2937	-0.2956	-0.1884	-0.281	-0.3731	-0.264	-0.3895	-0.2645	-0.283	-0.2152	-0.2734	-0.2062	-0.1535	-0.4107	-0.2844	-0.2615	-0.2788	-0.2582	-0.2142	-0.2892
29	-0.2243	-0.1792	-0.2933	-0.352	-0.284	-0.2308	-0.2496	-0.2807	-0.225	-0.2794	-0.4305	-0.2871	-0.2814	-0.2708	-0.2473	-0.2807	-0.2353	-0.1691	-0.2411	-0.3545	-0.2485	-0.3188	-0.2998	-0.2931	-0.1902	-0.2791	-0.3824	-0.2709	-0.396	-0.246	-0.2804	-0.2146	-0.2869	-0.2086	-0.1558	-0.4292	-0.2752	-0.2541	-0.2907	-0.2599	-0.2143	-0.2776
29.05	-0.2204	-0.179	-0.3007	-0.34	-0.2759	-0.2169	-0.2441	-0.2709	-0.2286	-0.2874	-0.4154	-0.2725	-0.2767	-0.2736	-0.2492	-0.2665	-0.2287	-0.1656	-0.2365	-0.3445	-0.2415	-0.3131	-0.3026	-0.3045	-0.1933	-0.2628	-0.3698	-0.2766	-0.3932	-0.2457	-0.2797	-0.2222	-0.2797	-0.2072	-0.1618	-0.4167	-0.2757	-0.2596	-0.2855	-0.2573	-0.2144	-0.2752
29.1	-0.2104	-0.188	-0.2985	-0.3334	-0.2655	-0.2172	-0.2498	-0.2719	-0.229	-0.2823	-0.4082	-0.2732	-0.2712	-0.2697	-0.2506	-0.2802	-0.2226	-0.1562	-0.2415	-0.3601	-0.2674	-0.3166	-0.3054	-0.3031	-0.1885	-0.2867	-0.3836	-0.2599	-0.4002	-0.2479	-0.2758	-0.2178	-0.2782	-0.2125	-0.1604	-0.4259	-0.2814	-0.2536	-0.2872	-0.2558	-0.2157	-0.2793
29.15	-0.2177	-0.1884	-0.3053	-0.3387	-0.2611	-0.2092	-0.2639	-0.2691	-0.2288	-0.2851	-0.4138	-0.2664	-0.275	-0.2791	-0.2434	-0.2793	-0.2274	-0.1655	-0.2483	-0.3401	-0.2595	-0.3152	-0.2979	-0.2959	-0.1782	-0.2777	-0.3771	-0.2703	-0.3995	-0.2571	-0.2773	-0.2311	-0.2676	-0.2085	-0.1506	-0.4246	-0.2809	-0.2608	-0.287	-0.2689	-0.2165	-0.284
29.2	-0.2236	-0.189	-0.3032	-0.3491	-0.2648	-0.2207	-0.2513	-0.2792	-0.2216	-0.2821	-0.4348	-0.2725	-0.2684	-0.2753	-0.2592	-0.2813	-0.2347	-0.1771	-0.235	-0.338	-0.2543	-0.3241	-0.2884	-0.3067	-0.1985	-0.2794	-0.3748	-0.2706	-0.3942	-0.247	-0.2681	-0.2268	-0.2848	-0.2071	-0.1642	-0.4216	-0.2743	-0.2573	-0.2987	-0.2626	-0.2164	-0.2808
29.25	-0.2287	-0.1848	-0.3098	-0.3561	-0.264	-0.2239	-0.2617	-0.2823	-0.2238	-0.2875	-0.4259	-0.2729	-0.2822	-0.2752	-0.2549	-0.2809	-0.2449	-0.1623	-0.2235	-0.3579	-0.2575	-0.3205	-0.3	-0.3115	-0.2012	-0.2694	-0.3736	-0.2718	-0.3951	-0.2396	-0.2822	-0.2188	-0.2796	-0.2119	-0.1646	-0.417	-0.2847	-0.2587	-0.2919	-0.2684	-0.2159	-0.2919
29.3	-0.225	-0.1757	-0.2964	-0.3372	-0.2691	-0.2226	-0.2487	-0.2745	-0.2263	-0.2762	-0.415	-0.2723	-0.2705	-0.2672	-0.2516	-0.2773	-0.2331	-0.1512	-0.2431	-0.351	-0.252	-0.3158	-0.296	-0.3072	-0.1918	-0.2773	-0.3776	-0.268	-0.3992	-0.2511	-0.2794	-0.2253	-0.274	-0.2076	-0.1571	-0.4185	-0.2784	-0.2679	-0.2875	-0.2681	-0.2067	-0.2821
29.35	-0.219	-0.184	-0.2976	-0.3439	-0.2745	-0.2188	-0.2552	-0.2756	-0.2263	-0.2876	-0.4164	-0.2766	-0.2764	-0.2713	-0.247	-0.272	-0.2339	-0.1739	-0.242	-0.3502	-0.263	-0.3198	-0.2948	-0.3071	-0.1966	-0.279	-0.379	-0.2673	-0.3948	-0.2525	-0.2712	-0.2196	-0.2773	-0.2052	-0.1661	-0.4303	-0.2731	-0.2623	-0.2846	-0.2623	-0.216	-0.2897
29.4	-0.2229	-0.1841	-0.31	-0.3459	-0.2742	-0.2295	-0.2593	-0.2883	-0.2277	-0.282	-0.4205	-0.2896	-0.2748	-0.2807	-0.2562	-0.2875	-0.2299	-0.1742	-0.2328	-0.3479	-0.267	-0.3277	-0.2896	-0.3072	-0.2001	-0.2714	-0.3751	-0.2841	-0.3976	-0.2565	-0.2781	-0.224	-0.2793	-0.2065	-0.1637	-0.4286	-0.2853	-0.2618	-0.2981	-0.2684	-0.2295	-0.2871
29.45	-0.2298	-0.1757	-0.3177	-0.3607	-0.2835	-0.2255	-0.2593	-0.2821	-0.2238	-0.2948	-0.4323	-0.2838	-0.2799	-0.2747	-0.2542	-0.2702	-0.2534	-0.1735	-0.2313	-0.3466	-0.2548	-0.3208	-0.2926	-0.3234	-0.1998	-0.2809	-0.37	-0.276	-0.4037	-0.2439	-0.2704	-0.2322	-0.2872	-0.2056	-0.169	-0.4324	-0.2806	-0.2736	-0.3006	-0.2658	-0.2189	-0.2843
29.5	-0.2271	-0.1871	-0.311	-0.3499	-0.2752	-0.2302	-0.2628	-0.2753	-0.2258	-0.2839	-0.4197	-0.2688	-0.281	-0.279	-0.2609	-0.2887	-0.2342	-0.1571	-0.2331	-0.3441	-0.2502	-0.3224	-0.2953	-0.3105	-0.1909	-0.2771	-0.376	-0.2643	-0.3927	-0.2512	-0.2747	-0.2341	-0.2818	-0.2111	-0.1589	-0.4265	-0.2818	-0.2641	-0.2897	-0.26	-0.2132	-0.2902
29.55	-0.2199	-0.179	-0.3017	-0.3453	-0.2802	-0.2266	-0.2597	-0.2772	-0.2318	-0.2872	-0.4217	-0.2709	-0.285	-0.2786	-0.2611	-0.2863	-0.235	-0.1647	-0.2374	-0.3396	-0.262	-0.3249	-0.3018	-0.2968	-0.1913	-0.2837	-0.3785	-0.2777	-0.3923	-0.2486	-0.2835	-0.2178	-0.2739	-0.2083	-0.1576	-0.4229	-0.2967	-0.274	-0.2862	-0.2637	-0.2238	-0.2919
29.6	-0.2289	-0.1779	-0.3029	-0.349	-0.2721	-0.2253	-0.2579	-0.2791	-0.2235	-0.2876	-0.4259	-0.2816	-0.2781	-0.2758	-0.2434	-0.2742	-0.2396	-0.1634	-0.2347	-0.3424	-0.2488	-0.3212	-0.2944	-0.3063	-0.194	-0.2692	-0.3702	-0.2657	-0.3942	-0.2519	-0.2761	-0.2201	-0.2814	-0.2089	-0.1652	-0.4255	-0.2751	-0.2513	-0.2844	-0.2685	-0.22	-0.2889
29.65	-0.2182	-0.1897	-0.3045	-0.3538	-0.2792	-0.2233	-0.2715	-0.2846	-0.2339	-0.291	-0.425	-0.2782	-0.2754	-0.2754	-0.2447	-0.2848	-0.2427	-0.1767	-0.232	-0.353	-0.2631	-0.3315	-0.2961	-0.3176	-0.1978	-0.2702	-0.3769	-0.2807	-0.3965	-0.2584	-0.2839	-0.2339	-0.2879	-0.2153	-0.1673	-0.4315	-0.2789	-0.2492	-0.2931	-0.2687	-0.2345	-0.289
29.7	-0.2233	-0.1851	-0.3063	-0.352	-0.282	-0.2169	-0.2545	-0.284	-0.2346	-0.2876	-0.4273	-0.284	-0.2718	-0.2772	-0.2529	-0.2808	-0.2398	-0.1704	-0.2418	-0.3454	-0.2483	-0.3272	-0.2899	-0.3139	-0.1989	-0.2814	-0.3815	-0.271	-0.3987	-0.2456	-0.2726	-0.2253	-0.2861	-0.2134	-0.1636	-0.4241	-0.273	-0.2724	-0.2963	-0.2602	-0.2158	-0.2846
29.75	-0.2228	-0.1841	-0.3103	-0.3533	-0.2841	-0.2215	-0.2556	-0.2766	-0.2342	-0.2873	-0.4232	-0.2807	-0.2735	-0.2681	-0.2518	-0.279	-0.2356	-0.1655	-0.2429	-0.3562	-0.2547	-0.3236	-0.3018	-0.3178	-0.1938	-0.281	-0.3929	-0.2755	-0.4003	-0.253	-0.2805	-0.2263	-0.282	-0.2169	-0.1778	-0.4326	-0.2816	-0.2675	-0.2931	-0.2625	-0.2207	-0.279
29.8	-0.2212	-0.188	-0.2989	-0.3461	-0.2728	-0.2202	-0.2564	-0.2806	-0.2292	-0.2784	-0.4168	-0.2766	-0.2759	-0.2765	-0.2488	-0.2798	-0.2262	-0.1697	-0.2411	-0.3508	-0.2665	-0.3275	-0.298	-0.3115	-0.1843	-0.2745	-0.3786	-0.2813	-0.3954	-0.2571	-0.2656	-0.221	-0.2821	-0.2101	-0.1694	-0.4261	-0.2739	-0.25	-0.2942	-0.2502	-0.2159	-0.2794
29.85	-0.2205	-0.1844	-0.3042	-0.3441	-0.2716	-0.2212	-0.2612	-0.2767	-0.2322	-0.2743	-0.4235	-0.284	-0.2809	-0.281	-0.2422	-0.2776	-0.2432	-0.1606	-0.2373	-0.3515	-0.2562	-0.3189	-0.2853	-0.3072	-0.1907	-0.2642	-0.3842	-0.2738	-0.3942	-0.2557	-0.2766	-0.2177	-0.2754	-0.2117	-0.1689	-0.4217	-0.2811	-0.2638	-0.2953	-0.2631	-0.222	-0.2967
29.9	-0.2198	-0.1915	-0.3071	-0.3513	-0.2836	-0.2176	-0.26	-0.2816	-0.2343	-0.2876	-0.4238	-0.2864	-0.2845	-0.2733	-0.2519	-0.2773	-0.2335	-0.1765	-0.2408	-0.3527	-0.2567	-0.3187	-0.2945	-0.3103	-0.1943	-0.2871	-0.3919	-0.2784	-0.3961	-0.2471	-0.2753	-0.2183	-0.2837	-0.2053	-0.1706	-0.433	-0.2744	-0.2661	-0.2922	-0.2755	-0.2213	-0.2922
29.95	-0.2275	-0.1895	-0.3053	-0.349	-0.2742	-0.229	-0.2659	-0.2805	-0.2329	-0.2831	-0.4229	-0.2794	-0.2757	-0.2764	-0.253	-0.279	-0.2272	-0.1656	-0.2382	-0.3473	-0.2599	-0.3171	-0.2948	-0.3003	-0.1887	-0.2729	-0.3788	-0.2682	-0.3917	-0.2485	-0.2834	-0.22	-0.2752	-0.2009	-0.1691	-0.4285	-0.2856	-0.2653	-0.2884	-0.2582	-0.2109	-0.2935
30	-0.2302	-0.1878	-0.315	-0.3517	-0.2746	-0.2207	-0.2584	-0.2843	-0.2346	-0.2985	-0.4198	-0.2769	-0.2772	-0.2761	-0.2616	-0.274	-0.2407	-0.1636	-0.2457	-0.3509	-0.2613	-0.3333	-0.2989	-0.3142	-0.1938	-0.2709	-0.3783	-0.2775	-0.4053	-0.2534	-0.2878	-0.2271	-0.2782	-0.217	-0.174	-0.4349	-0.2842	-0.2589	-0.2863	-0.2677	-0.2189	-0.2932
30.05	-0.2323	-0.1815	-0.3058	-0.3581	-0.2776	-0.2262	-0.2634	-0.2962	-0.2242	-0.2844	-0.4279	-0.2825	-0.2833	-0.2838	-0.2579	-0.2785	-0.2442	-0.1719	-0.2377	-0.3531	-0.2577	-0.3253	-0.3043	-0.3222	-0.1986	-0.2685	-0.3756	-0.2703	-0.4015	-0.2408	-0.2807	-0.2269	-0.2935	-0.2079	-0.1702	-0.4365	-0.2781	-0.2584	-0.3096	-0.2616	-0.2329	-0.2759
30.1	-0.2202	-0.1926	-0.309	-0.3506	-0.2748	-0.2258	-0.2565	-0.2878	-0.2304	-0.29	-0.4343	-0.2876	-0.2813	-0.2874	-0.2568	-0.2817	-0.2445	-0.168	-0.2377	-0.3438	-0.2703	-0.3201	-0.3036	-0.3235	-0.2071	-0.2644	-0.3729	-0.2743	-0.408	-0.2607	-0.2839	-0.2368	-0.289	-0.2067	-0.1635	-0.4343	-0.2839	-0.2593	-0.2935	-0.2649	-0.2246	-0.2904
30.15	-0.2295	-0.1908	-0.324	-0.357	-0.2827	-0.2343	-0.2665	-0.2882	-0.2321	-0.2838	-0.4241	-0.2994	-0.2808	-0.2862	-0.2529	-0.2996	-0.2437	-0.1817	-0.2387	-0.3461	-0.2628	-0.3285	-0.3063	-0.3174	-0.2023	-0.2757	-0.3858	-0.273	-0.3966	-0.2512	-0.297	-0.2276	-0.2878	-0.2119	-0.1647	-0.4204	-0.2896	-0.2652	-0.2991	-0.2696	-0.2236	-0.2881
30.2	-0.2275	-0.1953	-0.306	-0.3519	-0.2874	-0.2218	-0.2642	-0.2916	-0.2371	-0.2923	-0.4247	-0.2922	-0.2858	-0.2689	-0.2602	-0.2847	-0.2466	-0.1664	-0.2358	-0.3532	-0.2658	-0.3336	-0.3024	-0.3132	-0.1959	-0.2754	-0.3809	-0.2726	-0.3981	-0.2493	-0.2824	-0.2298	-0.2839	-0.2187	-0.1622	-0.434	-0.289	-0.2641	-0.3051	-0.2649	-0.2263	-0.302
30.25	-0.2172	-0.1912	-0.3101	-0.3567	-0.2789	-0.2194	-0.2608	-0.2829	-0.2327	-0.2897	-0.4328	-0.2825	-0.2802	-0.2802	-0.255	-0.2733	-0.24	-0.1717	-0.24	-0.3548	-0.2694	-0.3136	-0.304	-0.3185	-0.1971	-0.2646	-0.3843	-0.273	-0.4048	-0.246	-0.2814	-0.2281	-0.2924	-0.2058	-0.1686	-0.4309	-0.2863	-0.269	-0.3028	-0.267	-0.224	-0.2824
30.3	-0.2273	-0.1827	-0.3044	-0.3489	-0.2892	-0.234	-0.2652	-0.2835	-0.2236	-0.2874	-0.4176	-0.288	-0.286	-0.2795	-0.2467	-0.2809	-0.2281	-0.1604	-0.2445	-0.3612	-0.2619	-0.3208	-0.303	-0.3076	-0.1995	-0.2861	-0.389	-0.2779	-0.4008	-0.2575	-0.2716	-0.2292	-0.28	-0.2084	-0.1693	-0.4266	-0.2771	-0.2541	-0.2963	-0.2682	-0.2144	-0.287
30.35	-0.2203	-0.1847	-0.297	-0.3401	-0.2844	-0.221	-0.2607	-0.2803	-0.23	-0.2803	-0.4171	-0.28	-0.2761	-0.2819	-0.2474	-0.2833	-0.2245	-0.1612	-0.2424	-0.3592	-0.2526	-0.3257	-0.2904	-0.3075	-0.1964	-0.2744	-0.3816	-0.281	-0.3956	-0.2594	-0.2766	-0.2229	-0.2825	-0.2158	-0.1628	-0.4299	-0.273	-0.254	-0.2968	-0.2592	-0.2154	-0.2877
30.4	-0.2257	-0.1863	-0.3044	-0.3445	-0.2758	-0.2245	-0.2629	-0.2882	-0.2333	-0.2879	-0.4205	-0.2831	-0.2775	-0.2858	-0.2452	-0.2753	-0.2376	-0.1629	-0.2473	-0.3449	-0.2654	-0.3245	-0.3044	-0.3057	-0.1923	-0.2797	-0.3726	-0.2725	-0.4048	-0.249	-0.2785	-0.217	-0.2898	-0.2083	-0.1675	-0.4291	-0.2811	-0.2564	-0.2885	-0.2664	-0.2152	-0.287
30.45	-0.219	-0.1832	-0.3095	-0.3637	-0.2943	-0.2342	-0.2637	-0.29	-0.2335	-0.2861	-0.4253	-0.2949	-0.2858	-0.2972	-0.2597	-0.2851	-0.2373	-0.1733	-0.2574	-0.3466	-0.2709	-0.3277	-0.3051	-0.3133	-0.1997	-0.2908	-0.3899	-0.2726	-0.4062	-0.2769	-0.2838	-0.2138	-0.2889	-0.2227	-0.173	-0.4312	-0.2907	-0.2508	-0.2943	-0.2713	-0.2208	-0.2965
30.5	-0.2166	-0.1874	-0.2926	-0.345	-0.2718	-0.2212	-0.2723	-0.2806	-0.2355	-0.2905	-0.426	-0.2815	-0.2807	-0.2777	-0.2545	-0.2771	-0.2334	-0.1648	-0.2397	-0.3567	-0.2534	-0.3224	-0.296	-0.3116	-0.195	-0.2918	-0.3875	-0.2816	-0.3947	-0.2498	-0.2823	-0.2189	-0.2847	-0.203	-0.17	-0.4254	-0.2828	-0.2656	-0.2995	-0.2658	-0.2208	-0.2924
30.55	-0.2155	-0.1901	-0.2994	-0.3409	-0.269	-0.2198	-0.2649	-0.2815	-0.2378	-0.2846	-0.4255	-0.2786	-0.279	-0.2746	-0.2431	-0.2772	-0.231	-0.1625	-0.2457	-0.3562	-0.2513	-0.3173	-0.3022	-0.3057	-0.2013	-0.2832	-0.4022	-0.2775	-0.3894	-0.2559	-0.2796	-0.2163	-0.2689	-0.2179	-0.1589	-0.4178	-0.2852	-0.2632	-0.2998	-0.2585	-0.2154	-0.2948
30.6	-0.2186	-0.1866	-0.3084	-0.3525	-0.2783	-0.2293	-0.2628	-0.2874	-0.2413	-0.2971	-0.4284	-0.2812	-0.2828	-0.2846	-0.2536	-0.2934	-0.2422	-0.1771	-0.2482	-0.3486	-0.2563	-0.3216	-0.3022	-0.3097	-0.1892	-0.2921	-0.3893	-0.2779	-0.4034	-0.2643	-0.2824	-0.2284	-0.2761	-0.2041	-0.1622	-0.4295	-0.2962	-0.2688	-0.2862	-0.2632	-0.2155	-0.2965
30.65	-0.2271	-0.191	-0.2958	-0.3542	-0.2923	-0.2302	-0.2709	-0.2891	-0.237	-0.2871	-0.43	-0.2899	-0.286	-0.2868	-0.2477	-0.2862	-0.2379	-0.176	-0.2455	-0.356	-0.2664	-0.3223	-0.3102	-0.3091	-0.1997	-0.2911	-0.3908	-0.2842	-0.4	-0.2571	-0.2837	-0.2195	-0.2832	-0.2119	-0.1648	-0.4397	-0.2872	-0.2584	-0.2931	-0.278	-0.216	-0.2954
30.7	-0.2247	-0.1949	-0.2984	-0.3474	-0.2859	-0.2336	-0.264	-0.2783	-0.2464	-0.2934	-0.4157	-0.2816	-0.2828	-0.2852	-0.258	-0.2754	-0.2278	-0.1673	-0.2527	-0.3562	-0.2573	-0.3177	-0.3021	-0.3001	-0.2003	-0.2926	-0.3961	-0.2719	-0.3941	-0.2485	-0.2896	-0.2221	-0.2873	-0.2243	-0.1742	-0.4267	-0.2833	-0.2595	-0.2952	-0.2653	-0.2135	-0.2973
30.75	-0.2278	-0.1931	-0.3065	-0.3452	-0.2737	-0.2129	-0.2688	-0.2784	-0.2278	-0.2806	-0.4201	-0.288	-0.2733	-0.2888	-0.2586	-0.2819	-0.2178	-0.1657	-0.254	-0.356	-0.2663	-0.3302	-0.3095	-0.3073	-0.1921	-0.2966	-0.3958	-0.2774	-0.3972	-0.2592	-0.2779	-0.2122	-0.2755	-0.211	-0.1618	-0.4331	-0.2851	-0.2566	-0.2994	-0.2675	-0.2163	-0.3032
30.8	-0.2289	-0.1948	-0.3066	-0.3568	-0.2894	-0.2268	-0.2676	-0.2822	-0.2348	-0.2915	-0.4202	-0.2878	-0.289	-0.2859	-0.256	-0.2861	-0.2326	-0.169	-0.2523	-0.3555	-0.2602	-0.326	-0.3054	-0.2958	-0.1947	-0.2921	-0.3953	-0.2793	-0.4017	-0.256	-0.2922	-0.2243	-0.2887	-0.2122	-0.1635	-0.4308	-0.2834	-0.2617	-0.294	-0.2774	-0.2182	-0.2914
30.85	-0.2224	-0.1881	-0.3016	-0.3363	-0.2777	-0.2193	-0.2715	-0.2936	-0.2376	-0.2906	-0.4154	-0.2933	-0.2801	-0.2769	-0.2476	-0.2746	-0.2212	-0.1707	-0.2539	-0.3544	-0.2626	-0.3207	-0.2984	-0.3062	-0.1912	-0.2912	-0.3828	-0.2739	-0.3959	-0.2556	-0.2849	-0.2173	-0.2814	-0.2108	-0.1658	-0.4269	-0.2785	-0.2537	-0.304	-0.2672	-0.2222	-0.2974
30.9	-0.2168	-0.1851	-0.3008	-0.3514	-0.2753	-0.2339	-0.2654	-0.2891	-0.236	-0.292	-0.4295	-0.2887	-0.278	-0.2864	-0.2547	-0.2716	-0.225	-0.168	-0.2554	-0.3592	-0.2702	-0.317	-0.301	-0.2993	-0.2006	-0.3073	-0.3872	-0.2743	-0.3905	-0.2569	-0.2823	-0.2152	-0.2847	-0.2159	-0.1654	-0.4225	-0.2835	-0.2631	-0.2989	-0.2699	-0.2208	-0.289
30.95	-0.2133	-0.186	-0.306	-0.3534	-0.282	-0.2236	-0.2639	-0.2838	-0.2355	-0.2897	-0.4153	-0.2931	-0.2714	-0.2764	-0.2411	-0.2793	-0.2313	-0.167	-0.2538	-0.3584	-0.2544	-0.3227	-0.3065	-0.299	-0.194	-0.301	-0.4061	-0.2703	-0.3957	-0.2666	-0.2834	-0.2245	-0.2834	-0.2242	-0.1711	-0.4297	-0.2917	-0.2511	-0.2936	-0.2708	-0.2068	-0.2965
31	-0.2154	-0.1946	-0.3026	-0.3443	-0.2784	-0.2227	-0.258	-0.2839	-0.2346	-0.2861	-0.4097	-0.2856	-0.2876	-0.2762	-0.2503	-0.2734	-0.2205	-0.1727	-0.2468	-0.3523	-0.2635	-0.3168	-0.3116	-0.2993	-0.1939	-0.2952	-0.3894	-0.2646	-0.3866	-0.2568	-0.2836	-0.2165	-0.2778	-0.2257	-0.1674	-0.4177	-0.286	-0.2627	-0.2933	-0.2757	-0.2157	-0.3013
31.05	-0.2228	-0.2003	-0.3149	-0.3519	-0.2751	-0.223	-0.2594	-0.2829	-0.2402	-0.2903	-0.4191	-0.2825	-0.2767	-0.2759	-0.2466	-0.2739	-0.2264	-0.1725	-0.2536	-0.3662	-0.2589	-0.3229	-0.3106	-0.3077	-0.1914	-0.2977	-0.3926	-0.2751	-0.3983	-0.2536	-0.284	-0.2197	-0.2752	-0.2192	-0.1689	-0.4295	-0.293	-0.2575	-0.2895	-0.265	-0.2197	-0.2907
31.1	-0.2206	-0.1908	-0.3085	-0.3518	-0.2818	-0.2315	-0.2588	-0.2858	-0.2408	-0.2986	-0.4265	-0.291	-0.2885	-0.2965	-0.2545	-0.2851	-0.2338	-0.1648	-0.2505	-0.3543	-0.2657	-0.324	-0.3084	-0.3097	-0.1975	-0.3046	-0.3961	-0.2715	-0.3995	-0.2622	-0.2811	-0.2219	-0.2802	-0.2188	-0.1648	-0.4243	-0.2908	-0.2611	-0.2998	-0.2601	-0.2118	-0.301
31.15	-0.2156	-0.1934	-0.3049	-0.3494	-0.2792	-0.216	-0.2616	-0.274	-0.2425	-0.2868	-0.4144	-0.2947	-0.2793	-0.2889	-0.2435	-0.2864	-0.2248	-0.1665	-0.257	-0.3583	-0.2605	-0.3197	-0.3008	-0.301	-0.1975	-0.3069	-0.3932	-0.2742	-0.4001	-0.2606	-0.2819	-0.2159	-0.2814	-0.217	-0.1542	-0.4307	-0.2963	-0.2602	-0.2872	-0.2689	-0.221	-0.297
31.2	-0.227	-0.1963	-0.3165	-0.3502	-0.2784	-0.2253	-0.2706	-0.2863	-0.2306	-0.2874	-0.4213	-0.2946	-0.287	-0.2832	-0.249	-0.288	-0.2363	-0.1715	-0.2626	-0.3578	-0.2649	-0.3259	-0.3185	-0.3088	-0.2028	-0.3085	-0.406	-0.2795	-0.4023	-0.2596	-0.2883	-0.2201	-0.2784	-0.2208	-0.1755	-0.44	-0.2866	-0.2686	-0.2941	-0.2746	-0.2267	-0.2996
31.25	-0.2292	-0.1955	-0.3102	-0.3409	-0.2879	-0.2253	-0.2674	-0.2879	-0.2481	-0.2918	-0.4172	-0.2866	-0.2819	-0.2839	-0.2527	-0.2871	-0.2412	-0.1727	-0.2453	-0.3514	-0.2702	-0.3351	-0.3145	-0.312	-0.1974	-0.2951	-0.3953	-0.2801	-0.4035	-0.2656	-0.2965	-0.219	-0.28	-0.2146	-0.166	-0.4343	-0.2915	-0.2661	-0.2907	-0.2759	-0.2295	-0.2889
31.3	-0.2311	-0.1938	-0.3151	-0.3602	-0.2795	-0.234	-0.2717	-0.2898	-0.2425	-0.286	-0.4393	-0.2945	-0.2949	-0.2893	-0.255	-0.2954	-0.2374	-0.1803	-0.2467	-0.355	-0.2697	-0.3392	-0.3071	-0.3182	-0.2097	-0.2864	-0.388	-0.2865	-0.4124	-0.259	-0.2851	-0.2201	-0.2854	-0.2167	-0.1728	-0.4317	-0.2956	-0.2608	-0.3049	-0.2743	-0.2243	-0.3031
31.35	-0.2309	-0.191	-0.3122	-0.3618	-0.2934	-0.2258	-0.2633	-0.2887	-0.2323	-0.3062	-0.437	-0.295	-0.2832	-0.2855	-0.2494	-0.293	-0.2439	-0.1783	-0.2504	-0.3545	-0.2647	-0.3191	-0.3025	-0.3173	-0.2079	-0.2954	-0.394	-0.2806	-0.394	-0.2582	-0.2888	-0.2274	-0.2924	-0.2227	-0.1743	-0.4315	-0.2954	-0.2703	-0.3008	-0.2771	-0.227	-0.2929
31.4	-0.2388	-0.1889	-0.3247	-0.3709	-0.28	-0.2225	-0.2684	-0.2965	-0.2449	-0.3052	-0.4406	-0.2891	-0.2966	-0.2854	-0.264	-0.2867	-0.2561	-0.1779	-0.2421	-0.3644	-0.2691	-0.3261	-0.3047	-0.3295	-0.2015	-0.2918	-0.3898	-0.277	-0.4087	-0.2636	-0.3006	-0.2426	-0.288	-0.2194	-0.1754	-0.4425	-0.2893	-0.272	-0.3113	-0.277	-0.2296	-0.2884
31.45	-0.2318	-0.1881	-0.3179	-0.3627	-0.2802	-0.2406	-0.265	-0.2929	-0.2403	-0.3025	-0.4421	-0.289	-0.2896	-0.2939	-0.2638	-0.2775	-0.2647	-0.1805	-0.2387	-0.3619	-0.2835	-0.3357	-0.3114	-0.3333	-0.2095	-0.2735	-0.3871	-0.2862	-0.4076	-0.2565	-0.2861	-0.2374	-0.292	-0.2172	-0.1792	-0.4381	-0.2907	-0.2641	-0.3176	-0.2782	-0.2368	-0.2928
31.5	-0.2357	-0.1863	-0.3243	-0.375	-0.2859	-0.2263	-0.2712	-0.299	-0.2333	-0.2993	-0.4368	-0.2979	-0.2922	-0.2833	-0.2625	-0.2868	-0.2649	-0.1785	-0.2466	-0.3634	-0.267	-0.3378	-0.3047	-0.3276	-0.2066	-0.2793	-0.3871	-0.2848	-0.4092	-0.2512	-0.2845	-0.2401	-0.2964	-0.2193	-0.1735	-0.4439	-0.2925	-0.2658	-0.3043	-0.2843	-0.2264	-0.2891
31.55	-0.2324	-0.192	-0.3087	-0.3684	-0.292	-0.2266	-0.2782	-0.2988	-0.236	-0.3007	-0.4383	-0.2916	-0.2933	-0.28	-0.2642	-0.2948	-0.2499	-0.1745	-0.2444	-0.3583	-0.2659	-0.3376	-0.3047	-0.3291	-0.2035	-0.275	-0.3857	-0.2854	-0.4125	-0.2623	-0.2858	-0.2287	-0.2929	-0.2135	-0.1666	-0.4363	-0.2958	-0.2677	-0.3101	-0.2797	-0.2334	-0.2952
31.6	-0.2302	-0.1811	-0.3115	-0.3598	-0.2901	-0.2268	-0.269	-0.2946	-0.2391	-0.2897	-0.4373	-0.289	-0.2724	-0.2911	-0.2507	-0.2867	-0.2509	-0.1685	-0.2442	-0.3559	-0.2616	-0.3291	-0.2999	-0.3284	-0.2096	-0.2844	-0.384	-0.2842	-0.4023	-0.2534	-0.2744	-0.2367	-0.2892	-0.2202	-0.1668	-0.4343	-0.2877	-0.2714	-0.2984	-0.2827	-0.2312	-0.2868
31.65	-0.231	-0.1941	-0.3138	-0.3624	-0.2833	-0.238	-0.279	-0.2922	-0.2332	-0.2973	-0.4326	-0.2881	-0.2851	-0.2887	-0.2595	-0.289	-0.2632	-0.1746	-0.2411	-0.3541	-0.2652	-0.3223	-0.3143	-0.3357	-0.2014	-0.2793	-0.3822	-0.2853	-0.3986	-0.2628	-0.293	-0.2392	-0.2864	-0.2042	-0.1805	-0.4475	-0.2936	-0.2651	-0.3028	-0.2872	-0.2315	-0.3035
31.7	-0.2283	-0.1902	-0.3224	-0.36	-0.2969	-0.2274	-0.264	-0.3047	-0.2385	-0.2988	-0.4472	-0.2965	-0.2774	-0.2875	-0.2562	-0.2785	-0.2717	-0.1831	-0.2408	-0.3614	-0.2646	-0.3328	-0.3169	-0.3272	-0.2111	-0.2765	-0.3792	-0.2773	-0.4024	-0.2534	-0.2939	-0.2381	-0.2865	-0.215	-0.172	-0.439	-0.2907	-0.2658	-0.3167	-0.279	-0.2333	-0.285
31.75	-0.2259	-0.193	-0.3144	-0.3635	-0.2805	-0.2203	-0.2622	-0.2984	-0.2303	-0.2907	-0.4347	-0.2838	-0.2865	-0.2933	-0.2582	-0.2923	-0.253	-0.1692	-0.2383	-0.3479	-0.2692	-0.3293	-0.308	-0.3155	-0.1996	-0.2715	-0.3811	-0.2889	-0.4118	-0.2594	-0.2824	-0.2329	-0.2863	-0.2166	-0.1719	-0.4418	-0.2782	-0.2598	-0.3153	-0.2711	-0.2216	-0.2815
31.8	-0.2293	-0.1886	-0.3127	-0.3544	-0.294	-0.2358	-0.2748	-0.2943	-0.2437	-0.3058	-0.4355	-0.2887	-0.2981	-0.2856	-0.2671	-0.2889	-0.2485	-0.1759	-0.2474	-0.3589	-0.2604	-0.3329	-0.3054	-0.3232	-0.2029	-0.287	-0.3886	-0.2879	-0.4024	-0.2636	-0.2901	-0.2325	-0.2813	-0.2135	-0.1718	-0.4307	-0.3043	-0.2619	-0.3077	-0.2697	-0.2316	-0.2891
31.85	-0.2341	-0.1942	-0.3164	-0.3676	-0.2898	-0.2372	-0.2664	-0.2962	-0.2443	-0.295	-0.4536	-0.2987	-0.2845	-0.2913	-0.2577	-0.2929	-0.2516	-0.177	-0.2413	-0.3616	-0.2653	-0.342	-0.3071	-0.3228	-0.2076	-0.2781	-0.384	-0.2864	-0.4092	-0.2556	-0.2902	-0.2239	-0.2934	-0.2091	-0.1694	-0.4501	-0.287	-0.2695	-0.3097	-0.2832	-0.2364	-0.2907
31.9	-0.2332	-0.1933	-0.321	-0.3752	-0.2877	-0.2353	-0.2612	-0.3034	-0.2304	-0.2958	-0.4454	-0.2945	-0.2901	-0.2884	-0.2636	-0.2855	-0.2682	-0.1742	-0.2436	-0.3539	-0.2694	-0.3316	-0.307	-0.3405	-0.2066	-0.2751	-0.3811	-0.2842	-0.4236	-0.2655	-0.2862	-0.2425	-0.2981	-0.2139	-0.1708	-0.4434	-0.2932	-0.2736	-0.3173	-0.2786	-0.2369	-0.2993
31.95	-0.2325	-0.1841	-0.3199	-0.3623	-0.292	-0.2256	-0.2765	-0.2953	-0.2501	-0.2999	-0.4393	-0.2963	-0.2821	-0.2894	-0.2543	-0.2837	-0.251	-0.1763	-0.2467	-0.3662	-0.265	-0.3289	-0.3143	-0.325	-0.2051	-0.2959	-0.3961	-0.2892	-0.4119	-0.2607	-0.2961	-0.2314	-0.2896	-0.2224	-0.1664	-0.4376	-0.2975	-0.277	-0.3143	-0.2815	-0.2242	-0.293
32	-0.2318	-0.1908	-0.3163	-0.3551	-0.2869	-0.24	-0.2698	-0.2936	-0.2454	-0.2985	-0.4405	-0.2876	-0.2876	-0.2962	-0.2617	-0.2869	-0.2381	-0.1837	-0.2523	-0.3523	-0.274	-0.3392	-0.3119	-0.3258	-0.2061	-0.2901	-0.3967	-0.2877	-0.4075	-0.2691	-0.2931	-0.2349	-0.2912	-0.2256	-0.179	-0.4419	-0.2941	-0.2701	-0.3088	-0.2725	-0.2221	-0.2979
32.05	-0.2251	-0.1867	-0.3185	-0.3583	-0.2899	-0.2289	-0.2674	-0.2932	-0.241	-0.2948	-0.4435	-0.2987	-0.2855	-0.2894	-0.257	-0.2901	-0.2524	-0.1787	-0.2441	-0.3551	-0.2665	-0.3409	-0.3002	-0.3264	-0.2075	-0.2866	-0.3888	-0.2914	-0.4113	-0.2586	-0.2933	-0.2341	-0.3002	-0.2172	-0.1735	-0.4394	-0.2938	-0.2696	-0.3034	-0.2844	-0.2306	-0.2912
32.1	-0.2337	-0.1858	-0.316	-0.3641	-0.2908	-0.2359	-0.2814	-0.3008	-0.237	-0.2971	-0.4442	-0.2961	-0.2918	-0.2961	-0.2662	-0.2964	-0.2511	-0.1778	-0.2405	-0.359	-0.2664	-0.3374	-0.3105	-0.3334	-0.2077	-0.2873	-0.3904	-0.2982	-0.4163	-0.2713	-0.2949	-0.2352	-0.2901	-0.2164	-0.1783	-0.4448	-0.2915	-0.2617	-0.3118	-0.2834	-0.2433	-0.3039
32.15	-0.233	-0.189	-0.3104	-0.3564	-0.2859	-0.2282	-0.2722	-0.2924	-0.2456	-0.2901	-0.4291	-0.2903	-0.2925	-0.2979	-0.2519	-0.2866	-0.2434	-0.1729	-0.2525	-0.3533	-0.2754	-0.3318	-0.3071	-0.3179	-0.1949	-0.2996	-0.3955	-0.284	-0.4045	-0.2587	-0.2934	-0.2205	-0.285	-0.222	-0.1745	-0.435	-0.2937	-0.2778	-0.3056	-0.2734	-0.2306	-0.3004
32.2	-0.2226	-0.1965	-0.3184	-0.3564	-0.2873	-0.2329	-0.2733	-0.2857	-0.2391	-0.2965	-0.4389	-0.2981	-0.2921	-0.2851	-0.258	-0.2912	-0.2486	-0.1785	-0.2487	-0.3646	-0.262	-0.3332	-0.3102	-0.3232	-0.2112	-0.2996	-0.3885	-0.2831	-0.3994	-0.2596	-0.2931	-0.2327	-0.2881	-0.2148	-0.171	-0.4418	-0.2931	-0.2599	-0.3153	-0.2862	-0.2191	-0.2948
32.25	-0.2324	-0.1838	-0.3052	-0.3633	-0.2842	-0.2223	-0.2633	-0.2958	-0.2335	-0.293	-0.4333	-0.2904	-0.2931	-0.2849	-0.2553	-0.296	-0.2404	-0.1767	-0.2589	-0.36	-0.2665	-0.323	-0.3113	-0.3063	-0.2071	-0.296	-0.3956	-0.2803	-0.412	-0.2686	-0.2888	-0.2237	-0.2887	-0.2239	-0.1634	-0.4382	-0.2889	-0.2647	-0.2996	-0.2729	-0.2295	-0.2984
32.3	-0.23	-0.1943	-0.3156	-0.3549	-0.2827	-0.2362	-0.277	-0.2917	-0.2444	-0.298	-0.4324	-0.2915	-0.2918	-0.2968	-0.2533	-0.3015	-0.244	-0.1756	-0.2493	-0.3593	-0.2672	-0.3287	-0.3263	-0.3168	-0.2059	-0.2913	-0.4018	-0.2873	-0.4073	-0.2621	-0.2945	-0.2249	-0.278	-0.2207	-0.1713	-0.431	-0.2867	-0.2707	-0.3051	-0.2749	-0.2333	-0.2975
32.35	-0.2303	-0.2012	-0.3102	-0.3508	-0.29	-0.227	-0.2669	-0.2925	-0.2477	-0.2953	-0.4313	-0.2931	-0.2871	-0.2914	-0.2571	-0.2889	-0.2298	-0.1744	-0.251	-0.3599	-0.2651	-0.3325	-0.3161	-0.3128	-0.2075	-0.2921	-0.4088	-0.2829	-0.4157	-0.2655	-0.2967	-0.2236	-0.294	-0.2252	-0.1684	-0.4344	-0.3001	-0.2654	-0.3119	-0.2747	-0.2147	-0.3072
32.4	-0.2265	-0.185	-0.3111	-0.3463	-0.2736	-0.233	-0.2804	-0.29	-0.2434	-0.2942	-0.4294	-0.3024	-0.2963	-0.2912	-0.2541	-0.2924	-0.2392	-0.1624	-0.2597	-0.3669	-0.2654	-0.3292	-0.3095	-0.3044	-0.2002	-0.3057	-0.4116	-0.2841	-0.4016	-0.2703	-0.2811	-0.2184	-0.2891	-0.2202	-0.1693	-0.4365	-0.2833	-0.2651	-0.3023	-0.2886	-0.2114	-0.3036
32.45	-0.2317	-0.1972	-0.3144	-0.3558	-0.2825	-0.2278	-0.2785	-0.2996	-0.2465	-0.3002	-0.4299	-0.2924	-0.2882	-0.297	-0.2571	-0.2935	-0.2351	-0.1756	-0.2555	-0.3692	-0.2641	-0.3288	-0.3162	-0.3198	-0.2072	-0.2949	-0.4037	-0.2817	-0.3988	-0.2646	-0.2931	-0.22	-0.2866	-0.2308	-0.1677	-0.4343	-0.2915	-0.2664	-0.3121	-0.2784	-0.2302	-0.3074
32.5	-0.2295	-0.1967	-0.3134	-0.3605	-0.272	-0.2355	-0.2728	-0.297	-0.2474	-0.3041	-0.443	-0.2944	-0.2932	-0.2962	-0.255	-0.293	-0.24	-0.1759	-0.2586	-0.3692	-0.2647	-0.337	-0.3089	-0.3051	-0.2034	-0.298	-0.3928	-0.2878	-0.4035	-0.271	-0.2941	-0.2309	-0.2938	-0.2206	-0.171	-0.4395	-0.2936	-0.2616	-0.303	-0.277	-0.2173	-0.3073
32.55	-0.222	-0.1993	-0.3178	-0.3466	-0.2804	-0.2384	-0.2749	-0.2954	-0.2411	-0.3035	-0.4298	-0.296	-0.2904	-0.2916	-0.2566	-0.2892	-0.232	-0.1643	-0.2436	-0.3652	-0.2561	-0.3215	-0.3148	-0.3089	-0.205	-0.3103	-0.4051	-0.2798	-0.3983	-0.2692	-0.2874	-0.2213	-0.2893	-0.2226	-0.1745	-0.435	-0.2944	-0.2731	-0.3034	-0.2803	-0.2221	-0.3017
32.6	-0.2289	-0.2016	-0.3092	-0.3654	-0.2944	-0.2386	-0.2765	-0.3083	-0.2477	-0.3094	-0.4376	-0.303	-0.2891	-0.3048	-0.2614	-0.2868	-0.2431	-0.1772	-0.2656	-0.3656	-0.2645	-0.3278	-0.3202	-0.3142	-0.2041	-0.3	-0.4029	-0.2894	-0.4036	-0.2599	-0.2936	-0.2228	-0.2905	-0.2315	-0.1758	-0.4436	-0.2919	-0.2653	-0.3089	-0.2822	-0.234	-0.3095
32.65	-0.2317	-0.2008	-0.317	-0.3724	-0.2918	-0.2357	-0.2763	-0.2919	-0.2491	-0.314	-0.4518	-0.295	-0.2893	-0.2912	-0.2551	-0.2998	-0.253	-0.162	-0.2538	-0.3702	-0.2704	-0.3384	-0.3132	-0.3223	-0.2028	-0.2908	-0.3945	-0.2893	-0.4077	-0.2667	-0.3007	-0.228	-0.2953	-0.23	-0.1688	-0.4431	-0.3054	-0.2612	-0.3072	-0.2782	-0.2326	-0.2964
32.7	-0.2355	-0.1929	-0.326	-0.3623	-0.296	-0.2288	-0.274	-0.2997	-0.2471	-0.3036	-0.4493	-0.3025	-0.293	-0.2988	-0.26	-0.2929	-0.2579	-0.1855	-0.2584	-0.3587	-0.2739	-0.3397	-0.3166	-0.3238	-0.2167	-0.2964	-0.3989	-0.2916	-0.4054	-0.2562	-0.2917	-0.2431	-0.2936	-0.2255	-0.1627	-0.4453	-0.3001	-0.2742	-0.3197	-0.2911	-0.2321	-0.3002
32.75	-0.2379	-0.2004	-0.3189	-0.3618	-0.301	-0.2287	-0.2798	-0.301	-0.2527	-0.3054	-0.4469	-0.3016	-0.2996	-0.2928	-0.2575	-0.29	-0.2457	-0.178	-0.2672	-0.3715	-0.2775	-0.3306	-0.3141	-0.3176	-0.2066	-0.3027	-0.4068	-0.2966	-0.4153	-0.2679	-0.2939	-0.2356	-0.2957	-0.2192	-0.1896	-0.445	-0.3025	-0.2789	-0.308	-0.2882	-0.2283	-0.3106
32.8	-0.2279	-0.2076	-0.3178	-0.359	-0.285	-0.2316	-0.2748	-0.2979	-0.252	-0.3067	-0.4384	-0.303	-0.2931	-0.292	-0.2584	-0.2959	-0.2365	-0.1756	-0.2647	-0.3659	-0.2661	-0.3341	-0.3157	-0.3307	-0.2107	-0.3002	-0.4073	-0.2892	-0.4069	-0.2632	-0.3	-0.2244	-0.299	-0.2161	-0.1775	-0.4428	-0.3034	-0.2907	-0.317	-0.286	-0.2334	-0.3011
32.85	-0.2356	-0.1972	-0.3239	-0.3641	-0.2809	-0.2355	-0.2782	-0.3045	-0.243	-0.299	-0.4379	-0.3004	-0.282	-0.2952	-0.2611	-0.3098	-0.2396	-0.1708	-0.2597	-0.366	-0.2793	-0.3309	-0.3156	-0.3201	-0.2172	-0.2915	-0.3923	-0.2903	-0.4078	-0.274	-0.3013	-0.2257	-0.2897	-0.2182	-0.1676	-0.4469	-0.3016	-0.2734	-0.3094	-0.2753	-0.2272	-0.3041
32.9	-0.2332	-0.1948	-0.3284	-0.3583	-0.2862	-0.2287	-0.2848	-0.2949	-0.2404	-0.299	-0.4368	-0.3007	-0.2914	-0.3019	-0.2695	-0.297	-0.2516	-0.1857	-0.2464	-0.3729	-0.2826	-0.3314	-0.3203	-0.3282	-0.2038	-0.2876	-0.396	-0.2927	-0.4137	-0.2612	-0.2964	-0.2377	-0.294	-0.2193	-0.1785	-0.4346	-0.2991	-0.2727	-0.3083	-0.2834	-0.2342	-0.3047
32.95	-0.2317	-0.1914	-0.317	-0.3539	-0.2777	-0.2351	-0.2835	-0.2857	-0.2506	-0.3038	-0.4314	-0.3001	-0.3045	-0.298	-0.2641	-0.2951	-0.239	-0.1767	-0.2653	-0.3628	-0.2769	-0.3336	-0.3152	-0.3156	-0.2087	-0.3137	-0.4025	-0.2848	-0.407	-0.2745	-0.2925	-0.227	-0.2856	-0.2316	-0.1806	-0.4453	-0.3	-0.2761	-0.2989	-0.2807	-0.232	-0.3163
33	-0.2221	-0.1975	-0.3171	-0.3596	-0.2931	-0.2334	-0.2678	-0.2936	-0.2521	-0.3105	-0.4301	-0.3065	-0.2884	-0.2892	-0.2513	-0.2879	-0.2347	-0.1754	-0.2672	-0.3712	-0.2804	-0.3293	-0.3255	-0.3167	-0.2129	-0.2998	-0.4001	-0.2877	-0.4094	-0.2658	-0.291	-0.2293	-0.2941	-0.2242	-0.1697	-0.4347	-0.2969	-0.2753	-0.2999	-0.2858	-0.228	-0.31
33.05	-0.233	-0.1941	-0.3088	-0.3559	-0.2898	-0.2336	-0.2818	-0.3005	-0.2462	-0.3138	-0.4409	-0.2985	-0.2953	-0.2973	-0.267	-0.2902	-0.2399	-0.1891	-0.2647	-0.3593	-0.2788	-0.3412	-0.3207	-0.3151	-0.2095	-0.2941	-0.4046	-0.2924	-0.4056	-0.2731	-0.3013	-0.2345	-0.2931	-0.2233	-0.1758	-0.4502	-0.2924	-0.2651	-0.3173	-0.2833	-0.2311	-0.3101
33.1	-0.2398	-0.1983	-0.3153	-0.366	-0.299	-0.2384	-0.2695	-0.2971	-0.25	-0.3114	-0.4489	-0.3039	-0.3002	-0.29	-0.2576	-0.2942	-0.2446	-0.1818	-0.255	-0.3663	-0.2723	-0.3408	-0.3144	-0.3248	-0.2114	-0.307	-0.4021	-0.2914	-0.42	-0.2773	-0.2891	-0.2296	-0.295	-0.2258	-0.1757	-0.4441	-0.2891	-0.2809	-0.3099	-0.2908	-0.2294	-0.3021
33.15	-0.2343	-0.1967	-0.32	-0.3686	-0.29	-0.2372	-0.2825	-0.2944	-0.2454	-0.3066	-0.4458	-0.2967	-0.2901	-0.299	-0.2587	-0.287	-0.2504	-0.1767	-0.259	-0.3655	-0.2801	-0.3267	-0.3131	-0.3295	-0.2055	-0.3107	-0.4095	-0.2943	-0.413	-0.2718	-0.2933	-0.2329	-0.2943	-0.2323	-0.1682	-0.4339	-0.2914	-0.2794	-0.3167	-0.2802	-0.2296	-0.3098
33.2	-0.2334	-0.1951	-0.3149	-0.3647	-0.2914	-0.2387	-0.2733	-0.3054	-0.2397	-0.3108	-0.4422	-0.2933	-0.2979	-0.296	-0.2538	-0.303	-0.2463	-0.1831	-0.2674	-0.3626	-0.2795	-0.3295	-0.3218	-0.3287	-0.217	-0.3117	-0.4021	-0.2895	-0.4107	-0.2833	-0.3002	-0.2329	-0.2887	-0.2287	-0.1844	-0.4392	-0.3027	-0.2693	-0.3138	-0.2931	-0.2446	-0.3114
33.25	-0.2467	-0.2065	-0.3208	-0.362	-0.2863	-0.2352	-0.2709	-0.3017	-0.2619	-0.304	-0.4378	-0.3075	-0.2981	-0.2953	-0.2676	-0.2981	-0.2511	-0.1811	-0.2596	-0.3671	-0.2787	-0.3439	-0.3183	-0.3191	-0.2109	-0.2986	-0.4023	-0.2843	-0.4094	-0.2776	-0.2967	-0.2252	-0.2918	-0.229	-0.1864	-0.4435	-0.3081	-0.2747	-0.3105	-0.2924	-0.2309	-0.3141
33.3	-0.2468	-0.2066	-0.324	-0.3627	-0.3053	-0.2375	-0.2777	-0.3087	-0.2473	-0.3149	-0.4455	-0.3037	-0.2989	-0.2937	-0.2621	-0.3005	-0.2556	-0.1833	-0.2619	-0.3688	-0.2736	-0.3406	-0.3203	-0.333	-0.2139	-0.3055	-0.4119	-0.297	-0.4208	-0.2698	-0.3031	-0.2217	-0.3016	-0.2257	-0.1873	-0.4534	-0.3049	-0.2749	-0.3191	-0.2889	-0.2423	-0.307
33.35	-0.2381	-0.1943	-0.3202	-0.3625	-0.2954	-0.2408	-0.2868	-0.3031	-0.2434	-0.3076	-0.4465	-0.3059	-0.2977	-0.2969	-0.2693	-0.2978	-0.2517	-0.1784	-0.2546	-0.3744	-0.2776	-0.3412	-0.323	-0.328	-0.2125	-0.3007	-0.4111	-0.2997	-0.4233	-0.2847	-0.2982	-0.238	-0.2953	-0.2304	-0.1875	-0.4406	-0.3101	-0.2806	-0.3165	-0.2918	-0.2344	-0.3211
33.4	-0.2361	-0.1978	-0.3227	-0.361	-0.2853	-0.2365	-0.2756	-0.3026	-0.2477	-0.3109	-0.4329	-0.3018	-0.2917	-0.3023	-0.263	-0.2909	-0.25	-0.1734	-0.2634	-0.3683	-0.2806	-0.3434	-0.3144	-0.3226	-0.2196	-0.2967	-0.4117	-0.2986	-0.417	-0.2778	-0.2814	-0.2289	-0.2906	-0.2307	-0.1752	-0.4506	-0.2958	-0.2721	-0.3087	-0.288	-0.2334	-0.3116
33.45	-0.2367	-0.1896	-0.3252	-0.3711	-0.2935	-0.2362	-0.2828	-0.2999	-0.2502	-0.3132	-0.4542	-0.2974	-0.3021	-0.298	-0.269	-0.2978	-0.2606	-0.1846	-0.2611	-0.3646	-0.2772	-0.3455	-0.3154	-0.3331	-0.214	-0.3037	-0.4031	-0.3023	-0.4152	-0.2713	-0.2929	-0.2401	-0.3029	-0.2225	-0.1795	-0.4423	-0.2925	-0.2735	-0.3214	-0.2861	-0.2342	-0.3082
33.5	-0.2431	-0.1977	-0.3232	-0.3692	-0.3087	-0.2322	-0.2841	-0.3112	-0.2578	-0.311	-0.4468	-0.3163	-0.3021	-0.3057	-0.2688	-0.3035	-0.2534	-0.1792	-0.2584	-0.3684	-0.2844	-0.3381	-0.3156	-0.3355	-0.2158	-0.2977	-0.3936	-0.2999	-0.4183	-0.2776	-0.2974	-0.2412	-0.2942	-0.2315	-0.1792	-0.4516	-0.3111	-0.2789	-0.3181	-0.2828	-0.2439	-0.3124
33.55	-0.2436	-0.194	-0.3281	-0.3632	-0.3011	-0.236	-0.292	-0.3097	-0.2482	-0.3083	-0.4554	-0.3064	-0.2956	-0.3061	-0.2675	-0.2997	-0.2596	-0.1865	-0.2609	-0.3619	-0.2838	-0.3368	-0.3208	-0.3418	-0.2245	-0.2983	-0.408	-0.2901	-0.4188	-0.2767	-0.3006	-0.2336	-0.3062	-0.2294	-0.1771	-0.4573	-0.2983	-0.2799	-0.3131	-0.2969	-0.2402	-0.3087
33.6	-0.2448	-0.1994	-0.3336	-0.3646	-0.2959	-0.2417	-0.2841	-0.3052	-0.2473	-0.3135	-0.4491	-0.3202	-0.299	-0.3151	-0.2608	-0.3132	-0.2479	-0.1863	-0.2809	-0.3632	-0.2835	-0.3462	-0.3253	-0.3361	-0.2137	-0.3099	-0.4105	-0.3035	-0.4146	-0.2716	-0.3005	-0.2349	-0.2951	-0.2425	-0.1798	-0.4473	-0.3102	-0.2774	-0.3206	-0.291	-0.2408	-0.3145
33.65	-0.2503	-0.2047	-0.3223	-0.3673	-0.2995	-0.2387	-0.2703	-0.3055	-0.2453	-0.3171	-0.4474	-0.3105	-0.2991	-0.297	-0.2785	-0.3026	-0.2517	-0.1851	-0.2638	-0.3746	-0.2829	-0.3432	-0.3186	-0.3246	-0.2062	-0.3057	-0.401	-0.2938	-0.4234	-0.2739	-0.3027	-0.2384	-0.2931	-0.2412	-0.1844	-0.4554	-0.309	-0.2802	-0.319	-0.2879	-0.2395	-0.3012
33.7	-0.2396	-0.2062	-0.3379	-0.3628	-0.2894	-0.2425	-0.2904	-0.3062	-0.2439	-0.3135	-0.4483	-0.3065	-0.303	-0.3037	-0.2608	-0.2983	-0.2582	-0.1883	-0.2506	-0.3679	-0.2727	-0.3431	-0.3195	-0.33	-0.2129	-0.2949	-0.4025	-0.3077	-0.4075	-0.2743	-0.3058	-0.242	-0.3046	-0.2257	-0.1851	-0.4431	-0.3002	-0.2783	-0.3229	-0.2906	-0.2383	-0.3006
33.75	-0.241	-0.2034	-0.3212	-0.3734	-0.2936	-0.245	-0.2836	-0.3107	-0.2467	-0.3156	-0.4464	-0.2978	-0.3091	-0.3026	-0.2668	-0.2962	-0.2619	-0.1852	-0.2612	-0.3726	-0.267	-0.3393	-0.3169	-0.3384	-0.2115	-0.3043	-0.4041	-0.2991	-0.4208	-0.2856	-0.3035	-0.2395	-0.3026	-0.2241	-0.1846	-0.4519	-0.3052	-0.2763	-0.3223	-0.2957	-0.2405	-0.3155
33.8	-0.2343	-0.2006	-0.3191	-0.3656	-0.306	-0.2456	-0.2807	-0.3023	-0.2595	-0.3046	-0.4489	-0.3099	-0.3102	-0.3088	-0.2637	-0.2938	-0.2424	-0.1717	-0.2719	-0.3797	-0.2826	-0.3393	-0.3246	-0.321	-0.2076	-0.3147	-0.4138	-0.2967	-0.4106	-0.2768	-0.2883	-0.2352	-0.2985	-0.2241	-0.1764	-0.4463	-0.3059	-0.2727	-0.3176	-0.2875	-0.2318	-0.3166
33.85	-0.2454	-0.2083	-0.34	-0.3752	-0.296	-0.2516	-0.2839	-0.3162	-0.25	-0.3188	-0.4511	-0.3061	-0.3018	-0.2952	-0.2708	-0.2943	-0.2566	-0.1893	-0.2628	-0.3772	-0.2882	-0.3409	-0.3321	-0.3432	-0.2262	-0.3096	-0.4053	-0.2925	-0.4174	-0.2764	-0.3013	-0.2412	-0.2973	-0.2212	-0.1815	-0.4602	-0.3055	-0.2917	-0.327	-0.2929	-0.2366	-0.3117
33.9	-0.2452	-0.1932	-0.3252	-0.3746	-0.2941	-0.2481	-0.2757	-0.31	-0.2439	-0.3124	-0.4558	-0.3023	-0.3085	-0.3079	-0.269	-0.3025	-0.2762	-0.1906	-0.2586	-0.3729	-0.2833	-0.3554	-0.3296	-0.3535	-0.22	-0.2913	-0.4023	-0.291	-0.4272	-0.2817	-0.3051	-0.2458	-0.3061	-0.2276	-0.1849	-0.4579	-0.3143	-0.2916	-0.3344	-0.287	-0.2429	-0.311
33.95	-0.2428	-0.1933	-0.3336	-0.3762	-0.2979	-0.2474	-0.2862	-0.3155	-0.2547	-0.3095	-0.4618	-0.3126	-0.3121	-0.3036	-0.2768	-0.2991	-0.2781	-0.1874	-0.2475	-0.3716	-0.2898	-0.347	-0.3221	-0.3431	-0.2213	-0.2952	-0.4052	-0.2982	-0.4235	-0.2728	-0.3102	-0.2507	-0.3025	-0.2294	-0.1836	-0.4587	-0.2999	-0.2812	-0.3277	-0.2923	-0.2441	-0.3078
34	-0.2413	-0.1975	-0.3292	-0.3857	-0.3056	-0.2469	-0.2861	-0.3119	-0.2583	-0.31	-0.4571	-0.3063	-0.2949	-0.3069	-0.2699	-0.2999	-0.2662	-0.1958	-0.264	-0.3762	-0.2868	-0.3518	-0.3239	-0.3478	-0.2251	-0.3071	-0.4068	-0.3016	-0.4151	-0.2777	-0.3004	-0.2471	-0.3071	-0.2357	-0.1801	-0.4541	-0.3071	-0.293	-0.3248	-0.3021	-0.2521	-0.3016
34.05	-0.2434	-0.1971	-0.3321	-0.3753	-0.3008	-0.2467	-0.2786	-0.3138	-0.2523	-0.3162	-0.4538	-0.3061	-0.2997	-0.3096	-0.2712	-0.3061	-0.2679	-0.1991	-0.2583	-0.3723	-0.2889	-0.3479	-0.328	-0.3419	-0.2149	-0.2938	-0.396	-0.3041	-0.4246	-0.2727	-0.3011	-0.2502	-0.3027	-0.2285	-0.1805	-0.449	-0.3047	-0.2794	-0.3238	-0.2856	-0.2391	-0.3098
34.1	-0.2449	-0.1959	-0.3313	-0.3841	-0.3077	-0.2439	-0.2783	-0.3139	-0.2462	-0.3064	-0.4623	-0.3078	-0.3147	-0.3084	-0.2753	-0.3054	-0.2722	-0.1944	-0.258	-0.3693	-0.2897	-0.3542	-0.3148	-0.3554	-0.2263	-0.2961	-0.4067	-0.3019	-0.4243	-0.2665	-0.3006	-0.2521	-0.3106	-0.2266	-0.1889	-0.4654	-0.3111	-0.2795	-0.3286	-0.2977	-0.2424	-0.3153
34.15	-0.243	-0.2047	-0.3285	-0.3717	-0.3104	-0.2463	-0.2788	-0.3182	-0.2473	-0.3135	-0.4629	-0.3102	-0.3053	-0.3092	-0.2758	-0.3023	-0.276	-0.1802	-0.257	-0.3705	-0.2889	-0.3475	-0.3114	-0.3529	-0.213	-0.2942	-0.3993	-0.3019	-0.4163	-0.275	-0.31	-0.2451	-0.3035	-0.2195	-0.1795	-0.4582	-0.3002	-0.282	-0.3351	-0.2947	-0.2438	-0.313
34.2	-0.2446	-0.2015	-0.3321	-0.3667	-0.2904	-0.2439	-0.2771	-0.3117	-0.2513	-0.2975	-0.4445	-0.3157	-0.2881	-0.306	-0.2683	-0.285	-0.2539	-0.1884	-0.256	-0.3771	-0.2774	-0.3434	-0.3202	-0.3361	-0.2158	-0.299	-0.4035	-0.2981	-0.4208	-0.2704	-0.2886	-0.2373	-0.3026	-0.2196	-0.186	-0.4461	-0.307	-0.2744	-0.3216	-0.2996	-0.2473	-0.3036
34.25	-0.2501	-0.2092	-0.3214	-0.3697	-0.2934	-0.2441	-0.2776	-0.3143	-0.2515	-0.3022	-0.4565	-0.306	-0.305	-0.3045	-0.2628	-0.3066	-0.2569	-0.1826	-0.2691	-0.377	-0.284	-0.3379	-0.3203	-0.3446	-0.2121	-0.3009	-0.4076	-0.3045	-0.4213	-0.2824	-0.306	-0.2362	-0.302	-0.2311	-0.1904	-0.4426	-0.297	-0.2779	-0.3212	-0.2806	-0.2454	-0.3163
34.3	-0.2404	-0.1961	-0.3177	-0.3693	-0.3087	-0.2475	-0.2779	-0.3077	-0.2507	-0.3113	-0.4469	-0.3044	-0.3071	-0.3045	-0.2655	-0.3006	-0.253	-0.1894	-0.2571	-0.3726	-0.2832	-0.3331	-0.3251	-0.3395	-0.213	-0.303	-0.41	-0.2987	-0.4118	-0.2823	-0.3089	-0.2406	-0.2894	-0.2298	-0.1905	-0.4456	-0.3034	-0.2793	-0.316	-0.2896	-0.2379	-0.3102
34.35	-0.2397	-0.2044	-0.3211	-0.3708	-0.3085	-0.246	-0.2863	-0.3128	-0.2503	-0.31	-0.4548	-0.3097	-0.3046	-0.3031	-0.2701	-0.299	-0.2632	-0.1869	-0.2696	-0.3813	-0.2915	-0.3419	-0.3294	-0.3411	-0.2201	-0.308	-0.413	-0.3085	-0.4215	-0.2826	-0.3002	-0.2382	-0.2954	-0.2312	-0.1821	-0.4453	-0.3094	-0.2756	-0.3233	-0.2928	-0.2422	-0.3159
34.4	-0.2368	-0.1951	-0.333	-0.3701	-0.3041	-0.2536	-0.2855	-0.3068	-0.2472	-0.3194	-0.4455	-0.3172	-0.2997	-0.307	-0.2648	-0.2998	-0.2593	-0.187	-0.2656	-0.3779	-0.2764	-0.3321	-0.3261	-0.3272	-0.2123	-0.3098	-0.4109	-0.2999	-0.4205	-0.2896	-0.299	-0.2357	-0.31	-0.2282	-0.1868	-0.4578	-0.3129	-0.2857	-0.3228	-0.2964	-0.2391	-0.3195
34.45	-0.2424	-0.2002	-0.3273	-0.3715	-0.2956	-0.2454	-0.288	-0.3075	-0.2555	-0.3127	-0.4512	-0.308	-0.3006	-0.3029	-0.2716	-0.3032	-0.2504	-0.18	-0.2704	-0.3667	-0.2807	-0.3434	-0.323	-0.3351	-0.2152	-0.3087	-0.4153	-0.3073	-0.4143	-0.2744	-0.3094	-0.2408	-0.2942	-0.2342	-0.187	-0.4473	-0.3084	-0.2774	-0.3259	-0.292	-0.236	-0.3126
34.5	-0.2407	-0.2073	-0.323	-0.3723	-0.3069	-0.2436	-0.2961	-0.298	-0.2485	-0.3152	-0.4374	-0.3114	-0.308	-0.3037	-0.2671	-0.3093	-0.2579	-0.1803	-0.2646	-0.3858	-0.283	-0.3468	-0.3265	-0.3326	-0.2114	-0.3116	-0.4094	-0.3083	-0.4193	-0.2787	-0.3072	-0.2382	-0.302	-0.2327	-0.1896	-0.4542	-0.3113	-0.2763	-0.3228	-0.2922	-0.235	-0.3163
34.55	-0.235	-0.2101	-0.3341	-0.3607	-0.2973	-0.2355	-0.2856	-0.3102	-0.2534	-0.3154	-0.4427	-0.3141	-0.2998	-0.3067	-0.2695	-0.299	-0.2552	-0.1809	-0.2675	-0.3827	-0.2755	-0.334	-0.3309	-0.334	-0.2085	-0.3074	-0.4123	-0.3086	-0.4212	-0.2776	-0.302	-0.2347	-0.2929	-0.2303	-0.174	-0.4466	-0.3091	-0.282	-0.3207	-0.2891	-0.2433	-0.3084
34.6	-0.2496	-0.2003	-0.3195	-0.3618	-0.2994	-0.2428	-0.2824	-0.3053	-0.2461	-0.315	-0.4428	-0.3145	-0.3037	-0.3068	-0.2545	-0.2981	-0.2509	-0.1862	-0.2788	-0.3689	-0.2741	-0.3515	-0.3242	-0.3272	-0.2163	-0.3202	-0.4166	-0.3098	-0.4215	-0.28	-0.3008	-0.2253	-0.2986	-0.2465	-0.1822	-0.4552	-0.3005	-0.282	-0.3271	-0.298	-0.2352	-0.3127
34.65	-0.2457	-0.2024	-0.3243	-0.3662	-0.3002	-0.2474	-0.2918	-0.3037	-0.2546	-0.3088	-0.4476	-0.3114	-0.3071	-0.3114	-0.2672	-0.3007	-0.253	-0.1866	-0.2697	-0.375	-0.2843	-0.3466	-0.3204	-0.3372	-0.2207	-0.3223	-0.4131	-0.3002	-0.425	-0.2752	-0.2932	-0.2344	-0.3026	-0.2378	-0.1775	-0.4506	-0.3102	-0.2812	-0.3253	-0.2952	-0.2331	-0.3173
34.7	-0.2341	-0.1965	-0.3175	-0.3627	-0.2955	-0.2462	-0.2662	-0.3065	-0.2531	-0.3095	-0.4433	-0.3018	-0.2976	-0.3041	-0.2623	-0.303	-0.2515	-0.1804	-0.2642	-0.3738	-0.2839	-0.3344	-0.3168	-0.3328	-0.208	-0.3168	-0.4128	-0.2964	-0.4111	-0.2837	-0.2986	-0.2365	-0.2953	-0.2344	-0.1738	-0.4518	-0.298	-0.2806	-0.3158	-0.2909	-0.2373	-0.3179
34.75	-0.2425	-0.2033	-0.3333	-0.3736	-0.2965	-0.2359	-0.2883	-0.3125	-0.2569	-0.3193	-0.451	-0.3118	-0.3008	-0.3084	-0.265	-0.3014	-0.2494	-0.1864	-0.2742	-0.3798	-0.2852	-0.3317	-0.3178	-0.332	-0.2173	-0.3128	-0.4108	-0.2924	-0.4169	-0.2746	-0.3058	-0.2397	-0.3082	-0.232	-0.1796	-0.4505	-0.3078	-0.2843	-0.3192	-0.2874	-0.2361	-0.328
34.8	-0.2314	-0.2035	-0.3184	-0.3563	-0.298	-0.2362	-0.2909	-0.2994	-0.2491	-0.3122	-0.4501	-0.3168	-0.3057	-0.3052	-0.2711	-0.2953	-0.2363	-0.1825	-0.2827	-0.3814	-0.2754	-0.334	-0.3267	-0.3227	-0.2205	-0.3209	-0.4238	-0.3051	-0.4107	-0.2834	-0.3009	-0.2307	-0.2973	-0.2348	-0.1772	-0.453	-0.3054	-0.278	-0.3301	-0.2925	-0.2374	-0.3122
34.85	-0.2455	-0.2027	-0.3283	-0.3739	-0.2929	-0.2466	-0.2724	-0.3051	-0.2538	-0.316	-0.4383	-0.3083	-0.2937	-0.307	-0.2725	-0.3025	-0.2473	-0.1782	-0.2647	-0.3677	-0.2825	-0.3464	-0.3289	-0.3251	-0.2166	-0.3178	-0.4147	-0.2974	-0.4232	-0.2696	-0.3002	-0.2319	-0.2987	-0.2272	-0.1786	-0.4464	-0.3013	-0.2737	-0.3159	-0.2902	-0.2405	-0.3095
34.9	-0.2356	-0.2009	-0.3227	-0.3595	-0.2886	-0.2306	-0.2877	-0.3037	-0.2468	-0.3132	-0.445	-0.3192	-0.3012	-0.3073	-0.2612	-0.2897	-0.243	-0.1757	-0.2663	-0.3779	-0.286	-0.336	-0.3312	-0.3315	-0.2105	-0.3192	-0.414	-0.2976	-0.422	-0.2768	-0.2923	-0.2271	-0.2991	-0.2423	-0.1857	-0.4438	-0.3061	-0.2876	-0.3168	-0.2868	-0.2295	-0.3218
34.95	-0.2388	-0.2066	-0.332	-0.3625	-0.3005	-0.2469	-0.2814	-0.3028	-0.2627	-0.3095	-0.4404	-0.3104	-0.296	-0.3057	-0.2612	-0.3068	-0.2405	-0.1776	-0.2643	-0.378	-0.2715	-0.3349	-0.3296	-0.3265	-0.2102	-0.3195	-0.4164	-0.2959	-0.4026	-0.2878	-0.3067	-0.2364	-0.3012	-0.2365	-0.1751	-0.4568	-0.3167	-0.2724	-0.3164	-0.2883	-0.2298	-0.3179
35	-0.2391	-0.1984	-0.3166	-0.3622	-0.2966	-0.2329	-0.2936	-0.3049	-0.2538	-0.3109	-0.4405	-0.3104	-0.3101	-0.3049	-0.2664	-0.3001	-0.2351	-0.1883	-0.2776	-0.3781	-0.2816	-0.3334	-0.3335	-0.3182	-0.2161	-0.328	-0.4178	-0.299	-0.4089	-0.2719	-0.3053	-0.2261	-0.2993	-0.2415	-0.1906	-0.4526	-0.3104	-0.2765	-0.3208	-0.2926	-0.2271	-0.3291
35.05	-0.2375	-0.2053	-0.308	-0.3657	-0.2998	-0.24	-0.2887	-0.3061	-0.2502	-0.305	-0.449	-0.3046	-0.3065	-0.3116	-0.2632	-0.3001	-0.235	-0.1691	-0.2659	-0.3782	-0.2841	-0.3371	-0.327	-0.3147	-0.2166	-0.3297	-0.414	-0.2985	-0.415	-0.2817	-0.3054	-0.2167	-0.2843	-0.233	-0.1792	-0.4464	-0.312	-0.2776	-0.3126	-0.2925	-0.2346	-0.3093
35.1	-0.2486	-0.2008	-0.3314	-0.3684	-0.3049	-0.2341	-0.2856	-0.3002	-0.2524	-0.3065	-0.4443	-0.2933	-0.2997	-0.303	-0.2637	-0.3019	-0.2508	-0.1693	-0.2755	-0.3772	-0.2721	-0.3372	-0.3302	-0.327	-0.2158	-0.3263	-0.4213	-0.2997	-0.4128	-0.2755	-0.2968	-0.228	-0.2897	-0.2344	-0.1836	-0.4534	-0.3164	-0.275	-0.3158	-0.2916	-0.2358	-0.3202
35.15	-0.2372	-0.199	-0.3287	-0.3645	-0.2949	-0.2445	-0.2792	-0.3012	-0.2593	-0.3115	-0.4421	-0.3033	-0.3058	-0.309	-0.2689	-0.299	-0.2412	-0.1791	-0.2686	-0.3747	-0.2696	-0.3342	-0.3296	-0.3249	-0.2146	-0.3193	-0.4225	-0.307	-0.4096	-0.2782	-0.3041	-0.232	-0.2986	-0.2451	-0.1814	-0.4495	-0.3052	-0.2795	-0.3161	-0.2858	-0.2367	-0.3209
35.2	-0.2457	-0.1947	-0.3309	-0.3667	-0.293	-0.2457	-0.2907	-0.3119	-0.2548	-0.3124	-0.4524	-0.3204	-0.303	-0.3134	-0.2677	-0.3029	-0.2573	-0.1772	-0.2718	-0.3764	-0.2904	-0.3445	-0.3274	-0.3323	-0.2131	-0.3198	-0.4204	-0.3067	-0.416	-0.2862	-0.2924	-0.2387	-0.2931	-0.2387	-0.1786	-0.4508	-0.3163	-0.2795	-0.318	-0.3079	-0.2358	-0.3222
35.25	-0.2444	-0.1944	-0.331	-0.3737	-0.2939	-0.2383	-0.2793	-0.318	-0.2607	-0.3183	-0.451	-0.3114	-0.3054	-0.3135	-0.2746	-0.2997	-0.2577	-0.1808	-0.2742	-0.3799	-0.277	-0.3485	-0.3296	-0.3444	-0.2215	-0.3181	-0.4181	-0.302	-0.4233	-0.2705	-0.3031	-0.2328	-0.3033	-0.2345	-0.1795	-0.4552	-0.3169	-0.2768	-0.3292	-0.2957	-0.2347	-0.3264
35.3	-0.2473	-0.2022	-0.3302	-0.3792	-0.303	-0.2487	-0.2857	-0.3088	-0.2512	-0.3127	-0.4661	-0.3151	-0.3056	-0.3029	-0.2718	-0.3019	-0.2719	-0.1872	-0.2669	-0.3798	-0.2779	-0.3489	-0.3256	-0.3489	-0.2252	-0.307	-0.4041	-0.3098	-0.4285	-0.2752	-0.3086	-0.2465	-0.2998	-0.2297	-0.1854	-0.4618	-0.3046	-0.2752	-0.3289	-0.3069	-0.248	-0.3186
35.35	-0.2464	-0.2052	-0.3398	-0.383	-0.3135	-0.2459	-0.287	-0.3231	-0.26	-0.3209	-0.4669	-0.3125	-0.3076	-0.3082	-0.2657	-0.3056	-0.2722	-0.1993	-0.2556	-0.3754	-0.2794	-0.3509	-0.3312	-0.356	-0.2259	-0.2949	-0.4012	-0.2982	-0.4257	-0.2742	-0.3063	-0.2476	-0.3175	-0.2312	-0.1938	-0.4586	-0.316	-0.2835	-0.3334	-0.303	-0.2495	-0.3175
35.4	-0.2525	-0.206	-0.3294	-0.3731	-0.3095	-0.2419	-0.2865	-0.3165	-0.2538	-0.3246	-0.4545	-0.3258	-0.31	-0.3135	-0.2754	-0.3004	-0.2623	-0.1836	-0.2573	-0.3854	-0.2853	-0.3458	-0.3316	-0.3487	-0.2129	-0.3065	-0.4076	-0.302	-0.4291	-0.2771	-0.3105	-0.2496	-0.2948	-0.2341	-0.1901	-0.4638	-0.3105	-0.28	-0.3216	-0.3021	-0.2514	-0.3097
35.45	-0.2582	-0.2047	-0.333	-0.3757	-0.3126	-0.2483	-0.2892	-0.3064	-0.2549	-0.3272	-0.4626	-0.322	-0.308	-0.3122	-0.2768	-0.2947	-0.2672	-0.1928	-0.2709	-0.3839	-0.2843	-0.346	-0.3246	-0.3438	-0.2284	-0.317	-0.4106	-0.3109	-0.4157	-0.2799	-0.3083	-0.25	-0.306	-0.2363	-0.1807	-0.4633	-0.3131	-0.2723	-0.3346	-0.3031	-0.2557	-0.3099
35.5	-0.2533	-0.2019	-0.3419	-0.3823	-0.3172	-0.2487	-0.2884	-0.3216	-0.2574	-0.3203	-0.4658	-0.3234	-0.307	-0.309	-0.279	-0.3105	-0.2779	-0.1836	-0.26	-0.374	-0.2942	-0.3521	-0.3258	-0.3583	-0.2196	-0.294	-0.3999	-0.3099	-0.4255	-0.2827	-0.3041	-0.2487	-0.3132	-0.2364	-0.181	-0.4578	-0.3069	-0.285	-0.33	-0.3056	-0.2558	-0.306
35.55	-0.2469	-0.2009	-0.3421	-0.3838	-0.3071	-0.2487	-0.2911	-0.3183	-0.2553	-0.3223	-0.4593	-0.3249	-0.305	-0.317	-0.2748	-0.3083	-0.2682	-0.2014	-0.2697	-0.3703	-0.2918	-0.3495	-0.3325	-0.3519	-0.2188	-0.2995	-0.4062	-0.3149	-0.4207	-0.2889	-0.2967	-0.2452	-0.3062	-0.2297	-0.1881	-0.459	-0.3131	-0.2818	-0.331	-0.2991	-0.2516	-0.3211
35.6	-0.2494	-0.2072	-0.3319	-0.3757	-0.3166	-0.235	-0.2841	-0.3192	-0.2603	-0.3276	-0.4658	-0.3117	-0.3239	-0.3116	-0.2784	-0.3036	-0.2778	-0.1923	-0.2675	-0.3717	-0.2795	-0.3482	-0.3343	-0.3572	-0.2141	-0.3053	-0.4122	-0.3059	-0.4235	-0.2768	-0.2993	-0.2416	-0.3095	-0.2394	-0.1922	-0.4743	-0.3094	-0.2868	-0.3365	-0.2973	-0.2518	-0.3101
35.65	-0.2467	-0.2	-0.3244	-0.3729	-0.3087	-0.2428	-0.2919	-0.3158	-0.2591	-0.3253	-0.4638	-0.3209	-0.307	-0.317	-0.2683	-0.3098	-0.2658	-0.1914	-0.2731	-0.3734	-0.2885	-0.3496	-0.3374	-0.35	-0.2225	-0.3113	-0.4211	-0.3029	-0.4211	-0.281	-0.3165	-0.2429	-0.3111	-0.2335	-0.1825	-0.4533	-0.3088	-0.2852	-0.3343	-0.3118	-0.2458	-0.3142
35.7	-0.2492	-0.2043	-0.3327	-0.3806	-0.302	-0.2399	-0.2852	-0.3137	-0.2521	-0.3201	-0.4587	-0.3187	-0.3057	-0.3164	-0.2778	-0.3033	-0.2744	-0.1942	-0.27	-0.3674	-0.2907	-0.3452	-0.3292	-0.3581	-0.2214	-0.3093	-0.4039	-0.3108	-0.4247	-0.2802	-0.3019	-0.2399	-0.3193	-0.2344	-0.1768	-0.4638	-0.3068	-0.2816	-0.3386	-0.3008	-0.2495	-0.3178
35.75	-0.2528	-0.2048	-0.3428	-0.3878	-0.3127	-0.2463	-0.289	-0.33	-0.2617	-0.327	-0.4657	-0.3206	-0.3052	-0.3111	-0.2774	-0.3084	-0.2809	-0.1912	-0.2633	-0.3701	-0.2801	-0.3521	-0.3335	-0.3583	-0.238	-0.3025	-0.4089	-0.308	-0.4289	-0.2852	-0.3075	-0.2445	-0.3163	-0.2366	-0.1852	-0.4767	-0.3194	-0.2832	-0.3399	-0.3025	-0.2589	-0.312
35.8	-0.2573	-0.203	-0.3282	-0.3819	-0.3018	-0.2408	-0.2867	-0.3224	-0.2604	-0.3143	-0.4681	-0.314	-0.3109	-0.3132	-0.2824	-0.3007	-0.2767	-0.1925	-0.2695	-0.3787	-0.2866	-0.3511	-0.336	-0.3497	-0.2173	-0.3064	-0.414	-0.3089	-0.4239	-0.273	-0.2957	-0.2522	-0.307	-0.2306	-0.1869	-0.452	-0.3135	-0.2872	-0.3329	-0.3005	-0.2486	-0.3175
35.85	-0.2444	-0.2058	-0.3247	-0.3705	-0.3062	-0.2322	-0.2873	-0.3099	-0.2493	-0.3116	-0.4584	-0.3173	-0.3092	-0.314	-0.2702	-0.3056	-0.268	-0.19	-0.2719	-0.3736	-0.2769	-0.3453	-0.3365	-0.3366	-0.2202	-0.3143	-0.4039	-0.3172	-0.4123	-0.2815	-0.2978	-0.2357	-0.3115	-0.2384	-0.1842	-0.4612	-0.3128	-0.2753	-0.3288	-0.3	-0.2489	-0.3101
35.9	-0.252	-0.2122	-0.3408	-0.3891	-0.3137	-0.2467	-0.2942	-0.3229	-0.2534	-0.3278	-0.4651	-0.3104	-0.3106	-0.3243	-0.2767	-0.3125	-0.2731	-0.1921	-0.2708	-0.3809	-0.2935	-0.3485	-0.3405	-0.3526	-0.2209	-0.3108	-0.4173	-0.3239	-0.4226	-0.2857	-0.3088	-0.2501	-0.3043	-0.2372	-0.1865	-0.4665	-0.3212	-0.2816	-0.3427	-0.3122	-0.2536	-0.3169
35.95	-0.2494	-0.2008	-0.3336	-0.3884	-0.3164	-0.2524	-0.287	-0.326	-0.2569	-0.3232	-0.4647	-0.3173	-0.3054	-0.3191	-0.2845	-0.3123	-0.2769	-0.1984	-0.2675	-0.383	-0.29	-0.3532	-0.3345	-0.3627	-0.2163	-0.3087	-0.4125	-0.313	-0.4339	-0.2895	-0.3106	-0.2488	-0.3078	-0.2382	-0.1868	-0.4651	-0.3079	-0.2888	-0.3315	-0.2992	-0.2599	-0.323
36	-0.2496	-0.2089	-0.3352	-0.3927	-0.3137	-0.2451	-0.2977	-0.3161	-0.262	-0.3189	-0.4647	-0.3165	-0.3046	-0.3141	-0.2725	-0.3102	-0.2663	-0.2022	-0.2697	-0.3896	-0.2857	-0.3467	-0.3361	-0.3543	-0.2222	-0.3174	-0.4162	-0.3143	-0.4342	-0.2996	-0.3136	-0.25	-0.3099	-0.2429	-0.1908	-0.4608	-0.3255	-0.2807	-0.3421	-0.3062	-0.2525	-0.3264
36.05	-0.2543	-0.206	-0.3244	-0.3847	-0.3226	-0.2418	-0.2898	-0.3169	-0.2573	-0.3244	-0.463	-0.327	-0.3103	-0.3064	-0.2663	-0.3101	-0.2622	-0.197	-0.2768	-0.3773	-0.2891	-0.3484	-0.3296	-0.3367	-0.2269	-0.3168	-0.4179	-0.2996	-0.4235	-0.2822	-0.2993	-0.2383	-0.3074	-0.2466	-0.1949	-0.4687	-0.3104	-0.2842	-0.3349	-0.3047	-0.2433	-0.316
36.1	-0.2474	-0.2058	-0.336	-0.3743	-0.3126	-0.2514	-0.2823	-0.316	-0.2562	-0.3265	-0.4509	-0.3297	-0.3101	-0.3161	-0.2795	-0.2985	-0.2658	-0.1939	-0.2755	-0.3793	-0.2931	-0.349	-0.3276	-0.3437	-0.2206	-0.3177	-0.4105	-0.3207	-0.4243	-0.2875	-0.3081	-0.2416	-0.3013	-0.239	-0.1882	-0.4735	-0.3129	-0.291	-0.3309	-0.3075	-0.2493	-0.3248
36.15	-0.2542	-0.2031	-0.3377	-0.3863	-0.303	-0.2497	-0.2923	-0.3277	-0.2531	-0.3252	-0.4659	-0.3135	-0.3144	-0.3116	-0.2754	-0.3086	-0.2697	-0.196	-0.2679	-0.3798	-0.2943	-0.3581	-0.331	-0.3549	-0.232	-0.3049	-0.4162	-0.306	-0.4282	-0.2865	-0.3194	-0.2493	-0.3117	-0.2392	-0.1864	-0.4691	-0.3112	-0.2831	-0.3275	-0.307	-0.2446	-0.3212
36.2	-0.2556	-0.2056	-0.343	-0.3896	-0.3068	-0.2452	-0.2881	-0.3212	-0.2551	-0.3222	-0.4687	-0.324	-0.3152	-0.3016	-0.2648	-0.3044	-0.267	-0.1911	-0.2774	-0.3822	-0.2808	-0.3542	-0.336	-0.3476	-0.2252	-0.3154	-0.4199	-0.3113	-0.4248	-0.2904	-0.3045	-0.2439	-0.3102	-0.2415	-0.1883	-0.4645	-0.323	-0.293	-0.3324	-0.3058	-0.2506	-0.3186
36.25	-0.2493	-0.2091	-0.3327	-0.3853	-0.3166	-0.2486	-0.2976	-0.3234	-0.2628	-0.3257	-0.4565	-0.3321	-0.3076	-0.3222	-0.2811	-0.3036	-0.2644	-0.1974	-0.277	-0.3862	-0.2842	-0.3497	-0.3304	-0.3471	-0.223	-0.3327	-0.4325	-0.3094	-0.4339	-0.2929	-0.3079	-0.2461	-0.2984	-0.2407	-0.191	-0.467	-0.3181	-0.2902	-0.3369	-0.2971	-0.2409	-0.3227
36.3	-0.2494	-0.205	-0.3329	-0.3739	-0.3054	-0.2487	-0.2935	-0.3067	-0.2522	-0.3211	-0.4588	-0.31	-0.3097	-0.3121	-0.2712	-0.3142	-0.2628	-0.184	-0.2767	-0.3835	-0.2907	-0.3502	-0.3312	-0.3474	-0.2272	-0.3181	-0.4144	-0.3072	-0.424	-0.2851	-0.3049	-0.2374	-0.2996	-0.2392	-0.1829	-0.4635	-0.3129	-0.2763	-0.3323	-0.2973	-0.2315	-0.3255
36.35	-0.2412	-0.2045	-0.3425	-0.3767	-0.3153	-0.2502	-0.2934	-0.3218	-0.2573	-0.3216	-0.4586	-0.33	-0.3166	-0.3241	-0.2764	-0.3084	-0.2635	-0.1888	-0.2849	-0.3979	-0.2892	-0.3499	-0.3372	-0.3439	-0.2219	-0.321	-0.4269	-0.3066	-0.4146	-0.2967	-0.3127	-0.2433	-0.3052	-0.2481	-0.1935	-0.4576	-0.3177	-0.2892	-0.3343	-0.3035	-0.2479	-0.3306
36.4	-0.2377	-0.211	-0.3363	-0.3826	-0.3098	-0.2461	-0.2964	-0.3136	-0.26	-0.3247	-0.4491	-0.3262	-0.308	-0.3132	-0.2643	-0.3158	-0.2566	-0.1858	-0.2922	-0.3821	-0.2829	-0.3481	-0.3365	-0.3391	-0.221	-0.3246	-0.4182	-0.3075	-0.4268	-0.2896	-0.3194	-0.2406	-0.3004	-0.2468	-0.1855	-0.4528	-0.3092	-0.293	-0.3221	-0.3026	-0.2396	-0.3252
36.45	-0.2517	-0.207	-0.323	-0.3827	-0.3095	-0.2584	-0.2897	-0.3175	-0.2634	-0.3213	-0.4583	-0.3165	-0.3173	-0.3123	-0.2677	-0.3076	-0.2635	-0.1831	-0.2836	-0.3992	-0.286	-0.3423	-0.3246	-0.34	-0.2265	-0.3184	-0.4362	-0.3066	-0.4201	-0.2775	-0.3079	-0.2448	-0.3054	-0.2348	-0.1873	-0.4597	-0.311	-0.2912	-0.3233	-0.3105	-0.2561	-0.3133
36.5	-0.2539	-0.2038	-0.3325	-0.3753	-0.3059	-0.249	-0.2839	-0.3257	-0.259	-0.3221	-0.465	-0.3179	-0.3018	-0.3071	-0.272	-0.3145	-0.2751	-0.1948	-0.2703	-0.3756	-0.2967	-0.3547	-0.3358	-0.3524	-0.2315	-0.324	-0.4118	-0.3107	-0.4228	-0.2898	-0.3112	-0.2468	-0.3103	-0.2396	-0.1784	-0.4645	-0.3182	-0.2905	-0.3308	-0.3065	-0.2364	-0.3151
36.55	-0.2435	-0.215	-0.3409	-0.386	-0.3067	-0.2496	-0.2904	-0.3287	-0.2689	-0.3308	-0.4676	-0.328	-0.3112	-0.3148	-0.2782	-0.3135	-0.2833	-0.1983	-0.275	-0.3832	-0.2951	-0.3506	-0.3405	-0.3525	-0.2258	-0.3253	-0.4202	-0.3212	-0.4198	-0.2942	-0.3079	-0.2523	-0.3208	-0.2355	-0.1837	-0.4614	-0.322	-0.2811	-0.3483	-0.3054	-0.2459	-0.3176
36.6	-0.2507	-0.2095	-0.3327	-0.3844	-0.3033	-0.2407	-0.2933	-0.3142	-0.2627	-0.3123	-0.4545	-0.3178	-0.3078	-0.31	-0.2757	-0.3129	-0.2653	-0.1846	-0.2698	-0.3821	-0.2921	-0.35	-0.3483	-0.345	-0.226	-0.3072	-0.4153	-0.3055	-0.4199	-0.2861	-0.3092	-0.2408	-0.3031	-0.239	-0.1807	-0.4619	-0.312	-0.2815	-0.3287	-0.2953	-0.2506	-0.3147
36.65	-0.2466	-0.2051	-0.3315	-0.3802	-0.3027	-0.239	-0.2965	-0.3259	-0.2601	-0.3277	-0.4517	-0.3258	-0.3131	-0.3106	-0.2738	-0.3152	-0.2601	-0.181	-0.269	-0.3723	-0.2795	-0.3424	-0.336	-0.3547	-0.22	-0.3133	-0.4144	-0.3115	-0.4171	-0.2882	-0.3098	-0.2445	-0.2991	-0.2367	-0.192	-0.4622	-0.3293	-0.2794	-0.33	-0.3026	-0.2397	-0.3251
36.7	-0.2518	-0.1953	-0.3272	-0.3803	-0.3068	-0.2432	-0.2886	-0.3176	-0.2554	-0.3305	-0.4738	-0.3256	-0.3118	-0.3226	-0.2793	-0.3088	-0.2682	-0.1876	-0.2722	-0.3776	-0.2885	-0.3471	-0.3321	-0.3539	-0.2292	-0.3178	-0.4189	-0.3113	-0.4309	-0.2943	-0.3038	-0.2362	-0.3123	-0.238	-0.1858	-0.4634	-0.3202	-0.2854	-0.3397	-0.306	-0.2585	-0.3161
36.75	-0.2526	-0.2059	-0.3408	-0.3769	-0.3043	-0.2473	-0.2958	-0.3178	-0.2645	-0.3221	-0.4711	-0.3188	-0.31	-0.3237	-0.2773	-0.3146	-0.2668	-0.1829	-0.2762	-0.3857	-0.3031	-0.3449	-0.3331	-0.3474	-0.2258	-0.3165	-0.4155	-0.3099	-0.4346	-0.2916	-0.3088	-0.2413	-0.3122	-0.2515	-0.1871	-0.4717	-0.3165	-0.2869	-0.3335	-0.308	-0.2488	-0.3214
36.8	-0.2554	-0.2153	-0.3391	-0.3812	-0.3084	-0.2453	-0.2955	-0.3196	-0.2656	-0.3291	-0.4606	-0.3262	-0.3231	-0.3103	-0.2725	-0.3144	-0.2681	-0.1893	-0.2828	-0.3867	-0.2885	-0.3477	-0.3347	-0.3496	-0.2241	-0.325	-0.4264	-0.3117	-0.4165	-0.2832	-0.3184	-0.2455	-0.3112	-0.2406	-0.188	-0.4622	-0.3309	-0.2908	-0.3391	-0.3144	-0.2551	-0.3232
36.85	-0.2639	-0.2034	-0.3409	-0.375	-0.313	-0.2477	-0.2929	-0.3225	-0.2651	-0.3195	-0.4592	-0.3272	-0.3074	-0.3193	-0.2786	-0.3048	-0.2614	-0.1894	-0.2744	-0.3862	-0.285	-0.3538	-0.3401	-0.3449	-0.2199	-0.3349	-0.4347	-0.3037	-0.4249	-0.288	-0.3123	-0.2398	-0.3049	-0.2355	-0.1854	-0.4645	-0.3151	-0.2884	-0.3374	-0.2947	-0.2503	-0.3253
36.9	-0.2511	-0.208	-0.3393	-0.3737	-0.3098	-0.2552	-0.2879	-0.3206	-0.2718	-0.3311	-0.4606	-0.3249	-0.3238	-0.3289	-0.2764	-0.3141	-0.2662	-0.1993	-0.2764	-0.3857	-0.2897	-0.3471	-0.3317	-0.3521	-0.2223	-0.3333	-0.4252	-0.3133	-0.4288	-0.2843	-0.311	-0.245	-0.3122	-0.2448	-0.1858	-0.467	-0.3312	-0.2915	-0.3346	-0.3145	-0.2544	-0.3324
36.95	-0.2477	-0.1966	-0.3372	-0.3842	-0.3145	-0.2481	-0.3003	-0.3178	-0.258	-0.3267	-0.4614	-0.3289	-0.3111	-0.3258	-0.272	-0.3012	-0.2697	-0.1933	-0.286	-0.3951	-0.3014	-0.3448	-0.3398	-0.3478	-0.2287	-0.3321	-0.421	-0.319	-0.4232	-0.2848	-0.3203	-0.2448	-0.3111	-0.2479	-0.189	-0.4648	-0.3205	-0.2816	-0.3334	-0.3083	-0.2603	-0.3328
37	-0.2527	-0.2138	-0.3301	-0.3764	-0.3209	-0.2442	-0.2913	-0.3215	-0.2756	-0.3327	-0.4691	-0.3342	-0.3079	-0.3229	-0.2707	-0.312	-0.2679	-0.1816	-0.2852	-0.3855	-0.298	-0.3516	-0.3415	-0.342	-0.23	-0.3361	-0.4325	-0.33	-0.4177	-0.289	-0.3159	-0.2373	-0.3083	-0.2416	-0.1982	-0.4579	-0.3285	-0.2941	-0.3357	-0.3074	-0.2489	-0.3445
37.05	-0.251	-0.2134	-0.3318	-0.3766	-0.3058	-0.2553	-0.2985	-0.3203	-0.2635	-0.3225	-0.4644	-0.3255	-0.3167	-0.3169	-0.2852	-0.3157	-0.2587	-0.1793	-0.2831	-0.3868	-0.2913	-0.3475	-0.3478	-0.3473	-0.2149	-0.343	-0.4299	-0.3042	-0.4292	-0.2945	-0.3115	-0.2459	-0.3131	-0.242	-0.1809	-0.4654	-0.3329	-0.2819	-0.328	-0.2985	-0.2406	-0.3293
37.1	-0.2493	-0.2122	-0.3311	-0.3794	-0.3024	-0.2557	-0.2997	-0.3212	-0.275	-0.328	-0.4662	-0.329	-0.315	-0.3212	-0.2695	-0.3164	-0.2589	-0.1866	-0.2897	-0.3889	-0.2922	-0.3511	-0.3429	-0.341	-0.2319	-0.3232	-0.4371	-0.3104	-0.4212	-0.2932	-0.3143	-0.2387	-0.3107	-0.2503	-0.1798	-0.4598	-0.3188	-0.2904	-0.3352	-0.3165	-0.2511	-0.3269
37.15	-0.2515	-0.2044	-0.3332	-0.3818	-0.3157	-0.2553	-0.2987	-0.3191	-0.2686	-0.3336	-0.4586	-0.3283	-0.3247	-0.3239	-0.2683	-0.3078	-0.2583	-0.1906	-0.2834	-0.3914	-0.2878	-0.3555	-0.34	-0.342	-0.2323	-0.3363	-0.4275	-0.3149	-0.431	-0.2941	-0.3204	-0.2378	-0.3163	-0.242	-0.1842	-0.4685	-0.326	-0.2842	-0.3301	-0.3032	-0.2589	-0.3271
37.2	-0.246	-0.2173	-0.3413	-0.3793	-0.3182	-0.2404	-0.3052	-0.3136	-0.2696	-0.3288	-0.4588	-0.3209	-0.3133	-0.3189	-0.2704	-0.3171	-0.2663	-0.1824	-0.2797	-0.3904	-0.2997	-0.3446	-0.3511	-0.3496	-0.2234	-0.3293	-0.4249	-0.3059	-0.427	-0.2889	-0.3121	-0.2472	-0.3209	-0.2521	-0.1822	-0.4664	-0.3244	-0.292	-0.3297	-0.305	-0.2355	-0.3278
37.25	-0.2586	-0.2024	-0.339	-0.3855	-0.3153	-0.2495	-0.303	-0.3217	-0.2689	-0.3271	-0.4613	-0.3312	-0.3216	-0.3209	-0.2785	-0.3141	-0.2574	-0.1931	-0.2862	-0.381	-0.3025	-0.351	-0.3457	-0.3432	-0.2233	-0.3383	-0.4248	-0.3289	-0.4257	-0.2899	-0.3238	-0.2299	-0.3149	-0.2549	-0.1953	-0.4677	-0.3181	-0.2903	-0.3416	-0.3093	-0.2436	-0.3332
37.3	-0.2492	-0.1983	-0.3412	-0.3798	-0.2979	-0.2425	-0.2955	-0.3191	-0.2565	-0.3266	-0.4639	-0.323	-0.3133	-0.3192	-0.278	-0.3152	-0.264	-0.1837	-0.2893	-0.3875	-0.2863	-0.3565	-0.3343	-0.3466	-0.2357	-0.3259	-0.4271	-0.317	-0.4185	-0.2827	-0.3133	-0.2429	-0.3173	-0.2468	-0.1812	-0.4664	-0.3114	-0.292	-0.3327	-0.3012	-0.244	-0.3353
37.35	-0.2533	-0.2105	-0.3358	-0.3781	-0.3059	-0.2468	-0.299	-0.3239	-0.2705	-0.3345	-0.4759	-0.3229	-0.3183	-0.3211	-0.2691	-0.3084	-0.2772	-0.1868	-0.2763	-0.3784	-0.2888	-0.3434	-0.333	-0.3552	-0.2208	-0.3184	-0.4174	-0.3114	-0.4223	-0.291	-0.3133	-0.244	-0.3088	-0.2434	-0.177	-0.471	-0.3247	-0.2914	-0.3295	-0.3041	-0.2393	-0.3236
37.4	-0.2539	-0.2099	-0.3312	-0.3834	-0.3033	-0.2505	-0.2913	-0.3252	-0.2628	-0.3346	-0.4606	-0.3211	-0.3123	-0.3184	-0.2771	-0.31	-0.2601	-0.1836	-0.271	-0.3798	-0.2995	-0.3623	-0.3417	-0.3439	-0.2229	-0.3285	-0.4221	-0.3183	-0.4305	-0.2886	-0.3085	-0.2447	-0.3116	-0.2378	-0.1767	-0.4639	-0.3326	-0.2874	-0.3333	-0.3066	-0.2551	-0.3302
37.45	-0.2534	-0.2066	-0.3443	-0.3844	-0.3141	-0.2445	-0.2974	-0.3222	-0.2659	-0.3319	-0.463	-0.3198	-0.3119	-0.3207	-0.2741	-0.317	-0.2614	-0.1767	-0.2788	-0.3808	-0.2959	-0.3469	-0.3407	-0.3502	-0.2259	-0.3238	-0.4221	-0.3224	-0.4232	-0.2926	-0.3186	-0.2414	-0.3055	-0.2457	-0.1798	-0.4701	-0.3203	-0.2944	-0.3398	-0.3025	-0.2404	-0.3344
37.5	-0.2578	-0.2085	-0.3489	-0.3845	-0.3279	-0.2515	-0.3002	-0.3191	-0.2639	-0.3387	-0.4685	-0.3282	-0.3137	-0.3284	-0.2851	-0.3055	-0.2769	-0.1865	-0.276	-0.3879	-0.2945	-0.3516	-0.3412	-0.3471	-0.2249	-0.3207	-0.4251	-0.3148	-0.4228	-0.287	-0.321	-0.2502	-0.3083	-0.2456	-0.1843	-0.4655	-0.3124	-0.2931	-0.335	-0.3088	-0.2531	-0.3253
37.55	-0.2529	-0.2129	-0.3347	-0.3894	-0.3041	-0.2555	-0.2949	-0.3336	-0.2576	-0.333	-0.4663	-0.3307	-0.3257	-0.3219	-0.2779	-0.3163	-0.2692	-0.1811	-0.2829	-0.3876	-0.2932	-0.3558	-0.343	-0.3602	-0.2253	-0.3168	-0.424	-0.3178	-0.4359	-0.2885	-0.312	-0.2453	-0.3059	-0.2548	-0.1825	-0.4754	-0.3229	-0.2821	-0.3326	-0.3159	-0.2498	-0.3219
37.6	-0.2605	-0.2101	-0.3412	-0.3886	-0.3187	-0.2512	-0.3003	-0.331	-0.2658	-0.3333	-0.4794	-0.3356	-0.3202	-0.3224	-0.2889	-0.3202	-0.2757	-0.1793	-0.2718	-0.3921	-0.3017	-0.3679	-0.3392	-0.3565	-0.2257	-0.3238	-0.4239	-0.3184	-0.4393	-0.2947	-0.3059	-0.2499	-0.3071	-0.2401	-0.1845	-0.4686	-0.323	-0.2848	-0.3407	-0.3071	-0.2463	-0.3203
37.65	-0.2504	-0.207	-0.3453	-0.3879	-0.3123	-0.2489	-0.2932	-0.3301	-0.2657	-0.3308	-0.4723	-0.33	-0.3221	-0.326	-0.2821	-0.3132	-0.2767	-0.1745	-0.2788	-0.3898	-0.3053	-0.3486	-0.3412	-0.354	-0.2219	-0.3262	-0.4388	-0.3143	-0.4269	-0.2897	-0.3183	-0.243	-0.3132	-0.2429	-0.1794	-0.4614	-0.3382	-0.2907	-0.3378	-0.3094	-0.2544	-0.3215
37.7	-0.2598	-0.2039	-0.345	-0.3827	-0.3061	-0.2587	-0.2964	-0.324	-0.263	-0.3269	-0.4724	-0.3199	-0.3176	-0.3247	-0.2738	-0.3047	-0.2649	-0.1753	-0.2822	-0.3886	-0.2948	-0.347	-0.3381	-0.3625	-0.2278	-0.3251	-0.4267	-0.3189	-0.4317	-0.3025	-0.3159	-0.2459	-0.3214	-0.2458	-0.1852	-0.4615	-0.323	-0.2916	-0.339	-0.3051	-0.2478	-0.3293
37.75	-0.2523	-0.2187	-0.3537	-0.3929	-0.3046	-0.259	-0.2955	-0.3301	-0.2661	-0.3433	-0.4741	-0.3345	-0.3194	-0.3243	-0.2764	-0.3239	-0.2934	-0.1796	-0.2767	-0.3823	-0.299	-0.3525	-0.3361	-0.367	-0.2263	-0.3048	-0.4141	-0.3329	-0.4328	-0.2902	-0.3171	-0.2553	-0.3209	-0.2461	-0.1804	-0.4737	-0.3337	-0.2963	-0.3376	-0.298	-0.254	-0.3272
37.8	-0.2558	-0.2045	-0.3415	-0.4	-0.3178	-0.249	-0.2918	-0.334	-0.2688	-0.3342	-0.476	-0.3214	-0.3272	-0.327	-0.2894	-0.3083	-0.284	-0.1925	-0.2639	-0.3811	-0.3022	-0.3571	-0.3391	-0.3694	-0.2343	-0.3168	-0.4191	-0.3211	-0.4366	-0.2919	-0.3145	-0.2531	-0.3276	-0.2405	-0.1936	-0.4709	-0.33	-0.2943	-0.3499	-0.3133	-0.2638	-0.3293
37.85	-0.2536	-0.214	-0.3543	-0.3935	-0.3197	-0.254	-0.2954	-0.3298	-0.2696	-0.3346	-0.4738	-0.3204	-0.32	-0.326	-0.2809	-0.3209	-0.2835	-0.1881	-0.2831	-0.3819	-0.3119	-0.3505	-0.3425	-0.369	-0.2267	-0.3284	-0.4176	-0.3177	-0.435	-0.2979	-0.3207	-0.24	-0.3199	-0.2419	-0.1826	-0.4749	-0.3294	-0.2873	-0.3444	-0.3048	-0.2491	-0.3339
37.9	-0.2703	-0.2069	-0.3546	-0.3967	-0.3278	-0.256	-0.3051	-0.3312	-0.2637	-0.3296	-0.4839	-0.3284	-0.3283	-0.3288	-0.287	-0.3194	-0.2946	-0.1958	-0.2766	-0.392	-0.2906	-0.3582	-0.3442	-0.3644	-0.23	-0.3171	-0.4201	-0.3317	-0.4337	-0.2926	-0.3118	-0.2449	-0.3223	-0.2394	-0.1782	-0.4748	-0.3254	-0.286	-0.3409	-0.3104	-0.2576	-0.3282
37.95	-0.2701	-0.2069	-0.3477	-0.4095	-0.3288	-0.2586	-0.3039	-0.3442	-0.2625	-0.3315	-0.4876	-0.3418	-0.3288	-0.325	-0.2858	-0.3221	-0.3005	-0.1981	-0.2762	-0.3876	-0.2965	-0.3583	-0.3456	-0.3828	-0.2367	-0.3149	-0.4175	-0.3217	-0.4317	-0.2838	-0.3288	-0.2665	-0.3329	-0.2485	-0.1894	-0.4773	-0.3182	-0.2868	-0.3531	-0.3165	-0.2743	-0.3225
38	-0.2611	-0.2099	-0.3647	-0.3915	-0.3218	-0.2568	-0.3034	-0.3467	-0.2704	-0.3422	-0.4835	-0.3279	-0.3227	-0.3348	-0.2895	-0.3171	-0.2977	-0.1921	-0.2744	-0.3901	-0.3059	-0.3844	-0.3502	-0.3776	-0.2336	-0.3051	-0.4108	-0.3201	-0.4422	-0.2982	-0.3245	-0.2643	-0.3333	-0.2403	-0.1923	-0.4793	-0.3315	-0.3004	-0.3469	-0.3167	-0.2629	-0.3351
38.05	-0.2609	-0.2105	-0.3635	-0.3978	-0.3221	-0.2607	-0.3122	-0.3368	-0.2685	-0.3388	-0.4874	-0.3324	-0.3322	-0.3324	-0.2877	-0.3226	-0.2856	-0.1918	-0.278	-0.4007	-0.2982	-0.3685	-0.3365	-0.369	-0.239	-0.3206	-0.4308	-0.3145	-0.4318	-0.302	-0.3199	-0.2631	-0.3303	-0.2444	-0.195	-0.4851	-0.3229	-0.2878	-0.3458	-0.3096	-0.2597	-0.3356
38.1	-0.2513	-0.2175	-0.3579	-0.4057	-0.3264	-0.2511	-0.3039	-0.3377	-0.2787	-0.3386	-0.4909	-0.3281	-0.3222	-0.3246	-0.2828	-0.3236	-0.2868	-0.1989	-0.2811	-0.3948	-0.3038	-0.3568	-0.3488	-0.3754	-0.2437	-0.3217	-0.4203	-0.3185	-0.4266	-0.295	-0.3239	-0.2532	-0.3235	-0.2396	-0.1873	-0.4702	-0.3314	-0.2946	-0.3423	-0.3167	-0.2596	-0.3289
38.15	-0.2648	-0.204	-0.3586	-0.3974	-0.3193	-0.2622	-0.3042	-0.3424	-0.2648	-0.3422	-0.4894	-0.3353	-0.3288	-0.3289	-0.2856	-0.3328	-0.2898	-0.194	-0.2772	-0.3885	-0.3054	-0.3569	-0.3434	-0.3685	-0.2322	-0.317	-0.4232	-0.327	-0.4313	-0.2912	-0.3144	-0.2553	-0.3204	-0.2418	-0.2001	-0.4692	-0.3211	-0.2962	-0.3549	-0.3204	-0.2682	-0.3375
38.2	-0.2751	-0.2176	-0.3601	-0.4067	-0.3423	-0.2685	-0.3096	-0.3437	-0.2727	-0.3469	-0.4836	-0.3433	-0.3335	-0.3279	-0.2906	-0.3289	-0.2892	-0.1917	-0.2776	-0.3968	-0.3032	-0.3695	-0.3536	-0.3747	-0.2418	-0.3229	-0.4332	-0.3316	-0.4475	-0.3079	-0.3252	-0.2692	-0.3196	-0.2418	-0.1944	-0.4797	-0.3246	-0.291	-0.3558	-0.3139	-0.2716	-0.3394
38.25	-0.2689	-0.2191	-0.3593	-0.3931	-0.3373	-0.2635	-0.3082	-0.3315	-0.2775	-0.3376	-0.4813	-0.3412	-0.3319	-0.3251	-0.2891	-0.3191	-0.2793	-0.1809	-0.3005	-0.4004	-0.302	-0.3671	-0.3544	-0.3654	-0.2288	-0.3332	-0.4289	-0.3202	-0.4408	-0.2953	-0.3329	-0.2617	-0.3284	-0.2543	-0.1894	-0.4744	-0.3368	-0.3006	-0.3484	-0.3234	-0.2642	-0.3385
38.3	-0.2649	-0.2156	-0.3543	-0.3975	-0.3251	-0.2544	-0.3085	-0.3257	-0.2767	-0.3495	-0.4734	-0.3405	-0.3313	-0.3294	-0.279	-0.3236	-0.2828	-0.1869	-0.2929	-0.3999	-0.3021	-0.3611	-0.3565	-0.3672	-0.235	-0.3336	-0.437	-0.3312	-0.4412	-0.2994	-0.3261	-0.2539	-0.3236	-0.2523	-0.1893	-0.4733	-0.3322	-0.2888	-0.3443	-0.3203	-0.2584	-0.3362
38.35	-0.2573	-0.2195	-0.3462	-0.4	-0.3226	-0.2522	-0.305	-0.3281	-0.268	-0.3432	-0.4824	-0.3348	-0.3357	-0.3211	-0.289	-0.3351	-0.2805	-0.1822	-0.2766	-0.4037	-0.3042	-0.3588	-0.3513	-0.3642	-0.2357	-0.3293	-0.443	-0.3291	-0.431	-0.2944	-0.3226	-0.2617	-0.3237	-0.2551	-0.1879	-0.4664	-0.3298	-0.2984	-0.3507	-0.3189	-0.2665	-0.3406
38.4	-0.2603	-0.2193	-0.3544	-0.4045	-0.3348	-0.2531	-0.3067	-0.3373	-0.281	-0.3469	-0.4823	-0.3493	-0.3339	-0.3281	-0.2815	-0.3219	-0.2957	-0.1847	-0.295	-0.4016	-0.3079	-0.3668	-0.3602	-0.3717	-0.229	-0.3315	-0.4361	-0.3176	-0.437	-0.2992	-0.3334	-0.2643	-0.3212	-0.2601	-0.1833	-0.4802	-0.3425	-0.3074	-0.3516	-0.3226	-0.2682	-0.3347
38.45	-0.2623	-0.2172	-0.3538	-0.3911	-0.3257	-0.2563	-0.3144	-0.3373	-0.28	-0.3382	-0.4781	-0.3461	-0.3347	-0.3284	-0.2873	-0.3343	-0.2688	-0.1832	-0.291	-0.4026	-0.2996	-0.3684	-0.3632	-0.3683	-0.2453	-0.3397	-0.448	-0.3373	-0.4384	-0.2974	-0.3297	-0.2531	-0.3291	-0.2565	-0.1961	-0.4794	-0.343	-0.3006	-0.3463	-0.3272	-0.2682	-0.3449
38.5	-0.2589	-0.2174	-0.3565	-0.404	-0.3391	-0.2571	-0.3116	-0.3297	-0.2756	-0.3445	-0.4829	-0.3477	-0.3285	-0.3355	-0.2808	-0.3207	-0.2743	-0.1856	-0.3055	-0.4062	-0.3064	-0.3606	-0.3494	-0.3645	-0.2327	-0.3498	-0.4449	-0.3239	-0.4351	-0.2975	-0.3171	-0.2501	-0.3138	-0.2694	-0.194	-0.4678	-0.3334	-0.3005	-0.3475	-0.3258	-0.2566	-0.3362
38.55	-0.2668	-0.2066	-0.3653	-0.3981	-0.3296	-0.2773	-0.3193	-0.3406	-0.2761	-0.3468	-0.4819	-0.3412	-0.3328	-0.3359	-0.2898	-0.3274	-0.2752	-0.1944	-0.3026	-0.4019	-0.313	-0.3634	-0.3484	-0.3689	-0.2321	-0.3408	-0.4417	-0.3184	-0.4411	-0.3039	-0.3262	-0.2564	-0.3244	-0.2653	-0.1849	-0.4763	-0.3332	-0.3138	-0.3572	-0.3254	-0.2663	-0.3495
38.6	-0.2704	-0.224	-0.3627	-0.3994	-0.3324	-0.2601	-0.3114	-0.3381	-0.2795	-0.3449	-0.4875	-0.3422	-0.3305	-0.3352	-0.2895	-0.3304	-0.2897	-0.1851	-0.2939	-0.4074	-0.2996	-0.369	-0.3564	-0.3689	-0.2372	-0.3453	-0.4363	-0.3356	-0.4497	-0.3048	-0.3288	-0.2636	-0.3289	-0.268	-0.1886	-0.4837	-0.34	-0.3064	-0.3585	-0.3267	-0.2701	-0.3388
38.65	-0.2646	-0.2201	-0.3405	-0.3874	-0.3272	-0.2655	-0.3088	-0.3347	-0.2775	-0.3401	-0.4739	-0.3346	-0.3224	-0.3354	-0.2759	-0.3337	-0.2704	-0.1878	-0.3051	-0.3944	-0.3115	-0.3655	-0.3574	-0.3595	-0.237	-0.3518	-0.4442	-0.3333	-0.4409	-0.3031	-0.3301	-0.257	-0.3247	-0.2636	-0.1805	-0.476	-0.3415	-0.2961	-0.3433	-0.3225	-0.2543	-0.3355
38.7	-0.2702	-0.2243	-0.353	-0.3994	-0.3259	-0.2586	-0.3136	-0.3376	-0.2869	-0.336	-0.485	-0.3526	-0.3352	-0.3345	-0.2916	-0.3333	-0.2563	-0.1939	-0.2921	-0.4023	-0.307	-0.3633	-0.3637	-0.3666	-0.2403	-0.3508	-0.4539	-0.3274	-0.4377	-0.3055	-0.3365	-0.2487	-0.3279	-0.2672	-0.1891	-0.4828	-0.3452	-0.2933	-0.3546	-0.3214	-0.2589	-0.3415
38.75	-0.257	-0.2177	-0.3538	-0.3943	-0.3408	-0.258	-0.3138	-0.3292	-0.279	-0.3403	-0.4777	-0.3431	-0.3364	-0.3357	-0.2858	-0.3283	-0.2794	-0.1877	-0.3056	-0.4077	-0.3223	-0.3703	-0.353	-0.3549	-0.238	-0.3593	-0.4629	-0.3267	-0.4393	-0.3101	-0.3294	-0.2548	-0.319	-0.2584	-0.1933	-0.477	-0.3411	-0.2942	-0.3452	-0.3295	-0.2735	-0.3448
38.8	-0.2635	-0.2144	-0.3562	-0.3936	-0.3362	-0.2686	-0.3153	-0.3344	-0.2706	-0.3425	-0.4763	-0.3428	-0.3357	-0.3512	-0.2736	-0.3316	-0.2718	-0.1792	-0.3054	-0.4097	-0.3011	-0.3765	-0.3536	-0.3603	-0.234	-0.345	-0.4532	-0.3351	-0.438	-0.3139	-0.3307	-0.2512	-0.3231	-0.2653	-0.1895	-0.4786	-0.3324	-0.3053	-0.3494	-0.3301	-0.2627	-0.3504
38.85	-0.2609	-0.2153	-0.361	-0.3928	-0.3328	-0.2682	-0.3229	-0.3385	-0.2796	-0.347	-0.4739	-0.3509	-0.3224	-0.3376	-0.2914	-0.33	-0.2729	-0.189	-0.3045	-0.4004	-0.3128	-0.3613	-0.3641	-0.3584	-0.2463	-0.3536	-0.4523	-0.3304	-0.4343	-0.3146	-0.3279	-0.2414	-0.3194	-0.2546	-0.1863	-0.4782	-0.3322	-0.3038	-0.3531	-0.3226	-0.2515	-0.3482
38.9	-0.2617	-0.2258	-0.3627	-0.3861	-0.3283	-0.2574	-0.3183	-0.3291	-0.2853	-0.3483	-0.4722	-0.3444	-0.3266	-0.3289	-0.2821	-0.3273	-0.2724	-0.1916	-0.3068	-0.4044	-0.3133	-0.3691	-0.3687	-0.3577	-0.2432	-0.3622	-0.4512	-0.3192	-0.4418	-0.3053	-0.3325	-0.2507	-0.3317	-0.2722	-0.1827	-0.4802	-0.3405	-0.2993	-0.3485	-0.315	-0.255	-0.3426
38.95	-0.2616	-0.2189	-0.3575	-0.3892	-0.3195	-0.2611	-0.3168	-0.3237	-0.2854	-0.3537	-0.474	-0.3348	-0.3272	-0.3455	-0.2918	-0.3308	-0.2621	-0.1746	-0.2939	-0.4065	-0.3006	-0.3687	-0.3585	-0.3579	-0.2349	-0.3468	-0.444	-0.3288	-0.4473	-0.3116	-0.3287	-0.2511	-0.329	-0.2519	-0.1877	-0.4836	-0.3351	-0.3124	-0.341	-0.3233	-0.2544	-0.3506
39	-0.2608	-0.2231	-0.3613	-0.4044	-0.3248	-0.2633	-0.3145	-0.3383	-0.2788	-0.3401	-0.4786	-0.3396	-0.3331	-0.3419	-0.2891	-0.3431	-0.2764	-0.1886	-0.2978	-0.4046	-0.3058	-0.3697	-0.3592	-0.3559	-0.2366	-0.3637	-0.4643	-0.3249	-0.446	-0.3003	-0.336	-0.2408	-0.326	-0.265	-0.1898	-0.49	-0.3438	-0.3029	-0.3548	-0.3237	-0.2594	-0.3482
39.05	-0.2659	-0.2149	-0.3672	-0.3981	-0.3265	-0.2692	-0.3128	-0.3332	-0.2763	-0.3425	-0.4752	-0.3415	-0.3376	-0.3388	-0.2736	-0.3355	-0.2725	-0.1898	-0.3036	-0.401	-0.3098	-0.3678	-0.3618	-0.3561	-0.2357	-0.3516	-0.4477	-0.3314	-0.4411	-0.2977	-0.3286	-0.2539	-0.3304	-0.257	-0.1847	-0.4787	-0.3355	-0.3063	-0.3534	-0.3175	-0.2621	-0.3463
39.1	-0.2737	-0.2067	-0.3622	-0.4003	-0.3367	-0.2652	-0.3132	-0.3418	-0.2785	-0.3463	-0.4864	-0.3501	-0.3324	-0.3384	-0.2882	-0.3204	-0.2787	-0.1969	-0.302	-0.3944	-0.3155	-0.374	-0.3641	-0.3588	-0.2425	-0.3559	-0.4504	-0.3263	-0.442	-0.3102	-0.3425	-0.2554	-0.3354	-0.2633	-0.1912	-0.487	-0.339	-0.3106	-0.3555	-0.3325	-0.2591	-0.3494
39.15	-0.2681	-0.2167	-0.3664	-0.4093	-0.3352	-0.2632	-0.3184	-0.3349	-0.2826	-0.353	-0.4908	-0.3532	-0.335	-0.3418	-0.2941	-0.3363	-0.2793	-0.1901	-0.2951	-0.4098	-0.3141	-0.3721	-0.3711	-0.3706	-0.2428	-0.3452	-0.4478	-0.3376	-0.442	-0.3082	-0.3424	-0.2666	-0.3428	-0.2656	-0.1906	-0.485	-0.3458	-0.3181	-0.3621	-0.3345	-0.2625	-0.3495
39.2	-0.2711	-0.2217	-0.3732	-0.4166	-0.3297	-0.2686	-0.3204	-0.3418	-0.2787	-0.3551	-0.499	-0.345	-0.3351	-0.3444	-0.295	-0.3342	-0.2923	-0.1945	-0.3059	-0.4082	-0.3189	-0.3761	-0.3607	-0.3847	-0.2424	-0.3347	-0.4356	-0.3384	-0.4463	-0.3145	-0.3419	-0.2641	-0.3397	-0.2634	-0.186	-0.4918	-0.3455	-0.311	-0.372	-0.3235	-0.2629	-0.3472
39.25	-0.2732	-0.2122	-0.3604	-0.3956	-0.3286	-0.2617	-0.3173	-0.3473	-0.2793	-0.3483	-0.4881	-0.3387	-0.3408	-0.3387	-0.302	-0.3298	-0.2942	-0.1981	-0.3042	-0.4161	-0.3093	-0.3765	-0.3608	-0.375	-0.238	-0.3409	-0.4526	-0.335	-0.4444	-0.306	-0.3382	-0.2582	-0.3341	-0.2525	-0.1976	-0.4913	-0.3416	-0.3017	-0.3622	-0.3186	-0.2695	-0.3531
39.3	-0.2701	-0.2148	-0.3725	-0.417	-0.3269	-0.2652	-0.3111	-0.3436	-0.2804	-0.3565	-0.4845	-0.35	-0.3409	-0.3376	-0.2952	-0.3192	-0.2913	-0.2011	-0.2987	-0.3991	-0.3109	-0.3716	-0.3688	-0.3709	-0.2411	-0.3371	-0.4437	-0.3383	-0.4489	-0.3065	-0.3323	-0.2593	-0.3343	-0.2553	-0.1985	-0.4801	-0.343	-0.3094	-0.3604	-0.3347	-0.2721	-0.3496
39.35	-0.2743	-0.2291	-0.3645	-0.405	-0.3296	-0.2673	-0.3187	-0.3502	-0.2835	-0.3506	-0.4919	-0.3503	-0.3366	-0.3425	-0.3024	-0.3362	-0.286	-0.1984	-0.2922	-0.4012	-0.3186	-0.377	-0.3691	-0.3782	-0.2372	-0.34	-0.4446	-0.3317	-0.4592	-0.3097	-0.3414	-0.2634	-0.3421	-0.2578	-0.1864	-0.4855	-0.3427	-0.3042	-0.36	-0.33	-0.2787	-0.3478
39.4	-0.2661	-0.2096	-0.3696	-0.4107	-0.3365	-0.273	-0.3282	-0.3394	-0.2825	-0.3468	-0.4983	-0.3562	-0.3428	-0.3414	-0.2931	-0.3298	-0.3015	-0.1942	-0.2863	-0.4138	-0.3175	-0.3696	-0.3543	-0.3874	-0.2453	-0.3432	-0.4584	-0.3456	-0.4465	-0.3089	-0.337	-0.2694	-0.3221	-0.2581	-0.1958	-0.4874	-0.3405	-0.3157	-0.3654	-0.3304	-0.2747	-0.3479
39.45	-0.2766	-0.2191	-0.3534	-0.4124	-0.3263	-0.2692	-0.3182	-0.3501	-0.2855	-0.3498	-0.4904	-0.3348	-0.3323	-0.3466	-0.2937	-0.3357	-0.291	-0.1901	-0.2959	-0.4111	-0.3181	-0.3896	-0.3603	-0.3673	-0.2328	-0.3465	-0.4469	-0.333	-0.4564	-0.3096	-0.342	-0.2596	-0.3363	-0.2615	-0.2007	-0.4941	-0.3416	-0.311	-0.3602	-0.3333	-0.2748	-0.351
39.5	-0.2651	-0.2233	-0.3671	-0.3925	-0.3295	-0.2653	-0.3034	-0.3381	-0.2765	-0.3518	-0.4803	-0.3481	-0.3335	-0.3405	-0.2926	-0.3303	-0.2948	-0.1775	-0.2956	-0.3955	-0.3117	-0.3741	-0.3623	-0.3785	-0.2371	-0.337	-0.439	-0.3335	-0.449	-0.3115	-0.3446	-0.252	-0.3306	-0.2583	-0.1698	-0.4857	-0.3378	-0.3113	-0.3487	-0.3183	-0.2591	-0.3442
39.55	-0.2764	-0.2189	-0.3681	-0.4149	-0.3339	-0.2631	-0.3217	-0.3438	-0.2821	-0.3574	-0.4938	-0.3535	-0.3414	-0.3381	-0.287	-0.3451	-0.3063	-0.1987	-0.2981	-0.4037	-0.3073	-0.372	-0.3718	-0.3818	-0.2438	-0.3449	-0.4389	-0.3392	-0.4461	-0.3072	-0.3364	-0.2724	-0.3404	-0.2611	-0.1919	-0.4852	-0.3459	-0.3186	-0.3747	-0.3312	-0.2778	-0.3493
39.6	-0.2788	-0.2104	-0.3722	-0.4112	-0.3447	-0.2618	-0.3161	-0.3562	-0.2764	-0.3519	-0.5082	-0.3492	-0.3412	-0.3523	-0.3062	-0.3428	-0.3064	-0.1981	-0.2884	-0.4129	-0.3107	-0.3819	-0.353	-0.3866	-0.2484	-0.332	-0.4418	-0.3394	-0.4496	-0.3142	-0.3322	-0.2682	-0.3357	-0.2648	-0.1953	-0.4906	-0.3372	-0.3153	-0.3657	-0.3339	-0.2815	-0.3473
39.65	-0.275	-0.2132	-0.362	-0.4012	-0.3385	-0.2728	-0.319	-0.3481	-0.2785	-0.3548	-0.5066	-0.3486	-0.3425	-0.3381	-0.2987	-0.3381	-0.2961	-0.1999	-0.2913	-0.4032	-0.319	-0.3789	-0.3631	-0.3767	-0.2407	-0.346	-0.4465	-0.3391	-0.4472	-0.3101	-0.3245	-0.268	-0.3412	-0.2624	-0.1939	-0.4955	-0.3456	-0.3155	-0.3592	-0.3318	-0.2788	-0.3571
39.7	-0.2695	-0.2183	-0.367	-0.4106	-0.3297	-0.2659	-0.3244	-0.3452	-0.282	-0.3443	-0.4825	-0.3503	-0.3415	-0.338	-0.3006	-0.3326	-0.2925	-0.1919	-0.2926	-0.403	-0.3205	-0.3712	-0.3704	-0.3759	-0.2308	-0.3385	-0.4452	-0.3389	-0.4514	-0.3181	-0.3332	-0.2647	-0.3331	-0.2575	-0.1904	-0.4916	-0.3459	-0.3057	-0.3589	-0.3237	-0.2717	-0.3598
39.75	-0.2711	-0.2167	-0.3747	-0.4177	-0.3541	-0.2584	-0.3129	-0.3515	-0.2878	-0.3484	-0.4905	-0.3535	-0.3434	-0.3432	-0.2956	-0.3331	-0.283	-0.2005	-0.2879	-0.408	-0.3122	-0.3768	-0.3677	-0.3758	-0.2493	-0.3415	-0.4457	-0.3404	-0.458	-0.3119	-0.3263	-0.261	-0.3359	-0.2601	-0.1932	-0.4913	-0.3446	-0.3166	-0.3667	-0.3321	-0.2754	-0.3552
39.8	-0.2815	-0.2195	-0.3794	-0.4105	-0.349	-0.2597	-0.3191	-0.3514	-0.2868	-0.3616	-0.5071	-0.3498	-0.3424	-0.3458	-0.3025	-0.3398	-0.2941	-0.198	-0.3012	-0.3987	-0.3151	-0.3832	-0.3639	-0.3837	-0.2496	-0.342	-0.445	-0.3416	-0.4545	-0.3089	-0.342	-0.2704	-0.3318	-0.2671	-0.1918	-0.4901	-0.3472	-0.3078	-0.3743	-0.3293	-0.2774	-0.356
39.85	-0.2746	-0.2119	-0.3625	-0.4055	-0.3356	-0.274	-0.3216	-0.3454	-0.285	-0.3548	-0.4948	-0.3604	-0.3466	-0.3557	-0.2968	-0.3404	-0.2987	-0.1977	-0.291	-0.4008	-0.3246	-0.3803	-0.3607	-0.3805	-0.2418	-0.3388	-0.4377	-0.3418	-0.4613	-0.31	-0.3334	-0.2774	-0.3424	-0.254	-0.1882	-0.4956	-0.3455	-0.3126	-0.3692	-0.3249	-0.2727	-0.3484
39.9	-0.2663	-0.2183	-0.3622	-0.4137	-0.3447	-0.2707	-0.3237	-0.3401	-0.2845	-0.3527	-0.4929	-0.3555	-0.3445	-0.3384	-0.2935	-0.336	-0.2984	-0.1918	-0.3043	-0.4031	-0.3086	-0.3801	-0.3722	-0.3727	-0.2425	-0.3437	-0.447	-0.336	-0.4516	-0.3152	-0.3445	-0.272	-0.3355	-0.2645	-0.1864	-0.4787	-0.3419	-0.3031	-0.3585	-0.3323	-0.2896	-0.3455
39.95	-0.2721	-0.2091	-0.3668	-0.4077	-0.3422	-0.269	-0.3178	-0.3408	-0.2809	-0.3534	-0.4968	-0.3474	-0.3467	-0.3421	-0.3018	-0.3397	-0.2848	-0.1888	-0.3059	-0.4149	-0.3176	-0.3768	-0.3689	-0.3866	-0.2507	-0.3406	-0.4504	-0.339	-0.4434	-0.3134	-0.3378	-0.2688	-0.3382	-0.2708	-0.2013	-0.4898	-0.3453	-0.3016	-0.379	-0.3317	-0.2806	-0.355
40	-0.2736	-0.2187	-0.3667	-0.4227	-0.3424	-0.2693	-0.3271	-0.348	-0.2922	-0.3535	-0.5016	-0.3483	-0.342	-0.3445	-0.2964	-0.3351	-0.3052	-0.1941	-0.2924	-0.4015	-0.326	-0.3827	-0.3689	-0.3863	-0.2473	-0.3423	-0.4396	-0.3433	-0.4546	-0.3212	-0.3424	-0.2639	-0.3402	-0.2626	-0.1875	-0.4897	-0.352	-0.3149	-0.3592	-0.3397	-0.28	-0.3613
40.05	-0.2728	-0.2248	-0.3815	-0.4078	-0.3292	-0.2657	-0.3232	-0.3563	-0.291	-0.3535	-0.497	-0.351	-0.3517	-0.3476	-0.3014	-0.3382	-0.304	-0.1965	-0.2962	-0.4064	-0.3186	-0.3807	-0.3733	-0.3821	-0.2452	-0.3399	-0.4484	-0.3395	-0.4575	-0.3218	-0.3359	-0.267	-0.3365	-0.2549	-0.1925	-0.4936	-0.3452	-0.3131	-0.3647	-0.3414	-0.2763	-0.3673
40.1	-0.2717	-0.22	-0.3699	-0.3973	-0.3422	-0.2681	-0.3124	-0.3522	-0.2873	-0.3527	-0.4992	-0.3467	-0.3362	-0.3538	-0.2985	-0.3327	-0.2966	-0.191	-0.3125	-0.4028	-0.3169	-0.3848	-0.3663	-0.3773	-0.2423	-0.3584	-0.4515	-0.3364	-0.4504	-0.3219	-0.3483	-0.2601	-0.3447	-0.2669	-0.1937	-0.4879	-0.3494	-0.3131	-0.3565	-0.3293	-0.2665	-0.3499
40.15	-0.2781	-0.2231	-0.3697	-0.4052	-0.3399	-0.2719	-0.3211	-0.3543	-0.2823	-0.3557	-0.4868	-0.358	-0.3478	-0.3418	-0.3025	-0.3385	-0.288	-0.1916	-0.3088	-0.4044	-0.3067	-0.3766	-0.3757	-0.3803	-0.2464	-0.3461	-0.4479	-0.3386	-0.4551	-0.3142	-0.3406	-0.2681	-0.3371	-0.2612	-0.1993	-0.4882	-0.3516	-0.3104	-0.3675	-0.3368	-0.2802	-0.3667
40.2	-0.2671	-0.2195	-0.3721	-0.418	-0.335	-0.2712	-0.3176	-0.3524	-0.2808	-0.3613	-0.4991	-0.3593	-0.3441	-0.3555	-0.2938	-0.3398	-0.2904	-0.2033	-0.303	-0.4137	-0.3134	-0.3834	-0.3671	-0.3775	-0.2528	-0.3489	-0.4507	-0.339	-0.4519	-0.3167	-0.3406	-0.2721	-0.3429	-0.2606	-0.1942	-0.494	-0.3463	-0.3133	-0.364	-0.3381	-0.2767	-0.3545
40.25	-0.2776	-0.2269	-0.3665	-0.4165	-0.3445	-0.2724	-0.3257	-0.3485	-0.2891	-0.3505	-0.4877	-0.362	-0.3397	-0.3475	-0.2967	-0.3398	-0.2829	-0.1915	-0.3072	-0.4159	-0.313	-0.3816	-0.3765	-0.3773	-0.2499	-0.3516	-0.4542	-0.3513	-0.4519	-0.3061	-0.3409	-0.2644	-0.3374	-0.2671	-0.1958	-0.4943	-0.3412	-0.3119	-0.3672	-0.3425	-0.2818	-0.3604
40.3	-0.2813	-0.2183	-0.3834	-0.4048	-0.3486	-0.2712	-0.3186	-0.3568	-0.2803	-0.3587	-0.4955	-0.3584	-0.3431	-0.3447	-0.296	-0.3366	-0.3062	-0.2001	-0.3031	-0.4043	-0.3201	-0.3942	-0.3641	-0.3863	-0.2436	-0.3546	-0.4523	-0.3364	-0.4543	-0.3246	-0.3435	-0.273	-0.3432	-0.2725	-0.1957	-0.4881	-0.357	-0.3203	-0.3762	-0.3298	-0.2695	-0.3553
40.35	-0.2749	-0.2214	-0.3671	-0.4166	-0.3316	-0.2654	-0.324	-0.3545	-0.2983	-0.3533	-0.4978	-0.3529	-0.3469	-0.3519	-0.302	-0.3375	-0.288	-0.192	-0.2928	-0.4103	-0.3191	-0.3811	-0.3665	-0.3797	-0.2466	-0.3435	-0.4567	-0.3484	-0.4584	-0.3117	-0.3409	-0.2674	-0.3405	-0.2691	-0.1969	-0.4934	-0.3504	-0.3144	-0.3677	-0.3381	-0.2756	-0.3575
40.4	-0.2775	-0.2189	-0.3881	-0.4216	-0.3445	-0.2706	-0.3294	-0.3495	-0.287	-0.3692	-0.5056	-0.3605	-0.3439	-0.3508	-0.3013	-0.3409	-0.3015	-0.1999	-0.3044	-0.404	-0.3161	-0.3932	-0.3733	-0.3884	-0.2557	-0.3452	-0.455	-0.3541	-0.4564	-0.3262	-0.3365	-0.2736	-0.3457	-0.2748	-0.2014	-0.4956	-0.3442	-0.3252	-0.376	-0.3485	-0.2819	-0.3468
40.45	-0.2749	-0.2205	-0.3784	-0.4199	-0.3452	-0.2724	-0.3233	-0.3559	-0.2807	-0.3558	-0.5056	-0.3711	-0.3411	-0.3491	-0.2967	-0.3387	-0.2944	-0.1994	-0.2989	-0.414	-0.3223	-0.3878	-0.3749	-0.3873	-0.2428	-0.3515	-0.4491	-0.3419	-0.4517	-0.3208	-0.3418	-0.2685	-0.34	-0.2744	-0.1955	-0.5031	-0.3505	-0.3161	-0.3717	-0.3495	-0.2803	-0.3543
40.5	-0.2825	-0.2169	-0.368	-0.4094	-0.353	-0.2707	-0.3236	-0.3519	-0.2846	-0.3535	-0.5003	-0.3554	-0.345	-0.3552	-0.3033	-0.3438	-0.3049	-0.1985	-0.3159	-0.4161	-0.3247	-0.396	-0.3718	-0.3792	-0.2455	-0.3444	-0.4525	-0.346	-0.4566	-0.3119	-0.3458	-0.2709	-0.3438	-0.26	-0.1898	-0.4968	-0.3544	-0.3078	-0.3739	-0.3344	-0.2726	-0.3627
40.55	-0.275	-0.2191	-0.3712	-0.4156	-0.3479	-0.2782	-0.3178	-0.3542	-0.2926	-0.3609	-0.5026	-0.362	-0.34	-0.3525	-0.2976	-0.3382	-0.302	-0.2025	-0.3076	-0.4133	-0.3183	-0.3864	-0.3675	-0.3933	-0.2547	-0.3507	-0.4534	-0.341	-0.4542	-0.3206	-0.3424	-0.2772	-0.3441	-0.2631	-0.1875	-0.505	-0.3502	-0.3135	-0.3628	-0.3349	-0.2789	-0.3544
40.6	-0.2751	-0.2153	-0.369	-0.4129	-0.3425	-0.2693	-0.3251	-0.3595	-0.2863	-0.3568	-0.5015	-0.3563	-0.351	-0.3549	-0.291	-0.3421	-0.2928	-0.1967	-0.3074	-0.4087	-0.3128	-0.3794	-0.3656	-0.3806	-0.2419	-0.3406	-0.4592	-0.3358	-0.4549	-0.3157	-0.3344	-0.2718	-0.3387	-0.2572	-0.1916	-0.4961	-0.3378	-0.3046	-0.3755	-0.3335	-0.285	-0.3468
40.65	-0.2737	-0.2222	-0.3756	-0.4113	-0.3433	-0.2645	-0.3305	-0.3469	-0.2903	-0.3578	-0.4938	-0.3559	-0.3527	-0.3524	-0.3026	-0.346	-0.3072	-0.1927	-0.3087	-0.4017	-0.3188	-0.3889	-0.3783	-0.3902	-0.243	-0.3462	-0.4528	-0.335	-0.453	-0.3169	-0.3472	-0.2785	-0.3383	-0.267	-0.1966	-0.4999	-0.3571	-0.3156	-0.3636	-0.3352	-0.2817	-0.363
40.7	-0.2667	-0.2111	-0.3692	-0.4071	-0.3359	-0.2742	-0.3191	-0.3439	-0.2856	-0.3543	-0.4893	-0.3528	-0.3427	-0.346	-0.2947	-0.3389	-0.2781	-0.1945	-0.3089	-0.4132	-0.3002	-0.3777	-0.3643	-0.3726	-0.2427	-0.3541	-0.4544	-0.3494	-0.4582	-0.3187	-0.3314	-0.2643	-0.3313	-0.2652	-0.1885	-0.494	-0.3472	-0.3113	-0.3599	-0.3373	-0.2661	-0.3594
40.75	-0.274	-0.2271	-0.3707	-0.4078	-0.3466	-0.2756	-0.3221	-0.3581	-0.2824	-0.3561	-0.4878	-0.3531	-0.3463	-0.3374	-0.3074	-0.3481	-0.2942	-0.1986	-0.2932	-0.4094	-0.3097	-0.3784	-0.3805	-0.3818	-0.2439	-0.3582	-0.4568	-0.3419	-0.4447	-0.3215	-0.3484	-0.2738	-0.3337	-0.2775	-0.1936	-0.4982	-0.3568	-0.3138	-0.3692	-0.3386	-0.2761	-0.3622
40.8	-0.2847	-0.2247	-0.3679	-0.4096	-0.3429	-0.2753	-0.3306	-0.3553	-0.2932	-0.366	-0.498	-0.3526	-0.3452	-0.3591	-0.3024	-0.3418	-0.3051	-0.1972	-0.3021	-0.4088	-0.3304	-0.3852	-0.3797	-0.3767	-0.2512	-0.3506	-0.4602	-0.3453	-0.4656	-0.3276	-0.3546	-0.269	-0.3404	-0.2668	-0.1936	-0.4972	-0.3579	-0.3158	-0.3606	-0.326	-0.2768	-0.3591
40.85	-0.2752	-0.2195	-0.3795	-0.4081	-0.3481	-0.2709	-0.3224	-0.3557	-0.2878	-0.3618	-0.4911	-0.359	-0.3505	-0.3533	-0.2922	-0.3383	-0.2939	-0.1898	-0.31	-0.4101	-0.3272	-0.3824	-0.3772	-0.3884	-0.2526	-0.3586	-0.4591	-0.3397	-0.451	-0.3204	-0.3409	-0.2631	-0.3383	-0.2674	-0.1903	-0.4929	-0.3509	-0.3155	-0.368	-0.3361	-0.2661	-0.3644
40.9	-0.2706	-0.2161	-0.3673	-0.4085	-0.331	-0.272	-0.3216	-0.3448	-0.283	-0.3567	-0.4868	-0.36	-0.3411	-0.3428	-0.3004	-0.3397	-0.2927	-0.1956	-0.306	-0.4182	-0.3132	-0.3829	-0.3784	-0.3761	-0.249	-0.3653	-0.4631	-0.341	-0.453	-0.3126	-0.3449	-0.2642	-0.3385	-0.2645	-0.1929	-0.4935	-0.3508	-0.3063	-0.3669	-0.3408	-0.2625	-0.3569
40.95	-0.2638	-0.2254	-0.3735	-0.4044	-0.3405	-0.2634	-0.3309	-0.3493	-0.295	-0.3581	-0.4921	-0.3617	-0.3513	-0.3502	-0.3002	-0.3461	-0.2956	-0.1982	-0.2993	-0.4148	-0.3106	-0.3772	-0.3622	-0.3716	-0.246	-0.3665	-0.4651	-0.351	-0.4436	-0.314	-0.3414	-0.2624	-0.3361	-0.2651	-0.2044	-0.4948	-0.3547	-0.317	-0.3602	-0.334	-0.2681	-0.3567
41	-0.2723	-0.2195	-0.3735	-0.3982	-0.337	-0.2666	-0.3308	-0.3508	-0.2936	-0.3507	-0.4899	-0.3675	-0.3485	-0.3599	-0.3011	-0.3489	-0.2834	-0.1876	-0.3049	-0.4123	-0.3345	-0.383	-0.3721	-0.3779	-0.2417	-0.3648	-0.4617	-0.3437	-0.4537	-0.3227	-0.3499	-0.2671	-0.3315	-0.2634	-0.1912	-0.4998	-0.3587	-0.3143	-0.361	-0.3308	-0.2796	-0.3653
41.05	-0.27	-0.2168	-0.3623	-0.4052	-0.3278	-0.2693	-0.3245	-0.3444	-0.2848	-0.3525	-0.4918	-0.3503	-0.3489	-0.3494	-0.3057	-0.3437	-0.2892	-0.1938	-0.3047	-0.414	-0.3271	-0.3816	-0.3669	-0.3766	-0.249	-0.3664	-0.458	-0.3499	-0.4549	-0.3173	-0.3403	-0.2647	-0.3357	-0.2629	-0.1949	-0.4906	-0.3607	-0.3079	-0.3622	-0.3256	-0.2703	-0.3636
41.1	-0.2746	-0.2261	-0.3756	-0.41	-0.3317	-0.2742	-0.3197	-0.3494	-0.2982	-0.3588	-0.4994	-0.3661	-0.3433	-0.3565	-0.291	-0.3394	-0.2922	-0.1938	-0.3231	-0.4206	-0.3167	-0.3806	-0.37	-0.3731	-0.2444	-0.3743	-0.4649	-0.3441	-0.4587	-0.3285	-0.3456	-0.2553	-0.3344	-0.2744	-0.1902	-0.4969	-0.3522	-0.3199	-0.3599	-0.3384	-0.2719	-0.3626
41.15	-0.2753	-0.2238	-0.369	-0.4084	-0.3332	-0.2715	-0.3194	-0.352	-0.2952	-0.3521	-0.4978	-0.3507	-0.3486	-0.3473	-0.2979	-0.3563	-0.2831	-0.1863	-0.3143	-0.4149	-0.3203	-0.3807	-0.3689	-0.3747	-0.2548	-0.3673	-0.461	-0.3515	-0.4598	-0.3113	-0.3382	-0.2554	-0.3375	-0.2769	-0.1884	-0.498	-0.3548	-0.3012	-0.368	-0.339	-0.2825	-0.3667
41.2	-0.2678	-0.2244	-0.3719	-0.4188	-0.3509	-0.2692	-0.3312	-0.3556	-0.2936	-0.3634	-0.4935	-0.3578	-0.3371	-0.3561	-0.2976	-0.3453	-0.3013	-0.1968	-0.316	-0.4163	-0.3275	-0.3794	-0.3718	-0.3842	-0.2454	-0.367	-0.4597	-0.3373	-0.4541	-0.3232	-0.3449	-0.2642	-0.3369	-0.2657	-0.1981	-0.4946	-0.3524	-0.3119	-0.3681	-0.3334	-0.2677	-0.361
41.25	-0.271	-0.2231	-0.3725	-0.4112	-0.3434	-0.2803	-0.332	-0.355	-0.2955	-0.3678	-0.4878	-0.3543	-0.3474	-0.3652	-0.3028	-0.3425	-0.2855	-0.1847	-0.3182	-0.4212	-0.3243	-0.3783	-0.3743	-0.3775	-0.253	-0.3659	-0.4692	-0.3475	-0.4686	-0.3238	-0.3471	-0.2703	-0.3458	-0.2623	-0.1935	-0.5004	-0.3497	-0.3163	-0.3628	-0.3312	-0.2727	-0.3664
41.3	-0.2747	-0.2246	-0.3712	-0.3987	-0.3434	-0.27	-0.3291	-0.3476	-0.2924	-0.3665	-0.4938	-0.3621	-0.3525	-0.3587	-0.3009	-0.3416	-0.2864	-0.1936	-0.314	-0.4074	-0.3238	-0.3812	-0.3757	-0.3815	-0.2451	-0.3654	-0.4657	-0.3384	-0.4577	-0.3214	-0.3466	-0.2627	-0.3361	-0.2744	-0.1919	-0.4928	-0.3556	-0.3174	-0.3639	-0.3432	-0.2752	-0.3653
41.35	-0.2832	-0.224	-0.3725	-0.411	-0.3467	-0.264	-0.3324	-0.3495	-0.2917	-0.3589	-0.495	-0.3599	-0.347	-0.3545	-0.2977	-0.3423	-0.284	-0.1959	-0.3112	-0.4111	-0.3274	-0.3957	-0.3647	-0.3753	-0.2481	-0.3662	-0.4524	-0.3496	-0.4648	-0.3277	-0.349	-0.2613	-0.3441	-0.2671	-0.1889	-0.5043	-0.3627	-0.3081	-0.3641	-0.3358	-0.2625	-0.3557
41.4	-0.2803	-0.2198	-0.3768	-0.418	-0.3477	-0.2659	-0.3301	-0.346	-0.2876	-0.3622	-0.4978	-0.3635	-0.354	-0.3512	-0.3007	-0.3445	-0.305	-0.1994	-0.3061	-0.412	-0.326	-0.3815	-0.3782	-0.3902	-0.2482	-0.3567	-0.455	-0.3504	-0.454	-0.3205	-0.3414	-0.2704	-0.3445	-0.2748	-0.1895	-0.4987	-0.3503	-0.3235	-0.3676	-0.3454	-0.2771	-0.3681
41.45	-0.269	-0.2258	-0.3692	-0.4142	-0.3482	-0.276	-0.3273	-0.3546	-0.286	-0.3562	-0.4927	-0.3561	-0.346	-0.3517	-0.3056	-0.3367	-0.2951	-0.202	-0.2992	-0.4176	-0.3286	-0.3803	-0.3719	-0.3906	-0.2453	-0.3554	-0.4654	-0.3466	-0.4524	-0.3228	-0.3455	-0.2674	-0.3342	-0.2688	-0.1948	-0.504	-0.3477	-0.3196	-0.3633	-0.3398	-0.2817	-0.3528
41.5	-0.2804	-0.2257	-0.3789	-0.4218	-0.3483	-0.2665	-0.3268	-0.3616	-0.2948	-0.3633	-0.4943	-0.3653	-0.3484	-0.3564	-0.296	-0.3445	-0.2897	-0.195	-0.3011	-0.4114	-0.3221	-0.3792	-0.3791	-0.3786	-0.2494	-0.361	-0.456	-0.3594	-0.4599	-0.3171	-0.3419	-0.263	-0.3388	-0.2666	-0.2028	-0.5008	-0.3642	-0.315	-0.3716	-0.3366	-0.2749	-0.3705
41.55	-0.2804	-0.2209	-0.3709	-0.4011	-0.3591	-0.2669	-0.3202	-0.3602	-0.2944	-0.3548	-0.5003	-0.3636	-0.3443	-0.3542	-0.3045	-0.3452	-0.2825	-0.1911	-0.3095	-0.4104	-0.3197	-0.3901	-0.3706	-0.3805	-0.2556	-0.3642	-0.4637	-0.3481	-0.466	-0.3165	-0.3498	-0.2659	-0.3505	-0.2704	-0.2035	-0.5048	-0.3539	-0.318	-0.3625	-0.333	-0.2744	-0.3601
41.6	-0.2858	-0.2234	-0.3731	-0.4114	-0.3425	-0.2818	-0.3282	-0.3521	-0.2894	-0.3607	-0.5071	-0.3596	-0.3395	-0.361	-0.3064	-0.3402	-0.2948	-0.1944	-0.3167	-0.4166	-0.335	-0.3826	-0.372	-0.3865	-0.2477	-0.3533	-0.4623	-0.3537	-0.463	-0.321	-0.3457	-0.2664	-0.3446	-0.2661	-0.1888	-0.5044	-0.3631	-0.3219	-0.3703	-0.3393	-0.2748	-0.3682
41.65	-0.2878	-0.218	-0.3817	-0.4225	-0.3347	-0.273	-0.3297	-0.3609	-0.2967	-0.3707	-0.5072	-0.3552	-0.3562	-0.3582	-0.3142	-0.3532	-0.3081	-0.1978	-0.3009	-0.4162	-0.3326	-0.3913	-0.3779	-0.4023	-0.2558	-0.3428	-0.4547	-0.3481	-0.4615	-0.321	-0.3516	-0.2794	-0.3403	-0.2713	-0.2015	-0.5052	-0.365	-0.3271	-0.379	-0.3394	-0.2883	-0.3675
41.7	-0.2827	-0.2206	-0.3833	-0.4158	-0.3417	-0.273	-0.3233	-0.3613	-0.2846	-0.3725	-0.5051	-0.3715	-0.3438	-0.3596	-0.3038	-0.3504	-0.3115	-0.197	-0.3037	-0.4106	-0.3299	-0.3843	-0.3719	-0.3895	-0.2489	-0.3536	-0.4584	-0.3521	-0.457	-0.3288	-0.3458	-0.2796	-0.3507	-0.2669	-0.2016	-0.5021	-0.3515	-0.3253	-0.3838	-0.3502	-0.2863	-0.3701
41.75	-0.2818	-0.2208	-0.3802	-0.4229	-0.3371	-0.2741	-0.3236	-0.359	-0.2973	-0.3663	-0.5085	-0.3612	-0.3565	-0.3432	-0.3078	-0.3451	-0.3061	-0.1976	-0.3002	-0.4161	-0.3171	-0.3897	-0.3789	-0.396	-0.2465	-0.3532	-0.4502	-0.3434	-0.4726	-0.3084	-0.35	-0.2686	-0.3414	-0.2681	-0.2028	-0.5042	-0.3533	-0.3149	-0.381	-0.3477	-0.2924	-0.3625
41.8	-0.2931	-0.2221	-0.3845	-0.427	-0.3635	-0.273	-0.3298	-0.3623	-0.2885	-0.3713	-0.5139	-0.3661	-0.3557	-0.3651	-0.3047	-0.3472	-0.3259	-0.2003	-0.3116	-0.4041	-0.3356	-0.4076	-0.3715	-0.3981	-0.2553	-0.3517	-0.4618	-0.3681	-0.4706	-0.3214	-0.349	-0.2866	-0.3567	-0.2705	-0.1974	-0.5111	-0.3533	-0.3252	-0.3853	-0.3466	-0.2872	-0.3694
41.85	-0.2952	-0.2239	-0.394	-0.4311	-0.3406	-0.2854	-0.3252	-0.3647	-0.299	-0.3715	-0.5138	-0.3714	-0.356	-0.359	-0.306	-0.3477	-0.3312	-0.2074	-0.3001	-0.4091	-0.3292	-0.3975	-0.3812	-0.4116	-0.2594	-0.3385	-0.4545	-0.3472	-0.4736	-0.3168	-0.3558	-0.2895	-0.3542	-0.2727	-0.2047	-0.5144	-0.3562	-0.3354	-0.392	-0.3465	-0.2955	-0.3643
41.9	-0.284	-0.2246	-0.3787	-0.4259	-0.3599	-0.2829	-0.3282	-0.3617	-0.2976	-0.3686	-0.5156	-0.3626	-0.3482	-0.3593	-0.3072	-0.3492	-0.3071	-0.1984	-0.2987	-0.4206	-0.3303	-0.3989	-0.3804	-0.3963	-0.2527	-0.3474	-0.4495	-0.3592	-0.4662	-0.3274	-0.3498	-0.2823	-0.3448	-0.2671	-0.1975	-0.5092	-0.3576	-0.3244	-0.377	-0.3458	-0.2865	-0.3673
41.95	-0.277	-0.2183	-0.3822	-0.4254	-0.3515	-0.2778	-0.325	-0.3611	-0.2907	-0.3565	-0.5076	-0.372	-0.3479	-0.3591	-0.3052	-0.349	-0.3091	-0.2044	-0.3081	-0.4129	-0.3254	-0.3942	-0.3769	-0.3857	-0.2496	-0.3527	-0.4487	-0.3458	-0.466	-0.311	-0.3464	-0.2777	-0.3481	-0.2654	-0.1922	-0.5045	-0.3562	-0.3173	-0.3784	-0.343	-0.294	-0.3615
42	-0.2856	-0.2194	-0.3785	-0.4248	-0.3528	-0.2769	-0.3355	-0.3705	-0.2934	-0.3681	-0.5168	-0.3642	-0.3483	-0.3627	-0.3062	-0.3511	-0.3094	-0.2017	-0.3025	-0.4197	-0.3349	-0.3886	-0.3835	-0.3993	-0.2619	-0.346	-0.4563	-0.3599	-0.469	-0.3368	-0.3507	-0.2767	-0.3519	-0.2754	-0.1957	-0.51	-0.36	-0.3254	-0.3799	-0.3497	-0.2918	-0.3644
42.05	-0.2877	-0.222	-0.3773	-0.4397	-0.3622	-0.2862	-0.329	-0.3657	-0.2945	-0.3546	-0.5176	-0.3631	-0.3483	-0.366	-0.3153	-0.3467	-0.3141	-0.1938	-0.2966	-0.4105	-0.3232	-0.3971	-0.376	-0.4022	-0.2533	-0.3507	-0.4567	-0.3582	-0.475	-0.3204	-0.3535	-0.28	-0.3577	-0.2691	-0.1983	-0.508	-0.3597	-0.3243	-0.3748	-0.3397	-0.2927	-0.3612
42.1	-0.2863	-0.2201	-0.3825	-0.4272	-0.35	-0.2742	-0.3309	-0.3689	-0.2964	-0.3646	-0.5152	-0.356	-0.3488	-0.3541	-0.3078	-0.3552	-0.3091	-0.1943	-0.306	-0.4113	-0.3308	-0.3954	-0.3753	-0.4015	-0.2477	-0.3428	-0.4601	-0.3554	-0.4622	-0.3236	-0.3492	-0.2797	-0.3504	-0.2667	-0.2036	-0.5036	-0.3523	-0.3157	-0.3815	-0.3433	-0.2884	-0.3647
42.15	-0.285	-0.2206	-0.3828	-0.4188	-0.3557	-0.2867	-0.3312	-0.3551	-0.2824	-0.3703	-0.5088	-0.3637	-0.3577	-0.3555	-0.3078	-0.3525	-0.3033	-0.2076	-0.3085	-0.4244	-0.3274	-0.4003	-0.3804	-0.4016	-0.2557	-0.3541	-0.4557	-0.3541	-0.4597	-0.323	-0.3439	-0.2799	-0.3601	-0.2663	-0.1976	-0.5133	-0.3572	-0.3196	-0.3755	-0.3439	-0.2899	-0.3701
42.2	-0.2855	-0.2319	-0.3834	-0.4225	-0.3558	-0.285	-0.3313	-0.3603	-0.2919	-0.3703	-0.5088	-0.3618	-0.3577	-0.3615	-0.3107	-0.3504	-0.3067	-0.2021	-0.3014	-0.4226	-0.3282	-0.3957	-0.3819	-0.4073	-0.2511	-0.3616	-0.4601	-0.3554	-0.4679	-0.3249	-0.3604	-0.278	-0.3403	-0.2805	-0.2051	-0.516	-0.3546	-0.3134	-0.3786	-0.3447	-0.2957	-0.362
42.25	-0.2825	-0.2227	-0.3822	-0.422	-0.3455	-0.2778	-0.3305	-0.3602	-0.2956	-0.3638	-0.5163	-0.3557	-0.3449	-0.3565	-0.3078	-0.345	-0.3107	-0.2064	-0.2923	-0.4088	-0.3346	-0.3897	-0.3804	-0.3952	-0.2541	-0.3573	-0.4588	-0.3532	-0.461	-0.3155	-0.3447	-0.27	-0.3548	-0.2751	-0.2017	-0.5133	-0.363	-0.3158	-0.3867	-0.3586	-0.2849	-0.3601
42.3	-0.2849	-0.2332	-0.3872	-0.4184	-0.3386	-0.2779	-0.3335	-0.3659	-0.2888	-0.3722	-0.5021	-0.3686	-0.3464	-0.3631	-0.3128	-0.3502	-0.3131	-0.1963	-0.3133	-0.418	-0.3381	-0.3906	-0.3895	-0.3987	-0.2577	-0.356	-0.4634	-0.3449	-0.4727	-0.3263	-0.3465	-0.272	-0.3473	-0.2825	-0.1981	-0.5052	-0.3594	-0.3272	-0.3849	-0.3512	-0.2912	-0.3806
42.35	-0.2782	-0.221	-0.3738	-0.4194	-0.3519	-0.2718	-0.3307	-0.3516	-0.2974	-0.3721	-0.4945	-0.3671	-0.3512	-0.3656	-0.3072	-0.3464	-0.3145	-0.2	-0.3066	-0.4196	-0.3321	-0.3947	-0.3893	-0.3956	-0.2496	-0.3551	-0.4685	-0.3503	-0.4665	-0.3344	-0.3559	-0.2802	-0.3469	-0.2751	-0.1958	-0.5126	-0.3618	-0.3135	-0.3677	-0.3469	-0.2851	-0.366
42.4	-0.2825	-0.2184	-0.3764	-0.4246	-0.3424	-0.2762	-0.3359	-0.3446	-0.2915	-0.3713	-0.5143	-0.3582	-0.3598	-0.3559	-0.2973	-0.3486	-0.308	-0.1972	-0.3152	-0.4216	-0.3286	-0.3896	-0.3835	-0.3921	-0.2559	-0.3587	-0.4691	-0.3509	-0.4611	-0.3211	-0.3492	-0.267	-0.3425	-0.2658	-0.1981	-0.5027	-0.3603	-0.3329	-0.3802	-0.3517	-0.2782	-0.3663
42.45	-0.2917	-0.2191	-0.3814	-0.4092	-0.3526	-0.2791	-0.3329	-0.3671	-0.2892	-0.3647	-0.5128	-0.3807	-0.3562	-0.3581	-0.3087	-0.3444	-0.3006	-0.2027	-0.3067	-0.4246	-0.3188	-0.3964	-0.3697	-0.397	-0.249	-0.3668	-0.4601	-0.3474	-0.4727	-0.3283	-0.3439	-0.2752	-0.3417	-0.2693	-0.193	-0.5081	-0.3607	-0.3214	-0.3755	-0.3428	-0.2895	-0.3672
42.5	-0.2789	-0.2281	-0.3854	-0.4144	-0.3464	-0.2799	-0.3269	-0.3519	-0.2958	-0.3683	-0.5013	-0.3623	-0.3548	-0.3583	-0.3038	-0.3496	-0.2992	-0.1922	-0.3138	-0.4156	-0.3248	-0.39	-0.3797	-0.3785	-0.2482	-0.3727	-0.4713	-0.3588	-0.4606	-0.3299	-0.3483	-0.2725	-0.3416	-0.2758	-0.1983	-0.5112	-0.364	-0.3191	-0.3707	-0.3423	-0.2814	-0.3782
42.55	-0.2788	-0.2239	-0.3791	-0.4208	-0.3495	-0.2728	-0.3272	-0.3553	-0.3005	-0.3698	-0.4976	-0.3671	-0.3475	-0.3567	-0.3009	-0.3501	-0.288	-0.2025	-0.326	-0.4213	-0.32	-0.3987	-0.3741	-0.3785	-0.2476	-0.3815	-0.4658	-0.3529	-0.4535	-0.3323	-0.3495	-0.273	-0.3529	-0.2719	-0.1886	-0.5112	-0.3704	-0.3197	-0.3737	-0.3511	-0.2935	-0.3709
42.6	-0.279	-0.2187	-0.3806	-0.404	-0.351	-0.2795	-0.325	-0.3574	-0.2957	-0.362	-0.5	-0.3671	-0.3405	-0.356	-0.2975	-0.3454	-0.297	-0.1859	-0.3131	-0.4149	-0.3292	-0.389	-0.3807	-0.3915	-0.2501	-0.3648	-0.4654	-0.35	-0.4641	-0.3222	-0.3491	-0.2789	-0.3392	-0.2677	-0.1978	-0.5005	-0.3602	-0.3165	-0.3714	-0.3393	-0.2795	-0.3633
42.65	-0.2862	-0.2271	-0.3781	-0.4118	-0.3414	-0.2791	-0.3363	-0.3699	-0.3022	-0.3681	-0.4984	-0.3603	-0.3507	-0.3523	-0.3028	-0.3468	-0.2948	-0.1856	-0.3063	-0.4173	-0.3278	-0.3944	-0.3814	-0.3861	-0.2533	-0.3699	-0.4671	-0.3507	-0.4585	-0.329	-0.353	-0.2694	-0.3341	-0.2786	-0.1929	-0.4967	-0.3569	-0.314	-0.3691	-0.3463	-0.2857	-0.3624
42.7	-0.2791	-0.2248	-0.3709	-0.4032	-0.3406	-0.2729	-0.3204	-0.3508	-0.2933	-0.3668	-0.4895	-0.3559	-0.3491	-0.3596	-0.295	-0.3469	-0.2846	-0.1915	-0.3074	-0.4126	-0.3105	-0.3871	-0.388	-0.3754	-0.2501	-0.3653	-0.47	-0.3485	-0.4573	-0.3179	-0.3485	-0.2592	-0.336	-0.2715	-0.1969	-0.5018	-0.3562	-0.3147	-0.3626	-0.3432	-0.2643	-0.363
42.75	-0.2726	-0.2207	-0.3683	-0.405	-0.3435	-0.2718	-0.3366	-0.3516	-0.2985	-0.3731	-0.4893	-0.3674	-0.3426	-0.3555	-0.2967	-0.3422	-0.2847	-0.197	-0.3103	-0.4176	-0.3279	-0.3779	-0.3782	-0.3734	-0.2494	-0.3692	-0.4764	-0.3427	-0.4555	-0.3319	-0.3444	-0.2548	-0.3456	-0.2727	-0.1847	-0.506	-0.3602	-0.3119	-0.3745	-0.3384	-0.2648	-0.368
42.8	-0.2794	-0.2246	-0.3783	-0.41	-0.3303	-0.2758	-0.3373	-0.3509	-0.2998	-0.3602	-0.4893	-0.3574	-0.3521	-0.3603	-0.3025	-0.3418	-0.2944	-0.1915	-0.3156	-0.414	-0.3236	-0.3868	-0.381	-0.376	-0.2367	-0.3742	-0.4686	-0.3517	-0.4527	-0.3289	-0.3512	-0.256	-0.3383	-0.27	-0.1914	-0.4989	-0.3552	-0.3187	-0.3633	-0.3392	-0.2647	-0.3772
42.85	-0.2705	-0.2255	-0.3837	-0.4108	-0.3391	-0.2749	-0.34	-0.3491	-0.2946	-0.3705	-0.4955	-0.3741	-0.347	-0.3592	-0.298	-0.3476	-0.2932	-0.1958	-0.3154	-0.4077	-0.3238	-0.3941	-0.3822	-0.385	-0.2503	-0.368	-0.4736	-0.3597	-0.4576	-0.3244	-0.3464	-0.2602	-0.3475	-0.2766	-0.191	-0.5017	-0.3575	-0.3222	-0.3741	-0.3463	-0.2781	-0.3627
42.9	-0.2724	-0.2202	-0.368	-0.4128	-0.349	-0.2772	-0.331	-0.3428	-0.3002	-0.3625	-0.5019	-0.3755	-0.3476	-0.3566	-0.294	-0.3547	-0.2955	-0.192	-0.3216	-0.423	-0.3273	-0.3851	-0.3853	-0.3666	-0.2499	-0.3697	-0.4768	-0.356	-0.4569	-0.3223	-0.344	-0.263	-0.3487	-0.2767	-0.1927	-0.4949	-0.3584	-0.3213	-0.3712	-0.3458	-0.2715	-0.3671
42.95	-0.2755	-0.2251	-0.3762	-0.411	-0.3382	-0.2759	-0.3364	-0.3607	-0.2916	-0.3664	-0.5028	-0.3664	-0.3524	-0.3631	-0.2978	-0.3451	-0.295	-0.1882	-0.3124	-0.4273	-0.3234	-0.3943	-0.3856	-0.3848	-0.2512	-0.3651	-0.4749	-0.3477	-0.4614	-0.3242	-0.341	-0.2648	-0.3498	-0.2821	-0.1907	-0.4979	-0.3554	-0.3168	-0.3725	-0.3577	-0.2869	-0.3719
43	-0.2865	-0.2213	-0.3737	-0.4159	-0.3428	-0.2776	-0.3362	-0.3599	-0.296	-0.3627	-0.5064	-0.3702	-0.3527	-0.3581	-0.3023	-0.3471	-0.3005	-0.1998	-0.3149	-0.418	-0.3298	-0.395	-0.3801	-0.3902	-0.2497	-0.3766	-0.4586	-0.363	-0.4699	-0.3205	-0.3479	-0.2794	-0.3614	-0.2782	-0.1998	-0.5062	-0.3519	-0.3176	-0.3784	-0.3465	-0.2832	-0.3701
43.05	-0.2844	-0.2255	-0.3928	-0.4208	-0.3572	-0.2823	-0.3353	-0.3689	-0.2937	-0.371	-0.5106	-0.3757	-0.3622	-0.37	-0.3111	-0.3527	-0.3131	-0.1954	-0.3157	-0.4175	-0.3304	-0.3934	-0.38	-0.3987	-0.2585	-0.363	-0.4697	-0.3564	-0.4632	-0.3236	-0.3512	-0.2835	-0.351	-0.2667	-0.1985	-0.5104	-0.3551	-0.3292	-0.3887	-0.3487	-0.284	-0.365
43.1	-0.2838	-0.2268	-0.3808	-0.4065	-0.3571	-0.2756	-0.3385	-0.3629	-0.2932	-0.3685	-0.5054	-0.3769	-0.3583	-0.3604	-0.3076	-0.3468	-0.2952	-0.1975	-0.3222	-0.4189	-0.3201	-0.3906	-0.385	-0.3818	-0.2523	-0.361	-0.4781	-0.3557	-0.4638	-0.3254	-0.3392	-0.2771	-0.344	-0.2801	-0.1947	-0.5042	-0.358	-0.3192	-0.3715	-0.349	-0.2837	-0.3688
43.15	-0.2767	-0.2246	-0.372	-0.4134	-0.3551	-0.2862	-0.3366	-0.3566	-0.2982	-0.3599	-0.4979	-0.3709	-0.3525	-0.3612	-0.3037	-0.3526	-0.295	-0.1915	-0.3168	-0.4173	-0.3316	-0.3965	-0.3849	-0.3913	-0.2588	-0.3714	-0.4753	-0.3567	-0.4593	-0.3268	-0.3527	-0.2615	-0.3471	-0.2848	-0.1933	-0.5082	-0.3636	-0.3212	-0.3836	-0.3427	-0.2896	-0.3712
43.2	-0.2734	-0.214	-0.3789	-0.4123	-0.3529	-0.2767	-0.3326	-0.3539	-0.294	-0.3661	-0.5007	-0.3773	-0.356	-0.362	-0.307	-0.3412	-0.3015	-0.19	-0.3229	-0.4203	-0.3308	-0.3941	-0.3761	-0.3837	-0.2583	-0.3708	-0.4768	-0.3626	-0.4609	-0.3321	-0.3497	-0.269	-0.3455	-0.2762	-0.2014	-0.4989	-0.3642	-0.3221	-0.3756	-0.352	-0.2904	-0.3711
43.25	-0.2812	-0.2263	-0.3919	-0.4271	-0.3532	-0.2727	-0.3271	-0.3602	-0.302	-0.3731	-0.5152	-0.373	-0.3516	-0.3629	-0.305	-0.3497	-0.3038	-0.2053	-0.3186	-0.4199	-0.3248	-0.3994	-0.392	-0.396	-0.2584	-0.3642	-0.4639	-0.3612	-0.4613	-0.3316	-0.3624	-0.2713	-0.3539	-0.2746	-0.1947	-0.5079	-0.3634	-0.3307	-0.386	-0.354	-0.2914	-0.3672
43.3	-0.2841	-0.2332	-0.3806	-0.4171	-0.3576	-0.2839	-0.3359	-0.3622	-0.2957	-0.3812	-0.5045	-0.3728	-0.3543	-0.3688	-0.307	-0.3513	-0.3041	-0.2062	-0.3169	-0.4164	-0.3432	-0.3911	-0.3864	-0.3997	-0.2572	-0.3694	-0.4701	-0.3627	-0.4641	-0.328	-0.3404	-0.2796	-0.3538	-0.2781	-0.198	-0.5044	-0.3661	-0.3232	-0.3804	-0.3542	-0.292	-0.3673
43.35	-0.2855	-0.226	-0.3882	-0.4241	-0.3555	-0.2816	-0.3381	-0.3605	-0.2979	-0.3731	-0.5143	-0.366	-0.3565	-0.3663	-0.3119	-0.34	-0.2927	-0.2006	-0.3187	-0.422	-0.3337	-0.398	-0.3858	-0.3928	-0.2551	-0.3706	-0.4698	-0.3578	-0.4649	-0.3259	-0.3572	-0.2624	-0.3574	-0.2736	-0.2067	-0.508	-0.3635	-0.3314	-0.3802	-0.3432	-0.2909	-0.3785
43.4	-0.2838	-0.2252	-0.3835	-0.4395	-0.3567	-0.2807	-0.3307	-0.3666	-0.3039	-0.3763	-0.5078	-0.3723	-0.3578	-0.3609	-0.3113	-0.3618	-0.3172	-0.2071	-0.3231	-0.4222	-0.3356	-0.3996	-0.3895	-0.3996	-0.2575	-0.3667	-0.4745	-0.3594	-0.4679	-0.3243	-0.3522	-0.2858	-0.3591	-0.2827	-0.198	-0.5165	-0.3638	-0.3272	-0.3889	-0.348	-0.2898	-0.3749
43.45	-0.2874	-0.2235	-0.3899	-0.4234	-0.3593	-0.2825	-0.3383	-0.3645	-0.3007	-0.3832	-0.5156	-0.3696	-0.3624	-0.3726	-0.3082	-0.3595	-0.321	-0.202	-0.3157	-0.4265	-0.3365	-0.3992	-0.3917	-0.4074	-0.2606	-0.3638	-0.4616	-0.3668	-0.4664	-0.3276	-0.3628	-0.282	-0.3578	-0.2805	-0.1973	-0.5053	-0.3602	-0.3339	-0.3827	-0.3535	-0.293	-0.3725
43.5	-0.2791	-0.2292	-0.3862	-0.4231	-0.3654	-0.2838	-0.3412	-0.3693	-0.3029	-0.3753	-0.5085	-0.3779	-0.365	-0.3622	-0.3045	-0.3523	-0.3085	-0.1982	-0.3131	-0.4237	-0.3396	-0.4018	-0.3848	-0.3974	-0.2612	-0.3626	-0.4658	-0.3677	-0.4573	-0.3301	-0.3482	-0.2728	-0.3567	-0.2737	-0.1905	-0.5084	-0.3616	-0.3306	-0.3936	-0.3565	-0.2885	-0.3873
43.55	-0.287	-0.2172	-0.3867	-0.4184	-0.3497	-0.2757	-0.3386	-0.36	-0.2972	-0.3752	-0.5171	-0.3654	-0.3568	-0.3718	-0.3136	-0.3501	-0.3035	-0.2002	-0.3131	-0.4206	-0.3329	-0.3956	-0.3791	-0.3906	-0.2582	-0.368	-0.4658	-0.3614	-0.4593	-0.3315	-0.347	-0.2756	-0.3546	-0.2861	-0.1918	-0.5096	-0.3625	-0.3299	-0.3816	-0.3492	-0.2784	-0.3647
43.6	-0.283	-0.2266	-0.3759	-0.4152	-0.3563	-0.2757	-0.3291	-0.3628	-0.2947	-0.3782	-0.5085	-0.3711	-0.3617	-0.3543	-0.3116	-0.3519	-0.3066	-0.2003	-0.3174	-0.4178	-0.3362	-0.3852	-0.3852	-0.4009	-0.2537	-0.3621	-0.4645	-0.3614	-0.4641	-0.3297	-0.3455	-0.2764	-0.3516	-0.2771	-0.197	-0.5086	-0.3635	-0.3353	-0.3871	-0.3451	-0.2886	-0.3711
43.65	-0.2867	-0.232	-0.3917	-0.4332	-0.3644	-0.2771	-0.3266	-0.3646	-0.3005	-0.3654	-0.5181	-0.3714	-0.3568	-0.3626	-0.3143	-0.3566	-0.3146	-0.1983	-0.3057	-0.4212	-0.316	-0.4003	-0.3919	-0.405	-0.2478	-0.357	-0.4572	-0.3643	-0.4702	-0.3318	-0.3514	-0.2762	-0.3529	-0.2772	-0.2003	-0.5165	-0.364	-0.328	-0.3969	-0.3567	-0.2987	-0.3695
43.7	-0.2939	-0.2337	-0.3965	-0.4319	-0.3612	-0.274	-0.328	-0.373	-0.3008	-0.3831	-0.5177	-0.3725	-0.3576	-0.369	-0.3052	-0.3555	-0.3156	-0.209	-0.3193	-0.4238	-0.3322	-0.3958	-0.3896	-0.407	-0.2703	-0.3597	-0.4636	-0.3603	-0.4717	-0.3325	-0.3632	-0.2813	-0.3617	-0.2839	-0.207	-0.5038	-0.3676	-0.3289	-0.3945	-0.3602	-0.2931	-0.3676
43.75	-0.2859	-0.2209	-0.384	-0.42	-0.3512	-0.2766	-0.337	-0.3622	-0.3048	-0.373	-0.4984	-0.369	-0.3558	-0.3728	-0.3068	-0.3534	-0.3081	-0.1925	-0.3137	-0.4216	-0.3262	-0.3997	-0.3897	-0.396	-0.2501	-0.3621	-0.4618	-0.3614	-0.4615	-0.3434	-0.3513	-0.2627	-0.3532	-0.2787	-0.2004	-0.5106	-0.3753	-0.3297	-0.3837	-0.3516	-0.2824	-0.3622
43.8	-0.2825	-0.2301	-0.3877	-0.4234	-0.3524	-0.2759	-0.3376	-0.3693	-0.2936	-0.3774	-0.5098	-0.3739	-0.362	-0.3733	-0.3157	-0.3498	-0.3052	-0.2013	-0.3096	-0.4251	-0.3328	-0.3993	-0.3785	-0.4097	-0.2625	-0.3659	-0.4697	-0.3644	-0.4562	-0.3244	-0.3563	-0.2823	-0.3495	-0.2756	-0.2058	-0.51	-0.3641	-0.326	-0.3789	-0.3565	-0.2925	-0.375
43.85	-0.2936	-0.2308	-0.391	-0.4285	-0.3635	-0.2767	-0.3348	-0.3622	-0.2951	-0.3807	-0.5188	-0.3728	-0.371	-0.3671	-0.3091	-0.3547	-0.3229	-0.2138	-0.3091	-0.4339	-0.3272	-0.3969	-0.3899	-0.4157	-0.2629	-0.3548	-0.4717	-0.3659	-0.4699	-0.3328	-0.3681	-0.2865	-0.3671	-0.2786	-0.2009	-0.5175	-0.3598	-0.3416	-0.3958	-0.3594	-0.2953	-0.3678
43.9	-0.2826	-0.2232	-0.3817	-0.4202	-0.3651	-0.2816	-0.332	-0.3704	-0.3015	-0.3605	-0.5112	-0.3607	-0.3621	-0.3636	-0.3114	-0.3476	-0.2993	-0.2001	-0.3066	-0.4205	-0.3303	-0.3973	-0.3825	-0.4055	-0.266	-0.3539	-0.4594	-0.3636	-0.4619	-0.3287	-0.3599	-0.2738	-0.3439	-0.2768	-0.1989	-0.5115	-0.3694	-0.3194	-0.383	-0.3629	-0.2868	-0.3751
43.95	-0.2943	-0.2329	-0.3853	-0.4139	-0.3568	-0.2753	-0.3393	-0.3687	-0.2969	-0.3666	-0.511	-0.3661	-0.3661	-0.3716	-0.317	-0.3444	-0.3101	-0.1982	-0.3111	-0.4193	-0.3412	-0.3985	-0.3903	-0.3977	-0.2576	-0.3785	-0.4711	-0.3691	-0.461	-0.3339	-0.3612	-0.2786	-0.3637	-0.2765	-0.2065	-0.5106	-0.3715	-0.3287	-0.3831	-0.3492	-0.2874	-0.3805
44	-0.276	-0.2331	-0.3979	-0.4155	-0.3604	-0.2822	-0.3325	-0.3631	-0.2988	-0.3832	-0.5068	-0.3656	-0.3604	-0.3667	-0.3179	-0.356	-0.3096	-0.2012	-0.3285	-0.4239	-0.3325	-0.3938	-0.3858	-0.394	-0.2587	-0.3612	-0.4736	-0.3614	-0.464	-0.3297	-0.3551	-0.2739	-0.3633	-0.273	-0.2019	-0.5111	-0.3655	-0.3316	-0.3853	-0.3515	-0.2922	-0.3694
44.05	-0.2955	-0.2268	-0.3913	-0.4179	-0.3539	-0.2882	-0.3444	-0.3589	-0.2944	-0.3741	-0.513	-0.3692	-0.3527	-0.3697	-0.3151	-0.3567	-0.3045	-0.1983	-0.3124	-0.4156	-0.3362	-0.4065	-0.3889	-0.4052	-0.2613	-0.3503	-0.4629	-0.3596	-0.4619	-0.3302	-0.3482	-0.2844	-0.3591	-0.2762	-0.1984	-0.5138	-0.3564	-0.3301	-0.397	-0.3556	-0.2883	-0.373
44.1	-0.2917	-0.2329	-0.3915	-0.4185	-0.3575	-0.2875	-0.3438	-0.3785	-0.309	-0.3831	-0.5175	-0.3712	-0.3622	-0.37	-0.3137	-0.3636	-0.3211	-0.2079	-0.3212	-0.4325	-0.343	-0.4005	-0.3993	-0.4043	-0.2619	-0.3614	-0.4657	-0.3733	-0.4721	-0.3375	-0.3659	-0.2863	-0.3536	-0.2852	-0.1909	-0.5166	-0.37	-0.3419	-0.392	-0.3508	-0.2879	-0.3799
44.15	-0.2809	-0.2336	-0.3818	-0.4213	-0.3599	-0.2853	-0.3414	-0.3663	-0.3047	-0.3843	-0.5108	-0.3719	-0.3594	-0.361	-0.3085	-0.3572	-0.3159	-0.2037	-0.3319	-0.4333	-0.3346	-0.3962	-0.3981	-0.3942	-0.2582	-0.3801	-0.4869	-0.3582	-0.461	-0.3372	-0.3599	-0.2761	-0.3518	-0.2827	-0.2037	-0.5193	-0.3785	-0.3289	-0.394	-0.3649	-0.293	-0.3826
44.2	-0.3017	-0.2311	-0.3948	-0.4187	-0.3607	-0.2836	-0.335	-0.3767	-0.3014	-0.3777	-0.5207	-0.3768	-0.3625	-0.3726	-0.3142	-0.3529	-0.3072	-0.2014	-0.3094	-0.4285	-0.3324	-0.4042	-0.3944	-0.4149	-0.2642	-0.36	-0.4683	-0.3624	-0.4669	-0.3332	-0.3625	-0.287	-0.3638	-0.2762	-0.2097	-0.5239	-0.37	-0.3335	-0.3951	-0.3562	-0.2933	-0.3732
44.25	-0.2952	-0.2275	-0.4054	-0.4253	-0.3632	-0.2844	-0.3311	-0.3721	-0.3043	-0.3873	-0.5194	-0.3828	-0.3653	-0.3657	-0.3114	-0.3579	-0.3292	-0.2065	-0.3103	-0.4242	-0.3334	-0.409	-0.3876	-0.4115	-0.2485	-0.3607	-0.4656	-0.3691	-0.4771	-0.3303	-0.3465	-0.2931	-0.3563	-0.2789	-0.2083	-0.5202	-0.3699	-0.3302	-0.3828	-0.3587	-0.2986	-0.3805
44.3	-0.2938	-0.2305	-0.3948	-0.4382	-0.362	-0.2905	-0.3379	-0.3679	-0.3047	-0.3835	-0.528	-0.3704	-0.3738	-0.3661	-0.32	-0.3593	-0.3388	-0.212	-0.3225	-0.4326	-0.3358	-0.4035	-0.3963	-0.4229	-0.266	-0.3536	-0.4626	-0.3593	-0.4711	-0.3305	-0.3638	-0.2897	-0.3754	-0.2778	-0.2084	-0.5155	-0.3682	-0.337	-0.4054	-0.3635	-0.3019	-0.368
44.35	-0.2982	-0.2266	-0.3933	-0.4354	-0.3638	-0.2846	-0.3435	-0.378	-0.2984	-0.3861	-0.5184	-0.3742	-0.3605	-0.371	-0.322	-0.3515	-0.3188	-0.2054	-0.3148	-0.4334	-0.3375	-0.3984	-0.383	-0.4165	-0.2569	-0.3568	-0.4699	-0.366	-0.4728	-0.334	-0.3559	-0.2898	-0.3629	-0.2765	-0.2004	-0.5177	-0.3603	-0.3362	-0.3974	-0.3551	-0.2988	-0.3799
44.4	-0.2864	-0.233	-0.3853	-0.4253	-0.3568	-0.2721	-0.3512	-0.3714	-0.289	-0.3788	-0.5188	-0.3658	-0.3643	-0.3757	-0.3175	-0.3575	-0.3193	-0.2087	-0.3142	-0.4208	-0.3396	-0.4042	-0.3927	-0.4102	-0.2588	-0.363	-0.4637	-0.3679	-0.4674	-0.3369	-0.3638	-0.2831	-0.3552	-0.2711	-0.2084	-0.5185	-0.3725	-0.3287	-0.3888	-0.3595	-0.2955	-0.3755
44.45	-0.2879	-0.2296	-0.3769	-0.4269	-0.3574	-0.2755	-0.3424	-0.3747	-0.2976	-0.3837	-0.5199	-0.3761	-0.3652	-0.3687	-0.3116	-0.3623	-0.3236	-0.2156	-0.3111	-0.4291	-0.3358	-0.4066	-0.3831	-0.4049	-0.2611	-0.3613	-0.4693	-0.3613	-0.4698	-0.3371	-0.3526	-0.2854	-0.3598	-0.2728	-0.2063	-0.5142	-0.3703	-0.3232	-0.3934	-0.3552	-0.3046	-0.3818
44.5	-0.2872	-0.2271	-0.388	-0.4246	-0.3621	-0.2815	-0.3388	-0.3693	-0.296	-0.3848	-0.5205	-0.3739	-0.359	-0.3681	-0.3103	-0.3543	-0.3189	-0.1856	-0.3099	-0.4168	-0.3312	-0.3999	-0.3799	-0.3993	-0.2523	-0.3672	-0.4599	-0.3624	-0.4689	-0.3234	-0.3574	-0.2817	-0.3525	-0.2725	-0.1948	-0.5165	-0.3658	-0.3321	-0.3816	-0.3521	-0.2912	-0.3759
44.55	-0.2922	-0.2213	-0.3851	-0.4208	-0.3339	-0.2838	-0.3351	-0.3705	-0.3015	-0.3748	-0.5127	-0.3672	-0.3601	-0.3696	-0.3093	-0.3541	-0.2958	-0.1999	-0.3219	-0.4172	-0.3274	-0.4004	-0.3811	-0.3935	-0.2581	-0.3676	-0.4651	-0.3595	-0.4668	-0.3313	-0.3534	-0.2813	-0.3438	-0.2775	-0.1979	-0.5148	-0.3595	-0.3234	-0.3809	-0.3473	-0.2846	-0.3728
44.6	-0.2842	-0.2219	-0.3808	-0.4142	-0.355	-0.2668	-0.3376	-0.3667	-0.2896	-0.3682	-0.5166	-0.3774	-0.3591	-0.3636	-0.3129	-0.3485	-0.2996	-0.192	-0.3232	-0.4123	-0.3292	-0.3984	-0.3854	-0.4041	-0.2522	-0.369	-0.4661	-0.3604	-0.4667	-0.3304	-0.3531	-0.265	-0.347	-0.2761	-0.1906	-0.509	-0.3688	-0.3189	-0.3805	-0.3513	-0.2925	-0.3728
44.65	-0.2846	-0.2244	-0.3836	-0.4217	-0.3525	-0.2732	-0.3272	-0.3587	-0.2971	-0.3685	-0.5078	-0.3798	-0.3619	-0.3686	-0.312	-0.359	-0.3199	-0.1987	-0.3131	-0.4141	-0.3302	-0.389	-0.3979	-0.3983	-0.2601	-0.3698	-0.4663	-0.3508	-0.4656	-0.3135	-0.3714	-0.2773	-0.3509	-0.2856	-0.1998	-0.5198	-0.3684	-0.3274	-0.386	-0.36	-0.2902	-0.3767
44.7	-0.2942	-0.2385	-0.3944	-0.4276	-0.3596	-0.2907	-0.3394	-0.3694	-0.2939	-0.3757	-0.5154	-0.3801	-0.3645	-0.3708	-0.3135	-0.3583	-0.3177	-0.2039	-0.3169	-0.4314	-0.3339	-0.3994	-0.3903	-0.4015	-0.2591	-0.3752	-0.4696	-0.3705	-0.4661	-0.3343	-0.3592	-0.2696	-0.3546	-0.2782	-0.1948	-0.51	-0.3688	-0.3206	-0.3915	-0.3516	-0.2895	-0.3776
44.75	-0.283	-0.2252	-0.3797	-0.4149	-0.3496	-0.2742	-0.3407	-0.364	-0.3083	-0.3796	-0.5074	-0.3687	-0.3605	-0.3677	-0.3142	-0.3503	-0.305	-0.1967	-0.3256	-0.4172	-0.3269	-0.3998	-0.3904	-0.3889	-0.2612	-0.3788	-0.4769	-0.3641	-0.4623	-0.3307	-0.3671	-0.2732	-0.3538	-0.2833	-0.2005	-0.5132	-0.3652	-0.3181	-0.3841	-0.3583	-0.2864	-0.3794
44.8	-0.2803	-0.2288	-0.3843	-0.4136	-0.3605	-0.2805	-0.336	-0.3639	-0.2967	-0.3758	-0.5113	-0.3849	-0.362	-0.3669	-0.3052	-0.3571	-0.2993	-0.2012	-0.3208	-0.4314	-0.3302	-0.4067	-0.3987	-0.3954	-0.2592	-0.3772	-0.4773	-0.3567	-0.453	-0.3264	-0.3589	-0.2726	-0.3476	-0.2768	-0.1994	-0.5056	-0.3642	-0.3318	-0.3811	-0.3513	-0.2936	-0.3842
44.85	-0.2887	-0.2277	-0.3856	-0.4253	-0.3556	-0.2882	-0.336	-0.3655	-0.2926	-0.374	-0.5184	-0.3706	-0.3545	-0.3696	-0.3058	-0.3553	-0.3072	-0.1939	-0.3263	-0.4254	-0.3368	-0.3988	-0.3846	-0.4055	-0.2558	-0.3838	-0.4693	-0.3586	-0.4704	-0.3235	-0.3503	-0.2794	-0.3562	-0.2813	-0.2019	-0.5079	-0.3656	-0.3274	-0.3853	-0.3626	-0.2854	-0.3744
44.9	-0.2774	-0.2283	-0.378	-0.4105	-0.3549	-0.2777	-0.3372	-0.3646	-0.2985	-0.3842	-0.5162	-0.3829	-0.3598	-0.3696	-0.3085	-0.3433	-0.308	-0.1997	-0.3147	-0.4327	-0.3401	-0.4012	-0.3988	-0.4014	-0.2565	-0.3735	-0.4655	-0.3623	-0.4698	-0.33	-0.354	-0.2743	-0.3615	-0.2782	-0.1983	-0.5148	-0.3698	-0.3313	-0.3868	-0.3478	-0.2895	-0.3792
44.95	-0.2898	-0.2367	-0.3872	-0.4246	-0.3454	-0.2766	-0.3391	-0.3648	-0.2992	-0.369	-0.5038	-0.3736	-0.3617	-0.3672	-0.317	-0.3564	-0.2985	-0.206	-0.3288	-0.4227	-0.3293	-0.3999	-0.3885	-0.3842	-0.2546	-0.3791	-0.4813	-0.3571	-0.4629	-0.3261	-0.3593	-0.2645	-0.3483	-0.278	-0.2031	-0.5108	-0.3763	-0.3218	-0.3753	-0.35	-0.2773	-0.3782
45	-0.2945	-0.2294	-0.3836	-0.4242	-0.3504	-0.2768	-0.3448	-0.3688	-0.3073	-0.3753	-0.5135	-0.3706	-0.3589	-0.3669	-0.3094	-0.3608	-0.2979	-0.2027	-0.3246	-0.4235	-0.3373	-0.3999	-0.3897	-0.386	-0.2552	-0.3703	-0.4805	-0.3594	-0.4706	-0.3378	-0.355	-0.271	-0.3557	-0.2821	-0.2019	-0.5185	-0.3717	-0.3231	-0.3814	-0.3525	-0.274	-0.3743
45.05	-0.2897	-0.226	-0.3801	-0.4336	-0.348	-0.2899	-0.3459	-0.3613	-0.3001	-0.3738	-0.5101	-0.3794	-0.3536	-0.374	-0.3087	-0.3586	-0.2973	-0.2015	-0.3238	-0.4274	-0.3405	-0.4027	-0.397	-0.391	-0.2644	-0.3773	-0.4781	-0.3701	-0.4616	-0.3435	-0.3596	-0.2686	-0.3586	-0.2896	-0.1912	-0.5167	-0.3754	-0.3365	-0.3791	-0.3511	-0.2759	-0.3764
45.1	-0.2846	-0.2303	-0.39	-0.4226	-0.3555	-0.2792	-0.3417	-0.3692	-0.2956	-0.3682	-0.5077	-0.3797	-0.357	-0.374	-0.3164	-0.3539	-0.2964	-0.1959	-0.3213	-0.4224	-0.3393	-0.4078	-0.391	-0.3954	-0.257	-0.3771	-0.4773	-0.3629	-0.4705	-0.3323	-0.3553	-0.2684	-0.3573	-0.2816	-0.1953	-0.5077	-0.3718	-0.3292	-0.3793	-0.3624	-0.2799	-0.3721
45.15	-0.2831	-0.2318	-0.3782	-0.4106	-0.3491	-0.2802	-0.3281	-0.3696	-0.3063	-0.3748	-0.4952	-0.3757	-0.3553	-0.3764	-0.3061	-0.3533	-0.2947	-0.194	-0.3365	-0.4213	-0.3309	-0.4019	-0.3939	-0.3825	-0.264	-0.3864	-0.4864	-0.3692	-0.4668	-0.3395	-0.3564	-0.2569	-0.3412	-0.2783	-0.1936	-0.5129	-0.375	-0.3188	-0.3857	-0.3555	-0.2767	-0.3815
45.2	-0.2897	-0.2217	-0.3811	-0.4124	-0.3532	-0.2869	-0.3512	-0.3663	-0.3025	-0.3653	-0.5025	-0.3759	-0.359	-0.3788	-0.2977	-0.3543	-0.2826	-0.1983	-0.3293	-0.4331	-0.3366	-0.3964	-0.3893	-0.3864	-0.249	-0.389	-0.4845	-0.3581	-0.4642	-0.3414	-0.3532	-0.2672	-0.3448	-0.2802	-0.2032	-0.5096	-0.3602	-0.3265	-0.3738	-0.3611	-0.2835	-0.3881
45.25	-0.2779	-0.2274	-0.3777	-0.4199	-0.3519	-0.2841	-0.3375	-0.3642	-0.3086	-0.3679	-0.5128	-0.382	-0.365	-0.3732	-0.2995	-0.3511	-0.2925	-0.1917	-0.3253	-0.4388	-0.34	-0.3896	-0.399	-0.3917	-0.2533	-0.3823	-0.4919	-0.3738	-0.463	-0.3353	-0.3564	-0.2669	-0.3518	-0.2853	-0.1983	-0.5139	-0.3744	-0.328	-0.3799	-0.3628	-0.2824	-0.3801
45.3	-0.2952	-0.2327	-0.3906	-0.4163	-0.3563	-0.2842	-0.3425	-0.3628	-0.306	-0.3763	-0.508	-0.3839	-0.3649	-0.3665	-0.3004	-0.3583	-0.2997	-0.1976	-0.3264	-0.4343	-0.3352	-0.4032	-0.3937	-0.3898	-0.2521	-0.3867	-0.4814	-0.359	-0.4734	-0.3297	-0.3565	-0.2789	-0.3419	-0.2827	-0.1986	-0.5175	-0.3845	-0.3307	-0.3825	-0.3555	-0.2924	-0.3832
45.35	-0.2789	-0.2337	-0.3928	-0.4107	-0.3615	-0.2812	-0.3453	-0.3653	-0.3066	-0.3755	-0.5054	-0.3813	-0.3519	-0.3746	-0.3103	-0.3576	-0.2926	-0.197	-0.3326	-0.434	-0.3409	-0.3936	-0.3887	-0.3841	-0.2582	-0.3883	-0.4824	-0.3707	-0.4591	-0.3334	-0.3644	-0.2705	-0.3513	-0.2804	-0.2021	-0.5137	-0.3754	-0.3247	-0.3785	-0.3512	-0.2811	-0.387
45.4	-0.2895	-0.2268	-0.3964	-0.4196	-0.3544	-0.2748	-0.338	-0.3694	-0.3072	-0.3786	-0.5141	-0.3821	-0.3602	-0.3609	-0.3069	-0.3576	-0.285	-0.1988	-0.3293	-0.4237	-0.3381	-0.4021	-0.3941	-0.3893	-0.2498	-0.3879	-0.488	-0.3689	-0.4665	-0.3382	-0.3525	-0.2739	-0.3447	-0.2868	-0.2014	-0.5162	-0.3699	-0.3316	-0.3791	-0.3595	-0.2858	-0.3839
45.45	-0.2896	-0.2267	-0.3865	-0.4236	-0.3478	-0.283	-0.3435	-0.3632	-0.2998	-0.3818	-0.5139	-0.3854	-0.3662	-0.3655	-0.3044	-0.3599	-0.3007	-0.1921	-0.3253	-0.4299	-0.3341	-0.4044	-0.3887	-0.3991	-0.2643	-0.3757	-0.4829	-0.3633	-0.4684	-0.3418	-0.3543	-0.2726	-0.3593	-0.2883	-0.2026	-0.5058	-0.3636	-0.3324	-0.3971	-0.3543	-0.2953	-0.3732
45.5	-0.2909	-0.2281	-0.394	-0.4233	-0.3631	-0.2851	-0.3424	-0.3717	-0.3037	-0.3805	-0.5236	-0.3769	-0.3585	-0.3702	-0.3177	-0.357	-0.3063	-0.2047	-0.3258	-0.4318	-0.3305	-0.4105	-0.3957	-0.3965	-0.2524	-0.379	-0.4808	-0.3703	-0.4697	-0.3338	-0.3625	-0.2745	-0.3569	-0.2785	-0.2084	-0.5157	-0.3767	-0.3355	-0.3859	-0.3632	-0.2951	-0.3854
45.55	-0.2878	-0.2312	-0.3852	-0.4196	-0.3638	-0.2845	-0.3405	-0.365	-0.3125	-0.3844	-0.5222	-0.3771	-0.3739	-0.3738	-0.3187	-0.3526	-0.3116	-0.2061	-0.3212	-0.4332	-0.3488	-0.3984	-0.4021	-0.3944	-0.2541	-0.3743	-0.4807	-0.3746	-0.4692	-0.3304	-0.3656	-0.276	-0.3604	-0.2811	-0.2018	-0.5175	-0.3771	-0.3283	-0.3909	-0.3557	-0.2982	-0.3779
45.6	-0.2885	-0.2344	-0.3899	-0.4272	-0.3564	-0.281	-0.3469	-0.3718	-0.3037	-0.3872	-0.5206	-0.3809	-0.3707	-0.3734	-0.3209	-0.3476	-0.3138	-0.2025	-0.3086	-0.4228	-0.3348	-0.4054	-0.3927	-0.4165	-0.2601	-0.3765	-0.4735	-0.3684	-0.4775	-0.3418	-0.3681	-0.2776	-0.363	-0.2872	-0.2078	-0.5172	-0.3741	-0.3412	-0.3873	-0.3507	-0.2843	-0.3885
45.65	-0.302	-0.2359	-0.4021	-0.4347	-0.3613	-0.2883	-0.3431	-0.3854	-0.3078	-0.3854	-0.5249	-0.3883	-0.3733	-0.3722	-0.3224	-0.3591	-0.3314	-0.2118	-0.3171	-0.4288	-0.3439	-0.408	-0.3914	-0.4215	-0.2692	-0.3586	-0.4649	-0.3761	-0.4723	-0.3338	-0.3659	-0.2913	-0.3628	-0.2939	-0.1982	-0.5251	-0.3793	-0.3375	-0.3965	-0.3568	-0.3038	-0.3735
45.7	-0.3043	-0.2251	-0.3968	-0.4392	-0.377	-0.2872	-0.3386	-0.3796	-0.3018	-0.3827	-0.5267	-0.3816	-0.3774	-0.3736	-0.3265	-0.3646	-0.3406	-0.2159	-0.3176	-0.4289	-0.3372	-0.4072	-0.4027	-0.4311	-0.2718	-0.3538	-0.4701	-0.3853	-0.4815	-0.3311	-0.3608	-0.2868	-0.3662	-0.2774	-0.2113	-0.5212	-0.3736	-0.3335	-0.4077	-0.3683	-0.3086	-0.384
45.75	-0.3047	-0.2362	-0.403	-0.4478	-0.3651	-0.2837	-0.3445	-0.3837	-0.297	-0.3841	-0.5239	-0.3862	-0.3628	-0.3837	-0.3132	-0.3498	-0.3189	-0.2105	-0.3353	-0.4252	-0.3508	-0.4152	-0.3864	-0.421	-0.2611	-0.3587	-0.4677	-0.3652	-0.4819	-0.3316	-0.3551	-0.2893	-0.3698	-0.2836	-0.2086	-0.5287	-0.3799	-0.3347	-0.399	-0.3641	-0.3014	-0.387
45.8	-0.2948	-0.2356	-0.3917	-0.4258	-0.3723	-0.2848	-0.3553	-0.3737	-0.3096	-0.3871	-0.5299	-0.3765	-0.3694	-0.3816	-0.3166	-0.3673	-0.329	-0.218	-0.3195	-0.4277	-0.3366	-0.411	-0.3962	-0.4238	-0.2636	-0.3742	-0.4701	-0.3737	-0.4805	-0.3473	-0.3616	-0.2819	-0.3616	-0.2808	-0.2077	-0.5186	-0.376	-0.346	-0.3942	-0.3663	-0.3042	-0.3766
45.85	-0.2951	-0.2318	-0.3898	-0.4368	-0.3741	-0.2839	-0.3463	-0.3803	-0.3056	-0.3938	-0.5305	-0.3809	-0.3687	-0.3796	-0.3266	-0.3592	-0.3237	-0.2096	-0.3146	-0.43	-0.3506	-0.4181	-0.4062	-0.4247	-0.2689	-0.3707	-0.4739	-0.3704	-0.4752	-0.3273	-0.3692	-0.2941	-0.3762	-0.2824	-0.212	-0.5267	-0.3758	-0.3365	-0.4008	-0.3711	-0.3142	-0.3792
45.9	-0.3011	-0.2315	-0.3982	-0.437	-0.3724	-0.2867	-0.3324	-0.374	-0.302	-0.3809	-0.528	-0.3859	-0.3664	-0.379	-0.3219	-0.3509	-0.3318	-0.2127	-0.3142	-0.4215	-0.3428	-0.4141	-0.3902	-0.4213	-0.2707	-0.3712	-0.4649	-0.3692	-0.4816	-0.336	-0.3586	-0.2868	-0.3706	-0.2803	-0.2106	-0.5246	-0.3693	-0.3346	-0.3922	-0.3669	-0.3091	-0.3763
45.95	-0.2974	-0.2389	-0.4084	-0.4265	-0.3683	-0.2784	-0.3452	-0.3683	-0.3116	-0.401	-0.5234	-0.3888	-0.3722	-0.3833	-0.3163	-0.361	-0.3257	-0.2136	-0.3265	-0.422	-0.3387	-0.4218	-0.3999	-0.425	-0.2733	-0.3711	-0.479	-0.3619	-0.4854	-0.3323	-0.3603	-0.2871	-0.3651	-0.2871	-0.2146	-0.5229	-0.3824	-0.3377	-0.4016	-0.3693	-0.3056	-0.3839
46	-0.3059	-0.2393	-0.3946	-0.4315	-0.3571	-0.2789	-0.3475	-0.3797	-0.3083	-0.3845	-0.5297	-0.3789	-0.3691	-0.3714	-0.3223	-0.3631	-0.3046	-0.2041	-0.3248	-0.4292	-0.3363	-0.4127	-0.392	-0.4115	-0.2681	-0.3778	-0.4785	-0.369	-0.4786	-0.3413	-0.3666	-0.2807	-0.3649	-0.2835	-0.2082	-0.5256	-0.3704	-0.3315	-0.3953	-0.3633	-0.2994	-0.3803
46.05	-0.2918	-0.225	-0.4001	-0.4306	-0.3671	-0.2875	-0.3326	-0.3776	-0.2955	-0.3796	-0.5308	-0.382	-0.3733	-0.3703	-0.3156	-0.3596	-0.3194	-0.2043	-0.3214	-0.4337	-0.3467	-0.4167	-0.3908	-0.4182	-0.271	-0.3754	-0.4778	-0.3731	-0.4653	-0.3273	-0.3705	-0.2896	-0.3633	-0.2857	-0.2042	-0.5228	-0.3794	-0.3331	-0.3956	-0.3646	-0.3075	-0.3873
46.1	-0.2999	-0.2272	-0.4004	-0.4381	-0.3704	-0.2798	-0.3442	-0.3836	-0.3077	-0.3876	-0.5276	-0.3895	-0.3781	-0.3829	-0.3184	-0.3565	-0.3354	-0.2168	-0.3175	-0.413	-0.3399	-0.4128	-0.3992	-0.4293	-0.2682	-0.3585	-0.4671	-0.3753	-0.4811	-0.3487	-0.3642	-0.3	-0.377	-0.289	-0.2048	-0.5284	-0.3802	-0.3387	-0.396	-0.3683	-0.3126	-0.3805
46.15	-0.2961	-0.2348	-0.3953	-0.4385	-0.3787	-0.2937	-0.3391	-0.3803	-0.3021	-0.3917	-0.529	-0.3902	-0.3671	-0.3869	-0.3224	-0.3545	-0.3303	-0.2007	-0.3233	-0.4313	-0.3403	-0.4165	-0.3969	-0.4172	-0.2721	-0.3703	-0.473	-0.3768	-0.4757	-0.3407	-0.3663	-0.2852	-0.3669	-0.2855	-0.1976	-0.5272	-0.3673	-0.3349	-0.3992	-0.3704	-0.297	-0.3758
46.2	-0.3021	-0.2349	-0.3949	-0.4271	-0.3608	-0.2862	-0.3483	-0.3818	-0.3125	-0.3836	-0.5237	-0.3759	-0.3674	-0.3819	-0.308	-0.3697	-0.3144	-0.209	-0.3257	-0.4206	-0.3434	-0.4085	-0.4047	-0.422	-0.2675	-0.3806	-0.4777	-0.3703	-0.4745	-0.3392	-0.3743	-0.2862	-0.3608	-0.2781	-0.1999	-0.5268	-0.3668	-0.3294	-0.3953	-0.3538	-0.3045	-0.3797
46.25	-0.2979	-0.2359	-0.3997	-0.4414	-0.374	-0.2827	-0.3411	-0.381	-0.3051	-0.3896	-0.5298	-0.391	-0.3638	-0.3813	-0.3138	-0.3666	-0.3243	-0.2013	-0.3318	-0.4264	-0.3434	-0.4074	-0.399	-0.4163	-0.2629	-0.3798	-0.4791	-0.3714	-0.4733	-0.3454	-0.3671	-0.2937	-0.3645	-0.2831	-0.2088	-0.5231	-0.3767	-0.3344	-0.4041	-0.3618	-0.3157	-0.3786
46.3	-0.2959	-0.2289	-0.403	-0.4355	-0.3733	-0.2866	-0.344	-0.3827	-0.3051	-0.3793	-0.5246	-0.3769	-0.3593	-0.3733	-0.3156	-0.3612	-0.3083	-0.2035	-0.3217	-0.4303	-0.3444	-0.4121	-0.3948	-0.4198	-0.2682	-0.371	-0.4726	-0.3628	-0.4718	-0.3318	-0.3526	-0.2829	-0.3694	-0.2806	-0.2038	-0.5293	-0.3738	-0.3412	-0.4011	-0.3666	-0.3005	-0.3762
46.35	-0.2994	-0.2371	-0.3955	-0.4279	-0.3661	-0.2802	-0.3505	-0.3824	-0.3106	-0.3874	-0.5175	-0.3923	-0.372	-0.3806	-0.3132	-0.3566	-0.3256	-0.2107	-0.3308	-0.436	-0.3496	-0.4212	-0.4013	-0.4161	-0.2615	-0.3769	-0.4817	-0.3728	-0.4691	-0.3469	-0.368	-0.291	-0.3628	-0.295	-0.2053	-0.529	-0.3833	-0.3305	-0.3955	-0.3614	-0.2929	-0.377
46.4	-0.2873	-0.2369	-0.3819	-0.4332	-0.3648	-0.2922	-0.354	-0.3725	-0.3046	-0.389	-0.514	-0.3847	-0.3705	-0.3822	-0.3129	-0.3544	-0.3124	-0.2041	-0.3192	-0.4315	-0.3401	-0.4116	-0.3977	-0.4086	-0.262	-0.3776	-0.4895	-0.3642	-0.4718	-0.3382	-0.3587	-0.2726	-0.3632	-0.2957	-0.2078	-0.5189	-0.3818	-0.3427	-0.3868	-0.3649	-0.2946	-0.3923
46.45	-0.3004	-0.2269	-0.4032	-0.426	-0.3516	-0.2816	-0.3487	-0.3816	-0.3054	-0.3919	-0.525	-0.3746	-0.3771	-0.3788	-0.3173	-0.3552	-0.3083	-0.2083	-0.3177	-0.4299	-0.3444	-0.4019	-0.4022	-0.406	-0.2613	-0.3738	-0.4804	-0.3664	-0.4778	-0.3528	-0.3602	-0.2816	-0.3598	-0.2829	-0.2131	-0.5239	-0.3804	-0.34	-0.3888	-0.3605	-0.2982	-0.3945
46.5	-0.2938	-0.2303	-0.4026	-0.4367	-0.3713	-0.2747	-0.3452	-0.3777	-0.3037	-0.3834	-0.5223	-0.3845	-0.362	-0.3773	-0.3185	-0.3609	-0.3082	-0.191	-0.325	-0.4336	-0.3443	-0.4065	-0.4004	-0.4123	-0.2641	-0.3771	-0.4832	-0.3743	-0.4749	-0.3406	-0.3543	-0.2812	-0.3608	-0.2903	-0.2023	-0.5319	-0.3815	-0.3297	-0.3935	-0.3611	-0.2992	-0.393
46.55	-0.2918	-0.236	-0.3993	-0.4281	-0.3571	-0.2787	-0.3488	-0.3717	-0.3061	-0.3889	-0.5181	-0.3781	-0.372	-0.3797	-0.3173	-0.3607	-0.3072	-0.1883	-0.3255	-0.4318	-0.3472	-0.4126	-0.4002	-0.4013	-0.2604	-0.3765	-0.4895	-0.3766	-0.4742	-0.3413	-0.3623	-0.2909	-0.3593	-0.2922	-0.201	-0.5192	-0.3793	-0.3392	-0.3968	-0.3566	-0.2954	-0.3952
46.6	-0.2938	-0.2289	-0.3912	-0.4255	-0.3607	-0.288	-0.3518	-0.3729	-0.3079	-0.3767	-0.5112	-0.381	-0.3668	-0.3675	-0.3125	-0.3559	-0.3043	-0.2063	-0.3421	-0.4385	-0.3451	-0.4045	-0.4019	-0.4033	-0.2619	-0.3952	-0.5025	-0.3672	-0.4753	-0.351	-0.3644	-0.2774	-0.3601	-0.2912	-0.208	-0.5158	-0.3806	-0.3285	-0.3795	-0.3666	-0.2886	-0.391
46.65	-0.3042	-0.2369	-0.3888	-0.4254	-0.368	-0.2836	-0.3444	-0.3732	-0.3064	-0.3861	-0.5143	-0.3887	-0.3727	-0.3803	-0.3235	-0.3658	-0.3167	-0.2019	-0.338	-0.4397	-0.3374	-0.403	-0.3986	-0.4034	-0.2658	-0.3907	-0.4915	-0.3713	-0.4755	-0.3425	-0.3597	-0.2919	-0.3602	-0.2961	-0.2047	-0.5277	-0.3754	-0.3426	-0.3853	-0.362	-0.2945	-0.3977
46.7	-0.2976	-0.2344	-0.3912	-0.4166	-0.3672	-0.273	-0.3402	-0.3806	-0.3064	-0.378	-0.5144	-0.3886	-0.3711	-0.3812	-0.3086	-0.3648	-0.3004	-0.1988	-0.3288	-0.4323	-0.3481	-0.4046	-0.4038	-0.4032	-0.2638	-0.3874	-0.4856	-0.3806	-0.4731	-0.3459	-0.3593	-0.276	-0.3632	-0.2958	-0.1999	-0.522	-0.3689	-0.3315	-0.3929	-0.371	-0.2987	-0.3966
46.75	-0.3018	-0.2385	-0.4038	-0.4315	-0.3634	-0.2827	-0.3536	-0.382	-0.3134	-0.3805	-0.5165	-0.3902	-0.3723	-0.369	-0.312	-0.3649	-0.3057	-0.1992	-0.337	-0.4391	-0.3404	-0.4058	-0.395	-0.4062	-0.2632	-0.4107	-0.4822	-0.3699	-0.4793	-0.3333	-0.3593	-0.273	-0.3546	-0.292	-0.2035	-0.5243	-0.3815	-0.3332	-0.3844	-0.3631	-0.2796	-0.3869
46.8	-0.3002	-0.2309	-0.4111	-0.4296	-0.3606	-0.2793	-0.3429	-0.3809	-0.3159	-0.388	-0.5229	-0.3821	-0.3744	-0.3868	-0.3258	-0.3674	-0.3159	-0.215	-0.3367	-0.4309	-0.338	-0.4094	-0.4069	-0.415	-0.2655	-0.3955	-0.4862	-0.3716	-0.4825	-0.3491	-0.3606	-0.2888	-0.3623	-0.288	-0.2116	-0.5276	-0.3856	-0.3425	-0.3996	-0.3707	-0.2887	-0.3995
46.85	-0.3043	-0.2428	-0.4008	-0.4229	-0.3665	-0.2827	-0.3409	-0.3826	-0.3114	-0.3915	-0.5262	-0.3813	-0.3706	-0.3784	-0.3191	-0.3542	-0.3054	-0.1988	-0.3281	-0.4361	-0.3406	-0.4127	-0.4026	-0.4003	-0.2661	-0.3753	-0.4795	-0.3651	-0.4774	-0.342	-0.3704	-0.2754	-0.3641	-0.2845	-0.2043	-0.5232	-0.3855	-0.3346	-0.3944	-0.3674	-0.3016	-0.3786
46.9	-0.2968	-0.2258	-0.395	-0.4313	-0.3587	-0.2775	-0.3504	-0.3829	-0.3053	-0.3903	-0.5241	-0.3897	-0.3743	-0.3865	-0.3151	-0.3715	-0.3187	-0.1935	-0.323	-0.4414	-0.3524	-0.4109	-0.4074	-0.4173	-0.2692	-0.3797	-0.4811	-0.386	-0.4835	-0.3564	-0.3668	-0.2915	-0.3658	-0.2922	-0.2074	-0.5284	-0.384	-0.34	-0.3934	-0.3693	-0.3015	-0.3921
46.95	-0.2945	-0.2336	-0.4019	-0.43	-0.3622	-0.288	-0.3466	-0.3763	-0.3022	-0.3843	-0.5227	-0.3871	-0.3637	-0.3842	-0.3197	-0.3677	-0.3291	-0.2108	-0.3317	-0.433	-0.3468	-0.4077	-0.3991	-0.4106	-0.2629	-0.381	-0.4891	-0.3737	-0.472	-0.3473	-0.3652	-0.281	-0.3629	-0.2847	-0.206	-0.5179	-0.3757	-0.3413	-0.4031	-0.3639	-0.2954	-0.3863
47	-0.2992	-0.238	-0.4024	-0.4356	-0.3692	-0.2887	-0.3441	-0.3772	-0.3067	-0.3842	-0.5237	-0.3903	-0.3741	-0.3821	-0.3242	-0.3592	-0.322	-0.2079	-0.3324	-0.4286	-0.35	-0.4097	-0.4045	-0.4095	-0.2767	-0.384	-0.4823	-0.3838	-0.4813	-0.3507	-0.3621	-0.2791	-0.3603	-0.2861	-0.2075	-0.5366	-0.3795	-0.3349	-0.3994	-0.3702	-0.2981	-0.3929
47.05	-0.2983	-0.2294	-0.4012	-0.4272	-0.3638	-0.283	-0.3409	-0.3741	-0.2971	-0.3909	-0.5184	-0.3899	-0.3643	-0.3732	-0.3177	-0.3636	-0.3234	-0.2134	-0.3294	-0.4356	-0.3475	-0.4163	-0.4041	-0.4125	-0.2697	-0.3863	-0.4887	-0.3749	-0.474	-0.3445	-0.3724	-0.2881	-0.3588	-0.2936	-0.2014	-0.5262	-0.3814	-0.3365	-0.4019	-0.3648	-0.3008	-0.3996
47.1	-0.2965	-0.2373	-0.398	-0.433	-0.3751	-0.2853	-0.352	-0.3878	-0.3067	-0.3834	-0.5254	-0.3926	-0.3737	-0.3842	-0.3132	-0.3629	-0.3157	-0.2088	-0.3422	-0.4305	-0.3478	-0.4142	-0.4035	-0.4116	-0.2712	-0.3872	-0.4827	-0.3639	-0.4791	-0.3443	-0.3736	-0.2781	-0.3647	-0.2922	-0.208	-0.5277	-0.3824	-0.3358	-0.409	-0.3711	-0.2994	-0.3965
47.15	-0.2958	-0.2273	-0.4038	-0.4336	-0.3603	-0.2863	-0.3526	-0.3798	-0.3127	-0.3802	-0.525	-0.3931	-0.3668	-0.3839	-0.3275	-0.3593	-0.3172	-0.211	-0.3289	-0.4387	-0.3429	-0.4147	-0.4042	-0.4102	-0.265	-0.3782	-0.4853	-0.3734	-0.4705	-0.3403	-0.3672	-0.2775	-0.3615	-0.2925	-0.2075	-0.5239	-0.3842	-0.3381	-0.3955	-0.371	-0.2937	-0.3882
47.2	-0.2897	-0.2278	-0.3843	-0.4167	-0.3523	-0.2793	-0.3345	-0.3816	-0.3067	-0.3869	-0.4998	-0.3885	-0.369	-0.3812	-0.3098	-0.362	-0.3071	-0.2041	-0.3366	-0.4409	-0.334	-0.4069	-0.3969	-0.3951	-0.261	-0.3828	-0.4929	-0.3725	-0.4696	-0.3447	-0.3623	-0.2799	-0.3576	-0.2867	-0.2034	-0.5171	-0.3716	-0.3348	-0.3892	-0.3554	-0.2912	-0.3888
47.25	-0.2935	-0.2354	-0.3853	-0.4264	-0.3668	-0.2858	-0.345	-0.3756	-0.3064	-0.3908	-0.5239	-0.3862	-0.3764	-0.376	-0.3137	-0.3707	-0.316	-0.2113	-0.339	-0.4297	-0.3378	-0.4092	-0.4061	-0.407	-0.2656	-0.3953	-0.4912	-0.3853	-0.4813	-0.3458	-0.3667	-0.2778	-0.3636	-0.296	-0.2126	-0.5256	-0.3806	-0.3383	-0.395	-0.372	-0.3009	-0.3909
47.3	-0.2947	-0.2255	-0.3948	-0.4304	-0.3681	-0.2743	-0.3481	-0.3841	-0.3169	-0.3912	-0.529	-0.3857	-0.3706	-0.3798	-0.318	-0.3613	-0.323	-0.1969	-0.3296	-0.4434	-0.3494	-0.4145	-0.4006	-0.4123	-0.2659	-0.3803	-0.4879	-0.3838	-0.4743	-0.3323	-0.3702	-0.2866	-0.3625	-0.2878	-0.2142	-0.5253	-0.381	-0.3437	-0.3893	-0.3683	-0.2992	-0.3976
47.35	-0.2971	-0.233	-0.4032	-0.4365	-0.3659	-0.2847	-0.3544	-0.3798	-0.3157	-0.3863	-0.5141	-0.3828	-0.3717	-0.3947	-0.3173	-0.3717	-0.3144	-0.205	-0.3344	-0.4364	-0.3391	-0.4123	-0.4098	-0.4174	-0.268	-0.3937	-0.4896	-0.383	-0.4765	-0.3406	-0.3686	-0.2863	-0.3675	-0.2894	-0.2066	-0.5191	-0.39	-0.3436	-0.4008	-0.3688	-0.296	-0.3888
47.4	-0.2978	-0.2369	-0.3874	-0.4282	-0.3731	-0.2896	-0.3489	-0.3808	-0.3149	-0.3885	-0.5258	-0.3904	-0.3707	-0.3817	-0.3136	-0.3691	-0.311	-0.2023	-0.3428	-0.4388	-0.3355	-0.4078	-0.408	-0.4124	-0.2692	-0.385	-0.4969	-0.3701	-0.4747	-0.3473	-0.3681	-0.2846	-0.3616	-0.2915	-0.2084	-0.5203	-0.3862	-0.34	-0.4001	-0.3777	-0.2913	-0.3871
47.45	-0.2968	-0.2404	-0.3976	-0.4301	-0.3534	-0.281	-0.355	-0.3845	-0.3093	-0.3929	-0.5172	-0.3792	-0.3717	-0.3917	-0.3248	-0.3697	-0.3187	-0.2009	-0.3351	-0.4308	-0.3398	-0.4113	-0.3995	-0.4053	-0.2576	-0.3896	-0.476	-0.3781	-0.4765	-0.3438	-0.372	-0.2811	-0.3626	-0.2873	-0.1979	-0.5267	-0.3835	-0.339	-0.3867	-0.3675	-0.2904	-0.3863
47.5	-0.3029	-0.2416	-0.4001	-0.4381	-0.3712	-0.2913	-0.3486	-0.3828	-0.3131	-0.3895	-0.5334	-0.3956	-0.377	-0.3928	-0.3217	-0.3687	-0.3218	-0.2109	-0.3272	-0.4264	-0.3482	-0.4232	-0.4114	-0.4173	-0.2654	-0.3831	-0.4847	-0.3807	-0.4814	-0.3461	-0.368	-0.2867	-0.3629	-0.2968	-0.203	-0.5294	-0.3875	-0.3312	-0.4029	-0.3756	-0.3086	-0.3985
47.55	-0.2972	-0.2395	-0.3976	-0.4382	-0.3733	-0.2903	-0.35	-0.3881	-0.313	-0.3878	-0.5374	-0.3865	-0.3747	-0.3893	-0.3247	-0.3615	-0.3313	-0.2162	-0.3263	-0.445	-0.3477	-0.4181	-0.405	-0.4222	-0.2721	-0.3679	-0.4854	-0.3842	-0.4779	-0.3458	-0.3633	-0.2865	-0.3699	-0.2958	-0.2052	-0.5285	-0.3835	-0.3401	-0.4135	-0.3701	-0.3064	-0.3807
47.6	-0.2967	-0.2339	-0.3884	-0.4286	-0.3716	-0.2898	-0.3429	-0.3734	-0.3179	-0.3939	-0.5174	-0.3893	-0.3637	-0.381	-0.3171	-0.3632	-0.3178	-0.1976	-0.3401	-0.4306	-0.3343	-0.4162	-0.4026	-0.4105	-0.2671	-0.3831	-0.4766	-0.3747	-0.4768	-0.3386	-0.3704	-0.2791	-0.3624	-0.288	-0.2054	-0.522	-0.3835	-0.3341	-0.3915	-0.3736	-0.2953	-0.3882
47.65	-0.3053	-0.2323	-0.3995	-0.4315	-0.3669	-0.2923	-0.3553	-0.3853	-0.3085	-0.3923	-0.5216	-0.3877	-0.378	-0.3882	-0.3231	-0.3667	-0.3227	-0.2146	-0.326	-0.4365	-0.3508	-0.4149	-0.4019	-0.4109	-0.2698	-0.388	-0.4811	-0.3757	-0.4812	-0.3396	-0.3709	-0.285	-0.3678	-0.294	-0.1999	-0.5247	-0.3894	-0.3353	-0.4049	-0.3663	-0.2921	-0.3858
47.7	-0.2947	-0.2326	-0.4058	-0.4381	-0.3662	-0.2892	-0.3475	-0.3843	-0.3143	-0.3943	-0.5327	-0.3736	-0.3788	-0.3819	-0.324	-0.3662	-0.3229	-0.211	-0.3183	-0.4397	-0.3458	-0.4071	-0.3992	-0.4264	-0.2748	-0.3798	-0.4871	-0.3797	-0.4771	-0.3371	-0.3654	-0.2859	-0.3578	-0.2846	-0.2009	-0.5314	-0.3826	-0.3477	-0.4128	-0.3589	-0.3027	-0.3943
47.75	-0.2984	-0.2321	-0.391	-0.4359	-0.3829	-0.2906	-0.3505	-0.3879	-0.3089	-0.3982	-0.5359	-0.401	-0.3769	-0.3891	-0.3222	-0.3602	-0.3252	-0.2018	-0.3263	-0.4312	-0.3435	-0.4178	-0.398	-0.427	-0.2728	-0.3717	-0.4807	-0.3781	-0.4834	-0.3377	-0.3604	-0.2862	-0.371	-0.2915	-0.2096	-0.5228	-0.3723	-0.3433	-0.3984	-0.3733	-0.312	-0.3921
47.8	-0.3064	-0.23	-0.3975	-0.4222	-0.3631	-0.2891	-0.3516	-0.3855	-0.3083	-0.3915	-0.5233	-0.39	-0.3662	-0.3889	-0.3216	-0.3702	-0.3256	-0.2034	-0.3358	-0.4321	-0.3547	-0.4128	-0.398	-0.4117	-0.2685	-0.3794	-0.4859	-0.3774	-0.4804	-0.3471	-0.3681	-0.2873	-0.3623	-0.2944	-0.2043	-0.5321	-0.395	-0.345	-0.3948	-0.3699	-0.3034	-0.3908
47.85	-0.2906	-0.2355	-0.4086	-0.428	-0.3743	-0.2866	-0.3461	-0.3741	-0.3147	-0.3903	-0.5211	-0.3835	-0.378	-0.3876	-0.3227	-0.3645	-0.3162	-0.2045	-0.3294	-0.4409	-0.3415	-0.4047	-0.4162	-0.4175	-0.2636	-0.3835	-0.487	-0.3737	-0.4793	-0.3474	-0.3749	-0.2931	-0.3665	-0.2882	-0.2056	-0.5299	-0.3865	-0.3415	-0.4099	-0.3651	-0.2915	-0.39
47.9	-0.3027	-0.2306	-0.4005	-0.4344	-0.3587	-0.2864	-0.3411	-0.3811	-0.3111	-0.3942	-0.5251	-0.3859	-0.3707	-0.3822	-0.3157	-0.368	-0.3289	-0.2248	-0.3253	-0.4236	-0.3516	-0.4159	-0.3967	-0.4115	-0.2679	-0.3796	-0.4784	-0.3759	-0.4747	-0.3426	-0.3705	-0.286	-0.3701	-0.2927	-0.2102	-0.5267	-0.3801	-0.3459	-0.4027	-0.3715	-0.2965	-0.381
47.95	-0.2989	-0.2391	-0.3983	-0.4318	-0.373	-0.2965	-0.355	-0.3806	-0.3124	-0.3959	-0.5316	-0.3779	-0.3822	-0.39	-0.3202	-0.3608	-0.3255	-0.1988	-0.3224	-0.4284	-0.3525	-0.4235	-0.4002	-0.4135	-0.2648	-0.3769	-0.4857	-0.3735	-0.4732	-0.3506	-0.3646	-0.2896	-0.3609	-0.2919	-0.2041	-0.534	-0.377	-0.3386	-0.3956	-0.3691	-0.3014	-0.3964
48	-0.297	-0.2341	-0.3955	-0.4298	-0.3689	-0.2914	-0.3476	-0.387	-0.309	-0.3959	-0.5209	-0.3881	-0.3817	-0.3809	-0.3231	-0.3705	-0.3211	-0.2084	-0.3222	-0.4273	-0.336	-0.4201	-0.4047	-0.4097	-0.2624	-0.3886	-0.4954	-0.3678	-0.4787	-0.3382	-0.3629	-0.2814	-0.3718	-0.2947	-0.1992	-0.5303	-0.3912	-0.3432	-0.3999	-0.3694	-0.2923	-0.3943
48.05	-0.296	-0.2363	-0.3949	-0.4298	-0.3681	-0.2908	-0.3542	-0.3761	-0.3124	-0.3923	-0.5264	-0.3985	-0.3775	-0.383	-0.3214	-0.366	-0.3179	-0.2112	-0.3332	-0.4415	-0.3503	-0.4128	-0.4088	-0.4117	-0.2675	-0.3877	-0.4917	-0.3786	-0.4811	-0.3343	-0.3731	-0.2776	-0.3778	-0.3005	-0.2128	-0.5276	-0.3843	-0.3453	-0.4087	-0.371	-0.2954	-0.394
48.1	-0.3046	-0.234	-0.4033	-0.4414	-0.3648	-0.2923	-0.3566	-0.3804	-0.3072	-0.3939	-0.5244	-0.3905	-0.3805	-0.3913	-0.3285	-0.3741	-0.325	-0.2044	-0.3153	-0.4335	-0.3549	-0.4163	-0.3958	-0.4245	-0.2683	-0.3771	-0.4801	-0.384	-0.4738	-0.3399	-0.3637	-0.2896	-0.3747	-0.2887	-0.2057	-0.5356	-0.393	-0.336	-0.4122	-0.3689	-0.307	-0.3841
48.15	-0.3079	-0.2293	-0.4069	-0.4449	-0.3837	-0.2828	-0.3532	-0.3928	-0.3078	-0.393	-0.542	-0.3913	-0.3768	-0.3848	-0.3258	-0.3757	-0.3414	-0.2181	-0.3195	-0.4274	-0.3472	-0.422	-0.3987	-0.4225	-0.2722	-0.3836	-0.4784	-0.3845	-0.4897	-0.3472	-0.3666	-0.2921	-0.3818	-0.2959	-0.2082	-0.541	-0.3774	-0.3464	-0.4071	-0.3791	-0.3236	-0.3828
48.2	-0.2991	-0.2289	-0.3967	-0.441	-0.3728	-0.2933	-0.3394	-0.3887	-0.3097	-0.4007	-0.5318	-0.3953	-0.3794	-0.3919	-0.3223	-0.3668	-0.3227	-0.2058	-0.3228	-0.4385	-0.3538	-0.425	-0.4007	-0.4243	-0.2667	-0.3811	-0.4838	-0.3754	-0.4833	-0.3429	-0.3619	-0.2978	-0.3697	-0.2911	-0.21	-0.5283	-0.3724	-0.3377	-0.4015	-0.3729	-0.3014	-0.3936
48.25	-0.3007	-0.232	-0.3949	-0.4445	-0.3703	-0.291	-0.3553	-0.393	-0.3069	-0.3949	-0.5402	-0.3985	-0.3746	-0.3971	-0.3313	-0.3696	-0.3291	-0.2171	-0.3286	-0.437	-0.3416	-0.4204	-0.4076	-0.418	-0.2737	-0.378	-0.4888	-0.3798	-0.4945	-0.341	-0.3684	-0.2937	-0.3758	-0.2999	-0.2168	-0.5428	-0.387	-0.3355	-0.409	-0.3739	-0.3115	-0.3844
48.3	-0.2988	-0.2411	-0.4008	-0.4431	-0.373	-0.2903	-0.3465	-0.3934	-0.3184	-0.3941	-0.5372	-0.3959	-0.377	-0.382	-0.324	-0.3682	-0.3385	-0.2157	-0.3361	-0.4414	-0.355	-0.416	-0.4055	-0.4333	-0.2774	-0.3733	-0.485	-0.3791	-0.4712	-0.3406	-0.3743	-0.2995	-0.3735	-0.2865	-0.2074	-0.5329	-0.399	-0.3468	-0.4107	-0.3735	-0.3066	-0.3887
48.35	-0.3042	-0.2297	-0.4072	-0.4479	-0.385	-0.2933	-0.3449	-0.3945	-0.3056	-0.4013	-0.548	-0.3854	-0.3795	-0.3907	-0.3393	-0.3625	-0.3363	-0.2137	-0.3183	-0.4292	-0.3566	-0.4166	-0.4057	-0.4289	-0.2751	-0.3769	-0.4787	-0.3782	-0.4837	-0.3502	-0.3717	-0.2964	-0.3715	-0.2888	-0.2143	-0.5331	-0.3818	-0.3418	-0.4143	-0.3793	-0.3149	-0.3849
48.4	-0.3019	-0.2389	-0.408	-0.4415	-0.3732	-0.2885	-0.3453	-0.3814	-0.3154	-0.3906	-0.5434	-0.3919	-0.3744	-0.3923	-0.3232	-0.3741	-0.3354	-0.2157	-0.3286	-0.4367	-0.3494	-0.4184	-0.4075	-0.4269	-0.2728	-0.3805	-0.4795	-0.378	-0.478	-0.3458	-0.3622	-0.2903	-0.374	-0.2916	-0.2146	-0.529	-0.3922	-0.3401	-0.404	-0.3768	-0.3043	-0.393
48.45	-0.3059	-0.2394	-0.4004	-0.4279	-0.3706	-0.2869	-0.3449	-0.3815	-0.31	-0.3847	-0.5324	-0.3963	-0.374	-0.3992	-0.3252	-0.3678	-0.3214	-0.2082	-0.3328	-0.4249	-0.3477	-0.4188	-0.4059	-0.4294	-0.2686	-0.3897	-0.4916	-0.3805	-0.475	-0.3483	-0.3699	-0.2857	-0.3713	-0.3007	-0.2117	-0.5267	-0.3866	-0.3403	-0.3983	-0.374	-0.3068	-0.3928
48.5	-0.2955	-0.246	-0.394	-0.4223	-0.3706	-0.2879	-0.3604	-0.3779	-0.3069	-0.3906	-0.5376	-0.3833	-0.3737	-0.3881	-0.3241	-0.3671	-0.3234	-0.2067	-0.3313	-0.4337	-0.3497	-0.4127	-0.4041	-0.4108	-0.2687	-0.3763	-0.4872	-0.3864	-0.4859	-0.3477	-0.3699	-0.2899	-0.3627	-0.2868	-0.2064	-0.534	-0.3896	-0.3325	-0.4044	-0.3687	-0.3027	-0.3889
48.55	-0.306	-0.2297	-0.4098	-0.4421	-0.3771	-0.2887	-0.3518	-0.3947	-0.3121	-0.403	-0.5306	-0.3986	-0.3827	-0.3884	-0.3286	-0.368	-0.3207	-0.2073	-0.343	-0.4363	-0.3495	-0.4229	-0.3995	-0.4206	-0.2685	-0.3766	-0.4839	-0.3882	-0.4877	-0.3471	-0.3691	-0.2881	-0.3647	-0.2942	-0.2073	-0.5392	-0.3888	-0.3397	-0.4141	-0.3759	-0.3052	-0.3926
48.6	-0.3001	-0.2292	-0.3957	-0.4369	-0.3611	-0.2891	-0.359	-0.3849	-0.3114	-0.3867	-0.5234	-0.3909	-0.3704	-0.3911	-0.3178	-0.3675	-0.3087	-0.2151	-0.3372	-0.4395	-0.3498	-0.411	-0.4102	-0.4173	-0.2691	-0.3904	-0.4853	-0.3853	-0.4804	-0.3499	-0.3678	-0.281	-0.3661	-0.2995	-0.2028	-0.5268	-0.3751	-0.3384	-0.404	-0.3792	-0.2935	-0.3897
48.65	-0.2996	-0.2378	-0.3979	-0.4301	-0.3698	-0.2833	-0.3524	-0.3867	-0.3058	-0.3928	-0.519	-0.3962	-0.3726	-0.3823	-0.3208	-0.3662	-0.3131	-0.2114	-0.344	-0.4353	-0.3556	-0.4226	-0.403	-0.4156	-0.2686	-0.3832	-0.4892	-0.3794	-0.4817	-0.3437	-0.3679	-0.279	-0.3739	-0.287	-0.2088	-0.5304	-0.3916	-0.3456	-0.3928	-0.3798	-0.2937	-0.3931
48.7	-0.2971	-0.242	-0.3916	-0.436	-0.3678	-0.2986	-0.3523	-0.3864	-0.3196	-0.3897	-0.5317	-0.3918	-0.3703	-0.3972	-0.32	-0.3645	-0.3166	-0.2135	-0.3347	-0.4447	-0.3505	-0.4142	-0.4047	-0.4207	-0.2657	-0.3865	-0.4867	-0.3834	-0.4764	-0.3522	-0.3631	-0.2835	-0.3711	-0.2949	-0.2042	-0.531	-0.3813	-0.35	-0.4047	-0.3723	-0.2943	-0.388
48.75	-0.2983	-0.2315	-0.4084	-0.4376	-0.3744	-0.2853	-0.3502	-0.3796	-0.3126	-0.4021	-0.5325	-0.3961	-0.3705	-0.3836	-0.3202	-0.3691	-0.3115	-0.2072	-0.3288	-0.441	-0.3369	-0.424	-0.4076	-0.4199	-0.2734	-0.3749	-0.4897	-0.3811	-0.476	-0.3425	-0.3762	-0.2938	-0.3674	-0.2931	-0.1995	-0.518	-0.3863	-0.3451	-0.4043	-0.3719	-0.3064	-0.3876
48.8	-0.3069	-0.2306	-0.401	-0.421	-0.3668	-0.2945	-0.3518	-0.3891	-0.3106	-0.3898	-0.5232	-0.3868	-0.3814	-0.3905	-0.3228	-0.3751	-0.3187	-0.2094	-0.3427	-0.4442	-0.356	-0.4252	-0.3964	-0.4045	-0.2612	-0.3959	-0.495	-0.3828	-0.4834	-0.3558	-0.3624	-0.269	-0.3643	-0.3064	-0.2066	-0.536	-0.3906	-0.3437	-0.3825	-0.3753	-0.3041	-0.3894
48.85	-0.2961	-0.237	-0.3974	-0.4265	-0.3663	-0.2886	-0.3511	-0.3836	-0.3149	-0.398	-0.5138	-0.39	-0.371	-0.3944	-0.3167	-0.3678	-0.3142	-0.2098	-0.3351	-0.4385	-0.3539	-0.4015	-0.4084	-0.4147	-0.2635	-0.3919	-0.4946	-0.3733	-0.4767	-0.3438	-0.3616	-0.2763	-0.3674	-0.2904	-0.198	-0.5292	-0.3928	-0.3462	-0.4058	-0.3629	-0.3031	-0.4037
48.9	-0.2996	-0.2357	-0.403	-0.4302	-0.3718	-0.2911	-0.3466	-0.3766	-0.3156	-0.3884	-0.5229	-0.4042	-0.3758	-0.3901	-0.3175	-0.369	-0.3108	-0.2121	-0.3447	-0.4413	-0.3429	-0.4128	-0.4006	-0.4112	-0.2738	-0.4044	-0.4999	-0.3768	-0.4749	-0.345	-0.366	-0.2776	-0.3723	-0.3107	-0.2106	-0.5324	-0.3933	-0.3413	-0.4034	-0.3764	-0.2978	-0.3976
48.95	-0.3101	-0.2445	-0.4092	-0.4222	-0.3719	-0.2854	-0.3559	-0.3842	-0.3275	-0.3907	-0.516	-0.3875	-0.3721	-0.3857	-0.3215	-0.3703	-0.3164	-0.2138	-0.3292	-0.4331	-0.3492	-0.4174	-0.4136	-0.4181	-0.2714	-0.3849	-0.4993	-0.3816	-0.4797	-0.3556	-0.3713	-0.288	-0.3642	-0.29	-0.2023	-0.5364	-0.3887	-0.3399	-0.4087	-0.3663	-0.2987	-0.3914
49	-0.292	-0.2413	-0.3992	-0.4199	-0.3656	-0.2896	-0.3549	-0.3916	-0.3087	-0.3907	-0.5177	-0.405	-0.3794	-0.3901	-0.3204	-0.369	-0.3016	-0.2098	-0.3483	-0.4397	-0.3527	-0.4113	-0.405	-0.4041	-0.2691	-0.4009	-0.5018	-0.3838	-0.4798	-0.3531	-0.3697	-0.2776	-0.3542	-0.2961	-0.2163	-0.5329	-0.391	-0.3463	-0.4024	-0.37	-0.2963	-0.4014
49.05	-0.3017	-0.2356	-0.3916	-0.4341	-0.3802	-0.2943	-0.3473	-0.3727	-0.3058	-0.3923	-0.5278	-0.4016	-0.3649	-0.3945	-0.3142	-0.3675	-0.3093	-0.2067	-0.3439	-0.4426	-0.3452	-0.406	-0.4038	-0.4085	-0.276	-0.4037	-0.5082	-0.3828	-0.4779	-0.3564	-0.3644	-0.2813	-0.3713	-0.2984	-0.2043	-0.5249	-0.3833	-0.3434	-0.4028	-0.3781	-0.3013	-0.397
49.1	-0.2923	-0.2287	-0.4037	-0.4305	-0.3704	-0.2867	-0.3495	-0.3771	-0.3134	-0.384	-0.5268	-0.3913	-0.3768	-0.3959	-0.312	-0.3681	-0.3103	-0.212	-0.3442	-0.4452	-0.3512	-0.4031	-0.4022	-0.4054	-0.2702	-0.4017	-0.4963	-0.3769	-0.481	-0.358	-0.375	-0.2792	-0.3637	-0.3074	-0.2088	-0.528	-0.3855	-0.3404	-0.4055	-0.3706	-0.2981	-0.3996
49.15	-0.3039	-0.2444	-0.4048	-0.431	-0.3676	-0.3013	-0.3518	-0.3832	-0.3141	-0.3931	-0.5221	-0.3863	-0.3824	-0.3867	-0.3246	-0.3749	-0.3242	-0.204	-0.3389	-0.4437	-0.3502	-0.4193	-0.4027	-0.4163	-0.2693	-0.3996	-0.4955	-0.3832	-0.4767	-0.3434	-0.373	-0.2861	-0.3693	-0.2964	-0.2066	-0.5323	-0.3978	-0.3534	-0.4047	-0.3634	-0.2974	-0.3991
49.2	-0.297	-0.2391	-0.3946	-0.435	-0.3705	-0.2927	-0.3612	-0.38	-0.3155	-0.3914	-0.5172	-0.3939	-0.3742	-0.3989	-0.3136	-0.3732	-0.3064	-0.2087	-0.3478	-0.4431	-0.3535	-0.4197	-0.4136	-0.4027	-0.2718	-0.4012	-0.4867	-0.3833	-0.4822	-0.3525	-0.3754	-0.2774	-0.3697	-0.3025	-0.2126	-0.5356	-0.3894	-0.3423	-0.4052	-0.378	-0.2941	-0.4003
49.25	-0.3001	-0.2345	-0.4009	-0.4201	-0.3751	-0.2923	-0.355	-0.3814	-0.3178	-0.397	-0.5161	-0.3968	-0.3758	-0.3999	-0.3163	-0.3662	-0.301	-0.2132	-0.3459	-0.4403	-0.344	-0.4144	-0.4106	-0.4019	-0.2744	-0.4075	-0.5025	-0.3822	-0.4817	-0.3554	-0.3689	-0.2812	-0.3579	-0.2965	-0.2074	-0.5323	-0.3852	-0.3564	-0.3859	-0.3679	-0.29	-0.4019
49.3	-0.3032	-0.2449	-0.4032	-0.4198	-0.3591	-0.2831	-0.3507	-0.3859	-0.3156	-0.3939	-0.5194	-0.3956	-0.3705	-0.3959	-0.3203	-0.3642	-0.3139	-0.2054	-0.3419	-0.4411	-0.3424	-0.4171	-0.4072	-0.4051	-0.2796	-0.3995	-0.5045	-0.3802	-0.4848	-0.3526	-0.366	-0.2797	-0.3712	-0.3018	-0.203	-0.5263	-0.3834	-0.3497	-0.4057	-0.3735	-0.2949	-0.3941
49.35	-0.3012	-0.2445	-0.4063	-0.435	-0.373	-0.304	-0.3605	-0.3797	-0.3213	-0.3955	-0.5308	-0.3938	-0.3803	-0.406	-0.3203	-0.3733	-0.3109	-0.2159	-0.3528	-0.4461	-0.3581	-0.411	-0.4156	-0.4129	-0.2796	-0.417	-0.5	-0.3944	-0.4966	-0.3565	-0.3669	-0.2877	-0.3621	-0.3089	-0.2218	-0.5388	-0.3896	-0.3526	-0.4007	-0.3805	-0.2994	-0.3993
49.4	-0.2965	-0.2354	-0.4026	-0.4195	-0.3788	-0.2878	-0.3548	-0.3869	-0.3193	-0.3982	-0.5208	-0.3929	-0.3805	-0.392	-0.3224	-0.3706	-0.3023	-0.2155	-0.347	-0.4557	-0.3558	-0.4095	-0.4126	-0.4232	-0.2642	-0.4068	-0.4965	-0.3871	-0.4862	-0.3505	-0.3755	-0.2858	-0.3683	-0.2993	-0.2098	-0.531	-0.3862	-0.3578	-0.3975	-0.3764	-0.2956	-0.4008
49.45	-0.3047	-0.2401	-0.4143	-0.4328	-0.3671	-0.2888	-0.3562	-0.3814	-0.3154	-0.4059	-0.5272	-0.4015	-0.3748	-0.3912	-0.3122	-0.3703	-0.3264	-0.2167	-0.343	-0.4399	-0.3484	-0.4214	-0.4159	-0.4222	-0.2781	-0.3968	-0.4877	-0.3878	-0.4817	-0.3509	-0.3798	-0.2932	-0.3669	-0.3049	-0.216	-0.5324	-0.3912	-0.3508	-0.4074	-0.3718	-0.3081	-0.3982
49.5	-0.2996	-0.241	-0.4007	-0.4446	-0.3773	-0.2898	-0.3426	-0.3926	-0.315	-0.3989	-0.53	-0.4022	-0.383	-0.394	-0.3281	-0.3798	-0.3246	-0.2173	-0.3352	-0.4379	-0.3556	-0.419	-0.41	-0.4202	-0.2762	-0.3873	-0.4941	-0.3896	-0.4841	-0.358	-0.3752	-0.2862	-0.3699	-0.2941	-0.2189	-0.5354	-0.3937	-0.3511	-0.4222	-0.375	-0.3103	-0.3943
49.55	-0.3086	-0.2443	-0.4188	-0.4471	-0.3742	-0.2973	-0.3567	-0.3927	-0.3122	-0.4101	-0.5468	-0.3911	-0.3812	-0.3937	-0.3224	-0.3786	-0.3431	-0.2263	-0.3325	-0.44	-0.3523	-0.4214	-0.4151	-0.4306	-0.2806	-0.3761	-0.4898	-0.3813	-0.4904	-0.3493	-0.379	-0.3024	-0.3877	-0.296	-0.2128	-0.5407	-0.3861	-0.3547	-0.4135	-0.3772	-0.3148	-0.3947
49.6	-0.314	-0.2341	-0.4145	-0.4456	-0.3798	-0.297	-0.3603	-0.3978	-0.3188	-0.3986	-0.5461	-0.4023	-0.3845	-0.3963	-0.3326	-0.3713	-0.3393	-0.2152	-0.3216	-0.4382	-0.3447	-0.4211	-0.4122	-0.4374	-0.2714	-0.3817	-0.489	-0.3871	-0.4893	-0.3393	-0.3849	-0.3008	-0.3818	-0.2972	-0.205	-0.5424	-0.3872	-0.3553	-0.4188	-0.378	-0.3101	-0.3991
49.65	-0.3039	-0.2414	-0.4096	-0.4405	-0.377	-0.2963	-0.3635	-0.3871	-0.3215	-0.3907	-0.5241	-0.4016	-0.3981	-0.389	-0.3295	-0.3742	-0.3195	-0.2156	-0.3336	-0.4512	-0.3513	-0.4191	-0.4188	-0.4248	-0.2738	-0.3956	-0.5001	-0.3982	-0.4928	-0.3586	-0.3834	-0.2926	-0.3747	-0.3017	-0.2211	-0.5436	-0.3901	-0.3411	-0.4131	-0.3774	-0.3106	-0.4028
49.7	-0.3008	-0.2434	-0.4167	-0.4517	-0.3775	-0.293	-0.3562	-0.3843	-0.3121	-0.4064	-0.5452	-0.3929	-0.3895	-0.399	-0.3254	-0.3671	-0.344	-0.2141	-0.3266	-0.4479	-0.3602	-0.4238	-0.4078	-0.4366	-0.2784	-0.3823	-0.4849	-0.3847	-0.4833	-0.3546	-0.378	-0.2973	-0.375	-0.2993	-0.213	-0.5382	-0.3916	-0.3451	-0.4132	-0.3809	-0.3126	-0.3953
49.75	-0.3121	-0.2407	-0.4098	-0.453	-0.3871	-0.2968	-0.3494	-0.3873	-0.3093	-0.4062	-0.5478	-0.3959	-0.381	-0.3905	-0.3346	-0.3821	-0.3305	-0.2148	-0.3234	-0.4354	-0.3617	-0.4227	-0.4125	-0.4398	-0.2791	-0.3821	-0.485	-0.3828	-0.4876	-0.3427	-0.3713	-0.2992	-0.3804	-0.2919	-0.2195	-0.5397	-0.3887	-0.3428	-0.4159	-0.3749	-0.3195	-0.3912
49.8	-0.3104	-0.2371	-0.403	-0.4485	-0.3827	-0.299	-0.3559	-0.4087	-0.3152	-0.4028	-0.5464	-0.3963	-0.3897	-0.3951	-0.3345	-0.3739	-0.3429	-0.2189	-0.3336	-0.4477	-0.3575	-0.426	-0.4154	-0.4346	-0.2759	-0.3925	-0.4777	-0.3849	-0.4891	-0.3451	-0.3767	-0.2972	-0.3721	-0.2961	-0.2147	-0.5364	-0.382	-0.3541	-0.4242	-0.3888	-0.3228	-0.3965
49.85	-0.3059	-0.2364	-0.4067	-0.4445	-0.3752	-0.297	-0.3461	-0.3975	-0.3172	-0.4049	-0.5351	-0.3956	-0.3799	-0.3978	-0.3332	-0.3769	-0.3323	-0.2129	-0.332	-0.4336	-0.3576	-0.4204	-0.4138	-0.4312	-0.2774	-0.3846	-0.4859	-0.3889	-0.489	-0.3471	-0.3758	-0.2972	-0.38	-0.2997	-0.2055	-0.5378	-0.3911	-0.3537	-0.4204	-0.3853	-0.3039	-0.3981
49.9	-0.313	-0.247	-0.4109	-0.4491	-0.3724	-0.289	-0.3612	-0.3946	-0.3173	-0.4076	-0.5456	-0.4047	-0.3904	-0.3924	-0.3293	-0.3728	-0.3373	-0.2096	-0.3341	-0.4391	-0.3538	-0.4251	-0.4109	-0.4223	-0.2717	-0.3801	-0.4896	-0.3787	-0.4782	-0.3493	-0.3723	-0.2958	-0.3783	-0.2826	-0.2177	-0.5363	-0.3885	-0.3448	-0.4134	-0.3806	-0.3158	-0.3929
49.95	-0.297	-0.2413	-0.4127	-0.4466	-0.3752	-0.2987	-0.3542	-0.3931	-0.3115	-0.4111	-0.5443	-0.3873	-0.3913	-0.3903	-0.3308	-0.3777	-0.3384	-0.2314	-0.3229	-0.4449	-0.3576	-0.4346	-0.4132	-0.4444	-0.2776	-0.3786	-0.486	-0.3821	-0.4828	-0.3511	-0.3813	-0.3019	-0.382	-0.2937	-0.212	-0.5404	-0.3961	-0.3494	-0.4235	-0.3772	-0.311	-0.4019
50	-0.3036	-0.2384	-0.4141	-0.4411	-0.3811	-0.2952	-0.3601	-0.3969	-0.3097	-0.4029	-0.5429	-0.4073	-0.3835	-0.3871	-0.3323	-0.3801	-0.3346	-0.2281	-0.3235	-0.4442	-0.3625	-0.4317	-0.4139	-0.4375	-0.2761	-0.3791	-0.4846	-0.3894	-0.4986	-0.3516	-0.3769	-0.2868	-0.3819	-0.3	-0.2103	-0.542	-0.4034	-0.3463	-0.4203	-0.3806	-0.3154	-0.3942
50.05	-0.3143	-0.2339	-0.4101	-0.4424	-0.3739	-0.2957	-0.3576	-0.3954	-0.3116	-0.3913	-0.5407	-0.3992	-0.3852	-0.3925	-0.3364	-0.3795	-0.3375	-0.2152	-0.3358	-0.4477	-0.3506	-0.4235	-0.4203	-0.4209	-0.2779	-0.3872	-0.4943	-0.3898	-0.4911	-0.3504	-0.3844	-0.2927	-0.3792	-0.3027	-0.2174	-0.5438	-0.3916	-0.3428	-0.415	-0.3833	-0.3102	-0.4058
50.1	-0.3153	-0.2426	-0.4164	-0.4452	-0.3783	-0.292	-0.3406	-0.3939	-0.3205	-0.404	-0.5422	-0.4007	-0.3904	-0.3961	-0.3246	-0.3743	-0.3288	-0.2185	-0.3305	-0.4353	-0.3509	-0.4206	-0.4192	-0.4274	-0.2711	-0.3873	-0.4867	-0.3812	-0.4909	-0.3435	-0.3701	-0.2933	-0.3737	-0.3032	-0.2184	-0.5402	-0.3999	-0.3526	-0.4146	-0.3845	-0.3112	-0.3919
50.15	-0.3051	-0.2402	-0.3964	-0.4443	-0.3776	-0.297	-0.3522	-0.3939	-0.3157	-0.3969	-0.5359	-0.4028	-0.3846	-0.4019	-0.3369	-0.3844	-0.3235	-0.2148	-0.3377	-0.4406	-0.3539	-0.4288	-0.4147	-0.4309	-0.275	-0.3806	-0.4878	-0.3886	-0.4875	-0.3555	-0.3742	-0.2885	-0.3787	-0.2992	-0.216	-0.5379	-0.3936	-0.36	-0.4146	-0.3809	-0.3114	-0.3981
50.2	-0.3114	-0.2451	-0.4031	-0.447	-0.3697	-0.2862	-0.3621	-0.3952	-0.3147	-0.3969	-0.547	-0.4093	-0.3855	-0.3927	-0.3326	-0.3723	-0.3414	-0.2192	-0.3324	-0.4405	-0.3581	-0.4312	-0.4233	-0.4393	-0.2835	-0.3846	-0.4934	-0.3976	-0.4944	-0.3552	-0.3634	-0.2914	-0.3767	-0.2985	-0.2139	-0.5442	-0.4014	-0.3544	-0.428	-0.3822	-0.3164	-0.4014
50.25	-0.3012	-0.2436	-0.3969	-0.431	-0.3685	-0.2938	-0.3571	-0.386	-0.3236	-0.3989	-0.5307	-0.3901	-0.3747	-0.4013	-0.329	-0.3722	-0.3248	-0.2125	-0.3312	-0.4413	-0.3479	-0.4207	-0.4057	-0.4319	-0.2701	-0.385	-0.4892	-0.3836	-0.4891	-0.3514	-0.3661	-0.2845	-0.3814	-0.2925	-0.2149	-0.5317	-0.398	-0.3578	-0.4059	-0.3738	-0.3114	-0.4017
50.3	-0.302	-0.2338	-0.4197	-0.4383	-0.384	-0.288	-0.3551	-0.3882	-0.3132	-0.3937	-0.5368	-0.395	-0.3809	-0.3946	-0.3295	-0.3706	-0.3296	-0.2128	-0.3504	-0.4343	-0.3532	-0.4186	-0.4158	-0.4285	-0.2715	-0.3978	-0.4912	-0.3828	-0.4848	-0.3465	-0.3705	-0.281	-0.3719	-0.2997	-0.2118	-0.5369	-0.3795	-0.3492	-0.4274	-0.3766	-0.3051	-0.3964
50.35	-0.2989	-0.2369	-0.4127	-0.4449	-0.3866	-0.2939	-0.3554	-0.3837	-0.3224	-0.4029	-0.5374	-0.3944	-0.3785	-0.3998	-0.3309	-0.3838	-0.3246	-0.2153	-0.3408	-0.4381	-0.3534	-0.4218	-0.4128	-0.429	-0.2763	-0.3922	-0.492	-0.393	-0.4876	-0.3589	-0.3719	-0.3016	-0.3828	-0.301	-0.2113	-0.536	-0.3985	-0.3482	-0.4193	-0.3845	-0.3089	-0.4005
50.4	-0.3069	-0.2365	-0.4079	-0.4456	-0.3754	-0.2996	-0.3538	-0.3916	-0.3247	-0.3939	-0.5423	-0.4022	-0.3797	-0.3997	-0.3215	-0.3787	-0.3292	-0.2186	-0.3375	-0.4448	-0.3527	-0.4173	-0.4192	-0.427	-0.2799	-0.3846	-0.4899	-0.3885	-0.4914	-0.3521	-0.3721	-0.2889	-0.3715	-0.2999	-0.2114	-0.5437	-0.3857	-0.3476	-0.4228	-0.3815	-0.3096	-0.403
50.45	-0.2982	-0.2404	-0.4051	-0.4425	-0.3722	-0.2905	-0.3578	-0.39	-0.3232	-0.4078	-0.5328	-0.3877	-0.378	-0.3945	-0.3229	-0.3791	-0.3199	-0.2132	-0.3385	-0.4419	-0.367	-0.4277	-0.419	-0.4185	-0.2701	-0.3953	-0.4988	-0.3894	-0.4835	-0.3517	-0.3833	-0.2846	-0.3668	-0.292	-0.2095	-0.5378	-0.3977	-0.3447	-0.4093	-0.374	-0.2982	-0.3909
50.5	-0.3007	-0.2432	-0.4054	-0.4411	-0.3851	-0.2844	-0.3661	-0.3867	-0.3192	-0.4005	-0.5394	-0.4065	-0.3757	-0.3951	-0.3372	-0.3784	-0.3198	-0.2078	-0.3456	-0.4455	-0.3581	-0.4244	-0.4206	-0.4237	-0.2811	-0.4047	-0.5043	-0.3882	-0.4899	-0.3549	-0.38	-0.2873	-0.3783	-0.3021	-0.2144	-0.5436	-0.3983	-0.3521	-0.4258	-0.3878	-0.3018	-0.4067
50.55	-0.301	-0.2428	-0.4079	-0.4415	-0.3814	-0.2872	-0.3515	-0.3838	-0.315	-0.3984	-0.5351	-0.3959	-0.3835	-0.3998	-0.3238	-0.3726	-0.3211	-0.2129	-0.3375	-0.4435	-0.3493	-0.4137	-0.4058	-0.4278	-0.2765	-0.3998	-0.5068	-0.3854	-0.5013	-0.3519	-0.372	-0.2913	-0.3718	-0.2982	-0.2128	-0.545	-0.3986	-0.3549	-0.4105	-0.3839	-0.3042	-0.4047
50.6	-0.3018	-0.2496	-0.4144	-0.4391	-0.3773	-0.3006	-0.3622	-0.3961	-0.3064	-0.4008	-0.5353	-0.4014	-0.3832	-0.3948	-0.3279	-0.3765	-0.3156	-0.2044	-0.3511	-0.4491	-0.3542	-0.4249	-0.4159	-0.423	-0.2713	-0.4024	-0.4969	-0.3832	-0.4837	-0.3456	-0.3736	-0.2875	-0.3871	-0.3002	-0.2112	-0.5407	-0.3906	-0.3547	-0.4186	-0.3774	-0.3062	-0.4017
50.65	-0.3011	-0.2412	-0.4085	-0.4442	-0.3813	-0.2982	-0.3512	-0.3921	-0.316	-0.3951	-0.5394	-0.406	-0.3903	-0.3962	-0.3226	-0.3812	-0.318	-0.2158	-0.3482	-0.4476	-0.3613	-0.4224	-0.4079	-0.4143	-0.2714	-0.4016	-0.5055	-0.388	-0.4904	-0.3696	-0.3838	-0.2843	-0.3838	-0.3002	-0.2088	-0.535	-0.3982	-0.3445	-0.4084	-0.3876	-0.3088	-0.4002
50.7	-0.3	-0.2403	-0.4086	-0.4466	-0.3705	-0.2907	-0.3552	-0.3916	-0.3179	-0.3936	-0.549	-0.3947	-0.382	-0.3962	-0.3242	-0.3766	-0.327	-0.2228	-0.3266	-0.441	-0.3595	-0.4144	-0.4198	-0.433	-0.2781	-0.3876	-0.4941	-0.3971	-0.4839	-0.3667	-0.3812	-0.3024	-0.3774	-0.287	-0.2188	-0.5386	-0.4005	-0.3529	-0.4178	-0.382	-0.2982	-0.3996
50.75	-0.3066	-0.2413	-0.4119	-0.4432	-0.3729	-0.2898	-0.3564	-0.4014	-0.3144	-0.4018	-0.5375	-0.4023	-0.3854	-0.3948	-0.3409	-0.3826	-0.3342	-0.2138	-0.3318	-0.4535	-0.3568	-0.4347	-0.4253	-0.437	-0.2733	-0.3837	-0.4974	-0.3855	-0.4927	-0.3491	-0.3791	-0.2889	-0.373	-0.2962	-0.2123	-0.5347	-0.3918	-0.351	-0.4164	-0.374	-0.3045	-0.3946
50.8	-0.3205	-0.2355	-0.4101	-0.4359	-0.3814	-0.2909	-0.3483	-0.3919	-0.3086	-0.4049	-0.5327	-0.3969	-0.3808	-0.4008	-0.3342	-0.3662	-0.326	-0.2206	-0.3415	-0.4379	-0.3619	-0.4283	-0.4157	-0.4256	-0.2812	-0.3906	-0.4897	-0.3959	-0.4926	-0.3536	-0.3695	-0.2986	-0.382	-0.2958	-0.2113	-0.5513	-0.3888	-0.3465	-0.4096	-0.3783	-0.3024	-0.4049
50.85	-0.3031	-0.2431	-0.406	-0.4354	-0.3752	-0.2933	-0.3535	-0.3905	-0.3172	-0.3957	-0.5218	-0.3995	-0.3868	-0.392	-0.3282	-0.3762	-0.3285	-0.2146	-0.3371	-0.4465	-0.3598	-0.4241	-0.414	-0.4248	-0.2785	-0.3962	-0.4974	-0.3698	-0.4874	-0.3386	-0.3769	-0.2829	-0.3793	-0.2937	-0.2203	-0.5399	-0.3989	-0.3479	-0.4104	-0.378	-0.3066	-0.4027
50.9	-0.3036	-0.2414	-0.4065	-0.4409	-0.3634	-0.2984	-0.3528	-0.3901	-0.3176	-0.4015	-0.5313	-0.3911	-0.3836	-0.4097	-0.3261	-0.3772	-0.3247	-0.2166	-0.3419	-0.448	-0.3556	-0.4269	-0.412	-0.4245	-0.2751	-0.398	-0.4914	-0.3824	-0.4863	-0.3461	-0.3805	-0.2925	-0.3776	-0.2953	-0.2061	-0.5359	-0.3934	-0.347	-0.4158	-0.3698	-0.3091	-0.4068
50.95	-0.3169	-0.2342	-0.4102	-0.4376	-0.385	-0.3037	-0.3653	-0.3954	-0.3213	-0.399	-0.5377	-0.397	-0.3776	-0.4116	-0.3362	-0.3697	-0.326	-0.2228	-0.3295	-0.4413	-0.3474	-0.4213	-0.4229	-0.4276	-0.2754	-0.3905	-0.4958	-0.3872	-0.4858	-0.3475	-0.3852	-0.2859	-0.3738	-0.3033	-0.2121	-0.5491	-0.3897	-0.342	-0.4089	-0.3754	-0.3123	-0.3984
51	-0.3065	-0.2403	-0.402	-0.4434	-0.3805	-0.2964	-0.3632	-0.3869	-0.3208	-0.4019	-0.546	-0.4012	-0.3835	-0.3985	-0.3271	-0.3777	-0.3312	-0.221	-0.3302	-0.454	-0.3579	-0.4281	-0.419	-0.4288	-0.2781	-0.3939	-0.5012	-0.3863	-0.479	-0.3498	-0.384	-0.2977	-0.3795	-0.2932	-0.2176	-0.5454	-0.3983	-0.3515	-0.4155	-0.3825	-0.3058	-0.4074
51.05	-0.3134	-0.2442	-0.4054	-0.4385	-0.3804	-0.3008	-0.3607	-0.3966	-0.3268	-0.3994	-0.5437	-0.4101	-0.3829	-0.4062	-0.3283	-0.3754	-0.3264	-0.2182	-0.349	-0.4491	-0.3513	-0.4223	-0.4197	-0.4262	-0.2747	-0.4108	-0.5067	-0.3973	-0.4853	-0.3533	-0.3833	-0.2916	-0.3782	-0.298	-0.2178	-0.5398	-0.4006	-0.35	-0.4094	-0.3856	-0.3031	-0.4023
51.1	-0.3077	-0.2439	-0.4084	-0.4417	-0.3728	-0.2906	-0.3546	-0.3903	-0.321	-0.4052	-0.5434	-0.4017	-0.3917	-0.3941	-0.3292	-0.3778	-0.3259	-0.2176	-0.3499	-0.4497	-0.3579	-0.4245	-0.4219	-0.4191	-0.277	-0.4208	-0.5066	-0.3902	-0.489	-0.3555	-0.3807	-0.2912	-0.3725	-0.3064	-0.2176	-0.5377	-0.3988	-0.3454	-0.4195	-0.3901	-0.3099	-0.4091
51.15	-0.3062	-0.2453	-0.4021	-0.4494	-0.3669	-0.2939	-0.3559	-0.3951	-0.3287	-0.4036	-0.5324	-0.4042	-0.3843	-0.3991	-0.3354	-0.3845	-0.3261	-0.208	-0.3439	-0.4422	-0.3547	-0.4356	-0.4224	-0.4166	-0.2719	-0.3963	-0.5046	-0.3874	-0.4885	-0.3555	-0.3853	-0.2924	-0.3805	-0.2985	-0.2083	-0.5348	-0.4039	-0.349	-0.4119	-0.385	-0.2994	-0.3979
51.2	-0.2997	-0.2423	-0.4113	-0.4378	-0.3795	-0.2963	-0.3639	-0.3866	-0.3176	-0.4038	-0.5392	-0.4024	-0.3875	-0.3995	-0.3197	-0.3748	-0.3132	-0.2182	-0.3472	-0.4396	-0.3564	-0.4274	-0.4126	-0.4159	-0.2742	-0.401	-0.5005	-0.3926	-0.4844	-0.3532	-0.3833	-0.2901	-0.3754	-0.2999	-0.2166	-0.533	-0.39	-0.3477	-0.4138	-0.3872	-0.3029	-0.3938
51.25	-0.3138	-0.2501	-0.4142	-0.4471	-0.3836	-0.3009	-0.3608	-0.3893	-0.3234	-0.407	-0.5355	-0.4014	-0.3901	-0.4069	-0.3191	-0.3791	-0.3268	-0.2063	-0.3563	-0.4502	-0.3543	-0.4239	-0.4218	-0.4171	-0.2711	-0.4107	-0.5097	-0.3905	-0.4883	-0.3488	-0.3844	-0.2885	-0.3665	-0.3114	-0.2184	-0.5403	-0.4067	-0.3568	-0.4146	-0.3821	-0.3065	-0.4102
51.3	-0.3024	-0.2405	-0.4046	-0.433	-0.3864	-0.2916	-0.3573	-0.3884	-0.3235	-0.4103	-0.5252	-0.4027	-0.3828	-0.3931	-0.3185	-0.3806	-0.3114	-0.2188	-0.3535	-0.4419	-0.3694	-0.4185	-0.4195	-0.4191	-0.2766	-0.4203	-0.5064	-0.3859	-0.4855	-0.3618	-0.3797	-0.282	-0.3725	-0.3023	-0.2101	-0.5345	-0.4027	-0.3441	-0.4088	-0.3875	-0.3026	-0.4069
51.35	-0.3072	-0.2404	-0.4094	-0.4436	-0.3766	-0.295	-0.347	-0.3989	-0.3289	-0.4022	-0.5351	-0.3986	-0.3882	-0.3931	-0.325	-0.3735	-0.3282	-0.2084	-0.3521	-0.4528	-0.3541	-0.4184	-0.4157	-0.4273	-0.2798	-0.4018	-0.5085	-0.3809	-0.492	-0.3454	-0.3805	-0.2892	-0.37	-0.3102	-0.2199	-0.5371	-0.3951	-0.3604	-0.4181	-0.3833	-0.3063	-0.4011
51.4	-0.3071	-0.2498	-0.4046	-0.4457	-0.3848	-0.2989	-0.3672	-0.4032	-0.3224	-0.4033	-0.5409	-0.4102	-0.3852	-0.4049	-0.3212	-0.3802	-0.3321	-0.2062	-0.3481	-0.4468	-0.3556	-0.4395	-0.4264	-0.4308	-0.2727	-0.41	-0.5052	-0.4014	-0.492	-0.366	-0.3806	-0.2826	-0.384	-0.3058	-0.2225	-0.5438	-0.4064	-0.3454	-0.4223	-0.3879	-0.3145	-0.4218
51.45	-0.3027	-0.2384	-0.394	-0.4366	-0.3707	-0.3019	-0.3591	-0.3832	-0.3146	-0.4019	-0.5301	-0.4018	-0.3838	-0.4017	-0.3238	-0.3738	-0.3156	-0.2116	-0.3446	-0.4488	-0.357	-0.4169	-0.4125	-0.4161	-0.2704	-0.4098	-0.5084	-0.3956	-0.4824	-0.3609	-0.3754	-0.281	-0.3763	-0.3002	-0.2104	-0.5309	-0.3908	-0.3411	-0.4097	-0.3919	-0.3046	-0.4189
51.5	-0.3128	-0.2413	-0.408	-0.4364	-0.3857	-0.2999	-0.3579	-0.3946	-0.3188	-0.3981	-0.5352	-0.4042	-0.3892	-0.4023	-0.335	-0.3765	-0.3216	-0.2117	-0.35	-0.4488	-0.3601	-0.4206	-0.4163	-0.4239	-0.2762	-0.4148	-0.499	-0.4006	-0.4878	-0.3621	-0.3743	-0.2894	-0.3802	-0.3073	-0.2127	-0.55	-0.3983	-0.3576	-0.4105	-0.3807	-0.3037	-0.4032
51.55	-0.3162	-0.2415	-0.4039	-0.4339	-0.3835	-0.3002	-0.3642	-0.3923	-0.3231	-0.4096	-0.5339	-0.402	-0.392	-0.4063	-0.3362	-0.3765	-0.3315	-0.2165	-0.3576	-0.446	-0.3563	-0.431	-0.4219	-0.4295	-0.2722	-0.4034	-0.4931	-0.3919	-0.4959	-0.3606	-0.3787	-0.293	-0.3779	-0.2929	-0.2136	-0.5381	-0.4012	-0.3564	-0.4133	-0.3869	-0.3087	-0.4146
51.6	-0.3135	-0.244	-0.409	-0.4441	-0.3784	-0.3057	-0.3628	-0.4009	-0.3118	-0.4034	-0.5453	-0.4048	-0.3903	-0.4023	-0.3408	-0.3826	-0.334	-0.2167	-0.3402	-0.4466	-0.3636	-0.4221	-0.4131	-0.4291	-0.284	-0.41	-0.5055	-0.3905	-0.487	-0.3574	-0.3772	-0.2916	-0.384	-0.3021	-0.2218	-0.5422	-0.3965	-0.355	-0.4252	-0.3901	-0.3094	-0.4101
51.65	-0.3058	-0.2432	-0.4068	-0.4407	-0.3813	-0.2907	-0.3617	-0.3998	-0.3282	-0.4061	-0.5391	-0.4054	-0.3916	-0.4059	-0.3331	-0.3782	-0.333	-0.2202	-0.3509	-0.4487	-0.3605	-0.426	-0.4274	-0.4176	-0.2784	-0.4042	-0.506	-0.3885	-0.4897	-0.3606	-0.3858	-0.2902	-0.3746	-0.3009	-0.2177	-0.5461	-0.3918	-0.3494	-0.4201	-0.3922	-0.3125	-0.412
51.7	-0.3126	-0.2484	-0.405	-0.4374	-0.3755	-0.2989	-0.3714	-0.4044	-0.331	-0.4005	-0.5331	-0.4094	-0.3887	-0.402	-0.3426	-0.3717	-0.329	-0.2202	-0.3484	-0.4442	-0.3677	-0.4303	-0.4121	-0.4257	-0.278	-0.404	-0.5136	-0.4017	-0.4993	-0.3665	-0.3851	-0.2783	-0.3724	-0.3043	-0.2202	-0.5476	-0.4034	-0.3529	-0.4165	-0.384	-0.31	-0.4033
51.75	-0.3113	-0.2407	-0.4094	-0.4533	-0.3868	-0.3077	-0.3634	-0.4094	-0.326	-0.4044	-0.5442	-0.3996	-0.4007	-0.3993	-0.3304	-0.3712	-0.3304	-0.2159	-0.3473	-0.4605	-0.3532	-0.4279	-0.4243	-0.4319	-0.2745	-0.3981	-0.5033	-0.3907	-0.4873	-0.3551	-0.3866	-0.2862	-0.3888	-0.3062	-0.2226	-0.5473	-0.3995	-0.3541	-0.4197	-0.3859	-0.3134	-0.4141
51.8	-0.3123	-0.2429	-0.4097	-0.4465	-0.3845	-0.2953	-0.3605	-0.3954	-0.322	-0.4099	-0.5602	-0.4107	-0.3869	-0.3995	-0.3313	-0.3838	-0.3372	-0.2316	-0.3418	-0.4388	-0.353	-0.4227	-0.4248	-0.4422	-0.2805	-0.4	-0.4965	-0.3951	-0.4846	-0.3491	-0.3861	-0.2887	-0.384	-0.2937	-0.2142	-0.5421	-0.405	-0.3571	-0.42	-0.388	-0.3139	-0.3995
51.85	-0.306	-0.2467	-0.4038	-0.4359	-0.386	-0.2974	-0.3655	-0.4033	-0.3272	-0.4022	-0.5541	-0.4044	-0.3837	-0.3972	-0.3348	-0.3878	-0.3421	-0.2203	-0.3515	-0.4471	-0.3644	-0.4257	-0.4214	-0.4291	-0.2805	-0.4	-0.5078	-0.3893	-0.4817	-0.3636	-0.3776	-0.2943	-0.377	-0.3052	-0.2209	-0.5464	-0.3986	-0.352	-0.4275	-0.3872	-0.312	-0.4266
51.9	-0.3129	-0.2473	-0.409	-0.4431	-0.382	-0.2903	-0.3602	-0.3954	-0.3197	-0.4068	-0.5341	-0.4025	-0.4008	-0.407	-0.3289	-0.3703	-0.32	-0.2143	-0.3458	-0.4574	-0.3607	-0.4181	-0.4128	-0.4242	-0.2731	-0.4121	-0.5109	-0.4001	-0.4922	-0.3626	-0.3826	-0.2837	-0.3826	-0.2961	-0.2151	-0.54	-0.399	-0.3592	-0.4166	-0.3833	-0.3044	-0.417
51.95	-0.3035	-0.2422	-0.411	-0.4509	-0.3775	-0.2992	-0.3654	-0.3948	-0.325	-0.4019	-0.5484	-0.406	-0.3929	-0.4064	-0.3298	-0.3755	-0.3376	-0.2233	-0.3467	-0.4526	-0.3602	-0.4265	-0.4205	-0.4365	-0.2798	-0.4052	-0.5012	-0.3976	-0.4913	-0.3585	-0.3917	-0.2969	-0.3809	-0.2933	-0.2269	-0.5441	-0.4116	-0.3576	-0.4186	-0.3796	-0.3026	-0.3992
52	-0.3222	-0.2429	-0.4159	-0.4548	-0.3856	-0.2958	-0.3559	-0.4089	-0.3207	-0.4022	-0.5509	-0.4118	-0.4011	-0.4088	-0.3338	-0.3815	-0.3479	-0.2303	-0.3508	-0.4489	-0.3689	-0.4297	-0.4202	-0.4545	-0.2879	-0.3868	-0.5005	-0.3968	-0.4998	-0.362	-0.3906	-0.2996	-0.3846	-0.3006	-0.2232	-0.5464	-0.3979	-0.361	-0.4169	-0.3828	-0.3229	-0.4036
52.05	-0.316	-0.2456	-0.4169	-0.4516	-0.3872	-0.303	-0.366	-0.4025	-0.3269	-0.4117	-0.5578	-0.4067	-0.3913	-0.4042	-0.3363	-0.3927	-0.3455	-0.2239	-0.3361	-0.4599	-0.3691	-0.4407	-0.4343	-0.4407	-0.2809	-0.3791	-0.4962	-0.403	-0.4937	-0.3664	-0.3867	-0.2957	-0.3799	-0.3065	-0.22	-0.5487	-0.4084	-0.3587	-0.4285	-0.3888	-0.3272	-0.4034
52.1	-0.3107	-0.2438	-0.4154	-0.4607	-0.3856	-0.3127	-0.3636	-0.3977	-0.3204	-0.4189	-0.5536	-0.407	-0.3972	-0.4025	-0.3378	-0.3849	-0.3415	-0.219	-0.3323	-0.445	-0.3643	-0.4419	-0.4203	-0.4364	-0.286	-0.3927	-0.5032	-0.3914	-0.5008	-0.3645	-0.3856	-0.3013	-0.3806	-0.3122	-0.2188	-0.552	-0.4026	-0.3603	-0.4319	-0.3933	-0.3103	-0.4026
52.15	-0.316	-0.2447	-0.4144	-0.4525	-0.3866	-0.3016	-0.3715	-0.4072	-0.3167	-0.4066	-0.5619	-0.4062	-0.4021	-0.4021	-0.3358	-0.3782	-0.3475	-0.2196	-0.3399	-0.4473	-0.3696	-0.4361	-0.4208	-0.4489	-0.2805	-0.388	-0.4966	-0.3986	-0.4917	-0.3621	-0.3762	-0.3072	-0.3877	-0.3001	-0.2251	-0.5451	-0.3918	-0.3578	-0.4288	-0.3996	-0.312	-0.4066
52.2	-0.3191	-0.2414	-0.4161	-0.457	-0.3903	-0.2992	-0.3614	-0.4035	-0.3262	-0.4184	-0.5599	-0.4131	-0.3923	-0.4161	-0.3329	-0.389	-0.348	-0.2296	-0.3307	-0.4475	-0.3588	-0.4372	-0.4208	-0.4477	-0.2919	-0.3895	-0.4959	-0.4047	-0.491	-0.3511	-0.386	-0.3023	-0.3956	-0.3024	-0.2111	-0.5578	-0.402	-0.3538	-0.4289	-0.3929	-0.3183	-0.4071
52.25	-0.3146	-0.2459	-0.4232	-0.4516	-0.3938	-0.3106	-0.3519	-0.4118	-0.3303	-0.4089	-0.5517	-0.4067	-0.3969	-0.4062	-0.3442	-0.3851	-0.343	-0.2149	-0.3428	-0.4524	-0.3694	-0.4354	-0.4236	-0.4516	-0.2778	-0.3957	-0.4986	-0.4027	-0.4955	-0.3538	-0.3848	-0.3061	-0.389	-0.3065	-0.2262	-0.5537	-0.4097	-0.3538	-0.4267	-0.397	-0.3081	-0.3971
52.3	-0.314	-0.2471	-0.4271	-0.4553	-0.3683	-0.2964	-0.3644	-0.3992	-0.3268	-0.4176	-0.5468	-0.405	-0.3939	-0.4059	-0.3315	-0.3842	-0.3466	-0.2218	-0.3531	-0.4523	-0.3674	-0.4269	-0.4345	-0.4423	-0.2881	-0.3972	-0.5018	-0.4113	-0.4914	-0.3621	-0.3691	-0.3032	-0.3886	-0.3049	-0.2201	-0.5447	-0.4014	-0.3628	-0.4202	-0.3882	-0.3089	-0.3999
52.35	-0.3085	-0.2405	-0.4099	-0.4429	-0.3842	-0.2986	-0.3651	-0.4027	-0.311	-0.4154	-0.5505	-0.4126	-0.3976	-0.4021	-0.3316	-0.3782	-0.344	-0.228	-0.3366	-0.442	-0.3692	-0.4321	-0.4209	-0.4401	-0.2833	-0.4018	-0.4973	-0.4025	-0.4902	-0.3567	-0.3792	-0.3012	-0.3896	-0.3031	-0.2241	-0.545	-0.391	-0.3547	-0.4249	-0.3955	-0.3244	-0.4039
52.4	-0.3227	-0.2475	-0.4188	-0.4542	-0.3939	-0.3063	-0.3696	-0.4068	-0.3253	-0.4192	-0.553	-0.4103	-0.3965	-0.4053	-0.3386	-0.3883	-0.3458	-0.2287	-0.3422	-0.4535	-0.3785	-0.4363	-0.4297	-0.4508	-0.2905	-0.3996	-0.4993	-0.3983	-0.4975	-0.3713	-0.3892	-0.3081	-0.3963	-0.2974	-0.2274	-0.5519	-0.4055	-0.3603	-0.432	-0.3959	-0.3262	-0.4118
52.45	-0.3193	-0.2426	-0.4177	-0.4544	-0.3868	-0.3055	-0.3709	-0.4082	-0.3253	-0.4232	-0.5442	-0.4089	-0.3958	-0.4083	-0.3358	-0.3877	-0.3457	-0.2293	-0.332	-0.4522	-0.3661	-0.4383	-0.4268	-0.4356	-0.2838	-0.3981	-0.5019	-0.3979	-0.5006	-0.3685	-0.3799	-0.2997	-0.3797	-0.3087	-0.225	-0.5528	-0.3989	-0.361	-0.4232	-0.399	-0.3157	-0.407
52.5	-0.3162	-0.2517	-0.4141	-0.4555	-0.3827	-0.2947	-0.3639	-0.4069	-0.331	-0.4081	-0.5398	-0.4106	-0.3901	-0.4094	-0.3357	-0.3801	-0.3397	-0.2212	-0.3405	-0.4553	-0.3653	-0.436	-0.4318	-0.4366	-0.2822	-0.4	-0.5065	-0.4065	-0.4938	-0.3662	-0.383	-0.2934	-0.3793	-0.3092	-0.2261	-0.5517	-0.4139	-0.3517	-0.4153	-0.3838	-0.3067	-0.4016
52.55	-0.3106	-0.2491	-0.4144	-0.4456	-0.3915	-0.3143	-0.3668	-0.4044	-0.3254	-0.4258	-0.5523	-0.4076	-0.3964	-0.4012	-0.3395	-0.3909	-0.3415	-0.2176	-0.3393	-0.4514	-0.3706	-0.4359	-0.4267	-0.4354	-0.2855	-0.3998	-0.5043	-0.3942	-0.4803	-0.3652	-0.3918	-0.2996	-0.37	-0.2998	-0.2224	-0.5469	-0.4063	-0.3562	-0.4238	-0.3926	-0.3083	-0.4105
52.6	-0.3137	-0.2496	-0.4156	-0.4585	-0.3955	-0.3049	-0.3672	-0.4011	-0.3237	-0.4192	-0.5542	-0.416	-0.3837	-0.4081	-0.3352	-0.3778	-0.3392	-0.2236	-0.3389	-0.4469	-0.3626	-0.4394	-0.4204	-0.4425	-0.28	-0.4011	-0.4988	-0.4067	-0.4941	-0.3581	-0.3822	-0.3031	-0.3852	-0.3019	-0.2301	-0.5514	-0.4021	-0.3734	-0.418	-0.3922	-0.3164	-0.4179
52.65	-0.3095	-0.2489	-0.4133	-0.4354	-0.379	-0.303	-0.367	-0.3963	-0.3248	-0.412	-0.5478	-0.4093	-0.3937	-0.407	-0.3326	-0.3799	-0.3343	-0.2137	-0.3518	-0.4475	-0.3574	-0.4289	-0.4279	-0.4416	-0.2759	-0.4073	-0.504	-0.3942	-0.4893	-0.3689	-0.3875	-0.2984	-0.3891	-0.3032	-0.2135	-0.5483	-0.3996	-0.3609	-0.4181	-0.3863	-0.3049	-0.4115
52.7	-0.3065	-0.2519	-0.413	-0.448	-0.3813	-0.3063	-0.3631	-0.3897	-0.3238	-0.4064	-0.5449	-0.4243	-0.3964	-0.4097	-0.3363	-0.3853	-0.3272	-0.2155	-0.3581	-0.4647	-0.3607	-0.4335	-0.4268	-0.4358	-0.2938	-0.4114	-0.5104	-0.397	-0.4941	-0.3694	-0.3845	-0.2956	-0.3807	-0.3123	-0.2252	-0.5516	-0.4001	-0.3594	-0.4199	-0.3921	-0.3173	-0.4026
52.75	-0.3186	-0.2457	-0.4065	-0.4463	-0.3928	-0.3009	-0.3668	-0.3909	-0.3305	-0.3972	-0.5387	-0.4065	-0.39	-0.4021	-0.3284	-0.3932	-0.3285	-0.2102	-0.3446	-0.4521	-0.3688	-0.4261	-0.4201	-0.4282	-0.2815	-0.4069	-0.5049	-0.4004	-0.4882	-0.3712	-0.3772	-0.2978	-0.3791	-0.2993	-0.2149	-0.5502	-0.4009	-0.3603	-0.4248	-0.3808	-0.3099	-0.4119
52.8	-0.3146	-0.2473	-0.4105	-0.4375	-0.3849	-0.2949	-0.3587	-0.4083	-0.333	-0.4096	-0.5497	-0.4102	-0.3927	-0.4119	-0.3311	-0.3867	-0.335	-0.2253	-0.3522	-0.4463	-0.3727	-0.4363	-0.4215	-0.4279	-0.2796	-0.4071	-0.5039	-0.4034	-0.5034	-0.3646	-0.382	-0.2902	-0.3855	-0.3021	-0.2177	-0.5527	-0.4029	-0.3532	-0.421	-0.3873	-0.3108	-0.4138
52.85	-0.3136	-0.25	-0.4055	-0.4396	-0.3826	-0.3001	-0.3741	-0.3992	-0.3338	-0.4096	-0.5455	-0.4109	-0.3933	-0.4035	-0.3285	-0.395	-0.3265	-0.2155	-0.3494	-0.4559	-0.3678	-0.4253	-0.425	-0.4358	-0.2864	-0.4236	-0.5116	-0.3913	-0.4889	-0.3496	-0.3837	-0.2906	-0.3872	-0.31	-0.2298	-0.5477	-0.4075	-0.3601	-0.4164	-0.3947	-0.3022	-0.4169
52.9	-0.3076	-0.2511	-0.4066	-0.446	-0.3832	-0.3029	-0.365	-0.3969	-0.3235	-0.3941	-0.5361	-0.4081	-0.3946	-0.3941	-0.3361	-0.3745	-0.318	-0.2063	-0.3594	-0.4598	-0.3667	-0.4266	-0.4298	-0.4166	-0.283	-0.4231	-0.5274	-0.397	-0.4859	-0.3577	-0.3916	-0.289	-0.3724	-0.3177	-0.2171	-0.5415	-0.4012	-0.3508	-0.4138	-0.3935	-0.3085	-0.409
52.95	-0.3064	-0.2412	-0.4005	-0.4471	-0.3691	-0.2895	-0.3663	-0.3996	-0.3267	-0.4064	-0.5321	-0.4084	-0.3958	-0.4062	-0.3337	-0.3786	-0.3279	-0.2216	-0.3398	-0.4496	-0.3651	-0.43	-0.419	-0.4194	-0.2769	-0.4148	-0.5088	-0.3983	-0.4899	-0.3639	-0.3842	-0.2902	-0.3876	-0.2992	-0.2099	-0.5488	-0.4048	-0.3539	-0.4224	-0.3874	-0.3046	-0.41
53	-0.3122	-0.245	-0.409	-0.4337	-0.3829	-0.2975	-0.3674	-0.3946	-0.321	-0.4032	-0.5456	-0.4053	-0.3948	-0.4053	-0.3325	-0.3807	-0.3236	-0.2256	-0.3535	-0.4564	-0.3719	-0.4296	-0.425	-0.4258	-0.2749	-0.4151	-0.5147	-0.3979	-0.4967	-0.3607	-0.3811	-0.2845	-0.3683	-0.3091	-0.2161	-0.5389	-0.4055	-0.3509	-0.4169	-0.3974	-0.3045	-0.4052
53.05	-0.3113	-0.2416	-0.4084	-0.4383	-0.3823	-0.312	-0.3633	-0.3928	-0.3293	-0.4121	-0.5352	-0.4124	-0.3856	-0.4008	-0.3241	-0.381	-0.3165	-0.2243	-0.3641	-0.4485	-0.3504	-0.4233	-0.4263	-0.4247	-0.2833	-0.4105	-0.5068	-0.3874	-0.4939	-0.3639	-0.386	-0.2901	-0.3788	-0.3084	-0.217	-0.5488	-0.4068	-0.3571	-0.4123	-0.3849	-0.3067	-0.4135
53.1	-0.3123	-0.2522	-0.3919	-0.4348	-0.3874	-0.3004	-0.372	-0.3989	-0.3238	-0.4068	-0.5255	-0.4087	-0.3891	-0.4071	-0.3305	-0.3796	-0.3188	-0.2143	-0.3545	-0.4543	-0.3687	-0.4277	-0.4359	-0.4224	-0.2746	-0.4216	-0.5174	-0.3951	-0.4897	-0.3695	-0.384	-0.2858	-0.3839	-0.3076	-0.2261	-0.5403	-0.3991	-0.362	-0.4144	-0.3833	-0.2956	-0.4152
53.15	-0.3056	-0.2478	-0.4057	-0.439	-0.3848	-0.2971	-0.3634	-0.3942	-0.3286	-0.4007	-0.5369	-0.4142	-0.3938	-0.4149	-0.3237	-0.3801	-0.3142	-0.2202	-0.3489	-0.4532	-0.362	-0.4229	-0.4246	-0.422	-0.2826	-0.4186	-0.5112	-0.3899	-0.4875	-0.3565	-0.3824	-0.2838	-0.3787	-0.3172	-0.2132	-0.5359	-0.3913	-0.3473	-0.4185	-0.3885	-0.3048	-0.4127
53.2	-0.3078	-0.2406	-0.4102	-0.4383	-0.3761	-0.2963	-0.3682	-0.3965	-0.3246	-0.404	-0.5361	-0.4075	-0.3924	-0.4088	-0.3324	-0.3805	-0.3191	-0.2137	-0.3627	-0.4485	-0.3716	-0.4269	-0.4228	-0.4263	-0.2784	-0.42	-0.5068	-0.3951	-0.4906	-0.3706	-0.3787	-0.2829	-0.3839	-0.3103	-0.2203	-0.5456	-0.4094	-0.3603	-0.4244	-0.3883	-0.302	-0.4237
53.25	-0.3065	-0.2535	-0.4107	-0.4421	-0.3814	-0.3008	-0.3544	-0.3956	-0.3228	-0.4168	-0.535	-0.407	-0.3902	-0.404	-0.3328	-0.3838	-0.3238	-0.2186	-0.3555	-0.4446	-0.3593	-0.4295	-0.43	-0.4182	-0.2812	-0.4237	-0.5112	-0.391	-0.4911	-0.3612	-0.3901	-0.2883	-0.3783	-0.313	-0.2212	-0.5473	-0.4056	-0.3537	-0.4134	-0.3887	-0.2994	-0.4155
53.3	-0.3134	-0.2423	-0.4046	-0.4321	-0.3832	-0.2927	-0.368	-0.3954	-0.3244	-0.4201	-0.5378	-0.3977	-0.3941	-0.4	-0.3254	-0.3872	-0.3166	-0.2138	-0.3558	-0.4474	-0.3557	-0.432	-0.4184	-0.4362	-0.2802	-0.412	-0.5079	-0.397	-0.4864	-0.3606	-0.3808	-0.2873	-0.3749	-0.3114	-0.2125	-0.5497	-0.4079	-0.3594	-0.4132	-0.3911	-0.2963	-0.4179
53.35	-0.3111	-0.2396	-0.4093	-0.4551	-0.3851	-0.2899	-0.367	-0.404	-0.3258	-0.4075	-0.54	-0.4166	-0.3966	-0.403	-0.3337	-0.383	-0.3257	-0.2203	-0.3438	-0.4503	-0.3612	-0.4384	-0.4238	-0.4274	-0.2795	-0.4088	-0.5032	-0.3964	-0.4966	-0.3613	-0.3927	-0.2854	-0.3824	-0.3045	-0.2175	-0.5575	-0.4062	-0.3675	-0.4156	-0.387	-0.3107	-0.4081
53.4	-0.3143	-0.2444	-0.4103	-0.45	-0.3843	-0.3023	-0.3645	-0.4114	-0.3161	-0.4084	-0.5469	-0.4086	-0.3922	-0.4121	-0.3423	-0.3897	-0.3297	-0.2243	-0.3572	-0.4551	-0.3638	-0.4412	-0.4303	-0.4368	-0.2877	-0.405	-0.5006	-0.3997	-0.4854	-0.3649	-0.387	-0.2946	-0.3964	-0.3036	-0.2181	-0.5512	-0.4045	-0.3608	-0.4277	-0.3857	-0.3124	-0.4101
53.45	-0.3108	-0.2443	-0.4112	-0.4499	-0.3866	-0.3052	-0.3683	-0.4056	-0.3331	-0.4077	-0.5606	-0.4131	-0.3941	-0.4138	-0.3394	-0.3806	-0.3398	-0.2218	-0.3509	-0.4581	-0.3675	-0.4313	-0.4313	-0.4408	-0.2814	-0.3967	-0.499	-0.3908	-0.489	-0.3645	-0.3857	-0.3023	-0.3905	-0.2969	-0.2159	-0.5511	-0.4017	-0.3609	-0.4295	-0.3922	-0.3132	-0.4004
53.5	-0.3114	-0.2464	-0.4161	-0.4467	-0.378	-0.3005	-0.3658	-0.4095	-0.3311	-0.4159	-0.5543	-0.4126	-0.393	-0.4098	-0.3314	-0.3762	-0.3304	-0.2237	-0.3424	-0.4549	-0.3635	-0.4279	-0.4248	-0.4263	-0.2876	-0.4019	-0.4977	-0.3986	-0.5012	-0.3627	-0.3835	-0.298	-0.386	-0.3092	-0.232	-0.5446	-0.4029	-0.3583	-0.4354	-0.3841	-0.3074	-0.4046
53.55	-0.3106	-0.2497	-0.4198	-0.4512	-0.3883	-0.3058	-0.3756	-0.3996	-0.331	-0.4085	-0.5569	-0.4137	-0.3988	-0.4146	-0.3346	-0.389	-0.3507	-0.2227	-0.353	-0.4563	-0.3719	-0.4372	-0.4278	-0.4417	-0.2872	-0.4053	-0.508	-0.4107	-0.494	-0.3722	-0.3849	-0.3006	-0.3834	-0.3126	-0.2297	-0.5548	-0.3989	-0.3658	-0.4281	-0.389	-0.3073	-0.4109
53.6	-0.3265	-0.2436	-0.4126	-0.4636	-0.3779	-0.298	-0.3709	-0.4106	-0.3273	-0.4179	-0.5489	-0.4131	-0.3923	-0.4117	-0.3503	-0.3892	-0.3457	-0.2254	-0.3506	-0.4494	-0.3735	-0.4346	-0.425	-0.4457	-0.2826	-0.394	-0.4911	-0.3987	-0.4982	-0.3547	-0.3853	-0.302	-0.3896	-0.3024	-0.2214	-0.554	-0.4101	-0.3644	-0.4336	-0.398	-0.3156	-0.4048
53.65	-0.3139	-0.2366	-0.4092	-0.4476	-0.3915	-0.2962	-0.3561	-0.4132	-0.3258	-0.4151	-0.5583	-0.4077	-0.3919	-0.4093	-0.3344	-0.3828	-0.3422	-0.2234	-0.3387	-0.4397	-0.362	-0.4432	-0.4205	-0.443	-0.2889	-0.4019	-0.4968	-0.3999	-0.4953	-0.3577	-0.3781	-0.3013	-0.3865	-0.2998	-0.222	-0.5557	-0.407	-0.3539	-0.4325	-0.3914	-0.32	-0.4039
53.7	-0.3125	-0.2474	-0.4122	-0.448	-0.3786	-0.289	-0.3676	-0.415	-0.3234	-0.4099	-0.5429	-0.4012	-0.3903	-0.4051	-0.3457	-0.3767	-0.3392	-0.2229	-0.3537	-0.4482	-0.3572	-0.4283	-0.4124	-0.4405	-0.2808	-0.4081	-0.5061	-0.4017	-0.4988	-0.3598	-0.385	-0.3015	-0.3708	-0.3119	-0.2127	-0.5524	-0.4127	-0.3647	-0.4223	-0.3933	-0.3171	-0.4158
53.75	-0.3259	-0.2422	-0.4173	-0.4516	-0.3861	-0.3039	-0.3629	-0.4015	-0.3232	-0.4152	-0.5497	-0.4132	-0.3869	-0.4052	-0.3422	-0.3856	-0.3429	-0.2245	-0.3507	-0.4497	-0.3667	-0.4342	-0.4212	-0.4414	-0.2882	-0.4026	-0.4937	-0.4076	-0.4953	-0.3614	-0.3739	-0.2971	-0.3841	-0.3076	-0.2189	-0.5448	-0.4085	-0.3584	-0.4326	-0.3939	-0.3184	-0.4004
53.8	-0.3169	-0.2408	-0.4224	-0.455	-0.3866	-0.3116	-0.3679	-0.4041	-0.3265	-0.4177	-0.56	-0.4147	-0.3997	-0.4063	-0.3447	-0.3828	-0.3493	-0.2242	-0.343	-0.4564	-0.3728	-0.4287	-0.4316	-0.442	-0.2823	-0.3966	-0.5044	-0.4045	-0.4967	-0.3665	-0.3847	-0.3079	-0.3879	-0.2993	-0.2206	-0.5585	-0.4074	-0.3653	-0.4301	-0.3996	-0.3171	-0.4077
53.85	-0.3195	-0.2458	-0.4124	-0.4472	-0.3859	-0.306	-0.3691	-0.4019	-0.3277	-0.4161	-0.5662	-0.4099	-0.4022	-0.411	-0.3386	-0.3847	-0.3391	-0.2239	-0.3475	-0.4522	-0.3652	-0.4309	-0.427	-0.4493	-0.288	-0.4017	-0.4962	-0.4079	-0.4998	-0.3715	-0.3853	-0.3015	-0.3924	-0.298	-0.2228	-0.5585	-0.4088	-0.3597	-0.4367	-0.3972	-0.3265	-0.42
53.9	-0.3241	-0.2513	-0.4119	-0.4528	-0.3875	-0.3022	-0.3663	-0.4034	-0.3271	-0.4179	-0.5466	-0.4034	-0.3923	-0.4084	-0.3378	-0.3896	-0.3372	-0.2242	-0.3466	-0.4541	-0.3664	-0.4401	-0.4294	-0.4407	-0.2827	-0.4075	-0.506	-0.3971	-0.4984	-0.3677	-0.3869	-0.2997	-0.3926	-0.3035	-0.2256	-0.5536	-0.4073	-0.3579	-0.4298	-0.3896	-0.319	-0.4047
53.95	-0.3088	-0.2504	-0.4216	-0.4431	-0.3929	-0.3003	-0.3545	-0.4126	-0.3271	-0.4124	-0.5426	-0.4083	-0.4028	-0.4121	-0.3424	-0.3888	-0.337	-0.2151	-0.3554	-0.4469	-0.373	-0.437	-0.4232	-0.432	-0.287	-0.4067	-0.508	-0.4042	-0.4999	-0.3631	-0.3831	-0.2972	-0.3821	-0.3012	-0.2174	-0.5477	-0.4005	-0.3542	-0.4338	-0.3987	-0.3131	-0.418
54	-0.3162	-0.2514	-0.4159	-0.4543	-0.3958	-0.2975	-0.3706	-0.4071	-0.3237	-0.4142	-0.5406	-0.4158	-0.3969	-0.4076	-0.338	-0.3822	-0.3557	-0.2282	-0.3355	-0.4522	-0.3664	-0.4453	-0.4356	-0.4465	-0.2948	-0.3982	-0.4962	-0.4044	-0.4943	-0.3569	-0.3817	-0.3029	-0.3865	-0.3055	-0.2267	-0.5583	-0.4098	-0.3487	-0.4242	-0.395	-0.3239	-0.4135
54.05	-0.3171	-0.2483	-0.4108	-0.4558	-0.3942	-0.3115	-0.3672	-0.4116	-0.3263	-0.4165	-0.554	-0.4195	-0.404	-0.4169	-0.3373	-0.3904	-0.3459	-0.2257	-0.3491	-0.4519	-0.367	-0.4371	-0.4255	-0.4509	-0.2886	-0.4048	-0.5078	-0.4131	-0.4967	-0.3595	-0.3886	-0.2994	-0.3793	-0.3116	-0.2294	-0.5504	-0.4067	-0.3743	-0.4276	-0.3964	-0.3257	-0.413
54.1	-0.3135	-0.251	-0.4169	-0.4502	-0.3866	-0.2914	-0.3655	-0.4071	-0.3313	-0.4148	-0.5517	-0.4046	-0.3932	-0.4086	-0.3342	-0.3757	-0.3435	-0.2245	-0.3476	-0.4568	-0.3565	-0.4418	-0.4264	-0.4377	-0.2949	-0.4079	-0.5111	-0.3996	-0.4924	-0.3627	-0.3861	-0.2962	-0.3869	-0.3093	-0.2191	-0.5514	-0.4108	-0.3572	-0.4236	-0.3971	-0.3211	-0.4127
54.15	-0.3181	-0.2482	-0.4157	-0.4557	-0.3797	-0.3159	-0.3725	-0.411	-0.3296	-0.4162	-0.5481	-0.4153	-0.3995	-0.4129	-0.3362	-0.3783	-0.3398	-0.2277	-0.3445	-0.4524	-0.371	-0.4379	-0.43	-0.4359	-0.2847	-0.4131	-0.5053	-0.4025	-0.4943	-0.3682	-0.3825	-0.2931	-0.3904	-0.2989	-0.2261	-0.5613	-0.4081	-0.3671	-0.4247	-0.3953	-0.3102	-0.4169
54.2	-0.3168	-0.2487	-0.4086	-0.4442	-0.3971	-0.3057	-0.3674	-0.4078	-0.3317	-0.4174	-0.5596	-0.4137	-0.3938	-0.4057	-0.3408	-0.3863	-0.3444	-0.2238	-0.3514	-0.4604	-0.3621	-0.4432	-0.4313	-0.4395	-0.2844	-0.4068	-0.5049	-0.4101	-0.4953	-0.3553	-0.3852	-0.2976	-0.3811	-0.3006	-0.2169	-0.5532	-0.4126	-0.3541	-0.4274	-0.401	-0.3221	-0.4018
54.25	-0.3132	-0.2447	-0.4128	-0.4481	-0.3838	-0.3002	-0.3632	-0.4066	-0.328	-0.41	-0.5606	-0.4088	-0.3903	-0.4078	-0.3458	-0.3895	-0.3427	-0.2255	-0.3437	-0.4395	-0.3644	-0.4369	-0.4231	-0.4481	-0.2896	-0.4062	-0.499	-0.3944	-0.4915	-0.3611	-0.3879	-0.3032	-0.3908	-0.3061	-0.2254	-0.5489	-0.4096	-0.3586	-0.4285	-0.4032	-0.3192	-0.4026
54.3	-0.3103	-0.2482	-0.4128	-0.4607	-0.3942	-0.299	-0.3717	-0.4062	-0.3237	-0.4171	-0.5526	-0.4117	-0.3972	-0.4078	-0.3358	-0.384	-0.337	-0.2211	-0.3522	-0.4601	-0.3635	-0.4374	-0.4283	-0.4484	-0.2919	-0.4089	-0.5069	-0.4011	-0.4985	-0.3673	-0.3866	-0.3012	-0.3828	-0.3084	-0.22	-0.5491	-0.3993	-0.3596	-0.4265	-0.3878	-0.3237	-0.4191
54.35	-0.3126	-0.2451	-0.4152	-0.4465	-0.3892	-0.3041	-0.3581	-0.4066	-0.3148	-0.4199	-0.5489	-0.4122	-0.3997	-0.405	-0.3352	-0.3854	-0.3447	-0.2173	-0.3428	-0.452	-0.3695	-0.438	-0.4209	-0.4385	-0.2861	-0.3989	-0.5009	-0.4051	-0.4916	-0.3701	-0.3782	-0.2999	-0.3884	-0.3058	-0.2256	-0.5556	-0.4152	-0.3596	-0.4235	-0.3977	-0.3119	-0.4191
54.4	-0.3215	-0.2546	-0.4082	-0.4553	-0.3761	-0.3017	-0.365	-0.4073	-0.326	-0.4086	-0.5416	-0.4187	-0.3902	-0.418	-0.3356	-0.3933	-0.3397	-0.2264	-0.3483	-0.4551	-0.3781	-0.4253	-0.4349	-0.4387	-0.2857	-0.4096	-0.5043	-0.3962	-0.4867	-0.3709	-0.378	-0.2965	-0.3828	-0.3137	-0.2229	-0.551	-0.4038	-0.3559	-0.4259	-0.388	-0.3178	-0.4074
54.45	-0.3138	-0.2423	-0.423	-0.452	-0.3814	-0.3104	-0.3657	-0.4051	-0.3265	-0.4246	-0.5494	-0.4211	-0.4036	-0.4092	-0.3407	-0.3803	-0.3459	-0.2305	-0.3458	-0.4498	-0.3703	-0.4318	-0.4266	-0.4443	-0.2881	-0.4061	-0.5058	-0.4106	-0.5006	-0.3653	-0.3853	-0.3031	-0.3958	-0.3104	-0.2262	-0.5525	-0.4088	-0.36	-0.4337	-0.3982	-0.3221	-0.4046
54.5	-0.3157	-0.2395	-0.4091	-0.4592	-0.3893	-0.2958	-0.3638	-0.4023	-0.3307	-0.4124	-0.5529	-0.4135	-0.4027	-0.4138	-0.3367	-0.3854	-0.3454	-0.2202	-0.3551	-0.4479	-0.3722	-0.44	-0.4326	-0.4316	-0.285	-0.4165	-0.5114	-0.4051	-0.4965	-0.3609	-0.3791	-0.2954	-0.3814	-0.306	-0.225	-0.5562	-0.3998	-0.3516	-0.4259	-0.396	-0.317	-0.4123
54.55	-0.3141	-0.2566	-0.4151	-0.4422	-0.4028	-0.3019	-0.3602	-0.4073	-0.3275	-0.4161	-0.5535	-0.4183	-0.3953	-0.4068	-0.3384	-0.3854	-0.3326	-0.2285	-0.3437	-0.4561	-0.3556	-0.4401	-0.4315	-0.4373	-0.2895	-0.4034	-0.5083	-0.4028	-0.4976	-0.3645	-0.3847	-0.3032	-0.3853	-0.3042	-0.2189	-0.5587	-0.411	-0.3598	-0.4219	-0.3995	-0.3207	-0.4117
54.6	-0.3111	-0.2495	-0.4206	-0.4515	-0.394	-0.3087	-0.3691	-0.4031	-0.3329	-0.4218	-0.5629	-0.4172	-0.4036	-0.4123	-0.3421	-0.3932	-0.3458	-0.2191	-0.3449	-0.4592	-0.3651	-0.4434	-0.4369	-0.4486	-0.289	-0.3972	-0.5089	-0.4037	-0.5038	-0.3672	-0.3947	-0.3069	-0.3918	-0.3068	-0.224	-0.5482	-0.4121	-0.3547	-0.4331	-0.4002	-0.32	-0.4044
54.65	-0.3211	-0.2482	-0.4186	-0.458	-0.3901	-0.2985	-0.3818	-0.4094	-0.3339	-0.4228	-0.5611	-0.4146	-0.4006	-0.4068	-0.3432	-0.3925	-0.3525	-0.2364	-0.351	-0.4514	-0.3713	-0.4429	-0.4356	-0.4372	-0.2974	-0.4032	-0.4977	-0.4083	-0.5045	-0.3666	-0.3853	-0.3089	-0.389	-0.2972	-0.2208	-0.5591	-0.404	-0.3668	-0.4422	-0.3997	-0.3254	-0.4046
54.7	-0.3144	-0.2459	-0.4226	-0.4462	-0.3896	-0.3061	-0.3743	-0.4044	-0.3277	-0.427	-0.5549	-0.4139	-0.3933	-0.4079	-0.3352	-0.3843	-0.3411	-0.2144	-0.3531	-0.4527	-0.3748	-0.4389	-0.424	-0.4511	-0.2963	-0.4067	-0.5031	-0.4017	-0.4966	-0.3708	-0.3933	-0.2959	-0.39	-0.3088	-0.2165	-0.5571	-0.406	-0.3612	-0.4275	-0.3896	-0.3199	-0.4144
54.75	-0.3132	-0.2498	-0.4175	-0.4437	-0.3857	-0.296	-0.3697	-0.4018	-0.3256	-0.4211	-0.5482	-0.4199	-0.395	-0.4099	-0.3368	-0.3915	-0.338	-0.2165	-0.346	-0.4513	-0.3716	-0.4374	-0.4266	-0.4364	-0.2867	-0.4037	-0.5082	-0.404	-0.4961	-0.3721	-0.3843	-0.2943	-0.3802	-0.3019	-0.2233	-0.5491	-0.413	-0.3613	-0.4386	-0.4063	-0.3205	-0.4164
54.8	-0.3114	-0.2436	-0.419	-0.4393	-0.3874	-0.2969	-0.3718	-0.4041	-0.3368	-0.4127	-0.5536	-0.4118	-0.3948	-0.4166	-0.3358	-0.3851	-0.3466	-0.2234	-0.3609	-0.4523	-0.3693	-0.437	-0.4428	-0.4401	-0.292	-0.4135	-0.509	-0.3988	-0.4997	-0.36	-0.3785	-0.306	-0.3776	-0.3134	-0.2199	-0.5508	-0.412	-0.3552	-0.4338	-0.3924	-0.3182	-0.4105
54.85	-0.3162	-0.2486	-0.4177	-0.4459	-0.3869	-0.3015	-0.3695	-0.4114	-0.3273	-0.43	-0.5546	-0.4141	-0.3946	-0.41	-0.3461	-0.3958	-0.3458	-0.226	-0.3507	-0.4608	-0.3699	-0.4438	-0.4326	-0.4473	-0.2895	-0.3993	-0.5082	-0.406	-0.5037	-0.3612	-0.3829	-0.3027	-0.3947	-0.3084	-0.2271	-0.5564	-0.4163	-0.3559	-0.4315	-0.3912	-0.3206	-0.415
54.9	-0.3134	-0.2524	-0.4178	-0.4419	-0.3883	-0.2928	-0.3723	-0.4005	-0.3304	-0.4112	-0.5532	-0.4217	-0.3904	-0.4204	-0.3399	-0.3811	-0.3343	-0.2188	-0.3528	-0.4515	-0.372	-0.438	-0.4248	-0.4362	-0.2906	-0.4101	-0.516	-0.3993	-0.4966	-0.3716	-0.3874	-0.3012	-0.3817	-0.3079	-0.2123	-0.556	-0.4031	-0.3473	-0.4282	-0.3964	-0.3135	-0.4238
54.95	-0.313	-0.2468	-0.414	-0.4381	-0.3916	-0.3024	-0.3699	-0.4069	-0.3195	-0.4154	-0.5593	-0.4139	-0.4007	-0.4161	-0.3317	-0.3836	-0.3305	-0.2318	-0.3507	-0.4549	-0.3621	-0.437	-0.4265	-0.4302	-0.2911	-0.4154	-0.5203	-0.4138	-0.4864	-0.3604	-0.3839	-0.2882	-0.3856	-0.3111	-0.2314	-0.5523	-0.4077	-0.3556	-0.4263	-0.3941	-0.3152	-0.42
55	-0.3162	-0.2453	-0.4244	-0.4408	-0.3969	-0.3075	-0.3721	-0.4016	-0.3232	-0.4183	-0.5524	-0.411	-0.3946	-0.4168	-0.3354	-0.3821	-0.3383	-0.2303	-0.3544	-0.451	-0.3637	-0.4367	-0.4265	-0.4342	-0.2889	-0.4096	-0.5131	-0.4069	-0.4964	-0.3645	-0.3847	-0.3015	-0.3921	-0.3079	-0.2182	-0.5514	-0.4056	-0.3615	-0.4243	-0.3899	-0.3208	-0.4117
55.05	-0.3206	-0.2453	-0.4059	-0.451	-0.3988	-0.3007	-0.3718	-0.4096	-0.3225	-0.4087	-0.5492	-0.4239	-0.4051	-0.4106	-0.3339	-0.3873	-0.3432	-0.2275	-0.3614	-0.4529	-0.3729	-0.4387	-0.4362	-0.4415	-0.2856	-0.4222	-0.5094	-0.4026	-0.5017	-0.3606	-0.3855	-0.2906	-0.3844	-0.3075	-0.2227	-0.5568	-0.4121	-0.3562	-0.4338	-0.4028	-0.3214	-0.4228
55.1	-0.3168	-0.258	-0.4125	-0.4488	-0.3898	-0.3116	-0.3703	-0.4088	-0.3298	-0.4075	-0.5465	-0.4101	-0.3956	-0.4093	-0.3361	-0.3916	-0.3224	-0.2148	-0.3509	-0.4665	-0.3681	-0.4363	-0.4385	-0.4269	-0.2938	-0.4145	-0.5103	-0.4006	-0.5034	-0.3696	-0.3871	-0.2898	-0.3929	-0.3077	-0.2179	-0.5479	-0.4096	-0.3561	-0.4237	-0.3919	-0.3097	-0.4163
55.15	-0.3238	-0.256	-0.4096	-0.4347	-0.3911	-0.306	-0.3644	-0.4082	-0.3297	-0.4135	-0.5402	-0.4054	-0.3946	-0.4078	-0.3316	-0.3835	-0.3172	-0.2175	-0.3593	-0.4594	-0.3652	-0.4366	-0.4371	-0.4221	-0.2841	-0.422	-0.5126	-0.404	-0.4922	-0.3625	-0.3938	-0.2817	-0.3824	-0.3099	-0.2256	-0.5543	-0.4125	-0.358	-0.432	-0.4029	-0.3151	-0.4218
55.2	-0.3122	-0.2508	-0.4089	-0.4465	-0.3862	-0.3086	-0.3627	-0.4049	-0.3273	-0.4187	-0.5508	-0.4193	-0.3942	-0.4171	-0.3353	-0.3857	-0.3341	-0.2175	-0.3642	-0.4596	-0.364	-0.4387	-0.4327	-0.4372	-0.2852	-0.4177	-0.5068	-0.4101	-0.492	-0.3721	-0.377	-0.2985	-0.3855	-0.3127	-0.2234	-0.5605	-0.4166	-0.3661	-0.4291	-0.4069	-0.3162	-0.4161
55.25	-0.3219	-0.2499	-0.413	-0.4562	-0.3928	-0.3025	-0.3743	-0.4091	-0.3338	-0.4159	-0.5506	-0.4151	-0.4008	-0.4166	-0.335	-0.396	-0.3454	-0.2259	-0.3594	-0.4504	-0.3714	-0.4333	-0.4334	-0.442	-0.2823	-0.422	-0.5119	-0.4092	-0.4903	-0.3677	-0.3896	-0.2898	-0.3875	-0.3073	-0.2266	-0.5548	-0.4089	-0.3645	-0.435	-0.3989	-0.3045	-0.4274
55.3	-0.324	-0.2423	-0.4167	-0.4446	-0.3821	-0.2974	-0.3717	-0.4069	-0.3328	-0.4094	-0.545	-0.4217	-0.3973	-0.4143	-0.3274	-0.3927	-0.3234	-0.2155	-0.3562	-0.4503	-0.3701	-0.4337	-0.4297	-0.4349	-0.2853	-0.4196	-0.5195	-0.4034	-0.4914	-0.372	-0.385	-0.2901	-0.3842	-0.3151	-0.2178	-0.5574	-0.4018	-0.3551	-0.4253	-0.4	-0.3084	-0.425
55.35	-0.3175	-0.2521	-0.4145	-0.4455	-0.3853	-0.3003	-0.3674	-0.4031	-0.3324	-0.4148	-0.5438	-0.4214	-0.4036	-0.4131	-0.3317	-0.3857	-0.322	-0.2401	-0.3573	-0.4612	-0.3687	-0.4332	-0.4417	-0.4326	-0.2837	-0.4266	-0.5146	-0.4025	-0.4996	-0.3656	-0.3873	-0.2888	-0.3915	-0.3245	-0.2181	-0.5512	-0.4132	-0.3616	-0.4273	-0.401	-0.3222	-0.412
55.4	-0.3029	-0.2482	-0.4085	-0.4474	-0.3885	-0.3099	-0.3788	-0.4017	-0.3356	-0.4143	-0.5415	-0.423	-0.4044	-0.4156	-0.3261	-0.3868	-0.3258	-0.2229	-0.3686	-0.46	-0.3738	-0.4208	-0.4336	-0.4271	-0.2819	-0.4252	-0.5251	-0.4048	-0.4916	-0.3682	-0.3915	-0.2877	-0.3788	-0.3173	-0.2259	-0.5424	-0.4196	-0.3577	-0.4243	-0.3959	-0.3175	-0.4137
55.45	-0.3142	-0.2532	-0.419	-0.4499	-0.3886	-0.3074	-0.3708	-0.4122	-0.3387	-0.4199	-0.5543	-0.4154	-0.407	-0.4217	-0.3327	-0.3863	-0.3361	-0.2222	-0.3593	-0.4661	-0.3743	-0.4408	-0.4383	-0.4355	-0.2929	-0.418	-0.5121	-0.3972	-0.4898	-0.3626	-0.3972	-0.2954	-0.3878	-0.3147	-0.2301	-0.5571	-0.4121	-0.3543	-0.4339	-0.4074	-0.3211	-0.4193
55.5	-0.3128	-0.2413	-0.4145	-0.4392	-0.3945	-0.3073	-0.3666	-0.3934	-0.3299	-0.4223	-0.5531	-0.4264	-0.396	-0.4117	-0.3272	-0.3898	-0.3327	-0.2201	-0.369	-0.467	-0.3508	-0.4329	-0.43	-0.4324	-0.2894	-0.4285	-0.5285	-0.4078	-0.4973	-0.3664	-0.383	-0.2949	-0.3863	-0.3042	-0.2198	-0.5505	-0.4085	-0.3645	-0.4297	-0.4021	-0.306	-0.4349
55.55	-0.3182	-0.249	-0.4143	-0.4422	-0.38	-0.3069	-0.3692	-0.4002	-0.3273	-0.4101	-0.5566	-0.4143	-0.4058	-0.4121	-0.3375	-0.3876	-0.3082	-0.2179	-0.3556	-0.4529	-0.363	-0.4345	-0.4403	-0.426	-0.2902	-0.4255	-0.5153	-0.4014	-0.5038	-0.3647	-0.3839	-0.28	-0.3701	-0.3122	-0.2178	-0.5529	-0.4205	-0.3544	-0.4254	-0.3907	-0.3121	-0.4204
55.6	-0.3245	-0.2491	-0.4168	-0.4541	-0.404	-0.3074	-0.3654	-0.4087	-0.3339	-0.4234	-0.5539	-0.4193	-0.3986	-0.4201	-0.3368	-0.3985	-0.3352	-0.2358	-0.3622	-0.4604	-0.3621	-0.4398	-0.4261	-0.4429	-0.2981	-0.4215	-0.5209	-0.4155	-0.4962	-0.3672	-0.3879	-0.2935	-0.397	-0.3199	-0.2273	-0.5458	-0.4134	-0.3559	-0.4433	-0.3967	-0.32	-0.4255
55.65	-0.3187	-0.2521	-0.4129	-0.4646	-0.3875	-0.3074	-0.3735	-0.4089	-0.3291	-0.4166	-0.5568	-0.4085	-0.4022	-0.4145	-0.3412	-0.3957	-0.3404	-0.2249	-0.349	-0.4516	-0.3729	-0.4385	-0.4343	-0.4482	-0.2821	-0.4009	-0.5203	-0.4016	-0.499	-0.3725	-0.385	-0.301	-0.3852	-0.3113	-0.2232	-0.5713	-0.4155	-0.3727	-0.4361	-0.392	-0.3143	-0.425
55.7	-0.3216	-0.248	-0.4149	-0.4505	-0.3903	-0.3068	-0.3636	-0.4052	-0.334	-0.4204	-0.5487	-0.4151	-0.4111	-0.4211	-0.3322	-0.3875	-0.3415	-0.2265	-0.3503	-0.4549	-0.3694	-0.441	-0.4316	-0.4437	-0.2826	-0.4203	-0.5218	-0.4052	-0.5025	-0.3715	-0.3795	-0.3017	-0.3775	-0.2973	-0.2287	-0.5516	-0.4144	-0.3634	-0.4277	-0.4028	-0.3236	-0.4225
55.75	-0.3083	-0.2484	-0.4245	-0.4492	-0.3786	-0.303	-0.3872	-0.4006	-0.3307	-0.4101	-0.562	-0.4159	-0.4009	-0.4091	-0.34	-0.3891	-0.3316	-0.2209	-0.366	-0.4583	-0.3618	-0.4266	-0.4379	-0.4243	-0.2923	-0.4265	-0.511	-0.4062	-0.4902	-0.3633	-0.3775	-0.2871	-0.3872	-0.317	-0.2257	-0.5555	-0.41	-0.3539	-0.4355	-0.3972	-0.3059	-0.4235
55.8	-0.3216	-0.2553	-0.4187	-0.4385	-0.388	-0.3036	-0.3643	-0.4054	-0.3324	-0.4222	-0.5538	-0.4233	-0.3892	-0.4192	-0.336	-0.3954	-0.3246	-0.2215	-0.3566	-0.463	-0.3741	-0.4354	-0.4426	-0.4378	-0.2812	-0.4151	-0.5087	-0.4147	-0.4969	-0.3696	-0.393	-0.2927	-0.3776	-0.308	-0.2193	-0.5614	-0.4106	-0.3587	-0.427	-0.3982	-0.3204	-0.4231
55.85	-0.3235	-0.251	-0.4149	-0.4619	-0.39	-0.3062	-0.363	-0.414	-0.3359	-0.4246	-0.5566	-0.4237	-0.4044	-0.4051	-0.3406	-0.3874	-0.3551	-0.2316	-0.3555	-0.4548	-0.3652	-0.4426	-0.4198	-0.4501	-0.2866	-0.41	-0.5069	-0.41	-0.4991	-0.3734	-0.3879	-0.3086	-0.3944	-0.3129	-0.229	-0.5594	-0.408	-0.3584	-0.4397	-0.4003	-0.3268	-0.4146
55.9	-0.3202	-0.2463	-0.4199	-0.4597	-0.391	-0.3054	-0.3637	-0.4098	-0.3304	-0.4214	-0.5566	-0.4237	-0.4091	-0.4127	-0.3398	-0.3978	-0.3681	-0.2304	-0.3527	-0.4558	-0.3672	-0.4351	-0.4329	-0.455	-0.2876	-0.4054	-0.5064	-0.4172	-0.4971	-0.362	-0.3792	-0.2943	-0.3913	-0.3142	-0.2343	-0.5564	-0.4046	-0.3624	-0.4337	-0.3985	-0.3279	-0.4216
55.95	-0.3149	-0.2524	-0.4225	-0.4584	-0.392	-0.3061	-0.3724	-0.4203	-0.323	-0.4188	-0.5591	-0.4275	-0.4009	-0.4138	-0.3349	-0.3878	-0.3624	-0.2332	-0.3557	-0.4605	-0.3671	-0.4337	-0.4379	-0.458	-0.2905	-0.4064	-0.5173	-0.4026	-0.5005	-0.3668	-0.3905	-0.3062	-0.3929	-0.3088	-0.236	-0.5575	-0.4199	-0.3589	-0.436	-0.4046	-0.3253	-0.4222
56	-0.3165	-0.2493	-0.4196	-0.4491	-0.392	-0.3052	-0.374	-0.4115	-0.3301	-0.429	-0.5544	-0.4088	-0.4039	-0.4092	-0.3393	-0.3935	-0.3534	-0.2324	-0.3397	-0.4656	-0.3668	-0.4427	-0.4407	-0.4568	-0.2988	-0.3998	-0.5031	-0.4132	-0.4988	-0.367	-0.3883	-0.311	-0.3973	-0.3027	-0.219	-0.5592	-0.4135	-0.3643	-0.4423	-0.4014	-0.3172	-0.4196
56.05	-0.3275	-0.2415	-0.4234	-0.4547	-0.3988	-0.3096	-0.3708	-0.4209	-0.3299	-0.4325	-0.5669	-0.4186	-0.4067	-0.4131	-0.3461	-0.3897	-0.3661	-0.2366	-0.3514	-0.4596	-0.3742	-0.4496	-0.432	-0.4625	-0.2923	-0.4042	-0.5095	-0.4069	-0.4985	-0.3792	-0.3892	-0.3082	-0.3926	-0.3146	-0.2358	-0.5622	-0.4092	-0.3581	-0.4399	-0.4063	-0.3368	-0.42
56.1	-0.3197	-0.2483	-0.4072	-0.4572	-0.3897	-0.3006	-0.3688	-0.4199	-0.3302	-0.426	-0.5759	-0.418	-0.3983	-0.41	-0.351	-0.3911	-0.3573	-0.2344	-0.348	-0.4628	-0.368	-0.4412	-0.4324	-0.4674	-0.2843	-0.4065	-0.4968	-0.4036	-0.5019	-0.3692	-0.4001	-0.312	-0.3894	-0.3075	-0.2251	-0.5628	-0.4115	-0.3625	-0.4371	-0.4087	-0.321	-0.4137
56.15	-0.3184	-0.2467	-0.4169	-0.4554	-0.391	-0.3105	-0.3721	-0.4123	-0.3303	-0.4358	-0.5695	-0.4205	-0.4044	-0.421	-0.3521	-0.3873	-0.3426	-0.2221	-0.3527	-0.4622	-0.3669	-0.4415	-0.4317	-0.4464	-0.2894	-0.405	-0.5042	-0.4123	-0.5	-0.3793	-0.3899	-0.3121	-0.3982	-0.3054	-0.2259	-0.5506	-0.4106	-0.3646	-0.438	-0.4011	-0.3252	-0.411
56.2	-0.324	-0.2415	-0.4225	-0.4611	-0.3915	-0.3086	-0.3733	-0.4172	-0.3299	-0.4102	-0.5669	-0.4178	-0.4014	-0.4196	-0.3378	-0.381	-0.3516	-0.2304	-0.3504	-0.4621	-0.3812	-0.446	-0.4349	-0.4541	-0.2838	-0.4134	-0.5051	-0.4047	-0.4991	-0.3625	-0.3911	-0.3006	-0.3932	-0.3036	-0.2291	-0.5693	-0.4066	-0.3649	-0.437	-0.406	-0.3245	-0.4122
56.25	-0.325	-0.2501	-0.4218	-0.4551	-0.3852	-0.3097	-0.3737	-0.4161	-0.3278	-0.4189	-0.5702	-0.4171	-0.3985	-0.4277	-0.3416	-0.3931	-0.3624	-0.2272	-0.3394	-0.4585	-0.3804	-0.4446	-0.4335	-0.4629	-0.2858	-0.4049	-0.5092	-0.4165	-0.5012	-0.3693	-0.4023	-0.3076	-0.3897	-0.3023	-0.2361	-0.5592	-0.4084	-0.3668	-0.4385	-0.4035	-0.327	-0.4193
56.3	-0.3201	-0.2476	-0.4225	-0.4594	-0.3971	-0.2938	-0.3745	-0.4122	-0.3303	-0.4268	-0.5668	-0.4186	-0.3981	-0.4187	-0.3435	-0.39	-0.3624	-0.2294	-0.3426	-0.4642	-0.382	-0.4458	-0.4406	-0.4581	-0.2901	-0.3952	-0.5065	-0.4122	-0.4919	-0.3631	-0.3898	-0.3109	-0.3997	-0.3144	-0.2306	-0.5589	-0.4178	-0.364	-0.4504	-0.4004	-0.3263	-0.4211
56.35	-0.3203	-0.2455	-0.4158	-0.4538	-0.3951	-0.3078	-0.3681	-0.4058	-0.3329	-0.415	-0.56	-0.415	-0.4011	-0.422	-0.3455	-0.3867	-0.3443	-0.2388	-0.349	-0.4525	-0.375	-0.4376	-0.434	-0.4588	-0.291	-0.4175	-0.5087	-0.4174	-0.4967	-0.367	-0.3842	-0.3018	-0.3986	-0.3188	-0.2256	-0.5573	-0.406	-0.3684	-0.4416	-0.4102	-0.3258	-0.4276
56.4	-0.3168	-0.2444	-0.4191	-0.4589	-0.3887	-0.3082	-0.3719	-0.4141	-0.3303	-0.42	-0.5576	-0.4182	-0.4009	-0.417	-0.3362	-0.3881	-0.3512	-0.2365	-0.3478	-0.4602	-0.3743	-0.4467	-0.4312	-0.4545	-0.2877	-0.4103	-0.5009	-0.4037	-0.5025	-0.3713	-0.3895	-0.3033	-0.3884	-0.306	-0.2249	-0.5712	-0.4146	-0.3597	-0.4319	-0.4061	-0.329	-0.4147
56.45	-0.3237	-0.2479	-0.4232	-0.4583	-0.394	-0.319	-0.3724	-0.4194	-0.3361	-0.4295	-0.5731	-0.4254	-0.4028	-0.4085	-0.349	-0.3891	-0.3549	-0.2393	-0.3536	-0.4509	-0.3768	-0.4429	-0.4254	-0.4597	-0.2908	-0.4002	-0.5009	-0.4121	-0.5023	-0.3792	-0.3962	-0.3016	-0.3918	-0.3048	-0.2252	-0.5654	-0.4147	-0.3598	-0.4349	-0.3977	-0.3272	-0.4087
56.5	-0.3205	-0.246	-0.4107	-0.4593	-0.3986	-0.3098	-0.3821	-0.4062	-0.3278	-0.4255	-0.5609	-0.4227	-0.3961	-0.4139	-0.341	-0.3907	-0.3533	-0.2268	-0.3467	-0.4567	-0.3747	-0.4399	-0.4391	-0.4523	-0.287	-0.4005	-0.507	-0.4144	-0.4907	-0.3624	-0.3927	-0.3055	-0.3884	-0.3061	-0.2243	-0.5583	-0.4075	-0.3609	-0.4382	-0.4028	-0.3335	-0.4211
56.55	-0.3174	-0.2476	-0.4063	-0.4493	-0.3827	-0.3015	-0.3754	-0.4086	-0.3335	-0.4172	-0.5595	-0.4164	-0.4021	-0.4143	-0.3433	-0.3939	-0.347	-0.2198	-0.3497	-0.4595	-0.3641	-0.4428	-0.4332	-0.4418	-0.2854	-0.4189	-0.5108	-0.4141	-0.5015	-0.3699	-0.39	-0.3001	-0.3887	-0.3099	-0.2227	-0.5608	-0.4162	-0.3578	-0.4376	-0.409	-0.3172	-0.4205
56.6	-0.3162	-0.2523	-0.4164	-0.4453	-0.4031	-0.2974	-0.371	-0.4061	-0.3253	-0.4257	-0.5546	-0.4147	-0.4031	-0.4215	-0.3429	-0.3893	-0.3478	-0.2308	-0.3565	-0.456	-0.3767	-0.441	-0.4311	-0.4491	-0.2839	-0.4155	-0.5079	-0.4123	-0.5045	-0.3734	-0.3859	-0.2996	-0.3851	-0.3131	-0.2293	-0.5564	-0.4095	-0.3586	-0.432	-0.405	-0.3197	-0.4207
56.65	-0.3149	-0.2514	-0.4147	-0.4576	-0.3926	-0.3092	-0.3689	-0.4136	-0.3303	-0.4288	-0.5507	-0.4234	-0.3996	-0.4086	-0.3371	-0.3934	-0.3419	-0.2305	-0.3495	-0.457	-0.38	-0.4439	-0.4332	-0.4443	-0.2876	-0.417	-0.5094	-0.4086	-0.5055	-0.3632	-0.3988	-0.2938	-0.3828	-0.31	-0.2269	-0.5542	-0.4062	-0.3682	-0.4362	-0.3983	-0.3223	-0.4158
56.7	-0.3245	-0.2448	-0.4104	-0.4536	-0.3871	-0.304	-0.365	-0.4021	-0.3221	-0.416	-0.5588	-0.4159	-0.3992	-0.4158	-0.3321	-0.3873	-0.3409	-0.2285	-0.3498	-0.4549	-0.3641	-0.4353	-0.4281	-0.4412	-0.2863	-0.4218	-0.5105	-0.4114	-0.5031	-0.37	-0.3866	-0.2921	-0.3928	-0.3079	-0.2229	-0.5558	-0.4144	-0.3639	-0.4271	-0.3934	-0.3156	-0.4216
56.75	-0.3133	-0.2481	-0.4076	-0.4431	-0.3735	-0.2991	-0.3738	-0.4217	-0.3242	-0.4148	-0.5506	-0.418	-0.3987	-0.4102	-0.3339	-0.3831	-0.3336	-0.2263	-0.3467	-0.4495	-0.369	-0.4368	-0.429	-0.4441	-0.2859	-0.4231	-0.5099	-0.4133	-0.4848	-0.3765	-0.3777	-0.2985	-0.3792	-0.3161	-0.2181	-0.5571	-0.4119	-0.3666	-0.4321	-0.4018	-0.3	-0.4213
56.8	-0.3098	-0.2504	-0.4156	-0.4404	-0.3806	-0.3038	-0.3779	-0.4052	-0.3336	-0.4142	-0.5518	-0.4168	-0.3926	-0.4093	-0.3353	-0.3808	-0.3417	-0.2339	-0.3671	-0.452	-0.3748	-0.4259	-0.4327	-0.4373	-0.2868	-0.4103	-0.5121	-0.4116	-0.4957	-0.3709	-0.3868	-0.2987	-0.3875	-0.3116	-0.2171	-0.5553	-0.4089	-0.3681	-0.4326	-0.3966	-0.3102	-0.4214
56.85	-0.3159	-0.2482	-0.4115	-0.4442	-0.3773	-0.2965	-0.3691	-0.409	-0.33	-0.4191	-0.5481	-0.4146	-0.3949	-0.4117	-0.3332	-0.3931	-0.3301	-0.2148	-0.3582	-0.4576	-0.3609	-0.4296	-0.4383	-0.4352	-0.2871	-0.424	-0.5174	-0.4003	-0.4856	-0.3728	-0.3951	-0.284	-0.375	-0.3055	-0.2225	-0.5514	-0.4149	-0.3568	-0.4319	-0.3936	-0.3134	-0.4202
56.9	-0.3199	-0.2394	-0.4063	-0.4455	-0.3789	-0.306	-0.3661	-0.4086	-0.3364	-0.4171	-0.5419	-0.4122	-0.3937	-0.4191	-0.3281	-0.382	-0.3307	-0.2116	-0.3506	-0.4448	-0.3782	-0.4286	-0.4295	-0.432	-0.2865	-0.4171	-0.5124	-0.409	-0.4988	-0.3609	-0.3792	-0.2861	-0.3767	-0.3091	-0.2109	-0.5563	-0.4154	-0.3608	-0.4234	-0.4054	-0.316	-0.4143
56.95	-0.3182	-0.2467	-0.4089	-0.4479	-0.3886	-0.3003	-0.3576	-0.4132	-0.3255	-0.4135	-0.5494	-0.4087	-0.395	-0.4137	-0.3286	-0.3859	-0.3122	-0.2171	-0.3575	-0.4579	-0.3638	-0.4307	-0.4317	-0.4219	-0.2802	-0.4307	-0.5127	-0.396	-0.4931	-0.3653	-0.3908	-0.2897	-0.3656	-0.309	-0.2241	-0.5488	-0.3985	-0.3647	-0.424	-0.3955	-0.3084	-0.4179
57	-0.3187	-0.2492	-0.412	-0.4484	-0.3797	-0.2966	-0.3649	-0.4122	-0.3305	-0.4149	-0.5449	-0.4166	-0.4008	-0.4133	-0.3401	-0.3844	-0.3334	-0.2212	-0.3639	-0.4655	-0.3579	-0.4382	-0.4372	-0.437	-0.2886	-0.4222	-0.5259	-0.4076	-0.4964	-0.3703	-0.3823	-0.2963	-0.3866	-0.3038	-0.2222	-0.5572	-0.414	-0.3594	-0.4341	-0.402	-0.3141	-0.4159
57.05	-0.3097	-0.2506	-0.4131	-0.4329	-0.3941	-0.2968	-0.3719	-0.4117	-0.3337	-0.4103	-0.5467	-0.4235	-0.3982	-0.4116	-0.3298	-0.3807	-0.3216	-0.229	-0.3516	-0.4658	-0.3704	-0.4287	-0.433	-0.4334	-0.2826	-0.4237	-0.5164	-0.4018	-0.4941	-0.3689	-0.3903	-0.2927	-0.3859	-0.3124	-0.2275	-0.5416	-0.4211	-0.3548	-0.4261	-0.3962	-0.3117	-0.4218
57.1	-0.3137	-0.2564	-0.3993	-0.439	-0.3855	-0.2943	-0.3666	-0.4072	-0.34	-0.4058	-0.5423	-0.42	-0.3923	-0.4082	-0.3349	-0.3801	-0.3316	-0.221	-0.3515	-0.4577	-0.368	-0.425	-0.4396	-0.4359	-0.2846	-0.4119	-0.5183	-0.4076	-0.4994	-0.3698	-0.3883	-0.2907	-0.3767	-0.3099	-0.2188	-0.5495	-0.4122	-0.3526	-0.4275	-0.3908	-0.3083	-0.4307
57.15	-0.3182	-0.2476	-0.402	-0.4444	-0.3841	-0.3013	-0.3662	-0.4025	-0.3244	-0.4103	-0.5458	-0.4243	-0.3871	-0.4049	-0.3311	-0.3881	-0.3327	-0.2252	-0.3575	-0.4516	-0.3716	-0.4296	-0.4243	-0.4271	-0.2927	-0.4161	-0.5124	-0.403	-0.4847	-0.3808	-0.3794	-0.2851	-0.3864	-0.3024	-0.2175	-0.5488	-0.3961	-0.3614	-0.4314	-0.3901	-0.3105	-0.4345
57.2	-0.3118	-0.2429	-0.4102	-0.4521	-0.3914	-0.3119	-0.3748	-0.398	-0.3247	-0.4142	-0.553	-0.42	-0.4056	-0.4163	-0.3353	-0.3863	-0.3407	-0.2227	-0.3575	-0.459	-0.3709	-0.4287	-0.4408	-0.44	-0.2834	-0.4069	-0.5169	-0.4042	-0.4995	-0.3681	-0.3948	-0.2918	-0.3844	-0.3083	-0.2189	-0.5557	-0.4088	-0.3613	-0.4303	-0.3905	-0.3131	-0.428
57.25	-0.3166	-0.2478	-0.4225	-0.4509	-0.388	-0.3044	-0.3671	-0.41	-0.3326	-0.4204	-0.5624	-0.4229	-0.4028	-0.4126	-0.3444	-0.3905	-0.3395	-0.225	-0.3616	-0.4623	-0.3711	-0.4366	-0.4281	-0.439	-0.2828	-0.4224	-0.5137	-0.4098	-0.4962	-0.3723	-0.3945	-0.2969	-0.3952	-0.3055	-0.2288	-0.5577	-0.4087	-0.3626	-0.4349	-0.4032	-0.3212	-0.4159
57.3	-0.3192	-0.247	-0.4149	-0.4512	-0.3863	-0.3053	-0.3628	-0.4121	-0.3318	-0.4203	-0.5545	-0.4135	-0.4016	-0.4151	-0.3295	-0.3867	-0.3659	-0.2316	-0.3486	-0.4479	-0.3729	-0.433	-0.4372	-0.4531	-0.2971	-0.4127	-0.5104	-0.4048	-0.4943	-0.3688	-0.3867	-0.307	-0.3908	-0.3091	-0.2258	-0.5481	-0.4252	-0.3723	-0.4403	-0.4031	-0.3259	-0.4168
57.35	-0.3149	-0.2425	-0.4106	-0.4461	-0.3934	-0.2993	-0.3687	-0.407	-0.3335	-0.4169	-0.5512	-0.4184	-0.4046	-0.4181	-0.3325	-0.3879	-0.3307	-0.2292	-0.3579	-0.4593	-0.3708	-0.4291	-0.4377	-0.438	-0.2822	-0.4279	-0.5209	-0.4059	-0.4975	-0.3738	-0.3906	-0.2948	-0.3802	-0.3099	-0.2193	-0.5516	-0.407	-0.3588	-0.432	-0.3918	-0.3254	-0.4244
57.4	-0.3204	-0.2451	-0.418	-0.4417	-0.3958	-0.3065	-0.371	-0.4152	-0.3333	-0.4189	-0.5487	-0.4182	-0.3968	-0.4067	-0.3328	-0.384	-0.332	-0.2422	-0.3634	-0.4497	-0.3749	-0.4452	-0.4396	-0.4402	-0.2823	-0.4126	-0.5152	-0.4123	-0.4965	-0.3693	-0.3962	-0.2982	-0.381	-0.3127	-0.2232	-0.5529	-0.4122	-0.3566	-0.4335	-0.3974	-0.317	-0.4154
57.45	-0.309	-0.242	-0.4189	-0.4431	-0.3882	-0.3076	-0.3569	-0.4188	-0.3276	-0.4187	-0.5496	-0.4264	-0.4037	-0.4215	-0.3452	-0.3795	-0.3365	-0.227	-0.3533	-0.4524	-0.3703	-0.4382	-0.4334	-0.4406	-0.2838	-0.4091	-0.5025	-0.4071	-0.4977	-0.3654	-0.392	-0.2899	-0.3856	-0.3133	-0.2266	-0.5623	-0.4082	-0.3596	-0.4318	-0.412	-0.317	-0.4116
57.5	-0.3196	-0.2521	-0.4039	-0.4523	-0.397	-0.3082	-0.3718	-0.4238	-0.3283	-0.4191	-0.5663	-0.4273	-0.405	-0.4195	-0.3525	-0.3899	-0.3433	-0.2359	-0.3595	-0.4525	-0.3723	-0.4384	-0.4364	-0.4422	-0.2907	-0.4226	-0.5162	-0.4161	-0.501	-0.3702	-0.3877	-0.3084	-0.3971	-0.3091	-0.2269	-0.5573	-0.421	-0.3603	-0.4389	-0.4166	-0.3165	-0.4275
57.55	-0.32	-0.2491	-0.4174	-0.4505	-0.3772	-0.2997	-0.3738	-0.4132	-0.325	-0.4104	-0.5495	-0.4254	-0.3995	-0.4236	-0.3362	-0.3977	-0.3358	-0.2316	-0.3609	-0.4519	-0.3714	-0.4356	-0.4415	-0.4371	-0.289	-0.4168	-0.51	-0.4154	-0.5079	-0.3729	-0.3892	-0.2947	-0.3853	-0.3046	-0.2281	-0.5664	-0.4202	-0.3557	-0.4268	-0.4004	-0.3169	-0.4047
57.6	-0.3151	-0.2482	-0.4032	-0.4531	-0.3768	-0.2996	-0.3755	-0.4068	-0.3241	-0.4212	-0.5613	-0.4142	-0.3966	-0.4225	-0.3405	-0.3839	-0.3255	-0.2282	-0.3503	-0.4539	-0.3635	-0.442	-0.4347	-0.4348	-0.2858	-0.4163	-0.512	-0.4129	-0.4959	-0.3664	-0.3899	-0.2982	-0.3886	-0.3028	-0.2285	-0.5576	-0.422	-0.3564	-0.4276	-0.4032	-0.3034	-0.4231
57.65	-0.3183	-0.2482	-0.4133	-0.4444	-0.4004	-0.3042	-0.37	-0.4156	-0.3239	-0.4209	-0.5697	-0.4181	-0.4025	-0.4183	-0.3352	-0.3897	-0.3322	-0.2291	-0.3487	-0.464	-0.3743	-0.4442	-0.4372	-0.4459	-0.2882	-0.3983	-0.5057	-0.4164	-0.5042	-0.3699	-0.3911	-0.294	-0.3842	-0.3141	-0.2239	-0.5612	-0.4053	-0.3608	-0.4344	-0.4095	-0.3167	-0.4162
57.7	-0.3239	-0.2411	-0.4051	-0.4473	-0.4002	-0.3013	-0.3661	-0.4175	-0.3275	-0.4201	-0.5513	-0.4202	-0.3987	-0.4153	-0.3414	-0.381	-0.3313	-0.2339	-0.3471	-0.4531	-0.3652	-0.4433	-0.4374	-0.454	-0.2867	-0.4086	-0.5086	-0.4108	-0.5124	-0.3525	-0.3875	-0.2991	-0.3963	-0.3161	-0.2293	-0.556	-0.4206	-0.3619	-0.4427	-0.4074	-0.3348	-0.4162
57.75	-0.3129	-0.2499	-0.4147	-0.4453	-0.3806	-0.3076	-0.3799	-0.4092	-0.3311	-0.4095	-0.5533	-0.4202	-0.4017	-0.4161	-0.3355	-0.3867	-0.339	-0.2437	-0.3546	-0.4546	-0.3663	-0.4378	-0.4422	-0.4428	-0.2863	-0.4119	-0.5069	-0.4019	-0.4994	-0.3591	-0.3856	-0.2958	-0.3813	-0.3139	-0.2275	-0.5601	-0.4042	-0.3537	-0.4318	-0.4028	-0.3211	-0.4252
57.8	-0.3092	-0.2504	-0.412	-0.4453	-0.3907	-0.3029	-0.3745	-0.4167	-0.3293	-0.4139	-0.5533	-0.4115	-0.401	-0.4174	-0.3383	-0.3865	-0.3539	-0.2226	-0.3565	-0.4588	-0.3707	-0.4374	-0.4404	-0.448	-0.2826	-0.4215	-0.5036	-0.4077	-0.5017	-0.3641	-0.3861	-0.2955	-0.3889	-0.305	-0.218	-0.5543	-0.4152	-0.357	-0.4267	-0.3991	-0.32	-0.421
57.85	-0.3166	-0.2488	-0.4105	-0.4413	-0.3838	-0.3028	-0.3719	-0.4159	-0.3285	-0.4091	-0.5551	-0.4099	-0.3974	-0.4181	-0.3379	-0.378	-0.3387	-0.2272	-0.3451	-0.4502	-0.3756	-0.4426	-0.4382	-0.4522	-0.2859	-0.4055	-0.5062	-0.4121	-0.506	-0.3596	-0.3811	-0.2958	-0.3856	-0.3103	-0.2224	-0.5664	-0.4089	-0.3636	-0.4334	-0.4015	-0.321	-0.4217
57.9	-0.3232	-0.2474	-0.4098	-0.448	-0.3877	-0.2971	-0.3654	-0.4142	-0.3296	-0.4089	-0.5615	-0.4229	-0.4011	-0.4145	-0.3462	-0.3939	-0.3505	-0.2356	-0.3405	-0.4528	-0.3666	-0.4416	-0.4347	-0.4517	-0.2861	-0.4003	-0.5056	-0.4097	-0.498	-0.3679	-0.3967	-0.3002	-0.3938	-0.3064	-0.2231	-0.5552	-0.4085	-0.3639	-0.4345	-0.3919	-0.3303	-0.4162
57.95	-0.3117	-0.2393	-0.4083	-0.4413	-0.3956	-0.2981	-0.3529	-0.4092	-0.3246	-0.4059	-0.5421	-0.4198	-0.3975	-0.422	-0.3304	-0.3838	-0.3423	-0.2186	-0.348	-0.4491	-0.3663	-0.4315	-0.417	-0.4312	-0.2866	-0.4095	-0.5073	-0.4057	-0.4871	-0.3612	-0.3807	-0.295	-0.379	-0.3075	-0.22	-0.5533	-0.4064	-0.3468	-0.4298	-0.4044	-0.3179	-0.4226
58	-0.3133	-0.2378	-0.4076	-0.4379	-0.3814	-0.2959	-0.3689	-0.4106	-0.3169	-0.411	-0.5507	-0.4148	-0.4003	-0.4161	-0.3429	-0.3818	-0.3374	-0.2357	-0.3425	-0.4584	-0.3679	-0.4417	-0.4249	-0.4399	-0.2944	-0.4023	-0.5044	-0.4125	-0.4983	-0.3711	-0.3744	-0.2946	-0.3832	-0.3124	-0.2226	-0.5539	-0.4132	-0.3497	-0.4364	-0.4004	-0.3203	-0.4118
58.05	-0.3097	-0.2405	-0.4049	-0.4431	-0.3881	-0.3024	-0.3593	-0.4174	-0.3227	-0.4157	-0.5482	-0.4199	-0.395	-0.4026	-0.3389	-0.3909	-0.3301	-0.2333	-0.3482	-0.4473	-0.3632	-0.431	-0.4329	-0.451	-0.2834	-0.41	-0.5014	-0.4213	-0.4999	-0.3613	-0.3895	-0.2889	-0.3833	-0.3047	-0.2203	-0.5616	-0.4086	-0.3612	-0.4344	-0.3997	-0.3162	-0.4169
58.1	-0.3132	-0.2421	-0.4046	-0.4478	-0.3867	-0.2911	-0.3661	-0.4057	-0.3206	-0.4096	-0.5494	-0.4155	-0.3969	-0.4176	-0.3397	-0.3837	-0.3398	-0.2259	-0.3428	-0.4515	-0.3667	-0.4374	-0.4357	-0.4516	-0.291	-0.4085	-0.5076	-0.4124	-0.4919	-0.3599	-0.3807	-0.2973	-0.3816	-0.3042	-0.222	-0.5613	-0.408	-0.3594	-0.425	-0.4042	-0.3215	-0.4184
58.15	-0.307	-0.2328	-0.4112	-0.4375	-0.3877	-0.2934	-0.3645	-0.3996	-0.3182	-0.4162	-0.5366	-0.4041	-0.3954	-0.4043	-0.3287	-0.3823	-0.3287	-0.2269	-0.3547	-0.452	-0.3469	-0.4225	-0.4297	-0.44	-0.2865	-0.4039	-0.4986	-0.4014	-0.4896	-0.3568	-0.3935	-0.2946	-0.3747	-0.3111	-0.2189	-0.5508	-0.4075	-0.3653	-0.4284	-0.3961	-0.3078	-0.4144
58.2	-0.3076	-0.2336	-0.4018	-0.4401	-0.385	-0.2919	-0.3676	-0.4037	-0.3254	-0.4151	-0.5467	-0.4165	-0.3867	-0.4136	-0.3366	-0.3839	-0.3214	-0.2221	-0.3566	-0.4474	-0.3624	-0.4403	-0.4307	-0.4355	-0.2834	-0.4081	-0.5038	-0.411	-0.4893	-0.3586	-0.3691	-0.292	-0.3784	-0.3065	-0.2251	-0.5586	-0.4072	-0.3567	-0.4276	-0.4064	-0.3129	-0.4166
58.25	-0.3125	-0.2392	-0.3969	-0.441	-0.3783	-0.2989	-0.3746	-0.4076	-0.3208	-0.4133	-0.5409	-0.4085	-0.3965	-0.4098	-0.3316	-0.3802	-0.3261	-0.2296	-0.3455	-0.4496	-0.3648	-0.4301	-0.4349	-0.4442	-0.2813	-0.4059	-0.5094	-0.4216	-0.4918	-0.3507	-0.3825	-0.291	-0.3764	-0.3094	-0.2195	-0.5611	-0.412	-0.3627	-0.4269	-0.3864	-0.3179	-0.4091
58.3	-0.3175	-0.2391	-0.4013	-0.4466	-0.3803	-0.2953	-0.3625	-0.41	-0.329	-0.411	-0.552	-0.4125	-0.3943	-0.4142	-0.3248	-0.382	-0.3357	-0.2149	-0.3417	-0.4453	-0.3696	-0.4319	-0.4295	-0.4459	-0.2785	-0.3969	-0.5029	-0.4129	-0.5048	-0.3601	-0.3945	-0.2895	-0.3828	-0.3043	-0.2264	-0.557	-0.4087	-0.3562	-0.4306	-0.4	-0.3105	-0.4191
58.35	-0.3048	-0.243	-0.3951	-0.441	-0.3807	-0.2979	-0.3573	-0.4124	-0.3184	-0.4047	-0.5451	-0.4072	-0.3943	-0.4185	-0.3359	-0.3781	-0.3244	-0.2156	-0.3428	-0.4504	-0.3668	-0.4361	-0.4286	-0.4392	-0.2828	-0.4051	-0.4979	-0.3916	-0.4961	-0.3634	-0.3823	-0.2863	-0.3725	-0.3114	-0.2191	-0.5544	-0.4078	-0.3531	-0.4289	-0.4015	-0.3053	-0.4098
58.4	-0.3126	-0.2331	-0.4118	-0.4332	-0.3843	-0.292	-0.3655	-0.4082	-0.3179	-0.4099	-0.5407	-0.4102	-0.3913	-0.409	-0.3343	-0.3731	-0.3279	-0.2116	-0.353	-0.4432	-0.3577	-0.4269	-0.4248	-0.4303	-0.2774	-0.4043	-0.4924	-0.4019	-0.4899	-0.3629	-0.3741	-0.2894	-0.3756	-0.3029	-0.2243	-0.5478	-0.4056	-0.3522	-0.4264	-0.3963	-0.3096	-0.4069
58.45	-0.3071	-0.2295	-0.4073	-0.4352	-0.3814	-0.2949	-0.3635	-0.4014	-0.312	-0.4051	-0.5488	-0.4128	-0.3913	-0.4036	-0.3263	-0.3757	-0.3326	-0.2281	-0.342	-0.4415	-0.349	-0.4311	-0.4301	-0.4474	-0.2785	-0.3958	-0.4887	-0.402	-0.4865	-0.3559	-0.374	-0.2939	-0.3812	-0.3086	-0.2172	-0.5524	-0.4097	-0.3495	-0.4324	-0.3988	-0.3167	-0.4058
58.5	-0.3143	-0.2353	-0.4041	-0.4456	-0.3774	-0.2947	-0.3639	-0.4054	-0.3136	-0.4194	-0.5568	-0.4092	-0.4006	-0.4207	-0.3346	-0.3827	-0.3414	-0.227	-0.3367	-0.439	-0.3599	-0.4295	-0.4194	-0.4516	-0.284	-0.3973	-0.4894	-0.4191	-0.4891	-0.3585	-0.3709	-0.2905	-0.384	-0.304	-0.2228	-0.5579	-0.4011	-0.3559	-0.4392	-0.3919	-0.3175	-0.4023
58.55	-0.3139	-0.2295	-0.4055	-0.4449	-0.3724	-0.2924	-0.3646	-0.4043	-0.3241	-0.408	-0.5584	-0.4117	-0.3873	-0.402	-0.334	-0.3841	-0.3386	-0.2236	-0.3441	-0.4481	-0.3605	-0.4281	-0.4376	-0.4478	-0.2859	-0.3994	-0.4909	-0.4136	-0.4857	-0.3643	-0.3907	-0.2963	-0.3852	-0.3003	-0.213	-0.5623	-0.4061	-0.3456	-0.4319	-0.3962	-0.3203	-0.4097
58.6	-0.309	-0.2449	-0.4011	-0.446	-0.3823	-0.2933	-0.3596	-0.4059	-0.3187	-0.4072	-0.5518	-0.418	-0.3905	-0.4061	-0.3255	-0.3694	-0.3283	-0.2185	-0.3436	-0.4518	-0.3576	-0.4292	-0.4198	-0.4444	-0.2827	-0.4027	-0.5049	-0.4071	-0.4784	-0.355	-0.3667	-0.2901	-0.3755	-0.2979	-0.2155	-0.5538	-0.402	-0.3582	-0.4236	-0.3923	-0.3058	-0.4052
58.65	-0.3048	-0.2308	-0.4049	-0.4419	-0.3907	-0.2929	-0.3589	-0.4004	-0.3162	-0.4084	-0.5416	-0.4072	-0.3877	-0.412	-0.3319	-0.3737	-0.3352	-0.2227	-0.3502	-0.4465	-0.3603	-0.4275	-0.4219	-0.4416	-0.2836	-0.4072	-0.4945	-0.3929	-0.4754	-0.3587	-0.3692	-0.2814	-0.3924	-0.2973	-0.2226	-0.5484	-0.4054	-0.3414	-0.4301	-0.3906	-0.3126	-0.414
58.7	-0.319	-0.2355	-0.3997	-0.4445	-0.3809	-0.2851	-0.3573	-0.4069	-0.317	-0.4098	-0.5554	-0.4085	-0.3945	-0.4076	-0.3294	-0.3787	-0.3467	-0.2255	-0.3362	-0.4416	-0.3536	-0.436	-0.4215	-0.4496	-0.2809	-0.4003	-0.4917	-0.3997	-0.4925	-0.3536	-0.383	-0.2978	-0.3781	-0.2963	-0.2161	-0.5554	-0.4144	-0.3554	-0.4343	-0.4003	-0.3292	-0.3996
58.75	-0.3077	-0.2397	-0.4029	-0.4342	-0.3786	-0.2993	-0.3639	-0.3994	-0.3148	-0.4095	-0.5363	-0.4152	-0.3959	-0.4084	-0.3263	-0.3792	-0.3227	-0.2133	-0.3419	-0.4459	-0.3569	-0.4258	-0.4239	-0.4318	-0.2772	-0.4043	-0.4968	-0.4059	-0.4833	-0.3653	-0.3815	-0.291	-0.3897	-0.3027	-0.2182	-0.5348	-0.409	-0.3485	-0.4246	-0.3845	-0.306	-0.401
58.8	-0.307	-0.2266	-0.3951	-0.4444	-0.3774	-0.2921	-0.3567	-0.4009	-0.3117	-0.4006	-0.5426	-0.4081	-0.3926	-0.4005	-0.3249	-0.3733	-0.3176	-0.2272	-0.3449	-0.4564	-0.3615	-0.4199	-0.423	-0.4303	-0.2756	-0.4054	-0.5064	-0.4023	-0.482	-0.3635	-0.3752	-0.2726	-0.3758	-0.3004	-0.2263	-0.5474	-0.4042	-0.3544	-0.4253	-0.3886	-0.3062	-0.4082
58.85	-0.3157	-0.2367	-0.3907	-0.4287	-0.3657	-0.2907	-0.3605	-0.402	-0.3113	-0.4098	-0.5384	-0.3997	-0.3906	-0.4011	-0.3359	-0.3855	-0.3304	-0.2075	-0.3435	-0.4416	-0.3631	-0.4269	-0.4253	-0.4335	-0.2753	-0.403	-0.4884	-0.3982	-0.4845	-0.3578	-0.3728	-0.2857	-0.3713	-0.3022	-0.2004	-0.5566	-0.4052	-0.3457	-0.4323	-0.3967	-0.2998	-0.4103
58.9	-0.3067	-0.2378	-0.3909	-0.4387	-0.3928	-0.2908	-0.3691	-0.4069	-0.3217	-0.4053	-0.539	-0.411	-0.3932	-0.3985	-0.3319	-0.3865	-0.3226	-0.2205	-0.3322	-0.445	-0.366	-0.4235	-0.4321	-0.4294	-0.2695	-0.4106	-0.4954	-0.3978	-0.4854	-0.3461	-0.3734	-0.29	-0.3643	-0.2924	-0.2119	-0.5537	-0.4122	-0.3527	-0.4215	-0.3969	-0.3127	-0.4023
58.95	-0.305	-0.2281	-0.39	-0.4366	-0.3818	-0.3012	-0.3669	-0.3995	-0.3171	-0.4005	-0.539	-0.4164	-0.3869	-0.413	-0.3174	-0.3697	-0.3194	-0.2125	-0.3425	-0.4535	-0.3564	-0.4168	-0.4168	-0.4257	-0.2834	-0.4149	-0.4976	-0.3945	-0.4769	-0.3562	-0.374	-0.2883	-0.3722	-0.3028	-0.2158	-0.5402	-0.4053	-0.3529	-0.4286	-0.3823	-0.3054	-0.4078
[truncated: 6,151 more rows]

## Sheet: Comments
	18/08/15 - 13:37						Spot number	Species	X center	Y center	Radius (ｵm)	Row	Colum	Qelec	Calibration coeff	Image Size X	Image Size Y
	Kinetics angle : 59.29						1	A400	92	40	199.2	0	0	0	0.9352	780	582
[truncated: 41 more rows]

## Sheet: 100 nM HSA
Spot number	1	2	3	4	5	6	7	8	9	10	11	12	13	14	15	16	17	18	19	20	21	22	23	24	25	26	27	28	29	30	31	32	33	34	35	36	37	38	39	40	41	42
[truncated: 902 more rows]
[truncated: 65 more columns]

[truncated: 3 more sheets: 500 nM HSA, 1 uM HSA rep 1, 1 uM HSA rep 2]
